# Supplementary material for: Recurrent evolution of heat-responsiveness in Brassicaceae COPIA elements
Source: Genome Biol. 2016 Oct 11;17:209. doi: 10.1186/s13059-016-1072-3 (PMC5059998; doi:10.1186/s13059-016-1072-3)
Supplement: Additional file 1: — Table listing transcriptional changes of genes after 6 h HS and recovery in A. lyrata. (XLSX 6774 kb) [file 13059_2016_1072_MOESM1_ESM.xlsx]

## Sheet: Al_genes_all
Additional file 1: RNA-sequencing analysis of gene expression in A. lyrata. Gene names follow A. lyrata genome annotation v2 (Rawat et al., 2015).
Scaffold	Gene_Name	Reads						RPKM						Heat stress / Control		Recovery / Control		Recovery / Heat stress
		C_1	C_2	HS_1	HS_2	HS+R_1	HS+R_2	C_1	C_2	HS_1	HS_2	HS+R_1	HS+R_2	log2-FC	padj	log2-FC	padj	log2-FC	padj
scaffold_1008	AL1008U10010	121	167	53	166	105	259	10.4698	10.194	5.1838	5.15799	8.38357	9.54737	-0.776418	0.000134022	-0.171158	0.992609	0.606818	0.000396939
scaffold_100	AL100U10010	109	164	93	301	91	219	5.16259	10.0109	9.0961	9.35274	7.26576	8.07288	0.147692	0.537812	-0.308605	0.542236	-0.45432	0.0135322
scaffold_100	AL100U10020	0	2	4	9	2	2	0	0.122084	0.39123	0.27965	0.159687	0.0737249	2.69842	0.271557	0.960462	1	-1.72669	0.0606349
scaffold_1010	AL1010U10010	11	18	7	21	15	36	0.470563	1.09876	0.684653	0.652517	1.19765	1.32705	-0.393262	0.693029	0.333922	0.992609	0.729544	0.0666776
scaffold_1010	AL1010U10020	20	42	8	40	41	82	4.49641	2.56376	0.782461	1.24289	3.27359	3.02272	-0.853876	0.145052	0.583237	0.504143	1.44076	1.24906e-05
scaffold_1014	AL1014U10010	93	132	43	124	77	115	6.84	8.05755	4.20573	3.85296	6.14795	4.23918	-0.777075	0.000356938	-0.609971	0.00943255	0.168789	0.779796
scaffold_1017	AL1017U10010	0	0	0	0	0	0	0	0	0	0	0	0	NA	NA	NA	NA	NA	NA
scaffold_1025	AL1025U10010	287	383	134	469	164	297	19.2771	23.3791	13.1062	14.5729	13.0943	10.9481	-0.577799	0.000543175	-0.977282	1.82755e-12	-0.398054	0.0020431
scaffold_1031	AL1031U10010	0	0	0	0	0	0	0	0	0	0	0	0	NA	NA	NA	NA	NA	NA
scaffold_1031	AL1031U10020	0	0	0	0	0	0	0	0	0	0	0	0	NA	NA	NA	NA	NA	NA
scaffold_1032	AL1032U10010	0	1	0	0	0	0	0	0.061042	0	0	0	0	Neg. infinite	0.937637	Neg. infinite	1	NA	NA
scaffold_1033	AL1033U10010	1	0	0	0	0	0	0.137657	0	0	0	0	0	Neg. infinite	0.968318	Neg. infinite	1	NA	NA
scaffold_1033	AL1033U10020	0	1	0	0	0	0	0	0.061042	0	0	0	0	Neg. infinite	0.937637	Neg. infinite	1	NA	NA
scaffold_103	AL103U10010	0	1	0	1	0	0	0	0.061042	0	0.0310722	0	0	-0.71404	1	Neg. infinite	1	Neg. infinite	1
scaffold_103	AL103U10020	50	90	3727	11135	154	275	1.98167	5.49378	364.529	345.989	12.2959	10.1372	6.40148	0	1.21967	8.29977e-09	-5.179	1.58453e-164
scaffold_103	AL103U10030	101	108	26	98	67	167	10.2058	6.59254	2.543	3.04508	5.34952	6.15603	-1.2349	0.00340868	-0.381852	0.930698	0.853445	0.000179936
scaffold_103	AL103U10040	291	378	326	1138	316	548	19.6612	23.0739	31.8853	35.3602	25.2306	20.2006	0.701321	1.15266e-07	-0.0615007	0.994679	-0.76152	7.91541e-08
scaffold_103	AL103U10050	195	315	244	661	275	542	11.3056	19.2282	23.865	20.5387	21.957	19.9794	0.521209	0.00183403	0.245594	0.476747	-0.273334	0.104022
scaffold_103	AL103U10060	180	267	149	439	195	403	14.0411	16.2982	14.5733	13.6407	15.5695	14.8556	0.0464872	0.937637	-0.0370714	1	-0.0816666	0.776045
scaffold_1040	AL1040U10010	19	28	12	43	17	59	2.14516	1.70918	1.17369	1.33611	1.35734	2.17488	-0.193942	0.907455	0.116181	1	0.312015	0.515322
scaffold_1040	AL1040U10020	2	1	1	2	3	6	0.830385	0.061042	0.0978076	0.0621444	0.239531	0.221175	-0.340518	1	1.00058	0.99936	1.33815	0.252559
scaffold_1046	AL1046U10010	0	0	0	0	0	0	0	0	0	0	0	0	NA	NA	NA	NA	NA	NA
scaffold_1048	AL1048U10010	67	96	83	252	67	153	1.94388	5.86003	8.11803	7.8302	5.34952	5.63995	0.674473	0.00131963	-0.0531063	1	-0.725849	0.000153702
scaffold_1058	AL1058U10010	98	142	182	511	109	210	8.699	8.66797	17.801	15.8779	8.70295	7.74111	1.1956	9.33865e-13	-0.0321029	1	-1.22593	1.70113e-15
scaffold_1061	AL1061U10010	1184	1780	310	1037	1639	2970	38.2295	108.655	30.3203	32.2219	130.864	109.481	-1.53141	1.65597e-33	0.214359	0.651078	1.74775	1.5794e-28
scaffold_1064	AL1064U10010	0	0	0	0	0	0	0	0	0	0	0	0	NA	NA	NA	NA	NA	NA
scaffold_1069	AL1069U10010	18	34	52	130	39	57	0.615754	2.07543	5.08599	4.03939	3.1139	2.10116	1.55222	1.21431e-06	0.545343	0.814514	-1.00387	0.000265773
scaffold_106	AL106U10010	0	7	0	0	0	3	0	0.427294	0	0	0	0.110587	Neg. infinite	0.577966	-1.86502	1	Infinite	0.651203
scaffold_106	AL106U10020	53	83	26	95	65	124	2.84679	5.06649	2.543	2.95186	5.18983	4.57094	-0.588	0.0662078	0.0446501	1	0.63485	0.0170822
scaffold_106	AL106U10030	11	17	3	8	7	18	0.73836	1.03771	0.293423	0.248578	0.558905	0.663524	-1.65407	0.0554503	-0.667646	0.95375	0.988483	0.0830063
scaffold_1072	AL1072U10010	2897	4543	720	2530	3198	6952	197.679	277.314	70.4215	78.6127	255.34	256.268	-1.60036	5.35209e-34	-0.0140323	1	1.58852	5.08947e-24
scaffold_1084	AL1084U10010	0	0	0	0	0	0	0	0	0	0	0	0	NA	NA	NA	NA	NA	NA
scaffold_1089	AL1089U10010	63	76	72	127	81	136	4.6973	4.63919	7.04215	3.94617	6.46733	5.01329	0.339022	0.828253	0.210556	0.974967	-0.127662	1
scaffold_108	AL108U10010	1	24	5	8	1	4	0.100949	1.46501	0.489038	0.248578	0.0798436	0.14745	-0.837567	0.727613	-2.71755	0.970307	-1.8699	0.134736
scaffold_108	AL108U10020	51	78	51	162	58	115	1.17955	4.76128	4.98819	5.0337	4.63093	4.23918	0.350877	0.208965	-0.0193606	1	-0.368182	0.0790901
scaffold_108	AL108U10030	0	3	0	0	0	0	0	0.183126	0	0	0	0	Neg. infinite	0.687782	Neg. infinite	0.992609	NA	NA
scaffold_109	AL109U10010	0	0	0	0	0	0	0	0	0	0	0	0	NA	NA	NA	NA	NA	NA
scaffold_109	AL109U10020	0	5	0	0	0	0	0	0.30521	0	0	0	0	Neg. infinite	0.623188	Neg. infinite	0.983198	NA	NA
scaffold_1089	AL1105U10010	0	0	0	0	1	0	0	0	0	0	0.0798436	0	NA	NA	Infinite	1	Infinite	1
scaffold_110	AL110U10010	1	5	1	2	2	2	0.0128213	0.30521	0.0978076	0.0621444	0.159687	0.0737249	-1.0621	0.732946	-0.726393	1	0.342676	1
scaffold_110	AL110U10020	17	21	18	57	22	47	2.51863	1.28188	1.76054	1.77112	1.75656	1.73254	0.580586	0.227739	0.371671	0.957924	-0.207879	0.619953
scaffold_112	AL112U10010	1	4	2	10	2	0	0.0194096	0.244168	0.195615	0.310722	0.159687	0	0.850779	0.744159	-1.05888	0.992609	-1.90325	0.0171589
scaffold_112	AL112U10020	4	26	3	7	18	43	0.679655	1.58709	0.293423	0.217506	1.43718	1.58509	-1.68665	0.417456	0.684595	0.992609	2.37903	7.38904e-08
scaffold_112	AL112U10030	0	0	0	0	0	0	0	0	0	0	0	0	NA	NA	NA	NA	NA	NA
scaffold_112	AL112U10040	642	824	522	1748	617	1378	21.2557	50.2986	51.0556	54.3142	49.2635	50.7965	0.215486	0.0586985	-0.0502194	1	-0.264477	0.0351043
scaffold_112	AL112U10050	181	278	206	624	197	431	7.96119	16.9697	20.1484	19.3891	15.7292	15.8877	0.499979	0.00145396	-0.0141021	1	-0.512018	0.00052954
scaffold_113	AL113U10010	0	1	0	0	0	0	0	0.061042	0	0	0	0	Neg. infinite	0.937637	Neg. infinite	1	NA	NA
scaffold_113	AL113U10020	32	33	49	201	76	111	1.60261	2.01439	4.79257	6.24552	6.06811	4.09173	1.42798	3.89637e-05	1.10731	0.0805619	-0.320408	0.187154
scaffold_113	AL113U10030	0	0	0	0	0	0	0	0	0	0	0	0	NA	NA	NA	NA	NA	NA
scaffold_117	AL117U10010	0	0	0	0	0	0	0	0	0	0	0	0	NA	NA	NA	NA	NA	NA
scaffold_117	AL117U10020	1	2	1	7	0	0	0.0415528	0.122084	0.0978076	0.217506	0	0	0.828465	0.810906	Neg. infinite	0.981842	Neg. infinite	0.0114636
scaffold_117	AL117U10030	0	1	0	0	0	1	0	0.061042	0	0	0	0.0368625	Neg. infinite	0.937637	-0.642632	1	Infinite	1
scaffold_120	AL120U10010	58	68	18	68	112	191	1.04995	4.15086	1.76054	2.11291	8.94248	7.04073	-1.02107	0.00231385	0.826176	0.00275154	1.84808	4.74015e-14
scaffold_120	AL120U10020	34	52	22	73	79	190	1.40995	3.17418	2.15177	2.26827	6.30764	7.00387	-0.24481	0.658405	1.15549	9.35313e-06	1.40236	6.05962e-11
scaffold_122	AL122U10010	1	1	0	0	0	1	0.0618796	0.061042	0	0	0	0.0368625	Neg. infinite	0.736581	-1.92897	1	Infinite	1
scaffold_122	AL122U10020	1	5	10	33	3	2	0.0116427	0.30521	0.978076	1.02538	0.239531	0.0737249	2.58891	0.00485848	-0.309105	1	-2.89093	6.32169e-08
scaffold_123	AL123U10010	3	11	60	199	6	13	0.136562	0.671462	5.86845	6.18337	0.479061	0.479212	3.92629	2.01102e-27	0.0772168	1	-3.84314	1.54189e-39
scaffold_123	AL123U10020	5	7	2	9	4	8	0.268285	0.427294	0.195615	0.27965	0.319374	0.2949	-0.630069	0.854608	-0.456364	1	0.175414	1
scaffold_123	AL123U10030	0	1	2	7	0	0	0	0.061042	0.195615	0.217506	0	0	3.00269	0.397849	Neg. infinite	1	Neg. infinite	0.00583084
scaffold_123	AL123U10040	13	21	31	88	28	39	0.917464	1.28188	3.03203	2.73436	2.23562	1.43764	1.48356	0.000153998	0.631907	0.822861	-0.84935	0.000933
scaffold_125	AL125U10010	0	1	0	0	0	0	0	0.061042	0	0	0	0	Neg. infinite	0.937637	Neg. infinite	1	NA	NA
scaffold_125	AL125U10020	0	0	0	0	0	0	0	0	0	0	0	0	NA	NA	NA	NA	NA	NA
scaffold_125	AL125U10030	20	34	16	57	24	55	0.50773	2.07543	1.56492	1.77112	1.91625	2.02743	0.0352996	0.968318	0.0842962	1	0.0515765	1
scaffold_125	AL125U10040	42	83	29	95	55	122	0.872784	5.06649	2.83642	2.95186	4.3914	4.49722	-0.361758	0.240949	0.0639496	1	0.428978	0.0792188
scaffold_126	AL126U10010	0	3	0	0	0	0	0	0.183126	0	0	0	0	Neg. infinite	0.687782	Neg. infinite	0.992609	NA	NA
scaffold_126	AL126U10020	1	15	2	13	3	8	0.0281795	0.91563	0.195615	0.403939	0.239531	0.2949	-0.495681	0.933108	-0.862653	1	-0.357174	0.58298
scaffold_126	AL126U10030	103	186	59	155	137	174	6.02938	11.3538	5.77065	4.81619	10.9386	6.41407	-0.713363	0.000652711	-0.203312	0.976665	0.512863	0.419822
scaffold_126	AL126U10040	0	2	0	0	0	0	0	0.122084	0	0	0	0	Neg. infinite	0.736581	Neg. infinite	0.992609	NA	NA
scaffold_126	AL126U10050	0	0	0	0	0	0	0	0	0	0	0	0	NA	NA	NA	NA	NA	NA
scaffold_128	AL128U10010	0	0	0	0	0	0	0	0	0	0	0	0	NA	NA	NA	NA	NA	NA
scaffold_128	AL128U10020	1	5	1	4	0	3	0.177531	0.30521	0.0978076	0.124289	0	0.110587	-0.582688	0.937637	-1.74452	0.992609	-1.15479	0.774828
scaffold_128	AL128U10030	35	54	88	264	46	85	2.50269	3.29627	8.60707	8.20307	3.6728	3.13331	1.63323	3.93649e-13	0.133596	1	-1.49755	3.39576e-15
scaffold_130	AL130U10010	1	5	1	4	2	6	0.229839	0.30521	0.0978076	0.124289	0.159687	0.221175	-0.582688	0.937637	0.00334721	1	0.593125	0.771882
scaffold_130	AL130U10020	12	14	1	0	6	9	1.25189	0.854588	0.0978076	0	0.479061	0.331762	-4.07123	0.000294877	-1.20142	0.530496	2.87014	0.00167582
scaffold_132	AL132U10010	762	1216	864	2728	1070	2135	45.4849	74.2271	84.5057	84.765	85.4326	78.7013	0.496003	0.000102046	0.257425	0.298107	-0.236322	0.0680472
scaffold_132	AL132U10020	441	652	334	961	516	1072	18.881	39.7994	32.6677	29.8604	41.1993	39.5165	-0.096012	0.521606	0.0802621	0.992609	0.178145	0.127122
scaffold_132	AL132U10030	214	311	157	558	304	709	12.7962	18.9841	15.3558	17.3383	24.2724	26.1355	0.0259159	0.770718	0.459277	0.00207923	0.435194	0.00922595
scaffold_133	AL133U10010	0	0	0	0	0	0	0	0	0	0	0	0	NA	NA	NA	NA	NA	NA
scaffold_133	AL133U10020	0	0	0	0	0	0	0	0	0	0	0	0	NA	NA	NA	NA	NA	NA
scaffold_133	AL133U10030	0	0	0	0	0	0	0	0	0	0	0	0	NA	NA	NA	NA	NA	NA
scaffold_135	AL135U10010	10	12	197	541	8	8	0.547409	0.732504	19.2681	16.8101	0.638748	0.2949	4.71664	4.87053e-81	-0.761502	0.873962	-5.47726	4.53762e-105
scaffold_135	AL135U10020	0	0	0	0	0	0	0	0	0	0	0	0	NA	NA	NA	NA	NA	NA
scaffold_136	AL136U10010	1	2	3	8	2	4	0.079328	0.122084	0.293423	0.248578	0.159687	0.14745	1.60206	0.556397	0.588965	1	-1.00982	0.369892
scaffold_136	AL136U10020	256	358	79	299	288	630	18.3181	21.853	7.7268	9.29059	22.9949	23.2233	-1.14667	5.9343e-12	0.101765	0.937315	1.2501	1.54782e-16
scaffold_136	AL136U10030	13	12	4	17	12	16	1.07001	0.732504	0.39123	0.528228	0.958123	0.589799	-0.793637	0.579596	-0.244921	1	0.548473	0.655269
scaffold_136	AL136U10040	2	5	0	0	3	9	0.0325693	0.30521	0	0	0.239531	0.331762	Neg. infinite	0.167485	0.297305	1	Infinite	0.00149163
scaffold_138	AL138U10010	0	4	0	0	0	0	0	0.244168	0	0	0	0	Neg. infinite	0.651734	Neg. infinite	0.992609	NA	NA
scaffold_139	AL139U10010	25	34	20	56	24	52	0.615836	2.07543	1.95615	1.74004	1.91625	1.91685	0.0235422	1	-0.114508	1	-0.136584	0.905746
scaffold_139	AL139U10020	40	46	30	74	34	55	2.17346	2.80793	2.93423	2.29934	2.71468	2.02743	-0.0421354	0.937637	-0.379434	0.759653	-0.336648	0.316964
scaffold_139	AL139U10030	75	101	30	105	87	191	2.17537	6.16524	2.93423	3.26258	6.94639	7.04073	-0.807184	0.00277963	0.175225	0.913106	0.983877	2.85276e-06
scaffold_139	AL139U10040	277	398	211	569	283	572	13.3032	24.2947	20.6374	17.6801	22.5957	21.0853	-0.111575	0.427415	-0.114557	0.951676	-0.00126032	0.849334
scaffold_142	AL142U10010	1	3	0	0	1	2	0.107258	0.183126	0	0	0.0798436	0.0737249	Neg. infinite	0.43956	-0.779273	1	Infinite	0.369428
scaffold_142	AL142U10020	20	31	44	119	28	50	0.903226	1.8923	4.30353	3.69759	2.23562	1.84312	1.36521	2.59944e-05	0.198045	1	-1.16508	3.2772e-06
scaffold_142	AL142U10030	23	44	31	90	26	67	0.539344	2.68585	3.03203	2.7965	2.07593	2.46978	0.542734	0.199772	-0.00454203	1	-0.544188	0.0925207
scaffold_143	AL143U10010	9	13	16	71	4	13	0.371278	0.793546	1.56492	2.20613	0.319374	0.479212	1.48772	0.00091285	-0.937685	0.918785	-2.42356	3.24495e-06
scaffold_144	AL144U10010	0	0	0	0	0	0	0	0	0	0	0	0	NA	NA	NA	NA	NA	NA
scaffold_144	AL144U10020	0	0	0	0	0	0	0	0	0	0	0	0	NA	NA	NA	NA	NA	NA
scaffold_146	AL146U10010	0	2	0	0	0	0	0	0.122084	0	0	0	0	Neg. infinite	0.736581	Neg. infinite	0.992609	NA	NA
scaffold_146	AL146U10020	0	0	0	0	0	0	0	0	0	0	0	0	NA	NA	NA	NA	NA	NA
scaffold_146	AL146U10030	77	116	55	159	92	168	3.78269	7.08087	5.37942	4.94048	7.34561	6.19289	-0.190907	0.465476	0.00569973	1	0.198572	0.399557
scaffold_152	AL152U10010	20	30	4	40	20	43	6.43548	1.83126	0.39123	1.24289	1.59687	1.58509	-0.892094	0.474115	-0.131756	1	0.762525	0.607421
scaffold_152	AL152U10020	0	3	0	0	0	0	0	0.183126	0	0	0	0	Neg. infinite	0.687782	Neg. infinite	0.992609	NA	NA
scaffold_158	AL158U10010	2	86	1	13	1	4	0.075379	5.24961	0.0978076	0.403939	0.0798436	0.14745	-3.18178	0.586244	-4.52233	0.853089	-1.3296	0.411812
scaffold_158	AL158U10020	0	7	0	0	1	1	0	0.427294	0	0	0.0798436	0.0368625	Neg. infinite	0.577966	-1.84689	0.992609	Infinite	0.646594
scaffold_159	AL159U10010	4	5	5	15	5	14	0.272762	0.30521	0.489038	0.466083	0.399218	0.516074	0.773142	0.63546	0.526576	1	-0.245493	0.955073
scaffold_159	AL159U10020	64	76	21	95	58	110	2.57018	4.63919	2.05396	2.95186	4.63093	4.05487	-0.799839	0.0459869	-0.20166	0.987322	0.59911	0.0706866
scaffold_159	AL159U10030	90	126	64	212	104	197	1.47706	7.69129	6.25968	6.58731	8.30373	7.2619	-0.0460299	1	0.0358568	1	0.083531	0.944505
scaffold_159	AL159U10040	415	517	311	953	350	640	16.666	31.5587	30.4182	29.6118	27.9452	23.592	0.0524603	0.722946	-0.362205	0.133876	-0.413592	0.000716716
scaffold_159	AL159U10050	0	0	0	0	1	0	0	0	0	0	0.0798436	0	NA	NA	Infinite	1	Infinite	1
scaffold_15	AL15U10010	1	2	0	0	0	1	0.0905609	0.122084	0	0	0	0.0368625	Neg. infinite	0.579596	-2.42466	1	Infinite	1
scaffold_161	AL161U10010	0	3	0	1	0	0	0	0.183126	0	0.0310722	0	0	-2.299	0.833153	Neg. infinite	0.992609	Neg. infinite	1
scaffold_161	AL161U10020	0	1	0	0	0	0	0	0.061042	0	0	0	0	Neg. infinite	0.937637	Neg. infinite	1	NA	NA
scaffold_161	AL161U10030	0	13	0	0	0	0	0	0.793546	0	0	0	0	Neg. infinite	0.490021	Neg. infinite	0.898231	NA	NA
scaffold_161	AL161U10040	36	56	48	151	45	80	1.19268	3.41835	4.69476	4.69191	3.59296	2.949	0.746255	0.00611894	0.0288699	1	-0.715249	0.00065332
scaffold_163	AL163U10010	19	31	9	24	30	57	5.68717	1.8923	0.880268	0.745733	2.39531	2.10116	-0.898386	0.0756154	0.375224	0.963333	1.27594	0.000110381
scaffold_163	AL163U10020	7	11	0	5	9	12	0.757912	0.671462	0	0.155361	0.718592	0.442349	-2.79862	0.103293	-0.116776	1	2.68448	0.00960851
scaffold_163	AL163U10030	3	11	2	13	5	15	0.119637	0.671462	0.195615	0.403939	0.399218	0.552937	-0.39743	0.937637	0.0750454	1	0.478548	0.742339
scaffold_164	AL164U10010	0	0	0	0	0	0	0	0	0	0	0	0	NA	NA	NA	NA	NA	NA
scaffold_164	AL164U10020	6	14	5	15	9	9	1.16567	0.854588	0.489038	0.466083	0.718592	0.331762	-0.297262	0.82449	-0.370064	0.992609	-0.0687704	0.8454
scaffold_165	AL165U10010	2	14	1	8	3	9	0.148583	0.854588	0.0978076	0.248578	0.239531	0.331762	-1.32531	0.659938	-0.801921	0.992609	0.531635	0.874711
scaffold_166	AL166U10010	21	28	39	155	13	50	0.693052	1.70918	3.8145	4.81619	1.03797	1.84312	1.51522	1.47587e-07	-0.248832	1	-1.76262	1.26353e-05
scaffold_166	AL166U10020	0	3	0	0	2	2	0	0.183126	0	0	0.159687	0.0737249	Neg. infinite	0.687782	0.375499	1	Infinite	0.205221
scaffold_167	AL167U10010	3	5	0	3	5	10	0.44129	0.30521	0	0.0932167	0.399218	0.368625	-2.35785	0.526119	0.473013	1	2.83376	0.0195347
scaffold_167	AL167U10020	0	8	0	0	0	0	0	0.488336	0	0	0	0	Neg. infinite	0.559322	Neg. infinite	0.951676	NA	NA
scaffold_167	AL167U10030	0	0	0	0	0	0	0	0	0	0	0	0	NA	NA	NA	NA	NA	NA
scaffold_169	AL169U10010	0	6	0	0	0	0	0	0.366252	0	0	0	0	Neg. infinite	0.596739	Neg. infinite	0.974967	NA	NA
scaffold_170	AL170U10010	0	1	0	0	0	0	0	0.061042	0	0	0	0	Neg. infinite	0.937637	Neg. infinite	1	NA	NA
scaffold_172	AL172U10010	50	53	15	79	41	74	3.2855	3.23523	1.46711	2.45471	3.27359	2.72782	-0.723285	0.38125	-0.308169	0.900538	0.415546	0.68994
scaffold_172	AL172U10020	2	7	0	4	6	10	0.299325	0.427294	0	0.124289	0.479061	0.368625	-2.02387	0.545703	0.527409	1	2.55746	0.0301347
scaffold_173	AL173U10010	547	707	328	1279	625	1381	62.8609	43.1567	32.0809	39.7414	49.9022	50.907	-0.109879	0.968318	0.186572	0.335341	0.297747	0.263803
scaffold_173	AL173U10020	0	1	5	7	3	1	0	0.061042	0.489038	0.217506	0.239531	0.0368625	3.7694	0.161244	2.18799	1	-1.57021	0.244523
scaffold_173	AL173U10030	13	24	0	1	19	53	1.42251	1.46501	0	0.0310722	1.51703	1.95371	-6.13886	2.6051e-06	0.46011	0.860671	6.60235	1.98306e-14
scaffold_176	AL176U10010	0	1	0	0	0	0	0	0.061042	0	0	0	0	Neg. infinite	0.937637	Neg. infinite	1	NA	NA
scaffold_177	AL177U10010	2	11	3	7	3	8	0.0274361	0.671462	0.293423	0.217506	0.239531	0.2949	-0.492926	0.725196	-0.61834	0.995125	-0.118131	1
scaffold_177	AL177U10020	0	2	1	2	1	2	0	0.122084	0.0978076	0.0621444	0.0798436	0.0737249	0.629036	1	0.370988	1	-0.246814	1
scaffold_178	AL178U10010	0	0	0	0	0	0	0	0	0	0	0	0	NA	NA	NA	NA	NA	NA
scaffold_178	AL178U10020	0	1	0	0	0	1	0	0.061042	0	0	0	0.0368625	Neg. infinite	0.937637	-0.642632	1	Infinite	1
scaffold_178	AL178U10030	0	0	0	0	0	0	0	0	0	0	0	0	NA	NA	NA	NA	NA	NA
scaffold_178	AL178U10040	0	0	0	0	0	0	0	0	0	0	0	0	NA	NA	NA	NA	NA	NA
scaffold_180	AL180U10010	121	185	63	204	133	287	6.45215	11.2928	6.16188	6.33873	10.6192	10.5795	-0.576317	0.00375206	-0.00674911	1	0.571624	0.00112666
scaffold_180	AL180U10020	16	25	29	92	21	32	0.4233	1.52605	2.83642	2.85864	1.67671	1.1796	1.19203	0.00120918	-0.00345085	1	-1.19332	6.64564e-06
scaffold_181	AL181U10010	12	24	5	12	23	32	1.97067	1.46501	0.489038	0.372867	1.8364	1.1796	-1.31456	0.042977	0.291835	1	1.60966	0.00075428
scaffold_181	AL181U10020	0	0	0	0	0	1	0	0	0	0	0	0.0368625	NA	NA	Infinite	1	Infinite	1
scaffold_181	AL181U10030	0	4	0	0	0	0	0	0.244168	0	0	0	0	Neg. infinite	0.651734	Neg. infinite	0.992609	NA	NA
scaffold_181	AL181U10040	50	78	44	134	62	104	2.55503	4.76128	4.30353	4.16368	4.9503	3.83369	0.121194	0.812379	-0.0233104	1	-0.14236	0.480357
scaffold_184	AL184U10010	1	3	0	0	4	4	0.248115	0.183126	0	0	0.319374	0.14745	Neg. infinite	0.43956	0.810201	1	Infinite	0.0179338
scaffold_185	AL185U10010	139	151	122	373	108	217	7.23951	9.21734	11.9325	11.5899	8.6231	7.99915	0.366508	0.0652573	-0.32628	0.833379	-0.692364	1.79486e-05
scaffold_185	AL185U10020	57	76	59	153	71	147	3.74548	4.63919	5.77065	4.75405	5.66889	5.41878	0.357236	0.27485	0.241646	0.84824	-0.114234	0.927825
scaffold_185	AL185U10030	153	249	146	420	177	351	6.21707	15.1995	14.2799	13.0503	14.1323	12.9387	0.165827	0.586667	-0.0414711	1	-0.204969	0.269165
scaffold_188	AL188U10010	0	0	0	0	0	0	0	0	0	0	0	0	NA	NA	NA	NA	NA	NA
scaffold_189	AL189U10010	0	3	0	0	0	0	0	0.183126	0	0	0	0	Neg. infinite	0.687782	Neg. infinite	0.992609	NA	NA
scaffold_189	AL189U10020	0	0	0	0	0	0	0	0	0	0	0	0	NA	NA	NA	NA	NA	NA
scaffold_189	AL189U10030	364	520	259	705	427	767	21.8416	31.7418	25.3322	21.9059	34.0932	28.2735	-0.199483	0.132245	0.00671858	1	0.2079	0.149703
scaffold_190	AL190U10010	0	0	0	0	0	0	0	0	0	0	0	0	NA	NA	NA	NA	NA	NA
scaffold_191	AL191U10010	12	20	4	9	11	22	0.490517	1.22084	0.39123	0.27965	0.878279	0.810974	-1.53035	0.0368879	-0.389484	0.992609	1.14325	0.021086
scaffold_191	AL191U10020	0	1	1	0	0	2	0	0.061042	0.0978076	0	0	0.0737249	0.905998	1	0.357368	1	-0.537794	1
scaffold_191	AL191U10030	106	137	199	579	92	182	2.30996	8.36276	19.4637	17.9908	7.34561	6.70897	1.31583	1.90847e-16	-0.29087	0.578752	-1.60547	1.00226e-25
scaffold_199	AL199U10010	111	166	24	65	0	0	4.30324	10.133	2.34738	2.01969	0	0	-1.95442	1.70563e-18	Neg. infinite	3.82529e-69	Neg. infinite	5.77868e-24
scaffold_1	AL1G10010	88	102	2	9	143	293	3.56739	6.22629	0.195615	0.27965	11.4176	10.8007	-4.64054	6.38937e-23	0.711315	0.000416517	5.35267	5.22925e-68
scaffold_1	AL1G10020	0	2	0	1	0	0	0	0.122084	0	0.0310722	0	0	-1.71404	0.949639	Neg. infinite	0.992609	Neg. infinite	1
scaffold_1	AL1G10030	58	71	47	88	61	117	3.8332	4.33398	4.59696	2.73436	4.87046	4.31291	-0.134629	0.687782	0.000985989	1	0.136498	0.519024
scaffold_1	AL1G10040	58	49	27	53	50	76	5.6394	2.99106	2.6408	1.64683	3.99218	2.80155	-0.688181	0.343717	-0.217219	1	0.47015	0.21515
scaffold_1	AL1G10050	215	302	238	896	259	471	15.8924	18.4347	23.2782	27.8407	20.6795	17.3622	0.688803	0.000251389	0.06548	1	-0.621634	0.000692813
scaffold_1	AL1G10060	189	244	136	478	197	382	16.4089	14.8943	13.3018	14.8525	15.7292	14.0815	0.072106	0.560743	-0.0400789	1	-0.110914	0.311535
scaffold_1	AL1G10070	1154	1572	361	1250	1378	3115	61.9847	95.958	35.3085	38.8403	110.024	114.827	-1.17804	9.95745e-20	0.231025	0.281155	1.41058	7.46402e-26
scaffold_1	AL1G10080	178	285	55	211	186	355	4.56608	17.397	5.37942	6.55624	14.8509	13.0862	-1.23292	7.12542e-12	-0.202786	0.509259	1.03245	9.87174e-09
scaffold_1	AL1G10090	487	781	256	750	581	1108	39.8928	47.6738	25.0387	23.3042	46.3891	40.8436	-0.670451	1.0525e-07	-0.0133799	1	0.659336	1.5072e-07
scaffold_1	AL1G10100	136	191	75	281	147	277	2.55261	11.659	7.33557	8.73129	11.737	10.2109	-0.320156	0.238801	-0.0663889	1	0.255454	0.395686
scaffold_1	AL1G10110	484	522	498	1647	434	996	11.06	31.8639	48.7082	51.1759	34.6521	36.715	0.657915	0.000420097	-0.016666	1	-0.674176	3.83895e-08
scaffold_1	AL1G10120	58	93	79	273	49	142	2.15057	5.67691	7.7268	8.48272	3.91233	5.23447	0.824414	4.34701e-05	-0.187861	1	-1.00999	5.81415e-06
scaffold_1	AL1G10130	275	398	146	433	303	641	8.06038	24.2947	14.2799	13.4543	24.1926	23.6288	-0.571844	0.000105743	0.0223169	1	0.595936	8.93417e-06
scaffold_1	AL1G10140	171	217	291	1049	220	500	7.14879	13.2461	28.462	32.5948	17.5656	18.4312	1.3451	2.71134e-13	0.391513	0.0252184	-0.952393	2.56995e-08
scaffold_1	AL1G10150	65	77	23	49	69	176	3.71003	4.70023	2.24957	1.52254	5.50921	6.48779	-1.23525	4.18604e-06	0.249998	0.688581	1.48599	4.77726e-08
scaffold_1	AL1G10160	102	155	32	75	133	214	7.42241	9.46151	3.12984	2.33042	10.6192	7.88856	-1.52308	5.30917e-13	0.0419627	1	1.56701	2.61653e-07
scaffold_1	AL1G10170	0	2	0	1	4	4	0	0.122084	0	0.0310722	0.319374	0.14745	-1.71404	0.949639	1.96046	0.992609	3.68629	0.0778096
scaffold_1	AL1G10180	0	0	0	0	0	0	0	0	0	0	0	0	NA	NA	NA	NA	NA	NA
scaffold_1	AL1G10190	1236	1849	585	1747	1021	2288	9.36277	112.867	57.2174	54.2832	81.5203	84.3413	-0.756617	6.10076e-10	-0.374472	0.0426596	0.384078	0.00111418
scaffold_1	AL1G10200	0	0	0	0	0	0	0	0	0	0	0	0	NA	NA	NA	NA	NA	NA
scaffold_1	AL1G10210	1	10	2	8	2	12	0.0603916	0.61042	0.195615	0.248578	0.159687	0.442349	-0.409861	0.902321	-0.151706	1	0.267101	0.816147
scaffold_1	AL1G10220	30	60	25	64	24	70	1.15781	3.66252	2.44519	1.98862	1.91625	2.58037	-0.272994	0.353077	-0.437813	0.88875	-0.161554	1
scaffold_1	AL1G10230	26	30	17	49	30	56	1.72165	1.83126	1.66273	1.52254	2.39531	2.0643	-0.137828	0.917077	0.154415	1	0.292939	0.417221
scaffold_1	AL1G10240	0	1	0	0	0	1	0	0.061042	0	0	0	0.0368625	Neg. infinite	0.937637	-0.642632	1	Infinite	1
scaffold_1	AL1G10250	89	158	197	670	99	187	2.70728	9.64464	19.2681	20.8184	7.90451	6.89328	1.43402	7.57491e-20	-0.200176	0.70553	-1.63142	1.20959e-29
scaffold_1	AL1G10260	15	19	10	24	4	36	0.680703	1.1598	0.978076	0.745733	0.319374	1.32705	-0.292655	0.709162	-0.521151	1	-0.227431	1
scaffold_1	AL1G10270	61	67	79	327	74	174	13.8349	4.08981	7.7268	10.1606	5.90842	6.41407	1.15539	0.000554508	0.426698	0.201909	-0.728157	0.0122595
scaffold_1	AL1G10280	276	361	57	191	262	598	6.76484	22.0362	5.57503	5.93479	20.919	22.0437	-1.77395	2.47236e-26	-0.0644584	1	1.71081	1.58997e-28
scaffold_1	AL1G10290	64	109	56	170	79	139	3.78732	6.65358	5.47722	5.28228	6.30764	5.12388	0.043835	1	-0.065604	0.992609	-0.106879	0.587646
scaffold_1	AL1G10300	116	186	315	905	136	262	11.873	11.3538	30.8094	28.1204	10.8587	9.65796	1.68499	9.86225e-30	-0.0313147	1	-1.71404	1.71676e-35
scaffold_1	AL1G10310	0	1	0	0	0	0	0	0.061042	0	0	0	0	Neg. infinite	0.937637	Neg. infinite	1	NA	NA
scaffold_1	AL1G10320	0	6	3	15	0	2	0	0.366252	0.293423	0.466083	0	0.0737249	1.29921	0.526529	-2.22759	0.999216	-3.51543	0.000554143
scaffold_1	AL1G10330	98	125	103	287	94	224	5.24199	7.63025	10.0742	8.91773	7.50529	8.25719	0.457832	0.0251684	0.000858365	1	-0.455816	0.0306376
scaffold_1	AL1G10340	1066	1492	530	1528	982	2069	15.0032	91.0747	51.838	47.4784	78.4064	76.2684	-0.662568	6.58802e-08	-0.214953	0.476505	0.449225	0.000136619
scaffold_1	AL1G10350	203	283	158	473	228	485	3.99894	17.2749	15.4536	14.6972	18.2043	17.8783	0.0133702	0.992054	0.0808678	0.992609	0.0690966	0.635051
scaffold_1	AL1G10360	276	397	528	1821	324	691	15.7012	24.2337	51.6424	56.5825	25.8693	25.472	1.39292	1.92618e-27	0.124159	0.87414	-1.26698	7.13944e-24
scaffold_1	AL1G10370	235	326	170	541	257	518	7.45913	19.8997	16.6273	16.8101	20.5198	19.0947	-0.0445492	0.937637	0.00672312	1	0.0528626	0.891891
scaffold_1	AL1G10380	4	8	49	168	13	15	0.80759	0.488336	4.79257	5.22013	1.03797	0.552937	3.81161	6.08457e-23	0.950149	0.959528	-2.85811	2.43812e-27
scaffold_1	AL1G10390	288	432	127	462	308	655	8.30664	26.3701	12.4216	14.3554	24.5918	24.1449	-0.713354	6.55851e-06	-0.0429702	1	0.672375	6.96554e-06
scaffold_1	AL1G10400	522	678	417	1356	588	1147	21.3544	41.3865	40.7858	42.1339	46.948	42.2812	0.160023	0.194108	0.0719379	0.992609	-0.0868027	0.421223
scaffold_1	AL1G10410	44	84	20	88	78	194	1.46763	5.12753	1.95615	2.73436	6.2278	7.15132	-0.701299	0.0933893	0.617921	0.147726	1.32239	5.0761e-06
scaffold_1	AL1G10420	0	0	0	0	0	0	0	0	0	0	0	0	NA	NA	NA	NA	NA	NA
scaffold_1	AL1G10430	8	12	4	15	10	17	0.321774	0.732504	0.39123	0.466083	0.798436	0.626662	-0.508194	0.761009	0.0261746	1	0.536372	0.546562
scaffold_1	AL1G10440	0	0	0	0	0	0	0	0	0	0	0	0	NA	NA	NA	NA	NA	NA
scaffold_1	AL1G10450	262	396	39	127	393	712	12.2403	24.1726	3.8145	3.94617	31.3785	26.2461	-2.37011	8.76425e-43	0.326081	0.142032	2.6982	2.54387e-52
scaffold_1	AL1G10460	5	5	1	15	8	19	0.962315	0.30521	0.0978076	0.466083	0.638748	0.700387	-0.15776	0.943535	0.890842	0.898231	1.04893	0.426363
scaffold_1	AL1G10470	58	109	66	281	78	152	1.6024	6.65358	6.4553	8.73129	6.2278	5.60309	0.607676	0.0951395	0.0494852	1	-0.555095	0.0357491
scaffold_1	AL1G10480	88	114	43	134	76	143	4.31073	6.95879	4.20573	4.16368	6.06811	5.27133	-0.578607	0.0185649	-0.334755	0.484458	0.245114	0.362636
scaffold_1	AL1G10490	240	289	243	635	249	538	11.779	17.6411	23.7672	19.7309	19.881	19.832	0.398822	0.0843936	0.0780702	0.983198	-0.319879	0.124187
scaffold_1	AL1G10500	10	8	16	63	7	24	1.67155	0.488336	1.56492	1.95755	0.558905	0.884699	1.59853	0.000668086	0.130509	1	-1.46894	3.53818e-05
scaffold_1	AL1G10510	31	45	6	18	52	120	3.82734	2.74689	0.586845	0.5593	4.15186	4.42349	-2.02161	6.79318e-06	0.691762	0.0889912	2.71516	3.49563e-19
scaffold_1	AL1G10520	795	1212	808	2673	827	1550	33.7564	73.9829	79.0285	83.056	66.0306	57.1368	0.40672	0.000986169	-0.18508	0.395669	-0.589749	4.14113e-07
scaffold_1	AL1G10530	1772	2572	175	568	1922	3615	26.9949	157	17.1163	17.649	153.459	133.258	-2.93504	1.18083e-105	-0.0863358	0.992609	2.85052	3.49645e-94
scaffold_1	AL1G10540	52	84	24	103	89	125	3.44551	5.12753	2.34738	3.20044	7.10608	4.60781	-0.568672	0.11231	0.305171	0.992609	0.876233	0.163694
scaffold_1	AL1G10550	192	252	92	278	160	316	4.53852	15.3826	8.9983	8.63808	12.775	11.6485	-0.637948	0.000214827	-0.361267	0.133209	0.277996	0.112464
scaffold_1	AL1G10560	64	101	20	58	52	150	3.01737	6.16524	1.95615	1.80219	4.15186	5.52937	-1.4158	1.2207e-07	-0.235998	0.992609	1.18198	0.00112621
scaffold_1	AL1G10570	35	48	19	46	40	85	2.81552	2.93002	1.85834	1.42932	3.19374	3.13331	-0.637937	0.0650688	0.116784	1	0.756195	0.00214947
scaffold_1	AL1G10580	51	63	16	40	56	108	2.01665	3.84565	1.56492	1.24289	4.47124	3.98114	-1.33729	2.56452e-05	0.0609666	1	1.39925	2.88572e-08
scaffold_1	AL1G10590	72	89	22	87	94	196	5.59945	5.43274	2.15177	2.70328	7.50529	7.22504	-1.04128	0.000429777	0.3661	0.321838	1.40847	1.9801e-10
scaffold_1	AL1G10600	42	72	22	77	51	70	0.846641	4.39502	2.15177	2.39256	4.07202	2.58037	-0.595821	0.0764113	-0.249438	0.857027	0.349011	0.688441
scaffold_1	AL1G10610	95	146	59	253	125	281	6.39342	8.91213	5.77065	7.86127	9.98044	10.3583	-0.103754	1	0.279571	0.463038	0.385466	0.282227
scaffold_1	AL1G10620	65	88	80	299	67	140	4.97613	5.3717	7.82461	9.29059	5.34952	5.16074	0.861819	3.99012e-06	-0.0354229	1	-0.895733	5.41304e-07
scaffold_1	AL1G10630	1237	1741	221	688	1067	2195	10.6462	106.274	21.6155	21.3777	85.1931	80.9131	-2.08841	5.61319e-59	-0.331213	0.0859894	1.75885	8.98533e-45
scaffold_1	AL1G10640	4	6	4	14	5	6	0.230999	0.366252	0.39123	0.435011	0.399218	0.221175	0.437958	0.828173	-0.180992	1	-0.616954	0.295174
scaffold_1	AL1G10650	16	25	23	66	22	56	0.471248	1.52605	2.24957	2.05077	1.75656	2.0643	0.78591	0.0865814	0.427494	0.860671	-0.356288	0.426592
scaffold_1	AL1G10660	2	6	0	0	2	2	0.0873348	0.366252	0	0	0.159687	0.0737249	Neg. infinite	0.119477	-1.1898	0.992609	Infinite	0.205221
scaffold_1	AL1G10670	29	49	46	205	25	62	0.879288	2.99106	4.49915	6.36981	1.99609	2.28547	1.20987	0.00349411	-0.326672	0.957487	-1.53395	0.000472957
scaffold_1	AL1G10680	8	16	23	84	13	40	0.281717	0.976672	2.24957	2.61007	1.03797	1.4745	1.76924	3.40376e-05	0.63048	0.807099	-1.13541	0.000187995
scaffold_1	AL1G10690	195	343	351	1075	309	618	4.03673	20.9374	34.3305	33.4026	24.6717	22.781	1.06557	1.8097e-14	0.357925	0.163606	-0.704929	2.12976e-08
scaffold_1	AL1G10700	0	0	0	0	0	0	0	0	0	0	0	0	NA	NA	NA	NA	NA	NA
scaffold_1	AL1G10710	208	283	59	253	251	491	15.0402	17.2749	5.77065	7.86127	20.0407	18.0995	-1.14683	4.91018e-09	0.141097	0.892466	1.28949	2.51026e-14
scaffold_1	AL1G10720	253	415	25	82	367	673	13.5965	25.3324	2.44519	2.54792	29.3026	24.8084	-3.01714	3.60695e-60	0.22434	0.668317	3.24388	9.91522e-77
scaffold_1	AL1G10730	506	792	136	399	696	1277	37.6729	48.3453	13.3018	12.3978	55.5711	47.0733	-1.61897	1.80794e-33	0.183634	0.724808	1.80475	1.51646e-41
scaffold_1	AL1G10740	348	464	254	953	399	783	12.9407	28.3235	24.8431	29.6118	31.8576	28.8633	0.121624	0.410523	0.0836515	0.992609	-0.0365339	0.578328
scaffold_1	AL1G10750	63	101	1	27	42	125	3.31137	6.16524	0.0978076	0.83895	3.35343	4.60781	-3.39508	1.84742e-18	-0.506736	0.484647	2.89096	0.000235471
scaffold_1	AL1G10760	1	0	4	10	2	3	0.220488	0	0.39123	0.310722	0.159687	0.110587	3.22041	0.118211	1.65513	1	-1.57306	0.0774057
scaffold_1	AL1G10770	98	114	61	149	66	124	3.08777	6.95879	5.96626	4.62976	5.26967	4.57094	-0.324664	0.236503	-0.623112	0.038865	-0.29775	0.323802
scaffold_1	AL1G10780	9	20	7	24	5	19	0.238045	1.22084	0.684653	0.745733	0.399218	0.700387	-0.255522	0.822724	-0.817527	0.87414	-0.558197	0.435955
scaffold_1	AL1G10790	85	112	87	234	97	178	1.92994	6.83671	8.50926	7.2709	7.74482	6.56152	0.373508	0.125701	0.0383815	1	-0.333816	0.104204
scaffold_1	AL1G10800	60	86	46	147	64	134	2.96026	5.24961	4.49915	4.56762	5.10999	4.93957	0.0191261	0.961672	-0.0250543	1	-0.0424342	0.926985
scaffold_1	AL1G10810	970	1265	523	1396	969	1915	44.8289	77.2181	51.1534	43.3768	77.3684	70.5916	-0.549298	6.45068e-05	-0.0948682	0.992609	0.455687	6.83008e-05
scaffold_1	AL1G10820	534	742	257	858	636	1304	17.6857	45.2932	25.1365	26.66	50.7805	48.0686	-0.598079	2.02748e-05	0.140955	0.736521	0.740642	8.85346e-09
scaffold_1	AL1G10830	4	3	1	6	0	5	0.75851	0.183126	0.0978076	0.186433	0	0.184312	-0.675221	0.96763	-1.45103	1	-0.776957	0.873293
scaffold_1	AL1G10840	0	2	1	1	0	0	0	0.122084	0.0978076	0.0310722	0	0	0.312346	1	Neg. infinite	0.992609	Neg. infinite	0.588523
scaffold_1	AL1G10850	1	6	25	132	3	4	0.0552698	0.366252	2.44519	4.10153	0.239531	0.14745	4.09342	4.12231e-05	-0.1995	1	-4.28518	5.44804e-06
scaffold_1	AL1G10860	114	208	99	332	164	308	3.73594	12.6967	9.68295	10.316	13.0943	11.3536	0.0517294	0.937637	0.144924	1	0.0960999	0.887754
scaffold_1	AL1G10870	100	198	80	298	140	251	5.42221	12.0863	7.82461	9.25952	11.1781	9.25247	-0.0523492	0.949616	0.00683107	1	0.0624926	0.93722
scaffold_1	AL1G10880	310	510	566	1427	410	759	13.3333	31.1314	55.3591	44.3401	32.7359	27.9786	1.00479	3.69975e-05	0.0952662	1	-0.907173	8.92275e-05
scaffold_1	AL1G10890	0	3	1	2	4	5	0	0.183126	0.0978076	0.0621444	0.319374	0.184312	0.044073	1	1.48959	1	1.45676	0.252559
scaffold_1	AL1G10900	232	343	228	644	427	757	11.873	20.9374	22.3001	20.0105	34.0932	27.9049	0.267004	0.149667	0.622816	0.000232531	0.357684	0.0126471
scaffold_1	AL1G10910	0	1	0	1	1	0	0	0.061042	0	0.0310722	0.0798436	0	-0.71404	1	0.38448	1	1.11034	1
scaffold_1	AL1G10920	0	2	0	0	0	0	0	0.122084	0	0	0	0	Neg. infinite	0.736581	Neg. infinite	0.992609	NA	NA
scaffold_1	AL1G10930	0	1	0	1	1	0	0	0.061042	0	0.0310722	0.0798436	0	-0.71404	1	0.38448	1	1.11034	1
scaffold_1	AL1G10940	0	0	0	0	0	0	0	0	0	0	0	0	NA	NA	NA	NA	NA	NA
scaffold_1	AL1G10950	104	171	45	150	111	180	4.37981	10.4382	4.40134	4.66083	8.86263	6.63524	-0.876356	2.21823e-05	-0.301466	0.365014	0.577305	0.0300477
scaffold_1	AL1G10960	394	566	190	562	376	838	12.8832	34.5498	18.5834	17.4626	30.0212	30.8907	-0.70712	2.12149e-07	-0.140864	0.895584	0.567994	4.74246e-06
scaffold_1	AL1G10970	330	531	156	481	414	788	17.988	32.4133	15.258	14.9457	33.0552	29.0476	-0.789675	1.29861e-08	0.0552682	1	0.847235	4.49324e-10
scaffold_1	AL1G10980	5	5	5	11	4	7	0.356536	0.30521	0.489038	0.341794	0.319374	0.258037	0.387189	0.936765	-0.329484	1	-0.716701	0.473973
scaffold_1	AL1G10990	0	1	0	0	0	0	0	0.061042	0	0	0	0	Neg. infinite	0.937637	Neg. infinite	1	NA	NA
scaffold_1	AL1G11000	0	7	0	0	0	0	0	0.427294	0	0	0	0	Neg. infinite	0.577966	Neg. infinite	0.963333	NA	NA
scaffold_1	AL1G11010	133	187	50	164	121	261	7.75904	11.4149	4.89038	5.09584	9.66107	9.6211	-0.975997	8.64903e-07	-0.21887	0.774716	0.758786	3.19493e-05
scaffold_1	AL1G11020	13	17	13	64	8	20	1.7272	1.03771	1.2715	1.98862	0.638748	0.737249	0.817639	0.0615699	-0.618772	0.973612	-1.43501	0.00605656
scaffold_1	AL1G11030	13	17	9	21	11	24	0.349499	1.03771	0.880268	0.652517	0.878279	0.884699	-0.277445	0.736581	-0.264217	1	0.014467	0.918379
scaffold_1	AL1G11040	1	2	28	134	2	3	0.0905609	0.122084	2.73861	4.16368	0.159687	0.110587	5.27773	1.39879e-08	0.398255	1	-4.87605	7.24646e-09
scaffold_1	AL1G11050	138	189	235	744	159	317	7.21297	11.5369	22.9848	23.1177	12.6951	11.6854	1.19577	3.80739e-16	0.0832224	0.992786	-1.11102	3.49893e-16
scaffold_1	AL1G11060	2	7	1	1	3	8	0.0577821	0.427294	0.0978076	0.0310722	0.239531	0.2949	-1.99748	0.30074	-0.127838	1	1.87515	0.0495511
scaffold_1	AL1G11070	26	56	77	200	50	87	0.826284	3.41835	7.53118	6.21444	3.99218	3.20703	1.50314	5.05827e-08	0.373225	0.963333	-1.12629	3.67015e-08
scaffold_1	AL1G11080	4419	6264	5501	16294	3835	8633	47.6255	382.367	538.039	506.291	306.2	318.234	0.67155	1.42126e-05	-0.260765	0.870952	-0.93064	0.000334348
scaffold_1	AL1G11090	0	0	0	6	0	0	0	0	0	0.186433	0	0	Infinite	0.630558	NA	NA	Neg. infinite	0.482362
scaffold_1	AL1G11100	0	2	3	1	1	1	0	0.122084	0.293423	0.0310722	0.0798436	0.0368625	1.63949	0.949639	-0.0395382	1	-1.66804	0.869937
scaffold_1	AL1G11110	599	1018	138	456	695	1583	35.4266	62.1408	13.4974	14.1689	55.4913	58.3533	-1.81767	3.73155e-20	0.0312868	1	1.85152	4.65657e-38
scaffold_1	AL1G11120	73	103	24	85	97	181	3.74521	6.28733	2.34738	2.64114	7.74482	6.6721	-1.1137	3.22308e-05	0.221398	0.904392	1.33679	1.76006e-09
scaffold_1	AL1G11130	0	3	0	2	0	0	0	0.183126	0	0.0621444	0	0	-1.299	0.937637	Neg. infinite	0.992609	Neg. infinite	0.634111
scaffold_1	AL1G11140	0	0	0	0	0	0	0	0	0	0	0	0	NA	NA	NA	NA	NA	NA
scaffold_1	AL1G11150	81	119	294	785	135	290	2.62441	7.264	28.7554	24.3917	10.7789	10.6901	2.11821	1.23504e-28	0.619802	0.00501304	-1.49658	6.38599e-18
scaffold_1	AL1G11160	18	13	10	23	14	21	2.52166	0.793546	0.978076	0.714661	1.11781	0.774111	-0.260716	0.868525	-0.294194	1	-0.0349361	1
scaffold_1	AL1G11170	193	215	44	99	166	315	10.4925	13.124	4.30353	3.07615	13.254	11.6117	-1.79762	6.6115e-07	-0.235725	0.948172	1.56237	4.67948e-20
scaffold_1	AL1G11180	207	295	124	408	287	551	11.8216	18.0074	12.1281	12.6775	22.9151	20.3112	-0.31111	0.103778	0.295354	0.228271	0.608192	7.18251e-05
scaffold_1	AL1G11190	0	0	0	0	0	0	0	0	0	0	0	0	NA	NA	NA	NA	NA	NA
scaffold_1	AL1G11200	22	52	9	28	37	75	1.42203	3.17418	0.880268	0.870022	2.95421	2.76468	-1.30907	0.0200482	0.203603	1	1.51675	1.17606e-06
scaffold_1	AL1G11210	199	308	60	163	195	360	5.15876	18.8009	5.86845	5.06477	15.5695	13.2705	-1.49792	1.71187e-19	-0.292958	0.160131	1.20704	1.41001e-13
scaffold_1	AL1G11220	28	71	66	191	59	126	2.89467	4.33398	6.4553	5.93479	4.71077	4.64467	1.10238	0.000440937	0.503045	0.820758	-0.594954	0.00524688
scaffold_1	AL1G11230	18	46	1	3	51	108	1.01391	2.80793	0.0978076	0.0932167	4.07202	3.98114	-4.28632	7.4943e-05	0.916857	0.0692446	5.2076	1.03846e-30
scaffold_1	AL1G11240	403	562	76	234	352	790	20.3412	34.3056	7.43338	7.2709	28.1049	29.1213	-2.01188	5.11358e-41	-0.242112	0.378714	1.77137	2.10047e-35
scaffold_1	AL1G11250	0	0	1	1	0	0	0	0	0.0978076	0.0310722	0	0	Infinite	0.827197	NA	NA	Neg. infinite	0.588523
scaffold_1	AL1G11260	16	36	5	17	22	53	1.14092	2.19751	0.489038	0.528228	1.75656	1.95371	-1.58822	0.00366277	0.0863807	1	1.67848	8.87538e-06
scaffold_1	AL1G11270	554	797	865	3017	600	1435	67.428	48.6505	84.6035	93.7449	47.9061	52.8976	1.10835	5.62507e-17	0.0947024	0.930745	-1.01187	1.9844e-10
scaffold_1	AL1G11280	143	241	112	451	185	369	9.01125	14.7111	10.9544	14.0136	14.7711	13.6022	0.108994	0.67724	0.096988	1	-0.00943685	0.716485
scaffold_1	AL1G11290	1	6	0	0	4	6	0.0677865	0.366252	0	0	0.319374	0.221175	Neg. infinite	0.174793	0.285153	1	Infinite	0.00519986
scaffold_1	AL1G11300	0	0	0	0	0	0	0	0	0	0	0	0	NA	NA	NA	NA	NA	NA
scaffold_1	AL1G11310	1241	1774	843	2715	1764	3681	36.2814	108.289	82.4518	84.3611	140.844	135.691	-0.147787	0.428625	0.388663	0.0362193	0.538185	0.000142874
scaffold_1	AL1G11320	0	0	0	0	0	0	0	0	0	0	0	0	NA	NA	NA	NA	NA	NA
scaffold_1	AL1G11330	193	297	73	255	342	674	10.777	18.1295	7.13995	7.92342	27.3065	24.8453	-0.985007	9.19122e-09	0.611583	6.03761e-05	1.5987	2.10677e-26
scaffold_1	AL1G11340	15	58	6	20	33	64	0.641144	3.54044	0.586845	0.621444	2.63484	2.3592	-1.76904	0.203062	0.0791174	1	1.8543	1.31019e-07
scaffold_1	AL1G11350	1605	2193	579	2470	2207	5020	140.65	133.865	56.6306	76.7484	176.215	185.049	-0.807277	0.000947177	0.437188	0.0183594	1.24604	1.33075e-08
scaffold_1	AL1G11360	1848	2460	381	1254	1999	4207	98.1353	150.163	37.2647	38.9646	159.607	155.08	-1.8019	2.32952e-44	0.0511648	1	1.85446	1.63745e-42
scaffold_1	AL1G11370	788	986	144	423	876	1723	48.0964	60.1874	14.0843	13.1435	69.943	63.514	-2.01651	1.22823e-22	0.0840523	0.974967	2.10165	2.71856e-60
scaffold_1	AL1G11380	2	3	0	1	4	15	0.0867462	0.183126	0	0.0310722	0.319374	0.552937	-3.27878	0.561747	1.33505	0.877928	4.61621	0.000682725
scaffold_1	AL1G11390	195	293	39	141	197	402	4.65	17.8853	3.8145	4.38118	15.7292	14.8187	-1.86012	4.10877e-24	-0.156478	0.821428	1.70564	2.26238e-22
scaffold_1	AL1G11400	375	503	147	332	420	759	19.9344	30.7041	14.3777	10.316	33.5343	27.9786	-1.13555	8.35201e-12	-0.0114183	1	1.12549	4.84714e-09
scaffold_1	AL1G11410	286	392	325	961	306	679	3.64555	23.9285	31.7875	29.8604	24.4321	25.0296	0.5625	4.5658e-05	0.0542645	0.992609	-0.506722	0.000266599
scaffold_1	AL1G11420	0	0	0	0	0	0	0	0	0	0	0	0	NA	NA	NA	NA	NA	NA
scaffold_1	AL1G11430	82	125	109	286	85	159	4.30783	7.63025	10.661	8.88666	6.7867	5.86113	0.630386	0.00330427	-0.191455	0.85838	-0.819842	6.45796e-06
scaffold_1	AL1G11440	132	180	93	255	151	261	7.2878	10.9876	9.0961	7.92342	12.0564	9.6211	-0.175958	0.381458	-0.0222548	1	0.155183	0.436613
scaffold_1	AL1G11450	3	5	52	150	4	3	0.494245	0.30521	5.08599	4.66083	0.319374	0.110587	4.33256	4.99608e-24	-0.383335	1	-4.71343	3.63465e-39
scaffold_1	AL1G11460	15	24	18	54	17	41	0.606644	1.46501	1.76054	1.6779	1.35734	1.51136	0.538902	0.342271	0.0880148	1	-0.448635	0.272564
scaffold_1	AL1G11470	1	5	2	5	1	3	0.0358398	0.30521	0.195615	0.155361	0.0798436	0.110587	0.0734895	1	-0.996653	1	-1.06316	0.602436
scaffold_1	AL1G11480	0	0	0	0	0	0	0	0	0	0	0	0	NA	NA	NA	NA	NA	NA
scaffold_1	AL1G11490	2	3	12	44	2	3	0.114282	0.183126	1.17369	1.36718	0.159687	0.110587	3.05904	8.8125e-05	-0.375087	1	-3.43213	7.63201e-11
scaffold_1	AL1G11500	0	1	32	70	0	2	0	0.061042	3.12984	2.17506	0	0.0737249	6.68139	5.97956e-12	0.357368	1	-6.31282	1.32689e-12
scaffold_1	AL1G11510	0	1	0	0	0	0	0	0.061042	0	0	0	0	Neg. infinite	0.937637	Neg. infinite	1	NA	NA
scaffold_1	AL1G11520	79	133	38	128	84	186	3.52293	8.11859	3.71669	3.97724	6.70686	6.85642	-0.73391	0.00157519	-0.108636	0.992609	0.627795	0.00242511
scaffold_1	AL1G11530	213	351	241	715	262	502	7.14401	21.4257	23.5716	22.2166	20.919	18.5049	0.423726	0.00854427	0.013193	1	-0.408137	0.00277965
scaffold_1	AL1G11540	1008	1443	1367	4247	1561	2878	52.686	88.0836	133.703	131.964	124.636	106.09	0.822272	1.95727e-11	0.423639	0.0178726	-0.396896	0.00325771
scaffold_1	AL1G11550	107	104	104	236	77	145	5.04235	6.34837	10.172	7.33304	6.14795	5.34506	0.381526	0.522287	-0.415727	0.903999	-0.797407	0.0311273
scaffold_1	AL1G11560	765	1084	255	900	767	1658	34.9004	66.1695	24.9409	27.965	61.24	61.1179	-1.0995	1.01215e-16	-0.0826437	0.992609	1.01857	9.33436e-16
scaffold_1	AL1G11570	232	333	54	247	314	630	10.2088	20.327	5.28161	7.67484	25.0709	23.2233	-1.41492	1.24248e-14	0.286627	0.200071	1.70338	5.90931e-26
scaffold_1	AL1G11580	2	0	1	6	0	3	0.0715054	0	0.0978076	0.186433	0	0.110587	0.923449	0.736581	-0.582818	1	-1.51392	0.397378
scaffold_1	AL1G11590	140	212	149	430	166	315	9.55934	12.9409	14.5733	13.3611	13.254	11.6117	0.379408	0.0444581	0.0173222	1	-0.360097	0.0238867
scaffold_1	AL1G11600	26	31	24	75	21	79	2.33405	1.8923	2.34738	2.33042	1.67671	2.91213	0.396192	0.333758	0.189436	0.992609	-0.205904	0.985385
scaffold_1	AL1G11610	32	46	2	14	46	72	1.66245	2.80793	0.195615	0.435011	3.6728	2.6541	-2.91543	4.24497e-08	0.205837	1	3.1232	1.60987e-10
scaffold_1	AL1G11620	185	249	67	155	314	620	8.32926	15.1995	6.55311	4.81619	25.0709	22.8547	-1.23736	7.01691e-14	0.647404	1.45548e-05	1.88614	1.23256e-37
scaffold_1	AL1G11630	4	3	4	21	6	15	0.291693	0.183126	0.39123	0.652517	0.479061	0.552937	1.20031	0.256944	0.994043	0.930526	-0.207403	0.652356
scaffold_1	AL1G11640	46	59	49	123	68	97	2.37777	3.60148	4.79257	3.82188	5.42936	3.57566	0.403796	0.262163	0.269376	0.992609	-0.133246	0.744536
scaffold_1	AL1G11650	161	243	41	174	175	359	8.01635	14.8332	4.01011	5.40657	13.9726	13.2336	-1.38528	1.40767e-12	-0.0503907	1	1.33695	3.05205e-13
scaffold_1	AL1G11660	6	15	27	87	22	65	0.267913	0.91563	2.6408	2.70328	1.75656	2.39606	2.12548	1.28014e-06	1.57374	0.0274796	-0.54741	0.0946156
scaffold_1	AL1G11670	6	7	7	38	33	68	0.237071	0.427294	0.684653	1.18074	2.63484	2.50665	1.20396	0.0730301	2.47021	8.29149e-06	1.26714	0.000510178
scaffold_1	AL1G11680	0	0	0	3	0	1	0	0	0	0.0932167	0	0.0368625	Infinite	0.728628	Infinite	1	-1.50184	0.795953
scaffold_1	AL1G11690	224	297	164	520	237	422	11.1748	18.1295	16.0404	16.1576	18.9229	15.556	0.00153258	0.937637	-0.0954917	0.977941	-0.0956471	0.403163
scaffold_1	AL1G11700	49	73	43	176	57	115	2.98722	4.45607	4.20573	5.46871	4.55108	4.23918	0.379104	0.0949645	0.0450748	1	-0.332043	0.0926226
scaffold_1	AL1G11710	19	21	19	73	22	32	2.27223	1.28188	1.85834	2.26827	1.75656	1.1796	0.717771	0.05658	0.0258327	1	-0.691375	0.005666
scaffold_1	AL1G11720	2	1	6	10	0	1	0.424609	0.061042	0.586845	0.310722	0	0.0368625	2.14641	0.2091	-2.59801	1	-4.74745	0.00269939
scaffold_1	AL1G11730	1	11	9	26	6	4	0.0376757	0.671462	0.880268	0.807878	0.479061	0.14745	1.39283	0.205172	-0.259058	1	-1.64277	0.00049583
scaffold_1	AL1G11740	4	9	29	77	6	8	0.282103	0.549378	2.83642	2.39256	0.479061	0.2949	2.77149	2.3014e-08	-0.187637	1	-2.9553	1.41108e-15
scaffold_1	AL1G11750	441	748	148	517	574	1074	9.82874	45.6594	14.4755	16.0643	45.8302	39.5903	-1.23133	2.01502e-11	0.0558778	1	1.28977	1.66612e-21
scaffold_1	AL1G11760	0	0	0	0	0	0	0	0	0	0	0	0	NA	NA	NA	NA	NA	NA
scaffold_1	AL1G11770	2	3	0	0	1	2	0.238627	0.183126	0	0	0.0798436	0.0737249	Neg. infinite	0.321164	-1.18438	1	Infinite	0.369428
scaffold_1	AL1G11780	140	176	119	405	120	255	7.80058	10.7434	11.6391	12.5842	9.58123	9.39992	0.305711	0.0489357	-0.238362	0.750802	-0.542937	0.000358264
scaffold_1	AL1G11790	0	9	0	0	0	0	0	0.549378	0	0	0	0	Neg. infinite	0.543086	Neg. infinite	0.940897	NA	NA
scaffold_1	AL1G11800	3	6	2	11	0	5	0.0566483	0.366252	0.195615	0.341794	0	0.184312	0.0109019	1	-1.68769	0.992609	-1.6952	0.201133
scaffold_1	AL1G11810	60	96	2	3	78	154	1.27435	5.86003	0.195615	0.0932167	6.2278	5.67682	-5.04023	1.10908e-29	0.136674	0.99989	5.17901	1.26919e-42
scaffold_1	AL1G11820	0	2	0	0	0	0	0	0.122084	0	0	0	0	Neg. infinite	0.736581	Neg. infinite	0.992609	NA	NA
scaffold_1	AL1G11830	3168	4222	1341	4385	3475	6879	150.74	257.719	131.16	136.252	277.456	253.577	-0.76971	2.25523e-08	0.0262955	1	0.797411	3.86697e-06
scaffold_1	AL1G11840	0	0	0	0	0	0	0	0	0	0	0	0	NA	NA	NA	NA	NA	NA
scaffold_1	AL1G11850	0	3	0	0	0	0	0	0.183126	0	0	0	0	Neg. infinite	0.687782	Neg. infinite	0.992609	NA	NA
scaffold_1	AL1G11860	0	0	0	0	0	0	0	0	0	0	0	0	NA	NA	NA	NA	NA	NA
scaffold_1	AL1G11870	320	458	5	17	327	629	11.2379	27.9572	0.489038	0.528228	26.1088	23.1865	-5.55023	1.59186e-119	-0.146588	0.735609	5.4054	1.54044e-118
scaffold_1	AL1G11880	1044	1289	796	2296	1103	2161	74.3418	78.6832	77.8548	71.3418	88.0674	79.6598	0.0404028	0.855024	0.0167807	1	-0.0226068	1
scaffold_1	AL1G11890	13	17	2	16	9	28	0.980645	1.03771	0.195615	0.497156	0.718592	1.03215	-1.41316	0.18434	-0.266578	1	1.14807	0.16005
scaffold_1	AL1G11900	1	2	0	2	2	2	0.0199434	0.122084	0	0.0621444	0.159687	0.0737249	-1.50408	0.943535	0.178439	1	1.68629	0.852913
scaffold_1	AL1G11910	159	224	51	161	200	426	4.48544	13.6734	4.98819	5.00263	15.9687	15.7034	-1.23467	3.06028e-11	0.237784	0.44314	1.47411	2.69835e-19
scaffold_1	AL1G11920	27	37	13	54	24	78	1.44648	2.25855	1.2715	1.6779	1.91625	2.87527	-0.415046	0.597497	0.0998604	1	0.516485	0.341326
scaffold_1	AL1G11930	284	427	65	192	385	774	9.58153	26.0649	6.35749	5.96587	30.7398	28.5315	-1.81627	9.84654e-31	0.25657	0.278798	2.0748	4.44824e-45
scaffold_1	AL1G11940	109	142	559	2080	136	258	5.41674	8.66797	54.6744	64.6302	10.8587	9.51051	2.94372	5.6904e-26	0.197869	0.8346	-2.74452	7.03318e-24
scaffold_1	AL1G11950	0	2	2	4	5	4	0	0.122084	0.195615	0.124289	0.399218	0.14745	1.62904	0.800711	2.18414	0.992042	0.56636	0.810454
scaffold_1	AL1G11960	1	5	13	26	3	3	0.104008	0.30521	1.2715	0.807878	0.239531	0.110587	2.63834	0.00719911	-0.14143	1	-2.7728	7.48566e-05
scaffold_1	AL1G11970	0	0	0	2	0	1	0	0	0	0.0621444	0	0.0368625	Infinite	0.781294	Infinite	1	-0.916875	1
scaffold_1	AL1G11980	0	2	2	9	1	5	0	0.122084	0.195615	0.27965	0.0798436	0.184312	2.20698	0.446252	1.17252	1	-1.02307	0.369892
scaffold_1	AL1G11990	140	201	109	326	140	317	4.86188	12.2694	10.661	10.1295	11.1781	11.6854	-0.00775195	0.9941	-0.0610079	1	-0.0515184	1
scaffold_1	AL1G12000	16	24	76	316	36	84	1.27416	1.46501	7.43338	9.81882	2.87437	3.09645	2.82349	2.68437e-10	1.09998	0.0224426	-1.72149	2.78676e-06
scaffold_1	AL1G12010	69	106	39	130	101	231	9.73256	6.47045	3.8145	4.03939	8.0642	8.51523	-0.439775	0.110325	0.446737	0.135064	0.888596	3.19883e-06
scaffold_1	AL1G12020	202	271	52	138	160	388	8.58064	16.5424	5.08599	4.28797	12.775	14.3026	-1.63919	4.02073e-21	-0.296351	0.43593	1.34423	3.61959e-12
scaffold_1	AL1G12030	368	422	9	11	347	677	9.29184	25.7597	0.880268	0.341794	27.7057	24.9559	-5.34593	2.22509e-29	-0.102015	1	5.24441	3.2254e-127
scaffold_1	AL1G12040	42	79	27	114	69	124	1.65252	4.82232	2.6408	3.54223	5.50921	4.57094	-0.22385	0.740858	0.28162	0.962137	0.50857	0.128102
scaffold_1	AL1G12050	113	142	171	510	110	221	6.39305	8.66797	16.7251	15.8468	8.78279	8.1466	1.04118	1.09341e-10	-0.0952569	1	-1.13533	9.93994e-14
scaffold_1	AL1G12060	0	0	0	0	0	0	0	0	0	0	0	0	NA	NA	NA	NA	NA	NA
scaffold_1	AL1G12070	4762	6349	1758	6788	6178	13622	310.141	387.556	171.946	210.918	493.273	502.14	-0.838808	4.76149e-06	0.346871	0.656952	1.18712	1.5192e-07
scaffold_1	AL1G12080	1	2	0	0	0	0	0.0555381	0.122084	0	0	0	0	Neg. infinite	0.579596	Neg. infinite	0.981842	NA	NA
scaffold_1	AL1G12090	0	4	0	0	1	2	0	0.244168	0	0	0.0798436	0.0737249	Neg. infinite	0.651734	-0.629012	1	Infinite	0.369428
scaffold_1	AL1G12100	2	6	1	0	3	5	0.0895761	0.366252	0.0978076	0	0.239531	0.184312	-2.25047	0.242602	-0.31861	1	1.93654	0.0778096
scaffold_1	AL1G12110	1	13	0	3	1	2	0.155776	0.793546	0	0.0932167	0.0798436	0.0737249	-2.9829	0.568642	-2.48092	0.940578	0.511833	1
scaffold_1	AL1G12120	100	135	29	70	101	228	11.7677	8.24067	2.83642	2.17506	8.0642	8.40464	-1.5334	6.45257e-12	-0.00528544	1	1.52951	1.43138e-15
scaffold_1	AL1G12130	41	67	3	6	63	140	6.24508	4.08981	0.293423	0.186433	5.03014	5.16074	-3.77227	1.45617e-16	0.44825	0.372604	4.22279	1.11264e-33
scaffold_1	AL1G12140	0	0	0	0	0	0	0	0	0	0	0	0	NA	NA	NA	NA	NA	NA
scaffold_1	AL1G12150	61	84	52	178	63	93	4.34373	5.12753	5.08599	5.53086	5.03014	3.42821	0.251923	0.29625	-0.276635	0.62674	-0.526979	0.00402102
scaffold_1	AL1G12160	42	63	28	106	27	79	2.87543	3.84565	2.73861	3.29366	2.15578	2.91213	-0.0856258	1	-0.523963	0.556272	-0.436345	0.190169
scaffold_1	AL1G12170	768	1103	675	2482	847	1809	23.5075	67.3293	66.0201	77.1213	67.6275	66.6842	0.321534	0.0304409	0.0362534	1	-0.283494	0.0519274
scaffold_1	AL1G12180	35	47	3	10	39	98	1.12515	2.86897	0.293423	0.310722	3.1139	3.61252	-3.06466	7.79743e-10	0.223505	0.940897	3.28961	1.7282e-19
scaffold_1	AL1G12190	88	124	80	188	69	157	4.31278	7.56921	7.82461	5.84158	5.50921	5.7874	0.0680632	1	-0.394782	0.378079	-0.46125	0.242958
scaffold_1	AL1G12200	85	117	151	444	83	177	6.68111	7.14192	14.7689	13.7961	6.62701	6.52465	1.20015	4.55467e-12	-0.110191	1	-1.30881	8.45055e-16
scaffold_1	AL1G12210	304	361	118	436	308	734	16.2693	22.0362	11.5413	13.5475	24.5918	27.057	-0.724104	0.0106101	0.127432	0.936898	0.852417	1.82055e-05
scaffold_1	AL1G12220	149	233	189	696	201	366	8.64836	14.2228	18.4856	21.6263	16.0486	13.4917	0.789782	8.94598e-06	0.15109	0.992609	-0.636497	0.000110891
scaffold_1	AL1G12230	1	1	3	10	0	0	0.0416536	0.061042	0.293423	0.310722	0	0	2.25299	0.289584	Neg. infinite	0.992609	Neg. infinite	0.000379606
scaffold_1	AL1G12240	866	1236	1529	4592	821	1793	12.8784	75.4479	149.548	142.684	65.5516	66.0944	1.18068	8.43069e-22	-0.160943	0.772775	-1.33991	1.69389e-22
scaffold_1	AL1G12250	6	17	3	9	10	22	0.983768	1.03771	0.293423	0.27965	0.798436	0.810974	-1.21294	0.214587	0.0826453	1	1.30045	0.017101
scaffold_1	AL1G12260	417	666	289	920	499	1087	15.7338	40.654	28.2664	28.5864	39.8419	40.0695	-0.208836	0.165271	0.0900686	0.992609	0.301165	0.0191848
scaffold_1	AL1G12270	70	123	67	205	175	355	6.31704	7.50817	6.55311	6.36981	13.9726	13.0862	0.154496	0.709843	1.02672	4.36406e-08	0.874929	9.06564e-08
scaffold_1	AL1G12280	104	161	108	387	255	481	9.2957	9.82776	10.5632	12.0249	20.3601	17.7308	0.487321	0.00363982	1.04491	7.40873e-11	0.559732	0.00106955
scaffold_1	AL1G12290	0	1	0	0	0	0	0	0.061042	0	0	0	0	Neg. infinite	0.937637	Neg. infinite	1	NA	NA
scaffold_1	AL1G12300	24	36	28	74	26	54	1.88643	2.19751	2.73861	2.29934	2.07593	1.99057	0.458796	0.359096	-0.0416753	1	-0.49855	0.146623
scaffold_1	AL1G12310	133	179	98	343	143	260	4.43625	10.9265	9.58514	10.6578	11.4176	9.58424	0.0745846	0.630369	-0.0685415	1	-0.141656	0.228956
scaffold_1	AL1G12320	47	66	82	265	43	87	1.54913	4.02877	8.02022	8.23414	3.43327	3.20703	1.22827	6.59715e-09	-0.256636	0.942568	-1.48326	7.06129e-15
scaffold_1	AL1G12330	50	68	26	105	56	113	3.07366	4.15086	2.543	3.26258	4.47124	4.16546	-0.321933	0.58612	0.0558992	1	0.37938	0.28044
scaffold_1	AL1G12340	2	11	1	9	1	6	0.0465496	0.671462	0.0978076	0.27965	0.0798436	0.221175	-0.91895	0.746521	-1.43055	0.977904	-0.50406	0.759164
scaffold_1	AL1G12350	158	204	412	1167	165	340	2.76965	12.4526	40.2967	36.2613	13.1742	12.5332	1.77185	4.63465e-37	0.0060045	1	-1.76462	2.95079e-40
scaffold_1	AL1G12360	301	413	167	428	270	593	6.51667	25.2104	16.3339	13.2989	21.5578	21.8594	-0.570072	2.64138e-05	-0.208507	0.607255	0.363053	0.00166412
scaffold_1	AL1G12370	1	5	0	0	2	12	0.0323696	0.30521	0	0	0.159687	0.442349	Neg. infinite	0.238859	0.677339	1	Infinite	0.0401141
scaffold_1	AL1G12380	10	13	8	12	7	17	1.73055	0.793546	0.782461	0.372867	0.558905	0.626662	-0.30631	0.657314	-0.451749	1	-0.144321	0.94002
scaffold_1	AL1G12390	130	220	147	389	215	374	5.30341	13.4292	14.3777	12.0871	17.1664	13.7866	0.323702	0.191767	0.353813	0.505896	0.0326103	0.889426
scaffold_1	AL1G12400	297	407	381	1151	270	577	11.0164	24.8441	37.2647	35.7641	21.5578	21.2696	0.752783	1.12923e-08	-0.208656	0.579553	-0.95992	6.59632e-14
scaffold_1	AL1G12410	0	2	0	0	0	0	0	0.122084	0	0	0	0	Neg. infinite	0.736581	Neg. infinite	0.992609	NA	NA
scaffold_1	AL1G12420	11	12	1	1	6	17	0.649452	0.732504	0.0978076	0.0310722	0.479061	0.626662	-3.4971	0.00312173	-0.571934	0.992609	2.92538	0.000107936
scaffold_1	AL1G12430	624	911	357	1034	461	1149	4.29089	55.6093	34.9173	32.1287	36.8079	42.355	-0.486949	0.000102783	-0.435353	0.042825	0.053404	0.566816
scaffold_1	AL1G12440	0	0	3	5	0	0	0	0	0.293423	0.155361	0	0	Infinite	0.201738	NA	NA	Neg. infinite	0.0114636
scaffold_1	AL1G12450	0	0	4	14	0	0	0	0	0.39123	0.435011	0	0	Infinite	0.0177337	NA	NA	Neg. infinite	1.19617e-05
scaffold_1	AL1G12460	0	5	78	194	4	2	0	0.30521	7.62899	6.02801	0.319374	0.0737249	5.72478	9.68653e-28	0.379099	1	-5.33437	2.52563e-31
scaffold_1	AL1G12470	545	750	705	1997	530	1183	8.81795	45.7815	68.9543	62.0512	42.3171	43.6083	0.716586	1.76215e-08	-0.0819061	1	-0.796968	1.04835e-09
scaffold_1	AL1G12480	396	584	94	349	382	837	8.87575	35.6485	9.19391	10.8442	30.5002	30.8539	-1.57849	2.54328e-26	-0.157146	0.772102	1.42326	1.37016e-23
scaffold_1	AL1G12490	18	32	14	22	32	56	0.737239	1.95334	1.36931	0.683589	2.55499	2.0643	-0.555068	0.125888	0.423204	0.943992	0.980895	0.002062
scaffold_1	AL1G12500	0	0	0	0	0	1	0	0	0	0	0	0.0368625	NA	NA	Infinite	1	Infinite	1
scaffold_1	AL1G12510	76	102	7	18	103	221	2.91346	6.22629	0.684653	0.5593	8.22389	8.1466	-3.14317	3.05982e-22	0.384976	0.243095	3.52953	6.01027e-41
scaffold_1	AL1G12520	8	11	25	108	10	26	0.743449	0.671462	2.44519	3.3558	0.798436	0.958424	2.31369	6.74581e-07	0.400116	0.992609	-1.91196	7.97603e-06
scaffold_1	AL1G12530	13054	16207	1369	4054	12278	23614	1395.78	989.308	133.899	125.967	980.319	870.47	-2.80679	3.04991e-30	-0.167669	1	2.64017	3.85033e-20
scaffold_1	AL1G12540	571	870	2509	7971	591	1367	30.432	53.1066	245.399	247.677	47.1875	50.391	2.48933	1.2357e-83	-0.0385519	1	-2.52585	3.68997e-60
scaffold_1	AL1G12550	96	111	87	324	86	248	4.19563	6.77566	8.50926	10.0674	6.86655	9.14189	0.522518	0.0125249	0.121897	0.992609	-0.399869	0.246672
scaffold_1	AL1G12560	0	0	0	0	0	0	0	0	0	0	0	0	NA	NA	NA	NA	NA	NA
scaffold_1	AL1G12570	671	918	355	995	588	1090	10.0863	56.0366	34.7217	30.9169	46.948	40.1801	-0.576476	3.82284e-06	-0.361861	0.0135216	0.216114	0.0914662
scaffold_1	AL1G12580	0	1	4	6	2	2	0	0.061042	0.39123	0.186433	0.159687	0.0737249	3.47936	0.264776	1.96046	1	-1.50771	0.211647
scaffold_1	AL1G12590	4	5	28	76	11	17	0.224943	0.30521	2.73861	2.36149	0.878279	0.626662	3.18906	9.83889e-10	1.23101	0.747192	-1.95698	1.72849e-09
scaffold_1	AL1G12600	98	132	110	290	93	220	1.84341	8.05755	10.7588	9.01094	7.42545	8.10974	0.47806	0.0255602	-0.0577275	1	-0.534383	0.0110003
scaffold_1	AL1G12610	19	37	2	9	16	58	0.456673	2.25855	0.195615	0.27965	1.2775	2.13802	-2.80885	7.54534e-06	-0.148782	1	2.66333	0.00306086
scaffold_1	AL1G12620	0	0	0	1	0	0	0	0	0	0.0310722	0	0	Infinite	1	NA	NA	Neg. infinite	1
scaffold_1	AL1G12630	77	77	44	165	72	146	5.16852	4.70023	4.30353	5.12692	5.74874	5.38192	-0.0484354	0.937637	-0.00232099	1	0.0461997	1
scaffold_1	AL1G12640	210	332	120	587	249	588	26.8278	20.2659	11.7369	18.2394	19.881	21.6751	-0.131316	1	0.145862	0.823926	0.27948	0.757953
scaffold_1	AL1G12650	599	819	244	785	369	890	41.4222	49.9934	23.865	24.3917	29.4623	32.8076	-0.854928	1.63451e-10	-0.676506	4.77671e-07	0.179942	0.202514
scaffold_1	AL1G12660	151	216	44	173	184	350	7.96931	13.1851	4.30353	5.37549	14.6912	12.9019	-1.21491	1.0765e-09	0.099941	0.992609	1.31664	5.08965e-13
scaffold_1	AL1G12670	63	117	36	132	61	201	2.32675	7.14192	3.52107	4.10153	4.87046	7.40935	-0.497713	0.0789104	0.00496447	1	0.505672	0.297703
scaffold_1	AL1G12680	47	80	59	192	85	180	1.40519	4.88336	5.77065	5.96587	6.7867	6.63524	0.61569	0.0114524	0.615903	0.0583846	0.00278096	1
scaffold_1	AL1G12690	185	233	303	898	150	331	5.53912	14.2228	29.6357	27.9029	11.9765	12.2015	1.14933	1.89257e-16	-0.291743	0.453919	-1.43996	1.2713e-25
scaffold_1	AL1G12700	256	362	299	960	341	658	6.05832	22.0972	29.2445	29.8293	27.2267	24.2555	0.639563	1.81076e-06	0.246695	0.348401	-0.391182	0.00126225
scaffold_1	AL1G12710	67	79	139	378	69	149	5.07267	4.82232	13.5953	11.7453	5.50921	5.49251	1.4741	3.22052e-15	0.0807184	0.99502	-1.3926	1.15345e-15
scaffold_1	AL1G12720	297	417	191	620	318	579	8.33963	25.4545	18.6812	19.2648	25.3902	21.3434	-0.20819	0.288782	-0.103431	0.911334	0.106413	0.771366
scaffold_1	AL1G12730	35	52	10	28	40	78	1.56012	3.17418	0.978076	0.870022	3.19374	2.87527	-1.52485	7.55044e-05	-0.00267869	1	1.52406	4.05784e-07
scaffold_1	AL1G12740	273	385	146	503	263	558	9.03574	23.5012	14.2799	15.6293	20.9989	20.5692	-0.432606	0.0115585	-0.150647	0.868713	0.283643	0.0917264
scaffold_1	AL1G12750	4	3	2	6	2	8	0.379255	0.183126	0.195615	0.186433	0.159687	0.2949	-0.254326	1	-0.178901	1	0.0741624	1
scaffold_1	AL1G12760	181	223	99	352	225	450	12.9966	13.6124	9.68295	10.9374	17.9648	16.5881	-0.283409	0.345344	0.267475	0.286017	0.551936	0.00111014
scaffold_1	AL1G12770	103	154	92	269	93	143	6.07079	9.40047	8.9983	8.35843	7.42545	5.27133	0.145074	0.667969	-0.504779	0.0246596	-0.647918	8.37686e-05
scaffold_1	AL1G12780	200	307	552	1991	324	570	7.7014	18.7399	53.9898	61.8648	25.8693	21.0116	1.90893	2.24605e-21	0.405854	0.0882875	-1.50097	1.74461e-15
scaffold_1	AL1G12790	291	375	151	455	359	705	17.9101	22.8908	14.7689	14.1379	28.6638	25.988	-0.512562	0.000985121	0.21325	0.405393	0.72704	9.41015e-08
scaffold_1	AL1G12800	98	158	168	597	120	256	5.4782	9.64464	16.4317	18.5501	9.58123	9.43679	1.17355	1.80122e-13	0.1006	0.992609	-1.07062	1.3511e-13
scaffold_1	AL1G12810	128	146	181	503	123	221	3.70221	8.91213	17.7032	15.6293	9.82076	8.1466	0.957063	8.7644e-09	-0.128215	0.992609	-1.08464	7.74377e-13
scaffold_1	AL1G12820	178	247	140	405	176	367	3.83436	15.0774	13.6931	12.5842	14.0525	13.5285	0.00756784	1	-0.11431	0.992609	-0.120308	0.643794
scaffold_1	AL1G12830	237	347	307	932	222	503	4.63589	21.1816	30.0269	28.9593	17.7253	18.5418	0.723266	1.86864e-07	-0.169032	0.846112	-0.890463	3.46911e-11
scaffold_1	AL1G12840	0	1	1	2	1	0	0	0.061042	0.0978076	0.0621444	0.0798436	0	1.62904	0.937637	0.38448	1	-1.23327	0.696305
scaffold_1	AL1G12850	42	60	7	31	52	107	2.66953	3.66252	0.684653	0.963239	4.15186	3.94428	-1.92112	1.40029e-06	0.179706	0.992609	2.10263	4.11609e-12
scaffold_1	AL1G12860	198	274	181	540	182	387	11.8052	16.7255	17.7032	16.779	14.5315	14.2658	0.24817	0.156345	-0.203303	0.709845	-0.44991	0.00350541
scaffold_1	AL1G12870	0	4	0	1	0	0	0	0.244168	0	0.0310722	0	0	-2.71404	0.764243	Neg. infinite	0.992609	Neg. infinite	1
scaffold_1	AL1G12880	15	65	44	168	32	70	0.422923	3.96773	4.30353	5.22013	2.55499	2.58037	1.08947	0.121969	0.000404296	1	-1.08248	3.29762e-07
scaffold_1	AL1G12890	22	35	23	61	30	55	1.28637	2.13647	2.24957	1.89541	2.39531	2.02743	0.259215	0.746259	0.158322	1	-0.0986876	0.937757
scaffold_1	AL1G12900	1662	2380	857	2750	2165	4169	76.0588	145.28	83.8211	85.4486	172.861	153.68	-0.5494	2.84185e-05	0.204018	0.700638	0.755163	2.78429e-07
scaffold_1	AL1G12910	0	0	0	0	0	0	0	0	0	0	0	0	NA	NA	NA	NA	NA	NA
scaffold_1	AL1G12920	20	25	89	304	14	30	1.25265	1.52605	8.70487	9.44596	1.11781	1.10587	2.70053	1.47455e-28	-0.52054	0.90441	-3.21997	2.01696e-45
scaffold_1	AL1G12930	14	18	14	49	24	57	1.02601	1.09876	1.36931	1.52254	1.91625	2.10116	0.546441	0.304882	0.830568	0.289125	0.285372	0.469035
scaffold_1	AL1G12940	0	0	0	0	0	0	0	0	0	0	0	0	NA	NA	NA	NA	NA	NA
scaffold_1	AL1G12950	76	123	162	540	72	170	3.35716	7.50817	15.8448	16.779	5.74874	6.26662	1.43621	7.9706e-18	-0.195796	0.963333	-1.62967	5.05904e-25
scaffold_1	AL1G12960	103	122	65	196	82	194	3.57214	7.44713	6.35749	6.09016	6.54717	7.15132	-0.173929	0.634219	-0.224352	0.983198	-0.049599	1
scaffold_1	AL1G12970	35	30	20	56	28	63	1.78321	1.83126	1.95615	1.74004	2.23562	2.32233	-0.17834	0.937163	-0.0635386	1	0.114121	0.669918
scaffold_1	AL1G12980	23	29	22	65	27	44	1.04605	1.77022	2.15177	2.01969	2.15578	1.62195	0.370468	0.461332	0.0305851	1	-0.338758	0.251735
scaffold_1	AL1G12990	69	125	56	190	83	177	1.455	7.63025	5.47722	5.90372	6.62701	6.52465	-0.0313974	0.957849	-0.0166463	1	0.0176224	1
scaffold_1	AL1G13000	0	0	0	0	0	0	0	0	0	0	0	0	NA	NA	NA	NA	NA	NA
scaffold_1	AL1G13010	100	145	56	175	119	236	2.95545	8.85109	5.47722	5.43764	9.50138	8.69954	-0.458689	0.0389555	0.0853212	1	0.545807	0.0037817
scaffold_1	AL1G13020	3252	4961	1711	5383	4085	9354	394.871	302.829	167.349	167.262	326.161	344.811	-0.580756	1.77687e-05	0.232165	0.800239	0.814959	5.47577e-06
scaffold_1	AL1G13030	182	276	70	240	156	285	8.0881	16.8476	6.84653	7.45733	12.4556	10.5058	-0.964332	3.2765e-08	-0.478041	0.00734109	0.488325	0.0145889
scaffold_1	AL1G13040	2	3	3	5	3	2	0.0636782	0.183126	0.293423	0.155361	0.239531	0.0737249	0.551225	0.969993	-0.177615	1	-0.726991	0.627666
scaffold_1	AL1G13050	5960	7913	2867	8892	6093	11842	348.884	483.025	280.414	276.294	486.487	436.525	-0.621447	5.72298e-05	-0.0856864	1	0.537137	0.0255039
scaffold_1	AL1G13060	0	0	0	0	0	0	0	0	0	0	0	0	NA	NA	NA	NA	NA	NA
scaffold_1	AL1G13070	40	31	13	46	45	83	2.87218	1.8923	1.2715	1.42932	3.59296	3.05958	-0.769512	0.490942	0.337528	0.953636	1.10597	0.000228705
scaffold_1	AL1G13080	0	3	0	1	0	5	0	0.183126	0	0.0310722	0	0.184312	-2.299	0.833153	0.0943331	1	2.40505	0.731498
scaffold_1	AL1G13090	0	1	1	1	0	4	0	0.061042	0.0978076	0.0310722	0	0.14745	1.31235	1	1.35737	1	0.0560738	0.91975
scaffold_1	AL1G13100	4697	6216	1363	4651	4676	8952	408.479	379.437	133.312	144.517	373.348	329.993	-1.27756	1.86445e-19	-0.132332	0.992609	1.14661	1.34425e-09
scaffold_1	AL1G13110	156	247	216	642	182	398	6.49271	15.0774	21.1264	19.9484	14.5315	14.6713	0.746624	1.46747e-06	0.0629262	1	-0.681494	3.02345e-06
scaffold_1	AL1G13120	0	0	0	0	0	1	0	0	0	0	0	0.0368625	NA	NA	Infinite	1	Infinite	1
scaffold_1	AL1G13130	0	2	0	1	0	0	0	0.122084	0	0.0310722	0	0	-1.71404	0.949639	Neg. infinite	0.992609	Neg. infinite	1
scaffold_1	AL1G13140	55	60	37	80	54	99	4.95904	3.66252	3.61888	2.48578	4.31155	3.64938	-0.247496	0.544724	-0.0554276	1	0.192439	0.338942
scaffold_1	AL1G13150	81	132	64	220	101	236	6.68836	8.05755	6.25968	6.83589	8.0642	8.69954	0.0224534	0.937637	0.187239	0.873859	0.167157	0.45321
scaffold_1	AL1G13160	54	84	75	257	56	141	5.27539	5.12753	7.33557	7.98556	4.47124	5.19761	0.868863	2.76755e-05	0.0151581	1	-0.851557	5.92801e-06
scaffold_1	AL1G13170	7	16	4	8	7	16	0.221504	0.976672	0.39123	0.248578	0.558905	0.589799	-1.08288	0.211321	-0.427542	0.992609	0.659169	0.205366
scaffold_1	AL1G13180	0	0	0	1	0	0	0	0	0	0.0310722	0	0	Infinite	1	NA	NA	Neg. infinite	1
scaffold_1	AL1G13190	0	2	0	0	0	1	0	0.122084	0	0	0	0.0368625	Neg. infinite	0.736581	-1.64263	1	Infinite	1
scaffold_1	AL1G13200	0	2	0	0	0	0	0	0.122084	0	0	0	0	Neg. infinite	0.736581	Neg. infinite	0.992609	NA	NA
scaffold_1	AL1G13210	37	47	38	91	31	62	4.21905	2.86897	3.71669	2.82757	2.47515	2.28547	0.327487	0.538303	-0.322217	0.935086	-0.648595	0.0352784
scaffold_1	AL1G13220	319	445	372	1066	249	505	9.33145	27.1637	36.3844	33.123	19.881	18.6155	0.565439	4.2959e-05	-0.479287	0.00222618	-1.04313	1.10092e-15
scaffold_1	AL1G13230	72	118	182	546	91	137	2.24589	7.20296	17.801	16.9654	7.26576	5.05016	1.59551	7.31302e-21	-0.101593	0.992609	-1.69472	3.51249e-29
scaffold_1	AL1G13240	51	65	120	471	48	127	2.24994	3.96773	11.7369	14.635	3.83249	4.68153	1.87719	7.99644e-10	0.0573733	1	-1.81859	1.37495e-08
scaffold_1	AL1G13250	32	51	46	182	40	73	1.02807	3.11314	4.49915	5.65514	3.19374	2.69096	1.01337	6.40082e-05	0.0283305	1	-0.982739	2.92287e-05
scaffold_1	AL1G13260	108	161	2	6	104	208	2.54941	9.82776	0.195615	0.186433	8.30373	7.66739	-5.42653	1.37253e-50	-0.234273	0.675758	5.19418	1.49273e-52
scaffold_1	AL1G13270	0	1	0	0	0	0	0	0.061042	0	0	0	0	Neg. infinite	0.937637	Neg. infinite	1	NA	NA
scaffold_1	AL1G13280	0	2	0	0	0	0	0	0.122084	0	0	0	0	Neg. infinite	0.736581	Neg. infinite	0.992609	NA	NA
scaffold_1	AL1G13290	0	0	0	0	0	0	0	0	0	0	0	0	NA	NA	NA	NA	NA	NA
scaffold_1	AL1G13300	0	2	0	0	0	0	0	0.122084	0	0	0	0	Neg. infinite	0.736581	Neg. infinite	0.992609	NA	NA
scaffold_1	AL1G13310	15	20	3	17	22	51	1.82136	1.22084	0.293423	0.528228	1.75656	1.87998	-1.38933	0.106208	0.561811	0.694066	1.95266	4.49485e-06
scaffold_1	AL1G13320	115	163	240	754	101	233	2.38159	9.94985	23.4738	23.4285	8.0642	8.58895	1.45935	3.05314e-22	-0.224832	0.848378	-1.6825	6.33168e-31
scaffold_1	AL1G13330	6	15	14	39	12	24	0.242658	0.91563	1.36931	1.21182	0.958123	0.884699	1.07428	0.129283	0.393129	1	-0.676849	0.110681
scaffold_1	AL1G13340	0	4	0	1	3	3	0	0.244168	0	0.0310722	0.239531	0.110587	-2.71404	0.764243	0.545424	1	3.27125	0.211885
scaffold_1	AL1G13350	0	0	0	0	0	0	0	0	0	0	0	0	NA	NA	NA	NA	NA	NA
scaffold_1	AL1G13360	7	15	9	11	7	15	1.0446	0.91563	0.880268	0.341794	0.558905	0.552937	-0.0968923	0.736581	-0.419594	0.992609	-0.319261	1
scaffold_1	AL1G13370	554	695	2421	8269	708	1488	24.9101	42.4242	236.792	256.936	56.5292	54.8513	2.67193	1.71941e-70	0.331203	0.0215224	-2.3396	1.09474e-53
scaffold_1	AL1G13380	360	454	147	421	515	1030	41.5565	27.7131	14.3777	13.0814	41.1194	37.9683	-0.879557	1.05651e-08	0.454501	0.000950286	1.33517	3.30776e-25
scaffold_1	AL1G13390	0	10	0	0	0	0	0	0.61042	0	0	0	0	Neg. infinite	0.527859	Neg. infinite	0.93054	NA	NA
scaffold_1	AL1G13400	0	3	0	0	0	0	0	0.183126	0	0	0	0	Neg. infinite	0.687782	Neg. infinite	0.992609	NA	NA
scaffold_1	AL1G13410	420	557	520	1793	423	951	21.5478	34.0004	50.8599	55.7125	33.7738	35.0562	0.821997	9.02192e-12	-9.66175e-05	1	-0.820703	5.41521e-11
scaffold_1	AL1G13420	84	170	31	105	109	234	2.3257	10.3771	3.03203	3.26258	8.70295	8.62581	-1.26035	0.00104926	0.00639247	1	1.27014	1.3991e-10
scaffold_1	AL1G13430	16	18	5	6	6	14	1.45924	1.09876	0.489038	0.186433	0.479061	0.516074	-1.66576	0.00990618	-1.28806	0.35331	0.378096	0.300389
scaffold_1	AL1G13440	328	433	337	1081	327	748	7.9598	26.4312	32.9612	33.5891	26.1088	27.5731	0.501901	9.20718e-05	0.00154551	1	-0.499003	0.000138989
scaffold_1	AL1G13450	9	14	56	112	5	15	0.137739	0.854588	5.47722	3.48009	0.399218	0.552937	2.67489	9.85639e-05	-0.740176	0.981842	-3.41304	8.39609e-06
scaffold_1	AL1G13460	39	42	164	560	44	77	2.41912	2.56376	16.0404	17.4004	3.51312	2.83841	2.71391	1.47824e-46	0.121677	1	-2.59182	4.04827e-53
scaffold_1	AL1G13470	0	0	0	0	0	0	0	0	0	0	0	0	NA	NA	NA	NA	NA	NA
scaffold_1	AL1G13480	48	42	4	33	50	122	2.08366	2.56376	0.39123	1.02538	3.99218	4.49722	-2.02004	0.045099	0.368658	0.770265	2.38833	3.02403e-10
scaffold_1	AL1G13490	131	182	162	545	145	263	3.16861	11.1096	15.8448	16.9344	11.5773	9.69482	0.769286	4.77162e-07	-0.0506211	1	-0.818295	2.67264e-09
scaffold_1	AL1G13500	145	199	1557	5289	194	392	12.9379	12.1474	152.286	164.341	15.4896	14.4501	3.9034	9.21065e-125	0.307002	0.253557	-3.59485	3.5694e-113
scaffold_1	AL1G13510	2	4	3	14	0	4	0.0485926	0.244168	0.293423	0.435011	0	0.14745	1.03331	0.560398	-1.42466	1	-2.45461	0.00920899
scaffold_1	AL1G13520	55	67	482	1446	51	90	1.68951	4.08981	47.1432	44.9304	4.07202	3.31762	3.59979	1.11348e-113	-0.234503	0.94134	-3.83333	6.40925e-141
scaffold_1	AL1G13530	54	108	32	118	64	125	4.54269	6.59254	3.12984	3.66652	5.10999	4.60781	-0.501656	0.178018	-0.182769	0.974967	0.322242	0.328936
scaffold_1	AL1G13540	155	266	252	854	181	337	3.15104	16.2372	24.6475	26.5357	14.4517	12.4226	1.01279	1.12613e-12	-0.113239	0.916991	-1.12341	2.17765e-18
scaffold_1	AL1G13550	109	153	5	26	116	254	3.0724	9.33943	0.489038	0.807878	9.26185	9.36306	-3.62872	3.63409e-34	0.0197144	1	3.65018	1.17952e-43
scaffold_1	AL1G13560	34	30	5	15	33	50	1.85823	1.83126	0.489038	0.466083	2.63484	1.84312	-2.10384	0.0054038	-0.0716419	1	2.03167	2.25507e-07
scaffold_1	AL1G13570	107	152	8	20	116	265	7.55662	9.27839	0.782461	0.621444	9.26185	9.76855	-3.5023	3.65278e-35	0.0698879	0.992609	3.57384	5.94117e-47
scaffold_1	AL1G13580	23	22	4	2	12	17	0.598498	1.34292	0.39123	0.0621444	0.958123	0.626662	-2.67201	5.96439e-05	-1.0531	0.2545	1.61844	0.00940163
scaffold_1	AL1G13590	57	81	47	179	75	150	10.1367	4.9444	4.59696	5.56193	5.98827	5.52937	0.264847	0.226285	0.250834	0.857027	-0.0122683	0.751469
scaffold_1	AL1G13600	850	1223	498	1681	934	1847	15.9596	74.6544	48.7082	52.2324	74.5739	68.0849	-0.330796	0.0251536	-0.026127	1	0.306446	0.0426606
scaffold_1	AL1G13610	6	15	14	84	11	17	0.255292	0.91563	1.36931	2.61007	0.878279	0.626662	1.70521	0.0587345	0.0953052	1	-1.60542	0.0295381
scaffold_1	AL1G13620	20	35	23	43	22	30	1.28149	2.13647	2.24957	1.33611	1.75656	1.10587	0.111317	0.946385	-0.412065	0.757999	-0.520793	0.521126
scaffold_1	AL1G13630	56	112	11	32	83	129	1.89242	6.83671	1.07588	0.994311	6.62701	4.75526	-2.27115	1.64219e-07	-0.01212	1	2.26234	5.64078e-09
scaffold_1	AL1G13640	576	913	749	2197	650	1310	9.33418	55.7314	73.2579	68.2657	51.8983	48.2898	0.645881	6.70691e-07	-0.0456851	0.992609	-0.689359	4.29362e-08
scaffold_1	AL1G13650	140	160	459	1458	118	280	6.78695	9.76672	44.8937	45.3033	9.42154	10.3215	2.26384	5.94066e-61	-0.116679	1	-2.37985	1.22848e-70
scaffold_1	AL1G13660	727	1036	442	1046	659	1499	14.9595	63.2395	43.2309	32.5015	52.6169	55.2568	-0.515956	0.0010083	-0.193841	0.610013	0.323765	0.0483123
scaffold_1	AL1G13670	5	16	9	21	14	31	0.19472	0.976672	0.880268	0.652517	1.11781	1.14274	0.349046	0.940125	0.717174	0.90904	0.373448	0.294097
scaffold_1	AL1G13680	164	237	40	123	150	396	1.62279	14.467	3.9123	3.82188	11.9765	14.5975	-1.66707	1.0737e-18	-0.0736646	1	1.59518	2.46398e-07
scaffold_1	AL1G13690	647	914	295	1075	765	1453	21.7926	55.7924	28.8532	33.4026	61.0803	53.5611	-0.620588	1.31697e-05	0.0644139	1	0.68671	9.58918e-07
scaffold_1	AL1G13700	0	7	1	9	1	5	0	0.427294	0.0978076	0.27965	0.0798436	0.184312	0.0724168	1	-0.634834	1	-0.695729	0.593336
scaffold_1	AL1G13710	176	233	96	330	189	399	8.25994	14.2228	9.38953	10.2538	15.0904	14.7081	-0.36173	0.09468	0.0467537	1	0.409867	0.0174756
scaffold_1	AL1G13720	177	224	29	83	264	471	3.89846	13.6734	2.83642	2.57899	21.0787	17.3622	-2.1998	4.10069e-28	0.433072	0.0499354	2.63401	2.66595e-41
scaffold_1	AL1G13730	314	545	629	1886	341	651	5.98406	33.2679	61.521	58.6022	27.2267	23.9975	1.21516	3.7025e-21	-0.2095	0.594527	-1.42202	1.06084e-31
scaffold_1	AL1G13740	14	23	4	4	33	62	0.469866	1.40397	0.39123	0.124289	2.63484	2.28547	-2.12778	0.00102217	0.940218	0.177496	3.07017	2.92595e-15
scaffold_1	AL1G13750	90	177	181	617	150	256	3.49966	10.8044	17.7032	19.1716	11.9765	9.43679	1.21448	3.25676e-11	0.231176	0.993605	-0.98004	2.2871e-13
scaffold_1	AL1G13760	554	768	66	182	736	1321	45.1298	46.8803	6.4553	5.65514	58.7649	48.6953	-2.74773	7.97606e-77	0.207142	0.508834	2.95643	2.5054e-50
scaffold_1	AL1G13770	361	525	183	590	399	784	15.9534	32.0471	17.8988	18.3326	31.8576	28.9002	-0.581602	6.0086e-05	-0.0299667	1	0.553454	7.25573e-05
scaffold_1	AL1G13780	79	131	67	309	105	208	8.18355	7.9965	6.55311	9.60132	8.38357	7.66739	0.350549	0.351114	0.143616	0.992609	-0.204413	0.392885
scaffold_1	AL1G13790	2844	4249	1710	5646	4304	8244	211.132	259.368	167.251	175.434	343.647	303.894	-0.337225	0.0240352	0.385779	0.357123	0.724958	0.000202354
scaffold_1	AL1G13800	62	113	5	17	68	173	1.94279	6.89775	0.489038	0.528228	5.42936	6.3772	-3.36574	4.69924e-20	-0.0189769	1	3.34966	3.87093e-20
scaffold_1	AL1G13810	154	163	26	69	148	308	19.4326	9.94985	2.543	2.14398	11.8168	11.3536	-2.09396	3.4653e-06	0.0218388	1	2.11607	1.39202e-28
scaffold_1	AL1G13820	426	644	629	1912	408	869	7.22402	39.3111	61.521	59.4101	32.5762	32.0335	0.889734	1.53638e-12	-0.206731	0.425615	-1.09448	5.02234e-19
scaffold_1	AL1G13830	45	53	20	100	22	67	1.66734	3.23523	1.95615	3.10722	1.75656	2.46978	-0.269069	0.937637	-0.717097	0.324178	-0.447128	0.403031
scaffold_1	AL1G13840	0	0	0	0	0	0	0	0	0	0	0	0	NA	NA	NA	NA	NA	NA
scaffold_1	AL1G13850	1	2	0	1	0	0	0.0691058	0.122084	0	0.0310722	0	0	-2.50408	0.819923	Neg. infinite	0.981842	Neg. infinite	1
scaffold_1	AL1G13860	111	140	71	204	125	212	5.91891	8.54588	6.94434	6.33873	9.98044	7.81484	-0.229869	0.354857	-0.00370689	1	0.227281	0.315013
scaffold_1	AL1G13870	118	179	47	140	125	213	7.35929	10.9265	4.59696	4.35011	9.98044	7.8517	-1.01753	2.28912e-07	-0.219365	0.539064	0.80017	4.44222e-05
scaffold_1	AL1G13880	0	1	0	1	0	1	0	0.061042	0	0.0310722	0	0.0368625	-0.71404	1	-0.642632	1	0.0831253	1
scaffold_1	AL1G13890	0	1	0	2	0	0	0	0.061042	0	0.0621444	0	0	0.28596	1	Neg. infinite	1	Neg. infinite	0.634111
scaffold_1	AL1G13900	0	2	0	1	0	0	0	0.122084	0	0.0310722	0	0	-1.71404	0.949639	Neg. infinite	0.992609	Neg. infinite	1
scaffold_1	AL1G13910	67	76	194	528	52	134	1.62173	4.63919	18.9747	16.4061	4.15186	4.93957	1.98033	1.01609e-28	-0.165675	1	-2.14541	3.48695e-32
scaffold_1	AL1G13920	2148	3081	2150	6594	2134	4096	76.6637	188.07	210.286	204.89	170.386	150.989	0.373368	0.00603082	-0.190313	0.708796	-0.561938	0.000418656
scaffold_1	AL1G13930	9790	14272	7772	28213	12118	25250	391.173	871.192	760.16	876.641	967.544	930.777	0.153926	0.391403	0.173842	1	0.0217712	1
scaffold_1	AL1G13940	1128	1610	314	1072	1348	2908	45.4056	98.2776	30.7116	33.3094	107.629	107.196	-1.39007	2.15658e-27	0.163932	0.66465	1.55574	6.54143e-34
scaffold_1	AL1G13950	0	3	0	0	2	0	0	0.183126	0	0	0.159687	0	Neg. infinite	0.687782	-0.200482	1	Infinite	0.856931
scaffold_1	AL1G13960	2	6	0	0	3	8	0.1228	0.366252	0	0	0.239531	0.2949	Neg. infinite	0.119477	0.0261437	1	Infinite	0.0027866
scaffold_1	AL1G13970	1	3	0	4	3	11	0.139902	0.183126	0	0.124289	0.239531	0.405487	-0.870512	1	1.3042	0.983198	2.18025	0.0845174
scaffold_1	AL1G13980	1059	1601	188	564	1257	2778	34.044	97.7283	18.3878	17.5247	100.363	102.404	-2.17581	7.58936e-64	0.130274	0.854602	2.30807	3.37969e-73
scaffold_1	AL1G13990	1141	1609	809	2430	1359	2377	31.6418	98.2166	79.1263	75.5055	108.507	87.622	-0.126886	0.43956	0.020097	1	0.148643	0.457848
scaffold_1	AL1G14000	0	3	0	0	0	0	0	0.183126	0	0	0	0	Neg. infinite	0.687782	Neg. infinite	0.992609	NA	NA
scaffold_1	AL1G14010	20	18	25	91	20	28	1.76164	1.09876	2.44519	2.82757	1.59687	1.03215	1.11732	0.00120196	-0.0870292	1	-1.20474	3.08779e-06
scaffold_1	AL1G14020	228	327	59	205	286	635	5.87063	19.9607	5.77065	6.36981	22.8353	23.4077	-1.48543	2.64473e-18	0.251895	0.246008	1.73909	9.37039e-30
scaffold_1	AL1G14030	0	3	0	0	0	0	0	0.183126	0	0	0	0	Neg. infinite	0.687782	Neg. infinite	0.992609	NA	NA
scaffold_1	AL1G14040	886	1083	1578	5755	1105	2464	58.7062	66.1085	154.34	178.821	88.2271	90.8291	1.44478	1.89145e-12	0.357329	0.0483083	-1.08643	7.27047e-09
scaffold_1	AL1G14050	0	0	0	0	0	0	0	0	0	0	0	0	NA	NA	NA	NA	NA	NA
scaffold_1	AL1G14060	0	1	0	0	0	0	0	0.061042	0	0	0	0	Neg. infinite	0.937637	Neg. infinite	1	NA	NA
scaffold_1	AL1G14070	438	653	482	1442	447	938	9.7958	39.8604	47.1432	44.8061	35.6901	34.577	0.464421	0.000539045	-0.115797	0.915168	-0.578298	5.28831e-06
scaffold_1	AL1G14080	153	248	20	54	195	344	6.46188	15.1384	1.95615	1.6779	15.5695	12.6807	-2.7425	1.34935e-38	0.0205556	1	2.76536	3.64862e-37
scaffold_1	AL1G14090	620	909	75	210	751	1509	36.7107	55.4872	7.33557	6.52517	59.9625	55.6254	-2.75517	1.04309e-81	0.112216	0.946708	2.86921	8.91532e-96
scaffold_1	AL1G14100	2	4	0	1	5	5	0.107538	0.244168	0	0.0310722	0.399218	0.184312	-3.50408	0.43956	0.500367	1	4.00821	0.0272976
scaffold_1	AL1G14110	1079	1504	592	1914	1110	2220	29.5878	91.8072	57.9021	59.4722	88.6263	81.8346	-0.435159	0.0013802	-0.0904599	0.992609	0.346316	0.0137288
scaffold_1	AL1G14120	12	17	2	2	5	37	0.499036	1.03771	0.195615	0.0621444	0.399218	1.36391	-2.79613	0.00159774	-0.181063	1	2.6165	0.133457
scaffold_1	AL1G14130	145	235	175	501	205	422	8.52674	14.3449	17.1163	15.5672	16.3679	15.556	0.504494	0.00417505	0.277899	0.390767	-0.224287	0.220638
scaffold_1	AL1G14140	55	74	159	520	68	159	4.12771	4.51711	15.5514	16.1576	5.42936	5.86113	1.99561	4.46123e-29	0.315705	0.544678	-1.67846	1.12511e-25
scaffold_1	AL1G14150	0	2	1	0	0	0	0	0.122084	0.0978076	0	0	0	-0.0940021	0.981059	Neg. infinite	0.992609	Neg. infinite	1
scaffold_1	AL1G14160	6	11	21	64	21	24	0.274337	0.671462	2.05396	1.98862	1.67671	0.884699	1.98841	8.98463e-05	1.12376	0.648113	-0.861739	0.00183595
scaffold_1	AL1G14170	108	153	34	145	102	221	1.55488	9.33943	3.32546	4.50547	8.14404	8.1466	-1.02948	1.21783e-05	-0.166992	0.974967	0.864245	6.16018e-05
scaffold_1	AL1G14180	183	252	261	711	161	329	6.37668	15.3826	25.5278	22.0923	12.8548	12.1277	0.830221	3.58453e-08	-0.292058	0.325046	-1.12076	5.61867e-15
scaffold_1	AL1G14190	18	34	17	51	16	53	0.172427	2.07543	1.66273	1.58468	1.2775	1.95371	0.063183	1	-0.127542	1	-0.187695	0.97942
scaffold_1	AL1G14200	0	4	0	0	0	1	0	0.244168	0	0	0	0.0368625	Neg. infinite	0.651734	-2.64263	0.995558	Infinite	1
scaffold_1	AL1G14210	459	733	278	847	456	1022	10.7122	44.7438	27.1905	26.3182	36.4087	37.6734	-0.435037	0.000834134	-0.156948	0.711438	0.280338	0.0193549
scaffold_1	AL1G14220	443	614	545	1755	644	1354	29.2589	37.4798	53.3051	54.5317	51.4192	49.9118	0.730847	2.3388e-09	0.448606	0.000917872	-0.280654	0.0242586
scaffold_1	AL1G14230	8	18	49	149	15	28	1.15532	1.09876	4.79257	4.62976	1.19765	1.03215	2.62221	2.55167e-14	0.346175	1	-2.27218	2.77536e-18
scaffold_1	AL1G14240	128	187	15	33	149	295	9.21669	11.4149	1.46711	1.02538	11.8967	10.8744	-2.95386	1.46474e-35	0.0468824	1	3.0025	2.98366e-44
scaffold_1	AL1G14250	1	2	0	0	2	3	0.131336	0.122084	0	0	0.159687	0.110587	Neg. infinite	0.579596	0.398255	1	Infinite	0.112661
scaffold_1	AL1G14260	0	0	0	0	0	0	0	0	0	0	0	0	NA	NA	NA	NA	NA	NA
scaffold_1	AL1G14270	36	63	63	247	53	107	0.860055	3.84565	6.16188	7.67484	4.23171	3.94428	1.21775	1.08429e-05	0.262568	0.970551	-0.95244	2.80609e-05
scaffold_1	AL1G14280	2	7	0	0	4	3	0.213626	0.427294	0	0	0.319374	0.110587	Neg. infinite	0.0840556	-0.467675	1	Infinite	0.083007
scaffold_1	AL1G14290	0	1	0	0	0	0	0	0.061042	0	0	0	0	Neg. infinite	0.937637	Neg. infinite	1	NA	NA
scaffold_1	AL1G14300	295	381	88	319	311	659	6.73663	23.257	8.60707	9.91204	24.8313	24.2924	-1.17458	4.62202e-13	0.0398583	1	1.21571	2.53537e-16
scaffold_1	AL1G14310	1165	1695	851	2607	1407	2667	54.4271	103.466	83.2342	81.0053	112.34	98.3122	-0.092128	0.623188	0.0723871	1	0.166326	0.327935
scaffold_1	AL1G14320	47	73	368	1165	51	128	1.05504	4.45607	35.9932	36.1991	4.07202	4.71839	3.30594	8.27016e-91	0.079114	1	-3.2247	3.67948e-100
scaffold_1	AL1G14330	793	1127	906	2747	879	1750	28.8936	68.7943	88.6137	85.3554	70.1825	64.5093	0.562562	6.59122e-06	0.000125022	1	-0.560742	1.13739e-05
scaffold_1	AL1G14340	390	598	53	157	466	916	13.7667	36.5031	5.1838	4.87834	37.2071	33.766	-2.58074	1.88689e-61	0.0438885	1	2.62668	7.61627e-69
scaffold_1	AL1G14350	0	0	0	0	0	0	0	0	0	0	0	0	NA	NA	NA	NA	NA	NA
scaffold_1	AL1G14360	97	132	62	130	123	202	1.60706	8.05755	6.06407	4.03939	9.82076	7.44621	-0.484637	0.0313826	0.0943822	1	0.580432	0.0516157
scaffold_1	AL1G14370	707	1028	718	2243	830	1654	38.2947	62.7512	70.2258	69.695	66.2701	60.9705	0.397845	0.00171345	0.0671814	0.995558	-0.328853	0.00846699
scaffold_1	AL1G14380	0	7	0	1	5	15	0	0.427294	0	0.0310722	0.399218	0.552937	-3.52139	0.687782	1.20478	0.981842	4.73793	9.40424e-05
scaffold_1	AL1G14390	281	346	81	234	245	507	19.6829	21.1205	7.92241	7.2709	19.5617	18.6893	-1.36001	6.39184e-12	-0.219275	0.624892	1.14174	1.45006e-14
scaffold_1	AL1G14400	0	4	1	0	0	5	0	0.244168	0.0978076	0	0	0.184312	-1.094	0.736581	-0.320704	1	0.784134	0.676972
scaffold_1	AL1G14410	330	557	456	1284	343	715	11.4063	34.0004	44.6003	39.8967	27.3863	26.3567	0.657132	3.02685e-06	-0.188135	0.578874	-0.84277	6.86603e-11
scaffold_1	AL1G14420	175	209	111	369	140	312	5.23818	12.7578	10.8566	11.4656	11.1781	11.5011	-0.100543	0.929427	-0.268412	0.749801	-0.166983	0.3425
scaffold_1	AL1G14430	1500	1869	2054	6251	1474	3747	178.763	114.088	200.897	194.232	117.689	138.124	0.917076	9.26079e-14	0.102525	0.989657	-0.813487	9.56473e-07
scaffold_1	AL1G14440	613	833	553	1939	618	1328	11.495	50.848	54.0876	60.249	49.3433	48.9533	0.361252	0.00192489	-0.0494429	1	-0.409183	0.00045668
scaffold_1	AL1G14450	157	213	193	596	165	285	5.26578	13.0019	18.8769	18.519	13.1742	10.5058	0.71408	2.37488e-06	-0.141444	0.85806	-0.854042	4.13569e-10
scaffold_1	AL1G14460	20	41	15	30	29	49	0.829382	2.50272	1.46711	0.932167	2.31546	1.80626	-0.596747	0.0900239	-0.0111808	1	0.588906	0.0402415
scaffold_1	AL1G14470	788	1061	1055	3106	799	1706	22.2847	64.7656	103.187	96.5103	63.795	62.8873	0.808361	4.63841e-11	-0.0394601	1	-0.846391	1.41292e-10
scaffold_1	AL1G14480	242	413	222	615	273	565	6.56606	25.2104	21.7133	19.1094	21.7973	20.8273	0.0463586	0.997018	-0.083842	0.992609	-0.127655	0.631065
scaffold_1	AL1G14490	141	222	12	95	214	401	5.72946	13.5513	1.17369	2.95186	17.0865	14.7818	-2.41105	1.11481e-17	0.335642	0.258941	2.74907	5.87331e-27
scaffold_1	AL1G14500	2	12	1	1	0	4	0.0601447	0.732504	0.0978076	0.0310722	0	0.14745	-2.58649	0.242241	-2.53776	0.870952	0.0560738	0.91975
scaffold_1	AL1G14510	0	1	0	0	0	0	0	0.061042	0	0	0	0	Neg. infinite	0.937637	Neg. infinite	1	NA	NA
scaffold_1	AL1G14520	279	328	84	240	253	443	6.88096	20.0218	8.21584	7.45733	20.2004	16.3301	-1.27475	5.80384e-07	-0.24862	0.79877	1.02692	4.01719e-10
scaffold_1	AL1G14530	174	298	377	1093	211	391	5.4358	18.1905	36.8735	33.9619	16.847	14.4132	1.31502	7.56542e-21	-0.060469	0.992609	-1.37291	1.46126e-26
scaffold_1	AL1G14540	72	67	62	195	36	78	1.58007	4.08981	6.06407	6.05908	2.87437	2.87527	0.450632	0.120453	-0.815327	0.508452	-1.26624	1.92794e-09
scaffold_1	AL1G14550	16	25	66	206	20	42	0.643548	1.52605	6.4553	6.40088	1.59687	1.54822	2.36657	2.19231e-17	0.142486	1	-2.22193	4.50441e-22
scaffold_1	AL1G14560	997	1285	1209	4145	1188	2329	63.097	78.439	118.249	128.794	94.8541	85.8526	0.807146	8.11881e-11	0.161836	0.659812	-0.644052	3.42006e-07
scaffold_1	AL1G14570	60	64	179	455	52	116	2.8418	3.90669	17.5076	14.1379	4.15186	4.27604	2.01613	1.20056e-13	-0.080524	1	-2.09636	2.65742e-15
scaffold_1	AL1G14580	152	266	76	180	153	365	3.59465	16.2372	7.43338	5.593	12.2161	13.4548	-0.951616	1.03444e-05	-0.161104	0.992609	0.793138	2.39007e-05
scaffold_1	AL1G14590	195	246	299	961	187	441	6.67954	15.0163	29.2445	29.8604	14.9307	16.2563	1.11172	2.19465e-16	-9.1653e-05	1	-1.11067	7.19493e-17
scaffold_1	AL1G14600	0	0	0	0	0	0	0	0	0	0	0	0	NA	NA	NA	NA	NA	NA
scaffold_1	AL1G14610	107	144	103	317	92	167	4.17806	8.79005	10.0742	9.84989	7.34561	6.15603	0.364431	0.0565417	-0.392108	0.204329	-0.755098	4.21942e-06
scaffold_1	AL1G14620	60	99	3063	8925	72	160	2.45746	6.04316	299.585	277.32	5.74874	5.89799	5.90569	1.44673e-294	0.0841332	1	-5.81916	1.03442e-214
scaffold_1	AL1G14630	108	147	146	475	119	217	5.16993	8.97318	14.2799	14.7593	9.50138	7.99915	0.887117	4.41136e-08	-0.0390774	1	-0.924687	2.58434e-10
scaffold_1	AL1G14640	50	107	24	64	79	143	1.97483	6.5315	2.34738	1.98862	6.30764	5.27133	-1.09905	0.00759175	0.121837	1	1.22448	4.48548e-08
scaffold_1	AL1G14650	10	26	5	29	43	54	0.225066	1.58709	0.489038	0.901094	3.43327	1.99057	-0.585335	0.651734	1.16741	0.53708	1.75739	0.0424206
scaffold_1	AL1G14660	7	5	24	45	13	28	0.532723	0.30521	2.34738	1.39825	1.03797	1.03215	2.25129	0.00437218	1.21142	0.405393	-1.04142	0.147799
scaffold_1	AL1G14670	2839	3921	445	1168	2695	5465	185.368	239.346	43.5244	36.2924	215.178	201.453	-2.38251	7.9953e-76	-0.189999	0.874474	2.19404	8.38626e-55
scaffold_1	AL1G14680	1	3	0	0	0	2	0.0479589	0.183126	0	0	0	0.0737249	Neg. infinite	0.43956	-1.79289	1	Infinite	0.716485
scaffold_1	AL1G14690	194	306	166	545	242	441	5.93986	18.6789	16.2361	16.9344	19.3221	16.2563	0.127465	0.521761	0.0321864	1	-0.0930666	0.38285
scaffold_1	AL1G14700	26	49	45	113	54	58	2.55698	2.99106	4.40134	3.51116	4.31155	2.13802	0.817837	0.0194147	0.316876	1	-0.497954	0.258088
scaffold_1	AL1G14710	89	122	120	382	94	218	4.05672	7.44713	11.7369	11.8696	7.50529	8.03601	0.862323	8.77875e-07	0.069086	0.992609	-0.791707	1.7919e-06
scaffold_1	AL1G14720	96	113	137	436	101	191	5.47034	6.89775	13.3996	13.5475	8.0642	7.04073	1.04637	3.64262e-10	0.0173369	1	-1.02822	2.16774e-11
scaffold_1	AL1G14730	7	16	5	19	12	25	0.303228	0.976672	0.489038	0.590372	0.958123	0.921561	-0.322913	0.835326	0.280905	1	0.607791	0.307795
scaffold_1	AL1G14740	327	501	791	2525	355	807	20.0419	30.582	77.3658	78.4574	28.3445	29.748	1.62758	3.38005e-39	0.0129377	1	-1.61258	5.34647e-39
scaffold_1	AL1G14750	0	2	0	0	0	0	0	0.122084	0	0	0	0	Neg. infinite	0.736581	Neg. infinite	0.992609	NA	NA
scaffold_1	AL1G14760	42	51	21	73	43	99	1.7053	3.11314	2.05396	2.26827	3.43327	3.64938	-0.420741	0.393379	0.101275	0.99681	0.522989	0.0546803
scaffold_1	AL1G14770	171	277	105	389	198	324	4.68658	16.9086	10.2698	12.0871	15.809	11.9434	-0.278709	0.215848	-0.1667	0.796557	0.114377	1
scaffold_1	AL1G14780	5	10	3	20	6	23	0.403795	0.61042	0.293423	0.621444	0.479061	0.847836	0.0429544	0.937637	0.392053	0.995927	0.35256	0.878529
scaffold_1	AL1G14790	308	435	492	1455	308	646	6.69355	26.5533	48.1213	45.2101	24.5918	23.8131	1.03278	1.31709e-15	-0.106305	0.988127	-1.13743	9.98515e-20
scaffold_1	AL1G14800	0	2	0	0	1	2	0	0.122084	0	0	0.0798436	0.0737249	Neg. infinite	0.736581	0.370988	1	Infinite	0.369428
scaffold_1	AL1G14810	429	678	267	703	470	958	29.4291	41.3865	26.1146	21.8438	37.5265	35.3142	-0.488931	4.62666e-05	-0.0780204	0.983502	0.41308	0.000273232
scaffold_1	AL1G14820	214	343	210	660	271	550	7.97217	20.9374	20.5396	20.5077	21.6376	20.2743	0.280864	0.0909063	0.117213	0.992609	-0.161375	0.265865
scaffold_1	AL1G14830	149	189	76	234	143	226	4.43672	11.5369	7.43338	7.2709	11.4176	8.33091	-0.511194	0.00967055	-0.283574	0.59656	0.228783	0.549083
scaffold_1	AL1G14840	120	196	104	355	104	222	3.74428	11.9642	10.172	11.0306	8.30373	8.18346	0.148787	0.485158	-0.407524	0.120754	-0.553929	0.000463491
scaffold_1	AL1G14850	314	461	179	540	310	726	8.73126	28.1404	17.5076	16.779	24.7515	26.7621	-0.467383	0.00120244	-0.0698855	1	0.399343	0.00131077
scaffold_1	AL1G14860	5326	7467	2790	9325	6075	12658	256.985	455.801	272.883	289.748	485.05	466.605	-0.481253	0.003001	0.0839561	1	0.56686	0.0214799
scaffold_1	AL1G14870	523	708	605	1970	366	794	14.0058	43.2177	59.1736	61.2123	29.2227	29.2688	0.666719	2.75826e-08	-0.566408	4.19922e-05	-1.23165	1.96331e-24
scaffold_1	AL1G14880	130	112	40	154	119	288	13.0466	6.83671	3.9123	4.78512	9.50138	10.6164	-0.836893	0.341812	0.184227	0.992609	1.02053	3.20497e-06
scaffold_1	AL1G14890	33	75	16	54	61	90	2.78977	4.57815	1.56492	1.6779	4.87046	3.31762	-0.968944	0.0514376	0.164437	1	1.13731	0.00507453
scaffold_1	AL1G14900	5	12	1	5	14	16	0.411871	0.732504	0.0978076	0.155361	1.11781	0.589799	-1.97066	0.178572	0.571423	1	2.54634	0.0138365
scaffold_1	AL1G14910	173	268	121	329	230	447	3.02435	16.3593	11.8347	10.2228	18.364	16.4775	-0.284035	0.0620412	0.182229	0.824087	0.468347	0.000936513
scaffold_1	AL1G14920	0	0	0	0	0	1	0	0	0	0	0	0.0368625	NA	NA	Infinite	1	Infinite	1
scaffold_1	AL1G14930	0	0	0	0	0	1	0	0	0	0	0	0.0368625	NA	NA	Infinite	1	Infinite	1
scaffold_1	AL1G14940	0	1	0	0	0	0	0	0.061042	0	0	0	0	Neg. infinite	0.937637	Neg. infinite	1	NA	NA
scaffold_1	AL1G14950	6	27	0	2	20	40	0.38278	1.64813	0	0.0621444	1.59687	1.4745	-4.87389	0.0693285	0.537714	0.992609	5.41872	5.10479e-13
scaffold_1	AL1G14960	148	230	85	278	199	389	5.62125	14.0397	8.31364	8.63808	15.8889	14.3395	-0.439474	0.0192733	0.200252	0.781247	0.641864	0.000109506
scaffold_1	AL1G14970	0	4	1	0	3	5	0	0.244168	0.0978076	0	0.239531	0.184312	-1.094	0.736581	0.831651	1	1.93654	0.0778096
scaffold_1	AL1G14980	0	4	0	0	0	0	0	0.244168	0	0	0	0	Neg. infinite	0.651734	Neg. infinite	0.992609	NA	NA
scaffold_1	AL1G14990	1	3	0	1	2	9	0.105716	0.183126	0	0.0310722	0.159687	0.331762	-2.87051	0.687782	0.915943	1	3.79199	0.0195926
scaffold_1	AL1G15000	43	56	176	617	36	91	1.22377	3.41835	17.2141	19.1716	2.87437	3.35448	2.57215	2.20578e-42	-0.163046	1	-2.73389	1.5573e-44
scaffold_1	AL1G15010	0	5	0	4	1	2	0	0.30521	0	0.124289	0.0798436	0.0737249	-1.03597	0.937637	-0.95094	1	0.0967952	1
scaffold_1	AL1G15020	89	109	45	173	63	143	1.77153	6.65358	4.40134	5.37549	5.03014	5.27133	-0.33133	0.414331	-0.447626	0.326229	-0.11526	0.504795
scaffold_1	AL1G15030	1	1	1	7	0	0	0.157443	0.061042	0.0978076	0.217506	0	0	1.32088	0.684047	Neg. infinite	0.992609	Neg. infinite	0.0114636
scaffold_1	AL1G15040	1	0	9	16	7	11	0.141245	0	0.880268	0.497156	0.558905	0.405487	4.19013	0.00509726	3.49132	0.286962	-0.706664	0.411307
scaffold_1	AL1G15050	254	332	219	704	312	596	8.15014	20.2659	21.4199	21.8748	24.9112	21.97	0.257318	0.0680337	0.17786	0.665519	-0.0781481	0.501654
scaffold_1	AL1G15060	4	11	4	26	4	5	0.210138	0.671462	0.39123	0.807878	0.319374	0.184312	0.471841	0.652758	-0.992081	0.901295	-1.45901	0.0565205
scaffold_1	AL1G15070	50	93	127	359	81	151	1.88586	5.67691	12.4216	11.1549	6.46733	5.56623	1.46124	1.54635e-13	0.295562	0.870024	-1.16271	4.79077e-12
scaffold_1	AL1G15080	5	24	0	2	10	15	0.163441	1.46501	0	0.0621444	0.798436	0.552937	-4.68172	0.0984605	-0.461056	0.992609	4.22802	3.91093e-05
scaffold_1	AL1G15090	337	483	515	1483	269	667	5.9766	29.4833	50.3709	46.0801	21.4779	24.5873	0.939706	4.73025e-13	-0.314466	0.311927	-1.25245	6.63818e-22
scaffold_1	AL1G15100	331	389	248	639	439	745	12.6653	23.7453	24.2563	19.8551	35.0513	27.4625	-0.0291269	0.937637	0.279429	0.764383	0.309317	0.15178
scaffold_1	AL1G15110	0	0	0	0	0	0	0	0	0	0	0	0	NA	NA	NA	NA	NA	NA
scaffold_1	AL1G15120	2	6	2	5	2	2	0.200717	0.366252	0.195615	0.155361	0.159687	0.0737249	-0.391843	0.91781	-1.1898	0.992609	-0.79287	0.602436
scaffold_1	AL1G15130	139	203	367	1141	168	329	5.69993	12.3915	35.8954	35.4534	13.4137	12.1277	1.76961	1.81237e-36	0.0935894	0.995558	-1.67419	6.69092e-38
scaffold_1	AL1G15140	336	498	189	506	440	770	18.3345	30.3989	18.4856	15.7225	35.1312	28.3841	-0.576283	1.18288e-05	0.121251	0.992609	0.699406	4.81242e-05
scaffold_1	AL1G15150	20	23	0	0	24	32	1.24809	1.40397	0	0	1.91625	1.1796	Neg. infinite	9.84566e-09	0.0012562	1	Infinite	1.19387e-08
scaffold_1	AL1G15160	0	0	0	0	0	0	0	0	0	0	0	0	NA	NA	NA	NA	NA	NA
scaffold_1	AL1G15170	239	373	139	420	233	537	6.32142	22.7687	13.5953	13.0503	18.6035	19.7951	-0.482266	0.00131231	-0.145576	0.909542	0.338828	0.0111949
scaffold_1	AL1G15180	5	9	4	14	12	14	0.325847	0.549378	0.39123	0.435011	0.958123	0.516074	-0.023324	1	0.604966	1	0.631152	0.529276
scaffold_1	AL1G15190	102	160	69	195	84	206	2.42445	9.76672	6.74872	6.05908	6.70686	7.59366	-0.315069	0.106746	-0.344586	0.432899	-0.0273722	0.903599
scaffold_1	AL1G15200	0	6	0	1	3	3	0	0.366252	0	0.0310722	0.239531	0.110587	-3.299	0.712144	-0.0395382	1	3.27125	0.211885
scaffold_1	AL1G15210	329	554	292	1028	393	785	8.16102	33.8173	28.5598	31.9422	31.3785	28.937	0.183337	0.300222	-0.0163995	1	-0.197201	0.0629277
scaffold_1	AL1G15220	0	1	0	0	0	0	0	0.061042	0	0	0	0	Neg. infinite	0.937637	Neg. infinite	1	NA	NA
scaffold_1	AL1G15230	191	246	315	977	184	362	3.98598	15.0163	30.8094	30.3576	14.6912	13.3442	1.17684	7.62585e-18	-0.141913	0.950574	-1.31752	6.30089e-24
scaffold_1	AL1G15240	1	1	2	4	4	4	0.183217	0.061042	0.195615	0.124289	0.319374	0.14745	1.33141	0.787465	1.67412	0.992609	0.342676	0.976347
scaffold_1	AL1G15250	0	0	0	3	0	1	0	0	0	0.0932167	0	0.0368625	Infinite	0.728628	Infinite	1	-1.50184	0.795953
scaffold_1	AL1G15260	0	1	2	3	2	3	0	0.061042	0.195615	0.0932167	0.159687	0.110587	2.47936	0.715257	2.18028	1	-0.287903	1
scaffold_1	AL1G15270	23	27	7	20	25	56	1.34027	1.64813	0.684653	0.621444	1.99609	2.0643	-1.25822	0.021705	0.188875	0.992609	1.44786	2.79554e-05
scaffold_1	AL1G15280	0	1	0	0	0	0	0	0.061042	0	0	0	0	Neg. infinite	0.937637	Neg. infinite	1	NA	NA
scaffold_1	AL1G15290	0	2	0	0	0	0	0	0.122084	0	0	0	0	Neg. infinite	0.736581	Neg. infinite	0.992609	NA	NA
scaffold_1	AL1G15300	51	80	111	299	53	120	2.99393	4.88336	10.8566	9.29059	4.23171	4.42349	1.33808	1.29554e-10	-0.0707635	1	-1.40671	9.99018e-14
scaffold_1	AL1G15310	369	579	131	391	490	1183	3.34729	35.3433	12.8128	12.1492	39.1233	43.6083	-1.20717	3.19294e-18	0.332162	0.224652	1.54149	1.31265e-14
scaffold_1	AL1G15320	5	7	3	8	21	44	1.02762	0.427294	0.293423	0.248578	1.67671	1.62195	-0.444954	0.864209	1.96958	0.013816	2.41613	4.2441e-08
scaffold_1	AL1G15330	0	4	1	3	1	0	0	0.244168	0.0978076	0.0932167	0.0798436	0	-0.111433	1	-1.61552	0.992609	-1.49272	0.445575
scaffold_1	AL1G15340	0	6	0	0	0	0	0	0.366252	0	0	0	0	Neg. infinite	0.596739	Neg. infinite	0.974967	NA	NA
scaffold_1	AL1G15350	18	37	5	19	38	65	2.93727	2.25855	0.489038	0.590372	3.03405	2.39606	-1.59395	0.00314016	0.536529	0.747782	2.13397	4.64693e-09
scaffold_1	AL1G15360	223	367	215	644	255	547	9.06506	22.4024	21.0286	20.0105	20.3601	20.1638	0.200638	0.335851	-0.00981393	1	-0.208063	0.219506
scaffold_1	AL1G15370	92	113	68	173	78	170	4.77953	6.89775	6.65091	5.37549	6.2278	6.26662	-0.0858209	0.721607	-0.219831	0.951676	-0.13305	0.922217
scaffold_1	AL1G15380	3	4	5	8	3	5	0.145916	0.244168	0.489038	0.248578	0.239531	0.184312	0.766456	0.831501	-0.224454	1	-0.98965	0.420794
scaffold_1	AL1G15390	0	4	0	0	0	0	0	0.244168	0	0	0	0	Neg. infinite	0.651734	Neg. infinite	0.992609	NA	NA
scaffold_1	AL1G15400	183	231	240	732	229	474	7.41854	14.1007	23.4738	22.7449	18.2842	17.4728	0.847698	2.98057e-09	0.285547	0.208072	-0.56102	4.43035e-05
scaffold_1	AL1G15410	298	437	110	353	284	632	6.03073	26.6754	10.7588	10.9685	22.6756	23.2971	-1.04869	2.73666e-12	-0.158884	0.827361	0.891661	2.37787e-10
scaffold_1	AL1G15420	19	30	12	36	26	57	0.430259	1.83126	1.17369	1.1186	2.07593	2.10116	-0.377131	0.554205	0.297016	0.992609	0.67634	0.0352086
scaffold_1	AL1G15430	0	3	0	0	0	1	0	0.183126	0	0	0	0.0368625	Neg. infinite	0.687782	-2.22759	1	Infinite	1
scaffold_1	AL1G15440	62	100	59	160	70	148	1.70285	6.1042	5.77065	4.97156	5.58905	5.45564	0.128124	0.8924	-0.0234078	1	-0.14926	0.748355
scaffold_1	AL1G15450	2	12	2	0	14	20	0.117947	0.732504	0.195615	0	1.11781	0.737249	-1.99284	0.255842	1.06308	0.904271	3.0631	1.20821e-06
scaffold_1	AL1G15460	0	0	1	2	1	2	0	0	0.0978076	0.0621444	0.0798436	0.0737249	Infinite	0.687782	Infinite	0.992609	-0.246814	1
scaffold_1	AL1G15470	48	38	40	84	43	66	1.91791	2.3196	3.9123	2.61007	3.43327	2.43292	0.224297	0.846754	-0.121792	1	-0.347173	0.588073
scaffold_1	AL1G15480	0	3	0	0	1	2	0	0.183126	0	0	0.0798436	0.0737249	Neg. infinite	0.687782	-0.213975	1	Infinite	0.369428
scaffold_1	AL1G15490	22	35	21	62	44	85	0.790401	2.13647	2.05396	1.92648	3.51312	3.13331	0.201693	0.793485	0.747106	0.1935	0.547641	0.0459588
scaffold_1	AL1G15500	153	253	329	1104	219	481	10.0089	15.4436	32.1787	34.3037	17.4857	17.7308	1.43745	2.20906e-25	0.328031	0.166092	-1.10698	2.10841e-18
scaffold_1	AL1G15510	2	8	13	44	11	28	0.160261	0.488336	1.2715	1.36718	0.878279	1.03215	2.22915	0.00176386	1.56985	0.374952	-0.653029	0.103878
scaffold_1	AL1G15520	0	0	0	1	1	0	0	0	0	0.0310722	0.0798436	0	Infinite	1	Infinite	1	1.11034	1
scaffold_1	AL1G15530	42	61	38	146	29	84	1.86247	3.72356	3.71669	4.53654	2.31546	3.09645	0.390171	0.119436	-0.405866	0.834592	-0.794195	0.0084828
scaffold_1	AL1G15540	7	18	9	51	13	24	0.93607	1.09876	0.880268	1.58468	1.03797	0.884699	0.765586	0.333439	0.204246	1	-0.556755	0.212104
scaffold_1	AL1G15550	31	35	28	77	23	41	0.745098	2.13647	2.73861	2.39256	1.8364	1.51136	0.309658	0.511056	-0.500195	0.722255	-0.809268	0.00583894
scaffold_1	AL1G15560	0	0	0	0	0	0	0	0	0	0	0	0	NA	NA	NA	NA	NA	NA
scaffold_1	AL1G15570	89	146	62	248	84	215	2.03106	8.91213	6.06407	7.70591	6.70686	7.92543	-0.0447408	0.996422	-0.14792	0.992609	-0.100746	0.72584
scaffold_1	AL1G15580	2	2	1	1	3	1	0.146261	0.122084	0.0978076	0.0310722	0.239531	0.0368625	-0.985276	0.843064	-0.0983446	1	0.886784	0.920386
scaffold_1	AL1G15590	0	0	0	2	1	0	0	0	0	0.0621444	0.0798436	0	Infinite	0.781294	Infinite	1	0.110337	1
scaffold_1	AL1G15600	270	376	47	129	273	563	9.1814	22.9518	4.59696	4.00832	21.7973	20.7536	-2.207	2.22382e-39	-0.0926471	0.992609	2.11593	3.09327e-40
scaffold_1	AL1G15610	52	69	40	91	55	130	4.08727	4.2119	3.9123	2.82757	4.3914	4.79212	-0.151087	0.53809	0.108505	0.992609	0.260893	0.116205
scaffold_1	AL1G15620	41	73	143	396	53	97	0.970947	4.45607	13.9865	12.3046	4.23171	3.57566	1.93958	1.63087e-22	-0.00749504	1	-1.94433	1.73172e-28
scaffold_1	AL1G15630	300	427	117	352	210	542	4.02322	26.0649	11.4435	10.9374	16.7671	19.9794	-0.994712	1.65672e-11	-0.466891	0.080397	0.529516	0.00992982
scaffold_1	AL1G15640	87	104	3	16	81	175	17.2605	6.34837	0.293423	0.497156	6.46733	6.45093	-3.90837	3.02956e-25	-0.0733941	1	3.83597	9.66301e-35
scaffold_1	AL1G15650	177	291	456	1365	207	431	5.07103	17.7632	44.6003	42.4136	16.5276	15.8877	1.61895	8.00638e-33	0.00151236	1	-1.61505	1.11892e-36
scaffold_1	AL1G15660	3923	5277	2363	8169	4236	8610	179.052	322.119	231.119	253.829	338.217	317.386	-0.225267	0.296145	0.01605	1	0.242779	0.377328
scaffold_1	AL1G15670	67	119	107	327	79	167	2.93069	7.264	10.4654	10.1606	6.30764	6.15603	0.883725	6.54317e-06	-0.0360897	1	-0.91706	9.94262e-08
scaffold_1	AL1G15680	452	687	204	651	553	1173	25.9863	41.9359	19.9527	20.228	44.1535	43.2397	-0.788892	5.00734e-09	0.139489	0.783542	0.930406	1.72893e-13
scaffold_1	AL1G15690	1	1	0	0	0	0	0.035275	0.061042	0	0	0	0	Neg. infinite	0.736581	Neg. infinite	0.992609	NA	NA
scaffold_1	AL1G15700	353	421	257	840	315	703	7.53474	25.6987	25.1365	26.1007	25.1507	25.9143	0.0866041	0.561246	-0.108822	1	-0.19455	0.17539
scaffold_1	AL1G15710	3	5	10	15	6	7	0.193913	0.30521	0.978076	0.466083	0.479061	0.258037	1.57252	0.237211	0.402575	1	-1.16763	0.301563
scaffold_1	AL1G15720	16	17	26	75	13	23	0.488867	1.03771	2.543	2.33042	1.03797	0.847836	1.22749	0.00225776	-0.336313	0.992609	-1.56349	6.45297e-07
scaffold_1	AL1G15730	187	210	172	531	177	300	6.41618	12.8188	16.8229	16.4993	14.1323	11.0587	0.420446	0.0128094	-0.178954	0.992609	-0.598814	1.02082e-05
scaffold_1	AL1G15740	311	437	543	1646	305	661	4.68103	26.6754	53.1095	51.1449	24.3523	24.3661	1.1823	1.28271e-20	-0.106615	0.992609	-1.28728	3.52198e-25
scaffold_1	AL1G15750	0	1	0	0	0	0	0	0.061042	0	0	0	0	Neg. infinite	0.937637	Neg. infinite	1	NA	NA
scaffold_1	AL1G15760	0	0	0	0	0	0	0	0	0	0	0	0	NA	NA	NA	NA	NA	NA
scaffold_1	AL1G15770	10	20	1	4	8	24	0.28778	1.22084	0.0978076	0.124289	0.638748	0.884699	-3.00351	0.00264583	-0.413749	0.992609	2.59312	7.16482e-05
scaffold_1	AL1G15780	776	1200	863	2370	776	1478	10.2256	73.2504	84.4079	73.6412	61.9586	54.4827	0.393114	0.00707887	-0.241451	0.172589	-0.632488	1.23408e-06
scaffold_1	AL1G15790	116	149	436	1595	131	275	8.58064	9.09526	42.6441	49.5602	10.4595	10.1372	2.49161	4.07389e-25	0.135961	0.942939	-2.3544	1.50728e-23
scaffold_1	AL1G15800	0	0	0	0	0	0	0	0	0	0	0	0	NA	NA	NA	NA	NA	NA
scaffold_1	AL1G15810	0	2	46	118	3	4	0	0.122084	4.49915	3.66652	0.239531	0.14745	6.30497	6.57141e-24	1.69562	1	-4.59805	7.73468e-32
scaffold_1	AL1G15820	488	728	543	1697	612	1237	31.9036	44.4386	53.1095	52.7296	48.8643	45.5989	0.511348	6.1579e-05	0.153872	0.74089	-0.355543	0.00388915
scaffold_1	AL1G15830	126	190	146	522	189	357	9.68204	11.598	14.2799	16.2197	15.0904	13.1599	0.663078	1.45298e-05	0.35644	0.218796	-0.304623	0.0124428
scaffold_1	AL1G15840	3	5	4	5	2	8	0.171327	0.30521	0.39123	0.155361	0.159687	0.2949	0.169497	1	-0.268479	1	-0.435722	1
scaffold_1	AL1G15850	0	2	15	37	0	1	0	0.122084	1.46711	1.14967	0	0.0368625	4.66287	5.61663e-06	-1.64263	1	-6.29427	1.90831e-13
scaffold_1	AL1G15860	1539	2020	1205	3469	1331	2477	106.784	123.305	117.858	107.79	106.272	91.3083	0.0362472	0.90944	-0.349312	0.068426	-0.384253	0.00601375
scaffold_1	AL1G15870	45	59	88	242	34	67	2.39708	3.60148	8.60707	7.51948	2.71468	2.46978	1.32596	2.9576e-09	-0.503482	0.455842	-1.82815	8.19327e-19
scaffold_1	AL1G15880	333	466	98	291	328	608	17.8213	28.4456	9.58514	9.04202	26.1887	22.4124	-1.39821	3.74035e-21	-0.209214	0.372726	1.19062	2.16829e-16
scaffold_1	AL1G15890	177	272	248	658	197	443	6.59381	16.6034	24.2563	20.4455	15.7292	16.3301	0.707809	9.55977e-06	0.0383925	1	-0.667381	0.000148452
scaffold_1	AL1G15900	0	23	0	4	4	3	0	1.40397	0	0.124289	0.319374	0.110587	-3.2376	0.668181	-1.68699	0.992609	1.5624	0.837219
scaffold_1	AL1G15910	0	7	1	6	9	17	0	0.427294	0.0978076	0.186433	0.718592	0.626662	-0.339683	0.969038	1.6933	0.6958	2.04446	0.00591569
scaffold_1	AL1G15920	0	2	11	22	0	0	0	0.122084	1.07588	0.683589	0	0	4.08847	0.00174621	Neg. infinite	0.992609	Neg. infinite	7.21869e-08
scaffold_1	AL1G15930	178	184	295	985	167	293	8.97124	11.2317	28.8532	30.6061	13.3339	10.8007	1.37848	3.86389e-16	-0.117677	1	-1.49595	2.70471e-31
scaffold_1	AL1G15940	238	298	665	2089	260	512	8.21257	18.1905	65.042	64.9099	20.7593	18.8736	1.96568	8.66507e-54	0.0592623	0.992609	-1.90532	3.19408e-54
scaffold_1	AL1G15950	50	72	55	133	62	99	2.28411	4.39502	5.37942	4.13261	4.9503	3.64938	0.345624	0.412563	0.00394191	1	-0.339969	0.311429
scaffold_1	AL1G15960	20	30	15	68	24	43	1.07314	1.83126	1.46711	2.11291	1.91625	1.58509	0.233545	0.542431	0.00223371	1	-0.229269	0.278113
scaffold_1	AL1G15970	441	496	234	783	337	729	9.52165	30.2768	22.887	24.3295	26.9073	26.8727	-0.31476	0.44183	-0.318162	0.800255	-0.00279579	0.988184
scaffold_1	AL1G15980	15	17	35	77	17	39	1.76718	1.03771	3.42326	2.39256	1.35734	1.43764	1.53338	0.000730559	0.28987	0.992609	-1.24296	0.00452884
scaffold_1	AL1G15990	0	1	2	2	0	1	0	0.061042	0.195615	0.0621444	0	0.0368625	2.31235	0.808728	-0.642632	1	-2.94393	0.473063
scaffold_1	AL1G16000	19	24	32	86	20	34	1.09479	1.46501	3.12984	2.67221	1.59687	1.25332	1.12009	0.00275347	-0.100543	1	-1.21952	1.96255e-05
scaffold_1	AL1G16010	0	3	0	0	0	0	0	0.183126	0	0	0	0	Neg. infinite	0.687782	Neg. infinite	0.992609	NA	NA
scaffold_1	AL1G16020	0	0	0	0	0	0	0	0	0	0	0	0	NA	NA	NA	NA	NA	NA
scaffold_1	AL1G16030	519	686	1716	4844	634	1269	27.127	41.8748	167.838	150.514	50.6208	46.7784	2.09602	6.75578e-63	0.195185	0.410829	-1.8995	2.69167e-43
scaffold_1	AL1G16040	370	579	492	1743	431	864	17.8195	35.3433	48.1213	54.1589	34.4126	31.8492	0.827136	1.15152e-08	0.00594841	1	-0.818999	1.12668e-09
scaffold_1	AL1G16050	111	172	139	357	104	282	5.53483	10.4992	13.5953	11.0928	8.30373	10.3952	0.518036	0.0125429	-0.0683235	1	-0.584296	0.0947048
scaffold_1	AL1G16060	708	982	687	2071	682	1440	14.7933	59.9433	67.1938	64.3506	54.4533	53.0819	0.340031	0.00903473	-0.14252	0.842749	-0.480975	0.000200655
scaffold_1	AL1G16070	0	0	0	0	0	0	0	0	0	0	0	0	NA	NA	NA	NA	NA	NA
scaffold_1	AL1G16080	463	646	930	2822	391	798	12.4573	39.4331	90.961	87.6858	31.2188	29.4162	1.39021	7.99121e-30	-0.361317	0.0260941	-1.74992	4.5853e-45
scaffold_1	AL1G16090	103	137	51	174	86	216	5.29225	8.36276	4.98819	5.40657	6.86655	7.96229	-0.510278	0.0364902	-0.186596	0.992609	0.325082	0.0899113
scaffold_1	AL1G16100	14	14	17	82	17	32	0.777534	0.854588	1.66273	2.54792	1.35734	1.1796	1.24982	0.012876	0.3221	0.992609	-0.927575	0.0217101
scaffold_1	AL1G16110	29	29	20	49	21	43	2.04106	1.77022	1.95615	1.52254	1.67671	1.58509	-0.0820461	0.937637	-0.3641	0.992609	-0.282062	0.657192
scaffold_1	AL1G16120	55	78	62	182	53	120	2.91318	4.76128	6.06407	5.65514	4.23171	4.42349	0.521725	0.038359	-0.105667	1	-0.625717	0.00446325
scaffold_1	AL1G16130	12	32	12	31	28	47	0.712579	1.95334	1.17369	0.963239	2.23562	1.73254	-0.25832	0.629109	0.436065	0.992609	0.698963	0.0413022
scaffold_1	AL1G16140	0	0	0	0	0	0	0	0	0	0	0	0	NA	NA	NA	NA	NA	NA
scaffold_1	AL1G16150	5	14	12	29	9	12	0.183282	0.854588	1.17369	0.901094	0.718592	0.442349	0.915676	0.35673	-0.125093	1	-1.03599	0.0223093
scaffold_1	AL1G16160	512	646	239	772	464	953	13.4832	39.4331	23.376	23.9878	37.0474	35.1299	-0.600497	0.000103518	-0.185295	0.645326	0.416344	0.00207799
scaffold_1	AL1G16170	26	48	4	14	42	124	0.734273	2.93002	0.39123	0.435011	3.35343	4.57094	-2.42213	6.48576e-07	0.652382	0.435879	3.07747	2.05802e-07
scaffold_1	AL1G16180	29	38	5	12	24	54	2.85475	2.3196	0.489038	0.372867	1.91625	1.99057	-2.26669	3.67459e-06	-0.274496	0.992609	1.99345	8.47468e-08
scaffold_1	AL1G16190	0	0	0	0	0	0	0	0	0	0	0	0	NA	NA	NA	NA	NA	NA
scaffold_1	AL1G16200	0	0	0	0	0	0	0	0	0	0	0	0	NA	NA	NA	NA	NA	NA
scaffold_1	AL1G16210	4	2	1	0	2	2	0.276609	0.122084	0.0978076	0	0.159687	0.0737249	-2.06356	0.416288	-0.994911	1	1.06537	0.52902
scaffold_1	AL1G16220	489	664	5	32	602	1407	33.1694	40.5319	0.489038	0.994311	48.0658	51.8655	-5.57556	9.11471e-149	0.302773	0.0779879	5.87996	2.56633e-83
scaffold_1	AL1G16230	56	71	11	33	49	68	2.90928	4.33398	1.07588	1.02538	3.91233	2.50665	-1.90619	1.00739e-08	-0.495542	0.283893	1.41181	0.00455463
scaffold_1	AL1G16240	42	61	131	348	60	135	4.64018	3.72356	12.8128	10.8131	4.79061	4.97643	1.90436	1.91213e-20	0.440427	0.36988	-1.46216	6.15068e-16
scaffold_1	AL1G16250	293	391	121	437	333	665	7.61088	23.8674	11.8347	13.5786	26.5879	24.5135	-0.730583	8.35739e-06	0.0828011	0.992609	0.814817	4.91178e-08
scaffold_1	AL1G16260	330	468	245	897	366	776	16.6158	28.5677	23.9629	27.8718	29.2227	28.6053	0.0836932	0.471359	0.0480568	1	-0.0339114	0.649435
scaffold_1	AL1G16270	980	1466	427	1351	1321	2834	26.3193	89.4876	41.7638	41.9786	105.473	104.468	-0.834301	2.646e-11	0.299421	0.13001	1.13567	1.71984e-19
scaffold_1	AL1G16280	0	0	2	0	1	0	0	0	0.195615	0	0.0798436	0	Infinite	0.84228	Infinite	1	-1.51058	1
scaffold_1	AL1G16290	3705	5103	4387	14231	3329	6852	127.165	311.497	429.082	442.189	265.799	252.582	0.685493	1.19295e-06	-0.256582	0.754483	-0.940515	1.23663e-05
scaffold_1	AL1G16300	14	34	6	22	25	59	0.773778	2.07543	0.586845	0.683589	1.99609	2.17488	-1.14216	0.059845	0.379239	0.974967	1.52564	2.04538e-05
scaffold_1	AL1G16310	31	50	23	83	47	75	2.62716	3.0521	2.24957	2.57899	3.75265	2.76468	-0.0230537	1	0.209447	1	0.234842	0.772302
scaffold_1	AL1G16320	2215	2915	1741	5559	1880	3776	103.014	177.937	170.283	172.73	150.106	139.193	0.1142	0.397781	-0.324658	0.247009	-0.437518	0.00361476
scaffold_1	AL1G16330	279	357	339	910	294	558	6.67162	21.792	33.1568	28.2757	23.474	20.5692	0.639578	7.57423e-05	-0.0332784	1	-0.671687	3.78421e-06
scaffold_1	AL1G16340	17	14	54	263	20	67	3.54342	0.854588	5.28161	8.17199	1.59687	2.46978	2.75314	3.69975e-05	0.843579	0.493217	-1.91031	0.00235015
scaffold_1	AL1G16350	0	0	0	0	0	0	0	0	0	0	0	0	NA	NA	NA	NA	NA	NA
scaffold_1	AL1G16360	60	102	33	97	56	112	0.569459	6.22629	3.22765	3.01401	4.47124	4.12859	-0.647516	0.00902509	-0.37889	0.413898	0.271166	0.278179
scaffold_1	AL1G16370	41	60	38	101	53	115	3.78626	3.66252	3.71669	3.13829	4.23171	4.23918	0.148522	0.868808	0.263492	0.889462	0.116774	0.513574
scaffold_1	AL1G16380	305	375	180	533	307	514	21.1625	22.8908	17.6054	16.5615	24.512	18.9473	-0.307907	0.0811041	-0.157002	0.967772	0.15191	0.590024
scaffold_1	AL1G16390	359	467	246	750	474	827	23.5149	28.5066	24.0607	23.3042	37.8458	30.4852	-0.1094	0.657759	0.223543	0.697044	0.334221	0.0392704
scaffold_1	AL1G16400	5	9	1	7	6	15	0.221818	0.549378	0.0978076	0.217506	0.479061	0.552937	-1.40752	0.490523	0.106855	1	1.51736	0.0648258
scaffold_1	AL1G16410	223	305	159	480	234	544	17.4747	18.6178	15.5514	14.9147	18.6834	20.0532	-0.09371	0.716303	0.0631397	0.992609	0.158357	0.207771
scaffold_1	AL1G16420	1	1	7	12	0	2	0.149229	0.061042	0.684653	0.372867	0	0.0737249	3.05515	0.0643751	-0.92897	1	-3.98425	0.00374777
scaffold_1	AL1G16430	272	443	36	104	333	611	7.84736	27.0416	3.52107	3.23151	26.5879	22.523	-2.68177	6.1262e-55	-0.0145331	1	2.66957	9.13518e-58
scaffold_1	AL1G16440	67	102	71	226	61	135	1.63868	6.22629	6.94434	7.02232	4.87046	4.97643	0.439459	0.050637	-0.256476	0.850762	-0.693904	0.000329684
scaffold_1	AL1G16450	492	673	963	3386	476	1028	30.9469	41.0813	94.1887	105.211	38.0055	37.8946	1.47628	1.74261e-21	-0.109775	0.989617	-1.58451	4.51385e-23
scaffold_1	AL1G16460	6	9	24	78	8	13	0.381597	0.549378	2.34738	2.42363	0.638748	0.479212	2.38202	4.8193e-07	0.0900427	1	-2.29001	1.306e-11
scaffold_1	AL1G16470	60	83	24	96	63	128	0.711431	5.06649	2.34738	2.98293	5.03014	4.71839	-0.720163	0.0268838	-0.0442548	1	0.677535	0.0119216
scaffold_1	AL1G16480	5	16	15	66	11	32	0.186603	0.976672	1.46711	2.05077	0.878279	1.1796	1.55299	0.0052507	0.587595	0.974967	-0.95994	0.0154724
scaffold_1	AL1G16490	591	765	1035	3360	954	1979	31.3518	46.6971	101.231	104.403	76.1707	72.9508	1.29351	2.0221e-27	0.637419	2.12288e-07	-0.654828	2.77805e-07
scaffold_1	AL1G16500	538	701	653	2241	538	1142	30.5048	42.7905	63.8683	69.6328	42.9558	42.0969	0.801838	3.43643e-11	-0.041092	1	-0.841623	8.12683e-13
scaffold_1	AL1G16510	431	559	337	1050	444	956	29.2738	34.1225	32.9612	32.6258	35.4505	35.2405	0.0986907	0.506317	0.0154642	1	-0.0819628	0.660073
scaffold_1	AL1G16520	17	33	11	29	31	58	0.635834	2.01439	1.07588	0.901094	2.47515	2.13802	-0.593816	0.218739	0.433734	0.926116	1.03069	0.00115852
scaffold_1	AL1G16530	383	595	520	1539	332	755	5.58434	36.32	50.8599	47.8201	26.5081	27.8311	0.729503	2.61404e-08	-0.321826	0.08414	-1.04922	1.37778e-16
scaffold_1	AL1G16540	29043	37526	11219	39957	27405	61584	1992.33	2290.66	1097.3	1241.55	2188.11	2270.14	-0.815706	0.00286856	-0.0765638	1	0.740417	0.429464
scaffold_1	AL1G16550	412	599	215	730	397	750	13.2571	36.5642	21.0286	22.6827	31.6979	27.6468	-0.500834	0.000721893	-0.255218	0.161037	0.247445	0.179594
scaffold_1	AL1G16560	494	587	795	2597	477	985	18.4699	35.8317	77.757	80.6946	38.0854	36.3095	1.23292	2.20906e-25	-0.0501022	1	-1.28216	1.89057e-26
scaffold_1	AL1G16570	56	66	75	209	58	75	1.2791	4.02877	7.33557	6.49409	4.63093	2.76468	0.859656	0.000145372	-0.244305	0.981842	-1.10316	1.68983e-06
scaffold_1	AL1G16580	188	253	358	988	174	372	2.89659	15.4436	35.0151	30.6994	13.8928	13.7128	1.2721	1.28206e-19	-0.169787	0.895903	-1.44047	3.1552e-26
scaffold_1	AL1G16590	97	176	64	171	131	259	3.45123	10.7434	6.25968	5.31335	10.4595	9.54737	-0.501936	0.0120438	0.0942937	1	0.599057	0.000305767
scaffold_1	AL1G16600	50	99	50	167	54	119	1.85594	6.04316	4.89038	5.18906	4.31155	4.38663	0.185479	0.641545	-0.220586	0.963333	-0.402781	0.0577786
scaffold_1	AL1G16610	6	9	1	9	5	6	0.228648	0.549378	0.0978076	0.27965	0.399218	0.221175	-1.26993	0.571004	-0.765955	0.983198	0.506156	1
scaffold_1	AL1G16620	1399	1920	228	818	1409	3443	121.563	117.201	22.3001	25.4171	112.5	126.917	-2.0966	3.19542e-57	0.0402961	0.992609	2.13846	6.92382e-17
scaffold_1	AL1G16630	52	82	21	48	42	80	1.72497	5.00544	2.05396	1.49147	3.35343	2.949	-1.20182	1.08135e-05	-0.564208	0.169961	0.639745	0.00886817
scaffold_1	AL1G16640	67	119	154	399	70	152	1.87928	7.264	15.0624	12.3978	5.58905	5.60309	1.29519	1.35421e-08	-0.190743	0.920455	-1.48321	2.07886e-12
scaffold_1	AL1G16650	28	31	37	102	39	45	1.30871	1.8923	3.61888	3.16937	3.1139	1.65881	0.872529	0.00773254	0.16142	1	-0.710604	0.0255821
scaffold_1	AL1G16660	129	180	202	780	155	338	6.06799	10.9876	19.7571	24.2363	12.3758	12.4595	1.21411	7.3828e-07	0.195966	0.682753	-1.01649	1.46311e-05
scaffold_1	AL1G16670	661	934	430	1205	755	1394	17.8827	57.0132	42.0573	37.442	60.2819	51.3863	-0.301157	0.0161592	-0.005172	1	0.297637	0.0170601
scaffold_1	AL1G16680	1	0	0	3	0	1	0.214964	0	0	0.0932167	0	0.0368625	0.3267	0.949639	-1.16778	1	-1.50184	0.795953
scaffold_1	AL1G16690	148	180	34	124	165	297	29.0825	10.9876	3.32546	3.85296	13.1742	10.9481	-1.50662	2.014e-10	0.0456958	1	1.55331	4.51439e-16
scaffold_1	AL1G16700	212	302	63	170	199	366	3.83102	18.4347	6.16188	5.28228	15.8889	13.4917	-1.463	9.25242e-19	-0.296771	0.174017	1.16791	4.77899e-13
scaffold_1	AL1G16710	133	218	69	248	141	286	8.22999	13.3072	6.74872	7.70591	11.2579	10.5427	-0.554563	0.00501002	-0.15672	0.851294	0.400254	0.0519356
scaffold_1	AL1G16720	0	1	0	0	0	0	0	0.061042	0	0	0	0	Neg. infinite	0.937637	Neg. infinite	1	NA	NA
scaffold_1	AL1G16730	0	0	0	0	0	0	0	0	0	0	0	0	NA	NA	NA	NA	NA	NA
scaffold_1	AL1G16740	228	303	174	493	266	507	8.9503	18.4957	17.0185	15.3186	21.2384	18.6893	-0.0203278	0.937637	0.090545	0.992609	0.112234	0.462973
scaffold_1	AL1G16750	0	0	0	0	0	0	0	0	0	0	0	0	NA	NA	NA	NA	NA	NA
scaffold_1	AL1G16760	411	586	350	1045	429	922	12.828	35.7706	34.2326	32.4705	34.2529	33.9872	0.125302	0.512222	-0.0333035	1	-0.156901	0.362879
scaffold_1	AL1G16770	476	732	238	715	515	990	8.35538	44.6828	23.2782	22.2166	41.1194	36.4938	-0.693497	9.20215e-08	-0.117231	0.786376	0.578336	7.42253e-06
scaffold_1	AL1G16780	63	102	79	213	89	128	2.32675	6.22629	7.7268	6.61838	7.10608	4.71839	0.519384	0.0420299	0.0406598	1	-0.476426	0.0589105
scaffold_1	AL1G16790	1	0	0	0	0	0	0.0887653	0	0	0	0	0	Neg. infinite	0.968318	Neg. infinite	1	NA	NA
scaffold_1	AL1G16800	0	1	1	4	1	1	0	0.061042	0.0978076	0.124289	0.0798436	0.0368625	2.10845	0.736581	0.960462	1	-1.13659	0.520553
scaffold_1	AL1G16810	0	1	0	0	0	0	0	0.061042	0	0	0	0	Neg. infinite	0.937637	Neg. infinite	1	NA	NA
scaffold_1	AL1G16820	0	0	0	0	0	0	0	0	0	0	0	0	NA	NA	NA	NA	NA	NA
scaffold_1	AL1G16830	11	22	4	13	15	35	0.917865	1.34292	0.39123	0.403939	1.19765	1.29019	-1.30271	0.084033	0.150858	1	1.45689	0.00103318
scaffold_1	AL1G16840	0	1	2	1	1	0	0	0.061042	0.195615	0.0310722	0.0798436	0	2.12343	0.937637	0.38448	1	-1.72789	0.785003
scaffold_1	AL1G16850	1863	2734	804	2452	2439	5217	35.9499	166.889	78.6373	76.1891	194.738	192.311	-0.860836	5.50456e-12	0.269138	0.406169	1.13182	1.61074e-15
scaffold_1	AL1G16860	170	230	70	194	162	280	9.55486	14.0397	6.84653	6.02801	12.9347	10.3215	-0.938054	5.65926e-08	-0.280322	0.279336	0.659177	0.000127667
scaffold_1	AL1G16870	7	2	8	34	8	9	0.239938	0.122084	0.782461	1.05646	0.638748	0.331762	1.54885	0.0254598	0.424854	1	-1.12851	0.00288808
scaffold_1	AL1G16880	39	77	1	4	61	105	4.79778	4.70023	0.0978076	0.124289	4.87046	3.87056	-4.95625	7.0424e-15	0.141922	1	5.10149	5.99571e-31
scaffold_1	AL1G16890	0	1	0	0	0	0	0	0.061042	0	0	0	0	Neg. infinite	0.937637	Neg. infinite	1	NA	NA
scaffold_1	AL1G16900	5	6	0	1	7	12	0.360531	0.366252	0	0.0310722	0.558905	0.442349	-4.44644	0.0978261	0.350506	1	4.79828	0.000172962
scaffold_1	AL1G16910	0	0	0	2	1	0	0	0	0	0.0621444	0.0798436	0	Infinite	0.781294	Infinite	1	0.110337	1
scaffold_1	AL1G16920	1	3	4	15	0	7	0.166077	0.183126	0.39123	0.466083	0	0.258037	1.90007	0.242825	0.0144614	1	-1.8805	0.0361233
scaffold_1	AL1G16930	601	802	1355	4725	635	1429	24.5181	48.9557	132.529	146.816	50.7007	52.6764	1.69106	2.72784e-28	0.0654569	0.974967	-1.62418	2.45523e-25
scaffold_1	AL1G16940	24	38	14	70	22	86	3.71613	2.3196	1.36931	2.17506	1.75656	3.17017	-0.0832092	0.973395	0.208305	0.992609	0.293817	0.78427
scaffold_1	AL1G16950	0	0	1	0	1	6	0	0	0.0978076	0	0.0798436	0.221175	Infinite	1	Infinite	0.868623	1.46906	0.21449
scaffold_1	AL1G16960	17	27	4	15	31	62	1.42777	1.64813	0.39123	0.466083	2.47515	2.28547	-1.63806	0.0110839	0.639682	0.516858	2.28001	2.32641e-09
scaffold_1	AL1G16970	116	172	26	90	173	352	3.04157	10.4992	2.543	2.7965	13.8129	12.9756	-1.71962	7.61155e-15	0.413096	0.0882954	2.13464	1.67748e-29
scaffold_1	AL1G16980	27	47	17	38	30	54	0.722674	2.86897	1.66273	1.18074	2.39531	1.99057	-0.6506	0.057719	-0.219242	0.988127	0.433954	0.120518
scaffold_1	AL1G16990	0	0	0	0	0	0	0	0	0	0	0	0	NA	NA	NA	NA	NA	NA
scaffold_1	AL1G17000	76	171	158	548	107	219	3.37017	10.4382	15.4536	17.0276	8.54326	8.07288	1.16085	7.80977e-06	-0.00213465	1	-1.15911	2.00116e-15
scaffold_1	AL1G17010	12	14	49	179	10	26	0.579012	0.854588	4.79257	5.56193	0.798436	0.958424	2.67338	1.81269e-17	-0.0738796	1	-2.74647	2.88539e-25
scaffold_1	AL1G17020	15	24	7	20	8	24	1.51572	1.46501	0.684653	0.621444	0.638748	0.884699	-0.858006	0.177924	-0.820324	0.689344	0.0399187	0.89203
scaffold_1	AL1G17030	0	0	0	0	0	0	0	0	0	0	0	0	NA	NA	NA	NA	NA	NA
scaffold_1	AL1G17040	1	3	0	0	1	1	0.0496469	0.183126	0	0	0.0798436	0.0368625	Neg. infinite	0.43956	-1.1898	1	Infinite	0.646594
scaffold_1	AL1G17050	175	216	67	215	156	374	14.4386	13.1851	6.55311	6.68053	12.4556	13.7866	-0.876714	2.44172e-06	-0.0780422	1	0.799705	4.58629e-07
scaffold_1	AL1G17060	443	615	569	2026	504	930	19.893	37.5408	55.6525	62.9523	40.2412	34.2821	0.867875	2.62084e-09	0.00127626	1	-0.864978	5.73062e-09
scaffold_1	AL1G17070	26	46	37	137	45	105	3.10216	2.80793	3.61888	4.25689	3.59296	3.87056	0.86512	0.00248566	0.595021	0.279329	-0.267322	0.225215
scaffold_1	AL1G17080	0	0	0	0	0	0	0	0	0	0	0	0	NA	NA	NA	NA	NA	NA
scaffold_1	AL1G17090	1977	2631	985	2984	1913	3694	33.4814	160.602	96.3405	92.7195	152.741	136.17	-0.589342	5.99289e-06	-0.171181	0.813578	0.419544	0.00424403
scaffold_1	AL1G17100	18	20	26	67	14	42	0.959327	1.22084	2.543	2.08184	1.11781	1.54822	0.953517	0.0261681	-0.0229741	1	-0.976008	0.00769601
scaffold_1	AL1G17110	8	16	5	31	12	27	0.456114	0.976672	0.489038	0.963239	0.958123	0.995286	0.031018	0.937637	0.260592	1	0.233034	1
scaffold_1	AL1G17120	24	31	18	50	56	146	3.58668	1.8923	1.76054	1.55361	4.47124	5.38192	-0.0396238	0.981059	1.34617	2.44812e-05	1.38701	1.03294e-07
scaffold_1	AL1G17130	772	1079	770	2076	1236	2510	21.6833	65.8643	75.3118	64.5059	98.6866	92.5247	0.296826	0.0517672	0.556698	5.4771e-05	0.261461	0.022448
scaffold_1	AL1G17140	3	4	4	2	6	8	0.175115	0.244168	0.39123	0.0621444	0.479061	0.2949	0.0573934	0.937637	0.639519	1	0.583212	0.441228
scaffold_1	AL1G17150	91	165	762	3064	156	290	8.38109	10.0719	74.5294	95.2053	12.4556	10.6901	3.46866	1.2624e-16	0.395862	0.330796	-3.06989	1.3094e-14
scaffold_1	AL1G17160	0	2	0	1	0	0	0	0.122084	0	0.0310722	0	0	-1.71404	0.949639	Neg. infinite	0.992609	Neg. infinite	1
scaffold_1	AL1G17170	2	14	7	23	6	9	0.0204078	0.854588	0.684653	0.714661	0.479061	0.331762	0.681882	0.715901	-0.311846	1	-0.98565	0.0466884
scaffold_1	AL1G17180	0	0	3	11	1	0	0	0	0.293423	0.341794	0.0798436	0	Infinite	0.0537349	Infinite	1	-3.22788	0.00140668
scaffold_1	AL1G17190	484	703	148	418	466	886	18.0698	42.9125	14.4755	12.9882	37.2071	32.6601	-1.40456	1.15691e-25	-0.251244	0.162333	1.1551	1.0206e-18
scaffold_1	AL1G17200	785	1099	292	956	517	1137	21.0056	67.0852	28.5598	29.705	41.2791	41.9126	-0.989631	2.3408e-14	-0.667484	2.23622e-07	0.323785	0.0132669
scaffold_1	AL1G17210	214	314	202	598	208	458	13.911	19.1672	19.7571	18.5812	16.6075	16.883	0.247178	0.168935	-0.13886	0.951676	-0.384199	0.0149643
scaffold_1	AL1G17220	97	116	65	203	109	182	4.11531	7.08087	6.35749	6.30766	8.70295	6.70897	-0.0682649	0.949639	0.0183709	1	0.0875216	0.975632
scaffold_1	AL1G17230	189	243	345	1072	207	437	15.5438	14.8332	33.7436	33.3094	16.5276	16.1089	1.32578	1.44094e-22	0.0952463	0.975391	-1.22931	1.9348e-21
scaffold_1	AL1G17240	169	243	312	1056	184	448	13.4479	14.8332	30.516	32.8123	14.6912	16.5144	1.32756	1.86432e-22	0.116663	0.882123	-1.20912	9.76337e-20
scaffold_1	AL1G17250	93	124	87	267	78	183	6.00753	7.56921	8.50926	8.29628	6.2278	6.74583	0.327565	0.115931	-0.235253	0.915168	-0.561428	0.00344834
scaffold_1	AL1G17260	107	146	52	197	115	228	6.70575	8.91213	5.08599	6.12123	9.18201	8.40464	-0.473463	0.0717748	-0.0184799	1	0.456533	0.0468671
scaffold_1	AL1G17270	17	16	8	19	16	41	1.10788	0.976672	0.782461	0.590372	1.2775	1.51136	-0.618236	0.429773	0.220559	0.992609	0.838497	0.013833
scaffold_1	AL1G17280	4	8	6	13	5	15	0.106785	0.488336	0.586845	0.403939	0.399218	0.552937	0.470591	0.924537	0.230107	1	-0.237256	1
scaffold_1	AL1G17290	980	1245	4150	12253	852	1703	28.6346	75.9973	405.901	380.728	68.0267	62.7768	2.51132	1.21666e-77	-0.269381	0.229444	-2.77955	2.094e-51
scaffold_1	AL1G17300	6	20	21	63	11	18	0.241708	1.22084	2.05396	1.95755	0.878279	0.663524	1.43542	0.00479317	-0.145411	1	-1.57529	2.59358e-06
scaffold_1	AL1G17310	69	76	40	73	56	110	8.44801	4.63919	3.9123	2.26827	4.47124	4.05487	-0.564164	0.173952	-0.288128	0.868959	0.276415	0.278119
scaffold_1	AL1G17320	253	394	201	617	246	525	12.0942	24.0506	19.6593	19.1716	19.6415	19.3528	-0.0193446	0.937637	-0.205569	0.520594	-0.184092	0.26794
scaffold_1	AL1G17330	4492	6116	2712	8882	5571	12178	344.401	373.333	265.254	275.983	444.808	448.911	-0.271108	0.137147	0.260781	0.840654	0.533395	0.0209823
scaffold_1	AL1G17340	2	7	16	37	7	8	0.0726916	0.427294	1.56492	1.14967	0.558905	0.2949	2.40544	0.00155747	0.529869	1	-1.86987	1.61768e-05
scaffold_1	AL1G17350	0	1	0	0	0	0	0	0.061042	0	0	0	0	Neg. infinite	0.937637	Neg. infinite	1	NA	NA
scaffold_1	AL1G17360	190	290	3187	11756	318	780	7.74193	17.7022	311.713	365.285	25.3902	28.7527	4.53415	2.94498e-49	0.699133	0.00162449	-3.83294	7.56245e-38
scaffold_1	AL1G17370	338	430	123	430	338	700	14.2987	26.2481	12.0303	13.3611	26.9871	25.8037	-0.905688	8.24818e-08	-0.0428325	1	0.864054	2.029e-09
scaffold_1	AL1G17380	164	224	46	188	199	379	11.6944	13.6734	4.49915	5.84158	15.8889	13.9709	-1.2057	1.17872e-09	0.127571	0.983198	1.33484	1.15694e-13
scaffold_1	AL1G17390	177	291	198	613	210	371	4.27623	17.7632	19.3659	19.0473	16.7671	13.676	0.439593	0.00651155	-0.092649	0.948397	-0.529846	5.8173e-05
scaffold_1	AL1G17400	1	4	5	15	0	3	0.0248235	0.244168	0.489038	0.466083	0	0.110587	1.76206	0.27485	-1.50103	1	-3.25689	0.000729062
scaffold_1	AL1G17410	86	103	38	111	124	190	1.72482	6.28733	3.71669	3.44902	9.9006	7.00387	-0.717851	0.0035266	0.32254	0.907863	1.04127	0.00186689
scaffold_1	AL1G17420	93	98	148	371	72	131	2.8948	5.98212	14.4755	11.5278	5.74874	4.82898	1.10784	0.000109825	-0.382036	0.783542	-1.48963	4.54514e-09
scaffold_1	AL1G17430	263	363	200	563	305	599	10.0896	22.1583	19.5615	17.4937	24.3523	22.0806	-0.0562311	0.73727	0.0764488	0.992609	0.13422	0.315465
scaffold_1	AL1G17440	5	6	31	105	8	15	0.290541	0.366252	3.03203	3.26258	0.638748	0.552937	3.1995	1.22775e-12	0.603657	0.992609	-2.59493	1.94934e-16
scaffold_1	AL1G17450	917	1287	1226	4082	1044	2038	55.0241	78.5611	119.912	126.837	83.3567	75.1257	0.86687	3.19599e-13	0.0337059	1	-0.831507	6.46217e-11
scaffold_1	AL1G17460	10	25	12	38	33	42	0.656263	1.52605	1.17369	1.18074	2.63484	1.54822	0.205799	0.937637	0.829097	0.860472	0.627645	0.348311
scaffold_1	AL1G17470	0	2	0	0	0	0	0	0.122084	0	0	0	0	Neg. infinite	0.736581	Neg. infinite	0.992609	NA	NA
scaffold_1	AL1G17480	232	267	60	185	212	413	7.64677	16.2982	5.86845	5.74836	16.9268	15.2242	-1.42641	1.16304e-06	-0.150652	0.992609	1.27646	4.23742e-15
scaffold_1	AL1G17490	1	0	0	0	0	1	0.185527	0	0	0	0	0.0368625	Neg. infinite	0.968318	-1.16778	1	Infinite	1
scaffold_1	AL1G17500	0	0	1	0	0	0	0	0	0.0978076	0	0	0	Infinite	1	NA	NA	Neg. infinite	1
scaffold_1	AL1G17510	327	453	186	647	258	538	11.1014	27.652	18.1922	20.1037	20.5996	19.832	-0.323717	0.0748413	-0.438729	0.007966	-0.113409	0.33848
scaffold_1	AL1G17520	0	1	0	0	0	0	0	0.061042	0	0	0	0	Neg. infinite	0.937637	Neg. infinite	1	NA	NA
scaffold_1	AL1G17530	1	0	1	3	1	2	0.147307	0	0.0978076	0.0932167	0.0798436	0.0737249	1.34434	0.831296	0.84584	1	-0.506258	1
scaffold_1	AL1G17540	0	2	16	87	0	3	0	0.122084	1.56492	2.70328	0	0.110587	5.37534	1.94864e-05	-0.05767	1	-5.42162	9.83841e-06
scaffold_1	AL1G17550	183	270	394	1291	223	579	4.59924	16.4813	38.5362	40.1142	17.8051	21.3434	1.50648	1.64033e-29	0.311692	0.49338	-1.19291	3.81323e-18
scaffold_1	AL1G17560	28	51	18	65	29	46	1.11835	3.11314	1.76054	2.01969	2.31546	1.69567	-0.324102	0.542606	-0.439462	0.5544	-0.112442	0.537818
scaffold_1	AL1G17570	176	303	1139	3374	161	314	6.41952	18.4957	111.403	104.838	12.8548	11.5748	2.90474	1.27372e-106	-0.435622	0.046294	-3.33776	2.176e-135
scaffold_1	AL1G17580	0	3	0	1	0	0	0	0.183126	0	0.0310722	0	0	-2.299	0.833153	Neg. infinite	0.992609	Neg. infinite	1
scaffold_1	AL1G17590	0	2	1	1	0	0	0	0.122084	0.0978076	0.0310722	0	0	0.312346	1	Neg. infinite	0.992609	Neg. infinite	0.588523
scaffold_1	AL1G17600	7	5	9	33	2	8	0.164448	0.30521	0.880268	1.02538	0.159687	0.2949	1.28202	0.0688425	-0.962525	0.992831	-2.24597	2.58646e-05
scaffold_1	AL1G17610	81	117	99	396	98	193	3.26562	7.14192	9.68295	12.3046	7.82467	7.11445	0.860574	0.000764424	0.107035	1	-0.751705	0.00143533
scaffold_1	AL1G17620	0	0	0	0	0	0	0	0	0	0	0	0	NA	NA	NA	NA	NA	NA
scaffold_1	AL1G17630	54	56	45	121	64	105	2.87798	3.41835	4.40134	3.75974	5.10999	3.87056	0.230479	0.543086	0.173544	0.992609	-0.0567496	0.895428
scaffold_1	AL1G17640	2095	2526	1456	4229	3097	5851	298.364	154.192	142.408	131.404	247.275	215.682	-0.0728027	0.849489	0.491622	0.0225809	0.565331	0.000521593
scaffold_1	AL1G17650	804	1068	199	714	927	1827	131.825	65.1929	19.4637	22.1856	74.015	67.3477	-1.47106	5.17595e-28	0.0973658	0.965156	1.56984	6.16906e-34
scaffold_1	AL1G17660	152	243	214	949	172	409	7.63468	14.8332	20.9308	29.4875	13.7331	15.0767	1.07593	0.00643407	0.0753852	0.992609	-0.998209	0.00986252
scaffold_1	AL1G17670	5	22	15	40	12	20	0.218801	1.34292	1.46711	1.24289	0.958123	0.737249	0.841632	0.4151	-0.0360183	1	-0.871075	0.027416
scaffold_1	AL1G17680	72	122	119	373	64	161	2.80821	7.44713	11.6391	11.5899	5.10999	5.93485	0.988469	9.02178e-08	-0.273347	0.790313	-1.25928	4.17876e-13
scaffold_1	AL1G17690	99	163	290	870	143	269	4.96774	9.94985	28.3642	27.0328	11.4176	9.916	1.80467	1.13846e-32	0.232865	0.821428	-1.56941	1.11418e-30
scaffold_1	AL1G17700	320	524	83	289	553	1031	4.79756	31.986	8.11803	8.97987	44.1535	38.0052	-1.57845	1.12909e-25	0.489578	0.00217312	2.07043	2.11649e-48
scaffold_1	AL1G17710	0	1	0	0	0	1	0	0.061042	0	0	0	0.0368625	Neg. infinite	0.937637	-0.642632	1	Infinite	1
scaffold_1	AL1G17720	409	524	123	442	516	1027	54.6223	31.986	12.0303	13.7339	41.1993	37.8577	-1.16424	1.16091e-11	0.25905	0.158377	1.42453	2.16051e-25
scaffold_1	AL1G17730	252	378	575	1884	235	525	5.75724	23.0739	56.2394	58.5401	18.7632	19.3528	1.5782	1.43933e-35	-0.203854	0.615333	-1.78009	7.02446e-47
scaffold_1	AL1G17740	0	0	0	0	0	0	0	0	0	0	0	0	NA	NA	NA	NA	NA	NA
scaffold_1	AL1G17750	0	2	0	0	0	2	0	0.122084	0	0	0	0.0737249	Neg. infinite	0.736581	-0.642632	1	Infinite	0.716485
scaffold_1	AL1G17760	12	18	26	109	22	39	0.694164	1.09876	2.543	3.38687	1.75656	1.43764	1.69789	3.6521e-06	0.606516	0.824087	-1.08935	0.000199208
scaffold_1	AL1G17770	354	560	94	325	359	756	7.93266	34.1835	9.19391	10.0985	28.6638	27.868	-1.52384	5.29981e-25	-0.166474	0.619422	1.3596	2.00421e-21
scaffold_1	AL1G17780	5	8	2	7	1	16	0.220016	0.488336	0.195615	0.217506	0.0798436	0.589799	-0.931933	0.651734	-0.395233	1	0.538953	0.741749
scaffold_1	AL1G17790	248	376	86	236	266	541	14.9421	22.9518	8.41145	7.33304	21.2384	19.9426	-1.27402	6.26398e-17	-0.0791487	0.992609	1.19686	1.45081e-16
scaffold_1	AL1G17800	125	222	149	466	139	285	6.02573	13.5513	14.5733	14.4797	11.0983	10.5058	0.478502	0.00699728	-0.142829	0.91971	-0.61857	4.19004e-05
scaffold_1	AL1G17810	31	57	23	71	37	71	2.48598	3.47939	2.24957	2.20613	2.95421	2.61723	-0.242689	0.562013	-0.115743	1	0.129869	0.796527
scaffold_1	AL1G17820	25	36	20	44	26	55	1.68358	2.19751	1.95615	1.36718	2.07593	2.02743	-0.172291	0.647236	-0.0573901	1	0.116587	0.519679
scaffold_1	AL1G17830	70	103	31	129	64	178	3.08683	6.28733	3.03203	4.00832	5.10999	6.56152	-0.584844	0.0605489	-0.044396	1	0.54237	0.186867
scaffold_1	AL1G17840	0	0	0	0	0	0	0	0	0	0	0	0	NA	NA	NA	NA	NA	NA
scaffold_1	AL1G17850	0	0	0	0	0	0	0	0	0	0	0	0	NA	NA	NA	NA	NA	NA
scaffold_1	AL1G17860	0	0	0	0	0	0	0	0	0	0	0	0	NA	NA	NA	NA	NA	NA
scaffold_1	AL1G17870	0	0	0	0	0	0	0	0	0	0	0	0	NA	NA	NA	NA	NA	NA
scaffold_1	AL1G17880	225	355	146	423	278	588	12.3693	21.6699	14.2799	13.1435	22.1965	21.6751	-0.362179	0.0140976	0.123651	0.951676	0.488013	0.000263708
scaffold_1	AL1G17890	0	0	0	0	0	0	0	0	0	0	0	0	NA	NA	NA	NA	NA	NA
scaffold_1	AL1G17900	2	2	12	21	10	26	0.463819	0.122084	1.17369	0.652517	0.798436	0.958424	2.84348	0.00744865	2.60644	0.0849988	-0.237122	1
scaffold_1	AL1G17910	1192	1584	664	2173	1671	3308	92.0071	96.6905	64.9442	67.5199	133.419	121.941	-0.370987	0.0105795	0.382214	0.0339575	0.754594	4.81432e-08
scaffold_1	AL1G17920	532	728	103	266	600	1113	68.991	44.4386	10.0742	8.26521	47.9061	41.0279	-2.08205	1.4383e-50	0.00247748	1	2.086	8.58976e-55
scaffold_1	AL1G17930	0	0	0	1	0	1	0	0	0	0.0310722	0	0.0368625	Infinite	1	Infinite	1	0.0831253	1
scaffold_1	AL1G17940	398	518	295	971	415	877	9.10895	31.6198	28.8532	30.1711	33.1351	32.3284	0.0596146	0.625483	0.0167513	1	-0.0415704	0.755756
scaffold_1	AL1G17950	442	613	89	331	549	1210	65.3904	37.4188	8.70487	10.2849	43.8341	44.6036	-1.77066	1.12634e-32	0.256114	0.132833	2.0284	2.71114e-49
scaffold_1	AL1G17960	188	244	201	609	203	382	12.6193	14.8943	19.6593	18.923	16.2082	14.0815	0.529471	0.000402079	-0.0137074	1	-0.541914	8.3314e-05
scaffold_1	AL1G17970	52	85	122	407	55	110	2.2535	5.18857	11.9325	12.6464	4.3914	4.05487	1.56762	5.69343e-17	-0.168067	0.992336	-1.73331	1.63165e-24
scaffold_1	AL1G17980	0	3	9	43	0	0	0	0.183126	0.880268	1.33611	0	0	3.84391	7.72567e-05	Neg. infinite	0.992609	Neg. infinite	3.43633e-09
scaffold_1	AL1G17990	0	3	5	8	0	3	0	0.183126	0.489038	0.248578	0	0.110587	2.24753	0.380927	-0.642632	1	-2.87903	0.0670571
scaffold_1	AL1G18000	47	92	138	367	82	155	2.10047	5.61587	13.4974	11.4035	6.54717	5.71368	1.58708	6.48723e-13	0.370133	0.660746	-1.21376	9.79296e-13
scaffold_1	AL1G18010	23	22	1	8	28	24	1.20033	1.34292	0.0978076	0.248578	2.23562	0.884699	-3.0404	0.000124157	-0.0856227	1	2.95483	0.101992
scaffold_1	AL1G18020	4526	6848	6322	21911	6332	13471	206.026	418.016	618.339	680.823	505.569	496.574	0.906241	3.15615e-09	0.338494	0.750802	-0.565726	0.0606385
scaffold_1	AL1G18030	0	1	7	4	2	2	0	0.061042	0.684653	0.124289	0.159687	0.0737249	3.95934	0.421277	1.96046	1	-1.98783	0.588523
scaffold_1	AL1G18040	63	78	75	217	53	127	3.54285	4.76128	7.33557	6.74267	4.23171	4.68153	0.683547	0.00198267	-0.164041	1	-0.846564	4.64728e-05
scaffold_1	AL1G18050	295	449	83	338	283	614	3.50999	27.4079	8.11803	10.5024	22.5957	22.6335	-1.28185	9.82484e-16	-0.195704	0.56964	1.08823	4.3257e-11
scaffold_1	AL1G18060	2877	4149	846	3334	3186	6831	118.306	253.263	82.7452	103.595	254.382	251.807	-1.20572	1.63883e-18	0.042071	1	1.24961	4.82504e-14
scaffold_1	AL1G18070	0	0	0	0	0	0	0	0	0	0	0	0	NA	NA	NA	NA	NA	NA
scaffold_1	AL1G18080	3167	4423	1216	4802	3614	7773	125.713	269.989	118.934	149.209	288.555	286.532	-0.79636	5.43628e-06	0.110675	0.992609	0.908703	8.41933e-07
scaffold_1	AL1G18090	0	0	0	0	0	0	0	0	0	0	0	0	NA	NA	NA	NA	NA	NA
scaffold_1	AL1G18100	0	5	0	1	0	0	0	0.30521	0	0.0310722	0	0	-3.03597	0.736581	Neg. infinite	0.983198	Neg. infinite	1
scaffold_1	AL1G18110	4164	5657	1835	7417	4975	10864	177.76	345.315	179.477	230.463	397.222	400.474	-0.559254	0.0238171	0.207699	0.919003	0.768494	0.000677827
scaffold_1	AL1G18120	0	0	0	0	0	0	0	0	0	0	0	0	NA	NA	NA	NA	NA	NA
scaffold_1	AL1G18130	51	63	15	44	38	76	4.12194	3.84565	1.46711	1.36718	3.03405	2.80155	-1.32239	6.0479e-05	-0.472712	0.493787	0.850697	0.00296468
scaffold_1	AL1G18140	153	177	94	262	170	312	8.11647	10.8044	9.19391	8.14092	13.5734	11.5011	-0.252541	0.358215	0.0866509	1	0.339893	0.0395554
scaffold_1	AL1G18150	123	194	70	232	148	255	3.71626	11.8422	6.84653	7.20876	11.8168	9.39992	-0.453801	0.0244701	-0.0573979	0.992609	0.398618	0.068432
scaffold_1	AL1G18160	108	164	67	220	125	296	6.45041	10.0109	6.55311	6.83589	9.98044	10.9113	-0.308138	0.191782	0.143288	0.907078	0.45345	0.00754313
scaffold_1	AL1G18170	10	16	0	9	21	30	1.59146	0.976672	0	0.27965	1.67671	1.10587	-2.47874	0.0544692	0.617607	0.938517	3.09906	0.000290083
scaffold_1	AL1G18180	339	483	287	926	302	669	5.48062	29.4833	28.0708	28.7729	24.1128	24.661	0.173571	0.233507	-0.23879	0.399311	-0.410643	0.00195087
scaffold_1	AL1G18190	69	98	11	37	82	150	3.601	5.98212	1.07588	1.14967	6.54717	5.52937	-2.20197	3.13153e-13	0.0419905	1	2.24568	3.96758e-18
scaffold_1	AL1G18200	59	99	18	55	62	123	2.94479	6.04316	1.76054	1.70897	4.9503	4.53408	-1.46003	1.34541e-07	-0.203413	0.904271	1.25911	3.19242e-07
scaffold_1	AL1G18210	96	169	116	356	116	217	2.42693	10.3161	11.3457	11.0617	9.26185	7.99915	0.491418	0.0122007	-0.0807958	0.992609	-0.569497	0.00031597
scaffold_1	AL1G18220	3	13	1	6	7	12	0.333589	0.793546	0.0978076	0.186433	0.558905	0.442349	-1.65124	0.371176	-0.0416676	1	1.61627	0.0732768
scaffold_1	AL1G18230	260	348	179	555	288	625	8.27817	21.2426	17.5076	17.2451	22.9949	23.039	-0.110019	0.687782	0.104278	0.906365	0.215709	0.122552
scaffold_1	AL1G18240	0	5	0	0	1	0	0	0.30521	0	0	0.0798436	0	Neg. infinite	0.623188	-1.93745	0.992609	Infinite	1
scaffold_1	AL1G18250	35	69	16	53	35	119	1.38291	4.2119	1.56492	1.64683	2.79452	4.38663	-0.946402	0.00431457	0.0304409	1	0.980094	0.0664447
scaffold_1	AL1G18260	485	650	296	921	418	912	5.23748	39.6773	28.951	28.6175	33.3746	33.6186	-0.282203	0.0684318	-0.254668	0.303216	0.0289538	0.844518
scaffold_1	AL1G18270	0	0	0	0	0	0	0	0	0	0	0	0	NA	NA	NA	NA	NA	NA
scaffold_1	AL1G18280	28	59	67	225	33	68	1.17199	3.60148	6.55311	6.99125	2.63484	2.50665	1.39592	7.25371e-09	-0.196764	0.992609	-1.58911	7.59796e-15
scaffold_1	AL1G18290	0	3	0	1	0	1	0	0.183126	0	0.0310722	0	0.0368625	-2.299	0.833153	-2.22759	1	0.0831253	1
scaffold_1	AL1G18300	2	4	0	0	2	3	0.103329	0.244168	0	0	0.159687	0.110587	Neg. infinite	0.232963	-0.601745	1	Infinite	0.112661
scaffold_1	AL1G18310	0	2	0	0	0	0	0	0.122084	0	0	0	0	Neg. infinite	0.736581	Neg. infinite	0.992609	NA	NA
scaffold_1	AL1G18320	855	1237	1183	4224	999	1914	26.2563	75.509	115.706	131.249	79.7637	70.5547	0.948009	3.70166e-10	0.0361851	1	-0.910006	1.26043e-09
scaffold_1	AL1G18330	0	0	0	0	0	0	0	0	0	0	0	0	NA	NA	NA	NA	NA	NA
scaffold_1	AL1G18340	0	0	0	0	0	0	0	0	0	0	0	0	NA	NA	NA	NA	NA	NA
scaffold_1	AL1G18350	52	80	48	149	85	135	1.85785	4.88336	4.69476	4.62976	6.7867	4.97643	0.21425	0.552506	0.350646	0.767326	0.13848	0.840129
scaffold_1	AL1G18360	272	333	80	261	269	505	4.88526	20.327	7.82461	8.10985	21.4779	18.6155	-1.2395	1.93011e-09	-0.102763	0.992609	1.13775	2.67234e-13
scaffold_1	AL1G18370	1	9	0	4	0	1	0.015178	0.549378	0	0.124289	0	0.0368625	-2.10061	0.652607	-4.02656	0.81513	-1.91687	0.701045
scaffold_1	AL1G18380	0	2	0	0	0	0	0	0.122084	0	0	0	0	Neg. infinite	0.736581	Neg. infinite	0.992609	NA	NA
scaffold_1	AL1G18390	0	8	0	1	0	0	0	0.488336	0	0.0310722	0	0	-3.71404	0.674885	Neg. infinite	0.951676	Neg. infinite	1
scaffold_1	AL1G18400	50	55	7	38	34	69	5.2804	3.35731	0.684653	1.18074	2.71468	2.54351	-1.81782	0.000118448	-0.519242	0.482673	1.29918	0.000333433
scaffold_1	AL1G18410	14	10	1	4	26	58	2.9784	0.61042	0.0978076	0.124289	2.07593	2.13802	-2.81827	0.0340958	1.23766	0.0362532	4.05454	2.29909e-15
scaffold_1	AL1G18420	1	2	0	1	2	8	0.129682	0.122084	0	0.0310722	0.159687	0.2949	-2.50408	0.819923	1.1694	0.992609	3.67722	0.0270897
scaffold_1	AL1G18430	15	18	6	10	19	29	2.20961	1.09876	0.586845	0.310722	1.51703	1.06901	-1.2014	0.0626617	0.13197	1	1.33414	0.00110869
scaffold_1	AL1G18440	1216	1740	223	738	1304	2878	19.8586	106.213	21.8111	22.9313	104.116	106.09	-2.01742	1.05978e-54	0.0228799	1	2.04205	2.86359e-57
scaffold_1	AL1G18450	1035	1366	1315	4169	1348	2714	39.0945	83.3834	128.617	129.54	107.629	100.045	0.799835	2.41138e-11	0.292854	0.129514	-0.505629	0.000218378
scaffold_1	AL1G18460	115	154	133	528	107	267	3.49301	9.40047	13.0084	16.4061	8.54326	9.84227	0.828029	0.000881022	-0.0402602	1	-0.866824	0.00215323
scaffold_1	AL1G18470	87	139	68	318	91	196	4.03704	8.48484	6.65091	9.88097	7.26576	7.22504	0.273118	0.453779	-0.112759	0.992609	-0.383531	0.230482
scaffold_1	AL1G18480	11	15	11	23	18	26	0.234551	0.91563	1.07588	0.714661	1.43718	0.958424	0.158004	1	0.381111	1	0.224532	0.610719
scaffold_1	AL1G18490	0	0	0	0	0	0	0	0	0	0	0	0	NA	NA	NA	NA	NA	NA
scaffold_1	AL1G18500	1263	1847	316	925	1262	2687	7.77335	112.745	30.9072	28.7418	100.763	99.0494	-1.67396	4.07447e-41	-0.121516	0.955829	1.55427	2.03917e-36
scaffold_1	AL1G18510	3	6	1	16	6	9	0.139775	0.366252	0.0978076	0.497156	0.479061	0.331762	0.164485	0.871905	0.398255	1	0.23739	0.94868
scaffold_1	AL1G18520	28	46	4	20	21	61	1.66557	2.80793	0.39123	0.621444	1.67671	2.24861	-2.14092	1.38572e-05	-0.376207	0.955199	1.76719	0.000315978
scaffold_1	AL1G18530	6	6	5	15	9	18	0.179752	0.366252	0.489038	0.466083	0.718592	0.663524	0.32791	0.863693	0.669612	0.988127	0.341739	0.642794
scaffold_1	AL1G18540	33	56	86	270	29	42	1.07905	3.41835	8.41145	8.3895	2.31546	1.54822	1.64547	2.41514e-13	-0.676332	0.148631	-2.31925	9.60606e-30
scaffold_1	AL1G18550	11	6	17	56	2	7	1.74791	0.366252	1.66273	1.74004	0.159687	0.258037	1.58216	0.00113264	-1.62152	0.87862	-3.20621	6.28088e-12
scaffold_1	AL1G18560	0	1	2	1	1	1	0	0.061042	0.195615	0.0310722	0.0798436	0.0368625	2.12343	0.937637	0.960462	1	-1.15194	1
scaffold_1	AL1G18570	47	69	73	329	68	140	3.95706	4.2119	7.13995	10.2228	5.42936	5.16074	1.29444	0.00228145	0.385113	0.514487	-0.907387	0.0127991
scaffold_1	AL1G18580	0	11	2	6	6	7	0	0.671462	0.195615	0.186433	0.479061	0.258037	-0.570865	0.875555	0.163047	1	0.745246	0.58648
scaffold_1	AL1G18590	3	11	6	13	4	11	0.170288	0.671462	0.586845	0.403939	0.319374	0.405487	0.31814	1	-0.320312	1	-0.632611	0.623029
scaffold_1	AL1G18600	122	188	51	193	118	233	3.79863	11.4759	4.98819	5.99694	9.42154	8.58895	-0.77912	0.000202866	-0.261562	0.485689	0.519687	0.0183903
scaffold_1	AL1G18610	2641	3701	1901	6102	3744	6910	142.078	225.916	185.932	189.603	298.934	254.72	-0.0525587	0.924173	0.312127	0.504657	0.366329	0.0855653
scaffold_1	AL1G18620	276	314	282	825	238	577	11.4179	19.1672	27.5817	25.6346	19.0028	21.2696	0.525553	0.0015242	-0.0641073	1	-0.589033	6.5075e-05
scaffold_1	AL1G18630	27760	38283	4116	15798	27407	59950	2989.94	2336.87	402.576	490.879	2188.27	2209.9	-2.18315	1.3757e-21	-0.0767777	1	2.10797	0.000699357
scaffold_1	AL1G18640	148	241	73	226	171	337	13.3912	14.7111	7.13995	7.02232	13.6532	12.4226	-0.734488	2.42827e-05	-0.0481424	1	0.688694	3.71067e-05
scaffold_1	AL1G18650	76	107	84	210	80	157	2.79384	6.5315	8.21584	6.52517	6.38748	5.7874	0.389916	0.168058	-0.0779028	1	-0.46621	0.0392569
scaffold_1	AL1G18660	103	134	194	708	104	223	3.36688	8.17963	18.9747	21.9991	8.30373	8.22033	1.48429	9.07393e-14	-0.0186439	1	-1.50162	1.48768e-14
scaffold_1	AL1G18670	508	740	689	1917	599	1203	7.21584	45.1711	67.3894	59.5654	47.8263	44.3455	0.732122	1.75113e-08	0.0777454	0.992609	-0.652583	4.45793e-07
scaffold_1	AL1G18680	8	18	73	230	39	76	0.323416	1.09876	7.13995	7.14661	3.1139	2.80155	3.22301	1.11518e-26	1.75469	0.00052572	-1.46446	2.08406e-13
scaffold_1	AL1G18690	0	1	0	1	0	0	0	0.061042	0	0.0310722	0	0	-0.71404	1	Neg. infinite	1	Neg. infinite	1
scaffold_1	AL1G18700	609	826	161	518	736	1499	8.70693	50.4207	15.747	16.0954	58.7649	55.2568	-1.47299	1.19313e-27	0.174243	0.527999	1.64872	4.77743e-38
scaffold_1	AL1G18710	3	2	0	0	0	0	0.288156	0.122084	0	0	0	0	Neg. infinite	0.314344	Neg. infinite	0.750966	NA	NA
scaffold_1	AL1G18720	256	415	426	1661	315	571	12.125	25.3324	41.666	51.611	25.1507	21.0485	1.19981	6.0654e-06	-0.0119402	1	-1.20937	1.92686e-06
scaffold_1	AL1G18730	253	386	127	371	303	617	6.41015	23.5622	12.4216	11.5278	24.1926	22.7441	-0.701779	1.76657e-06	0.0761593	0.994846	0.779963	1.41934e-08
scaffold_1	AL1G18740	207	273	27	76	177	424	10.5726	16.6645	2.6408	2.36149	14.1323	15.6297	-2.56827	1.06282e-39	-0.183675	0.93054	2.38591	3.70697e-27
scaffold_1	AL1G18750	487	700	143	423	568	1221	37.2827	42.7294	13.9865	13.1435	45.3511	45.0091	-1.42321	1.06343e-25	0.121166	0.821994	1.54611	6.7279e-34
scaffold_1	AL1G18760	409	529	278	933	436	917	13.9588	32.2912	27.1905	28.9904	34.8118	33.8029	-0.0465372	1	0.0494166	0.992609	0.0972213	0.658871
scaffold_1	AL1G18770	3	6	3	21	4	10	0.283397	0.366252	0.293423	0.652517	0.319374	0.368625	0.828465	0.488023	0.17242	1	-0.652564	0.331342
scaffold_1	AL1G18780	806	1250	454	1369	1044	2171	25.6623	76.3025	44.4046	42.5379	83.3567	80.0284	-0.525196	2.0188e-05	0.192265	0.556679	0.719571	3.70599e-09
scaffold_1	AL1G18790	1679	2451	628	1964	1913	3952	35.9498	149.614	61.4232	61.0258	152.741	145.68	-1.04525	6.52791e-17	0.0470702	1	1.09415	5.13571e-16
scaffold_1	AL1G18800	214	237	74	251	186	315	12.0939	14.467	7.23776	7.79913	14.8509	11.6117	-0.912601	0.00740114	-0.293737	0.868623	0.619406	0.00442428
scaffold_1	AL1G18810	1603	2206	462	1397	1582	3409	51.133	134.659	45.1871	43.4079	126.312	125.664	-1.40364	3.4405e-29	-0.0870036	1	1.31818	4.37411e-25
scaffold_1	AL1G18820	2049	2551	733	1947	1658	3261	81.053	155.718	71.6929	60.4976	132.381	120.208	-1.11322	5.05458e-09	-0.370816	0.111958	0.743436	2.72227e-09
scaffold_1	AL1G18830	200	244	13	32	187	460	16.8111	14.8943	1.2715	0.994311	14.9307	16.9567	-3.61006	1.66412e-32	0.0187087	1	3.62969	1.76506e-30
scaffold_1	AL1G18840	308	436	159	572	334	669	16.4748	26.6143	15.5514	17.7733	26.6677	24.661	-0.452941	0.00777839	-0.024347	1	0.430308	0.00777032
scaffold_1	AL1G18850	178	262	58	195	235	459	13.2238	15.993	5.67284	6.05908	18.7632	16.9199	-1.19662	1.96623e-11	0.213439	0.628315	1.41195	4.57498e-18
scaffold_1	AL1G18860	56	94	51	154	65	124	1.69844	5.73795	4.98819	4.78512	5.18983	4.57094	0.108991	0.865513	-0.0878225	0.995558	-0.194326	0.403377
scaffold_1	AL1G18870	678	861	587	1603	495	1133	7.27058	52.5572	57.413	49.8088	39.5226	41.7652	0.167328	0.41725	-0.420935	0.0691412	-0.58713	0.00017818
scaffold_1	AL1G18880	78	142	54	178	101	195	3.98981	8.66797	5.28161	5.53086	8.0642	7.18818	-0.286377	0.234827	0.0141274	1	0.303395	0.201045
scaffold_1	AL1G18890	252	386	430	1245	243	526	3.64129	23.5622	42.0573	38.6849	19.402	19.3896	1.05427	4.50798e-15	-0.194699	0.608753	-1.24693	4.58209e-22
scaffold_1	AL1G18900	123	144	7	24	97	245	2.92158	8.79005	0.684653	0.745733	7.74482	9.0313	-3.54272	1.37685e-20	-0.178972	1	3.36455	2.32897e-21
scaffold_1	AL1G18910	706	1049	268	921	1055	2085	24.9726	64.0331	26.2124	28.6175	84.2349	76.8582	-0.966541	1.78217e-13	0.393604	0.0152284	1.36208	1.52187e-26
scaffold_1	AL1G18920	0	0	0	0	0	0	0	0	0	0	0	0	NA	NA	NA	NA	NA	NA
scaffold_1	AL1G18930	194	228	80	231	118	360	13.0817	13.9176	7.82461	7.17768	9.42154	13.2705	-0.813367	0.000452643	-0.399026	0.974418	0.415113	0.199341
scaffold_1	AL1G18940	281	403	179	565	263	597	9.3215	24.5999	17.5076	17.5558	20.9989	22.0069	-0.257625	0.1337	-0.153835	0.897148	0.105535	0.459498
scaffold_1	AL1G18950	85	108	36	104	79	172	3.28415	6.59254	3.52107	3.23151	6.30764	6.34034	-0.825814	0.000566931	-0.110773	1	0.71619	0.000304827
scaffold_1	AL1G18960	0	1	0	0	0	0	0	0.061042	0	0	0	0	Neg. infinite	0.937637	Neg. infinite	1	NA	NA
scaffold_1	AL1G18970	425	648	262	884	450	866	7.03331	39.5552	25.6256	27.4678	35.9296	31.9229	-0.299847	0.0557565	-0.141243	0.662649	0.160659	0.462389
scaffold_1	AL1G18980	243	287	281	887	232	515	9.89761	17.5191	27.4839	27.5611	18.5237	18.9842	0.734744	2.96145e-08	-0.00901612	1	-0.742938	2.29274e-08
scaffold_1	AL1G18990	170	214	127	361	160	334	9.26655	13.063	12.4216	11.2171	12.775	12.3121	-0.0120839	0.988423	-0.117386	0.992609	-0.1042	0.759069
scaffold_1	AL1G19000	256	379	263	939	304	589	4.85357	23.1349	25.7234	29.1768	24.2724	21.712	0.501789	0.000102768	0.0506643	1	-0.449198	0.000241116
scaffold_1	AL1G19010	60	115	5	28	70	102	0.686451	7.01983	0.489038	0.870022	5.58905	3.75997	-2.93718	1.72502e-10	-0.361547	0.686246	2.57888	1.00687e-05
scaffold_1	AL1G19020	163	229	85	253	161	303	4.54844	13.9786	8.31364	7.86127	12.8548	11.1693	-0.573969	0.0010968	-0.197532	0.661464	0.378075	0.0306993
scaffold_1	AL1G19030	152	262	164	493	198	341	4.65252	15.993	16.0404	15.3186	15.809	12.5701	0.329742	0.0859261	-0.0115942	1	-0.338721	0.0135733
scaffold_1	AL1G19040	168	210	68	242	151	381	19.5685	12.8188	6.65091	7.51948	12.0564	14.0446	-0.726661	0.000258675	-0.0342701	1	0.693505	0.00267362
scaffold_1	AL1G19050	297	434	109	308	399	761	21.3111	26.4922	10.661	9.57024	31.8576	28.0523	-1.14531	4.10925e-15	0.227163	0.435949	1.37428	1.45022e-23
scaffold_1	AL1G19060	0	0	0	0	0	0	0	0	0	0	0	0	NA	NA	NA	NA	NA	NA
scaffold_1	AL1G19070	64	80	29	70	60	108	1.37462	4.88336	2.83642	2.17506	4.79061	3.98114	-0.83723	0.00125908	-0.222522	0.927357	0.615744	0.00574074
scaffold_1	AL1G19080	140	192	219	803	153	311	11.3508	11.7201	21.4199	24.951	12.2161	11.4642	1.18369	2.96388e-10	0.0198897	1	-1.16223	1.84647e-10
scaffold_1	AL1G19090	241	295	191	680	242	460	6.05102	18.0074	18.6812	21.1291	19.3221	16.9567	0.256916	0.104058	-0.0720463	1	-0.327941	0.00476594
scaffold_1	AL1G19100	2823	3550	2286	8789	3183	6718	126.217	216.699	223.588	273.094	254.142	247.642	0.330667	0.10614	0.151979	0.9036	-0.177524	0.265102
scaffold_1	AL1G19110	411	563	79	206	362	776	4.43046	34.3667	7.7268	6.40088	28.9034	28.6053	-2.08682	1.83292e-45	-0.251741	0.304945	1.83656	4.90936e-39
scaffold_1	AL1G19120	69	100	92	302	85	172	3.93181	6.1042	8.9983	9.38381	6.7867	6.34034	0.829432	1.57501e-05	0.149988	0.992609	-0.677639	5.18484e-05
scaffold_1	AL1G19130	0	16	0	1	0	0	0	0.976672	0	0.0310722	0	0	-4.71404	0.579596	Neg. infinite	0.877928	Neg. infinite	1
scaffold_1	AL1G19140	0	0	0	0	0	0	0	0	0	0	0	0	NA	NA	NA	NA	NA	NA
scaffold_1	AL1G19150	874	1256	390	1322	965	1969	111.794	76.6688	38.145	41.0775	77.049	72.5822	-0.719582	4.46254e-08	0.00411112	1	0.725466	2.10125e-08
scaffold_1	AL1G19160	41	61	7	29	45	108	0.818948	3.72356	0.684653	0.901094	3.59296	3.98114	-1.97168	6.13326e-07	0.0921929	1	2.06585	5.97602e-12
scaffold_1	AL1G19170	84	109	12	25	76	175	2.03656	6.65358	1.17369	0.776806	6.06811	6.45093	-2.61732	2.67358e-20	-0.121574	1	2.49692	1.26496e-24
scaffold_1	AL1G19180	226	283	90	340	205	470	2.72268	17.2749	8.80268	10.5646	16.3679	17.3254	-0.704454	0.00217864	-0.0970559	1	0.608535	0.00085671
scaffold_1	AL1G19190	180	234	431	1127	373	696	5.70107	14.2838	42.1551	35.0184	29.7816	25.6563	1.59	6.24775e-15	0.919768	1.96369e-11	-0.668992	0.000214036
scaffold_1	AL1G19200	1358	2155	180	557	2077	3921	38.3727	131.546	17.6054	17.3072	165.835	144.538	-2.61109	2.15177e-88	0.345958	0.183325	2.95927	2.76839e-99
scaffold_1	AL1G19210	9	17	15	64	14	42	0.585783	1.03771	1.46711	1.98862	1.11781	1.54822	1.15588	0.0135577	0.59299	0.813578	-0.559783	0.153291
scaffold_1	AL1G19220	0	0	0	0	0	0	0	0	0	0	0	0	NA	NA	NA	NA	NA	NA
scaffold_1	AL1G19230	109	153	115	281	113	226	4.19413	9.33943	11.2479	8.73129	9.02232	8.33091	0.310255	0.338887	-0.0843053	1	-0.392972	0.162648
scaffold_1	AL1G19240	240	320	115	437	218	528	14.7272	19.5334	11.2479	13.5786	17.4059	19.4634	-0.475402	0.0208157	-0.0954508	1	0.381387	0.131229
scaffold_1	AL1G19250	821	1197	283	1026	858	1804	33.6531	73.0673	27.6795	31.8801	68.5058	66.4999	-1.05071	1.76446e-15	-0.0638191	1	0.988747	1.65556e-14
scaffold_1	AL1G19260	1	3	0	0	0	1	0.0458654	0.183126	0	0	0	0.0368625	Neg. infinite	0.43956	-2.79289	0.992609	Infinite	1
scaffold_1	AL1G19270	34	59	34	110	32	99	0.803697	3.60148	3.32546	3.41794	2.55499	3.64938	0.268249	0.522287	-0.0371334	1	-0.302733	0.538971
scaffold_1	AL1G19280	464	614	122	347	482	946	10.958	37.4798	11.9325	10.7821	38.4846	34.8719	-1.55202	1.10367e-28	-0.0534084	1	1.49995	1.12001e-29
scaffold_1	AL1G19290	320	507	324	903	341	673	6.84455	30.9483	31.6897	28.0582	27.2267	24.8084	0.249687	0.188302	-0.142972	0.688826	-0.390464	0.00590104
scaffold_1	AL1G19300	0	0	0	0	0	0	0	0	0	0	0	0	NA	NA	NA	NA	NA	NA
scaffold_1	AL1G19310	0	117	0	1	0	0	0	7.14192	0	0.0310722	0	0	-7.5844	0.32681	Neg. infinite	0.594527	Neg. infinite	1
scaffold_1	AL1G19320	17	36	4	22	16	30	0.408507	2.19751	0.39123	0.683589	1.2775	1.10587	-1.53986	0.00921561	-0.592392	0.594527	0.951174	0.101033
scaffold_1	AL1G19330	53	76	6	27	32	86	0.804435	4.63919	0.586845	0.83895	2.55499	3.17017	-2.46814	1.99579e-11	-0.652683	0.193281	1.81727	1.0327e-06
scaffold_1	AL1G19340	252	368	211	697	265	570	5.34457	22.4635	20.6374	21.6573	21.1585	21.0116	0.157438	0.310681	-0.0392511	1	-0.194848	0.160583
scaffold_1	AL1G19350	696	972	1883	7982	1516	3425	56.474	59.3328	184.172	248.018	121.043	126.254	2.07888	4.96924e-07	1.0802	1.80994e-18	-0.996999	0.00296929
scaffold_1	AL1G19360	0	9	9	26	0	0	0	0.549378	0.880268	0.807878	0	0	1.86193	0.0899066	Neg. infinite	0.940897	Neg. infinite	2.47315e-10
scaffold_1	AL1G19370	0	1	2	4	0	0	0	0.061042	0.195615	0.124289	0	0	2.62904	0.629045	Neg. infinite	1	Neg. infinite	0.0440657
scaffold_1	AL1G19380	1	1	0	1	0	0	0.0206721	0.061042	0	0.0310722	0	0	-2.01166	0.964957	Neg. infinite	0.992609	Neg. infinite	1
scaffold_1	AL1G19390	5	10	36	142	7	15	0.180582	0.61042	3.52107	4.41226	0.558905	0.552937	3.15504	1.0096e-14	0.12455	1	-3.02712	5.20863e-16
scaffold_1	AL1G19400	0	0	0	0	0	0	0	0	0	0	0	0	NA	NA	NA	NA	NA	NA
scaffold_1	AL1G19410	1966	2805	1134	3524	2476	4769	70.6824	171.223	110.914	109.499	197.693	175.797	-0.408511	0.00234719	0.158128	0.928807	0.56836	0.000270444
scaffold_1	AL1G19420	235	343	2541	8447	321	662	6.94131	20.9374	248.529	262.467	25.6298	24.4029	3.85338	3.94106e-174	0.307607	0.129473	-3.54394	3.61797e-112
scaffold_1	AL1G19430	311	389	450	1649	342	682	11.2996	23.7453	44.0134	51.2381	27.3065	25.1402	1.13357	8.42677e-09	0.0784341	0.992609	-1.05401	3.94154e-09
scaffold_1	AL1G19440	3	3	21	54	8	7	0.25196	0.183126	2.05396	1.6779	0.638748	0.258037	3.29273	3.17032e-07	1.02854	0.992609	-2.26417	2.27327e-09
scaffold_1	AL1G19450	2	2	35	96	8	8	0.238627	0.122084	3.42326	2.98293	0.638748	0.2949	4.65782	1.3036e-16	1.67412	0.857479	-2.98366	4.42893e-19
scaffold_1	AL1G19460	382	493	336	1003	506	961	14.1794	30.0937	32.8633	31.1654	40.4008	35.4248	0.241109	0.0902951	0.291365	0.110776	0.0514895	0.826978
scaffold_1	AL1G19470	6	18	0	0	2	11	0.0977232	1.09876	0	0	0.159687	0.405487	Neg. infinite	0.000733757	-1.46369	0.662875	Infinite	0.0268429
scaffold_1	AL1G19480	49	59	52	167	43	98	2.34889	3.60148	5.08599	5.18906	3.43327	3.61252	0.611006	0.0113532	-0.12331	1	-0.733399	0.000753271
scaffold_1	AL1G19490	24	20	68	201	17	48	1.44011	1.22084	6.65091	6.24552	1.35734	1.7694	2.18421	2.25392e-16	-0.0429651	1	-2.22798	8.3618e-21
scaffold_1	AL1G19500	82	146	34	146	94	178	2.39528	8.91213	3.32546	4.53654	7.50529	6.56152	-0.798291	0.0128715	-0.157362	0.877928	0.643773	0.0165016
scaffold_1	AL1G19510	445	715	29	93	625	1449	77.2692	43.645	2.83642	2.88972	49.9022	53.4137	-3.61866	1.15124e-102	0.363704	0.0737263	3.98466	1.36537e-68
scaffold_1	AL1G19520	986	1396	2232	7426	1100	2396	27.3508	85.2146	218.306	230.742	87.8279	88.3224	1.61982	4.14616e-39	0.0776872	0.992609	-1.54044	1.34036e-24
scaffold_1	AL1G19530	2437	3757	17866	60720	3419	7431	67.3825	229.335	1747.43	1886.71	272.985	273.925	3.26941	5.64944e-60	0.344464	0.330505	-2.92284	1.35021e-08
scaffold_1	AL1G19540	3	17	9	45	13	14	0.179595	1.03771	0.880268	1.39825	1.03797	0.516074	1.05131	0.333439	0.283028	1	-0.760715	0.0949226
scaffold_1	AL1G19550	141	151	235	683	136	237	3.84595	9.21734	22.9848	21.2223	10.8587	8.7364	1.26447	5.82451e-17	-0.103799	1	-1.36792	2.72653e-22
scaffold_1	AL1G19560	109	146	8	24	176	316	9.32183	8.91213	0.782461	0.745733	14.0525	11.6485	-3.36385	1.45842e-32	0.512916	0.0274796	3.87818	5.28617e-59
scaffold_1	AL1G19570	127	145	72	255	102	232	3.31901	8.85109	7.04215	7.92342	8.14404	8.55209	-0.185443	0.794389	-0.218209	0.992609	-0.0320789	0.861225
scaffold_1	AL1G19580	30	49	28	78	90	206	3.58773	2.99106	2.73861	2.42363	7.18592	7.59366	0.108875	0.943535	1.43627	9.32933e-09	1.32973	2.09172e-11
scaffold_1	AL1G19590	304	439	238	607	351	704	8.47379	26.7974	23.2782	18.8608	28.0251	25.9512	-0.112692	0.338147	0.0527708	1	0.167196	0.124799
scaffold_1	AL1G19600	141	220	171	610	133	233	4.37434	13.4292	16.7251	18.9541	10.6192	8.58895	0.701839	2.02384e-06	-0.389428	0.0650792	-1.08909	1.08741e-11
scaffold_1	AL1G19610	56	67	10	43	54	106	2.55254	4.08981	0.978076	1.33611	4.31155	3.90742	-1.72558	1.08152e-06	-0.0928555	1	1.63368	1.8648e-08
scaffold_1	AL1G19620	87	116	39	157	91	167	1.9819	7.08087	3.8145	4.87834	7.26576	6.15603	-0.524945	0.0806991	-0.095433	0.992609	0.430967	0.147571
scaffold_1	AL1G19630	3265	4337	197	610	3597	8053	422.349	264.739	19.2681	18.9541	287.197	296.853	-3.61801	4.26602e-119	0.125057	0.983198	3.74444	3.15646e-114
scaffold_1	AL1G19640	31	44	17	59	21	62	1.3514	2.68585	1.66273	1.83326	1.67671	2.28547	-0.395369	0.470266	-0.400604	0.951676	-0.00352608	1
scaffold_1	AL1G19650	207	328	150	482	291	489	11.0551	20.0218	14.6711	14.9768	23.2345	18.0257	-0.131687	0.552406	0.147142	0.99989	0.28106	0.261221
scaffold_1	AL1G19660	9964	13236	6238	20776	11053	23235	314.811	807.952	610.124	645.556	882.511	856.499	-0.189136	0.543289	0.0881052	1	0.278634	0.572462
scaffold_1	AL1G19670	20	20	43	147	9	14	1.26263	1.22084	4.20573	4.56762	0.718592	0.516074	1.79143	1.96417e-09	-1.23558	0.222048	-3.02695	1.74587e-25
scaffold_1	AL1G19680	0	2	0	3	2	3	0	0.122084	0	0.0932167	0.159687	0.110587	-0.129077	1	1.18028	1	1.32113	0.897813
scaffold_1	AL1G19690	0	0	0	0	0	0	0	0	0	0	0	0	NA	NA	NA	NA	NA	NA
scaffold_1	AL1G19700	0	0	0	0	0	0	0	0	0	0	0	0	NA	NA	NA	NA	NA	NA
scaffold_1	AL1G19710	0	1	0	0	0	0	0	0.061042	0	0	0	0	Neg. infinite	0.937637	Neg. infinite	1	NA	NA
scaffold_1	AL1G19720	179	293	14	55	192	471	8.41993	17.8853	1.36931	1.70897	15.33	17.3622	-3.21264	4.83026e-50	0.0045392	1	3.2196	5.21647e-26
scaffold_1	AL1G19730	15	26	36	93	22	44	0.937206	1.58709	3.52107	2.88972	1.75656	1.62195	1.37481	0.000262016	0.257947	1	-1.11426	9.50701e-05
scaffold_1	AL1G19740	9	20	5	33	9	30	0.469696	1.22084	0.489038	1.02538	0.718592	1.10587	-0.167834	1	-0.0897251	1	0.0820567	1
scaffold_1	AL1G19750	213	345	94	262	260	603	35.2041	21.0595	9.19391	8.14092	20.7593	22.2281	-0.964969	2.02558e-10	0.155453	0.803785	1.12272	5.05818e-16
scaffold_1	AL1G19760	342	504	71	200	414	827	10.3848	30.7652	6.94434	6.21444	33.0552	30.4852	-1.97554	1.17147e-38	0.103369	0.983198	2.08076	2.68343e-47
scaffold_1	AL1G19770	401	590	355	1258	498	1067	12.0873	36.0148	34.7217	39.0889	39.7621	39.3322	0.28578	0.0185304	0.192372	0.445268	-0.0915146	0.372728
scaffold_1	AL1G19780	167	250	68	165	193	374	6.48157	15.2605	6.65091	5.12692	15.4098	13.7866	-1.11405	1.37165e-11	0.00345827	1	1.1194	3.68248e-13
scaffold_1	AL1G19790	90	118	40	120	90	181	2.35385	7.20296	3.9123	3.72867	7.18592	6.6721	-0.750903	0.00128856	-0.0845804	1	0.667631	0.000893832
scaffold_1	AL1G19800	27	28	12	24	25	61	1.86461	1.70918	1.17369	0.745733	1.99609	2.24861	-0.860086	0.0536933	0.101092	1	0.96129	0.000506552
scaffold_1	AL1G19810	40	47	17	51	41	84	1.91301	2.86897	1.66273	1.58468	3.27359	3.09645	-0.742734	0.0556065	0.0376318	1	0.781155	0.00445666
scaffold_1	AL1G19820	149	181	55	260	146	283	4.18614	11.0486	5.37942	8.07878	11.6572	10.4321	-0.60663	0.249662	-0.0886353	1	0.519041	0.25908
scaffold_1	AL1G19830	34	33	150	526	56	123	2.07522	2.01439	14.6711	16.344	4.47124	4.53408	2.86526	2.31939e-41	0.890572	0.00819528	-1.97475	6.129e-34
scaffold_1	AL1G19840	0	1	0	0	0	0	0	0.061042	0	0	0	0	Neg. infinite	0.937637	Neg. infinite	1	NA	NA
scaffold_1	AL1G19850	70	114	53	167	86	166	7.15054	6.95879	5.1838	5.18906	6.86655	6.11917	-0.103496	0.754501	0.0256897	1	0.131539	0.684419
scaffold_1	AL1G19860	86	118	454	1640	88	183	2.97755	7.20296	44.4046	50.9584	7.02623	6.74583	2.92645	6.70375e-35	-0.0588742	1	-2.98376	1.26287e-35
scaffold_1	AL1G19870	0	2	1	4	0	0	0	0.122084	0.0978076	0.124289	0	0	1.10845	0.937637	Neg. infinite	0.992609	Neg. infinite	0.085558
scaffold_1	AL1G19880	0	2	0	0	0	0	0	0.122084	0	0	0	0	Neg. infinite	0.736581	Neg. infinite	0.992609	NA	NA
scaffold_1	AL1G19890	215	246	61	203	194	420	23.7024	15.0163	5.96626	6.30766	15.4896	15.4822	-1.23289	3.96037e-05	-0.0887275	1	1.14485	1.61986e-12
scaffold_1	AL1G19900	855	1158	509	1606	955	1930	16.3335	70.6866	49.7841	49.902	76.2506	71.1445	-0.315204	0.0285029	0.0559703	0.992609	0.372649	0.0047397
scaffold_1	AL1G19910	26	33	2	24	22	54	0.68999	2.01439	0.195615	0.745733	1.75656	1.99057	-1.94807	0.00212674	-0.15352	1	1.79596	0.002373
scaffold_1	AL1G19920	130	167	70	238	136	253	8.48814	10.194	6.84653	7.39519	10.8587	9.3262	-0.368181	0.135196	-0.0602819	1	0.30914	0.184529
scaffold_1	AL1G19930	1292	1741	653	2406	1715	3740	118.463	106.274	63.8683	74.7598	136.932	137.866	-0.430207	0.0184606	0.36426	0.0416267	0.79595	2.51903e-08
scaffold_1	AL1G19940	33	39	24	72	34	60	1.0068	2.38064	2.34738	2.2372	2.71468	2.21175	0.0285686	0.964522	-0.0626213	1	-0.0903703	0.791749
scaffold_1	AL1G19950	7	13	5	19	14	16	0.704569	0.793546	0.489038	0.590372	1.11781	0.589799	-0.147525	0.992618	0.305943	1	0.456496	0.811253
scaffold_1	AL1G19960	984	1358	633	1899	1004	1982	25.7681	82.8951	61.9122	59.0061	80.1629	73.0614	-0.252921	0.0687611	-0.104532	0.966981	0.149942	0.294128
scaffold_1	AL1G19970	0	0	0	0	0	0	0	0	0	0	0	0	NA	NA	NA	NA	NA	NA
scaffold_1	AL1G19980	142	231	20	58	198	327	9.74761	14.1007	1.95615	1.80219	15.809	12.054	-2.58847	1.44213e-33	0.104102	1	2.69491	4.32766e-17
scaffold_1	AL1G19990	1021	1408	876	2722	1189	2531	40.685	85.9472	85.6794	84.5786	94.934	93.2989	0.188346	0.163089	0.141278	0.749894	-0.0455133	0.867843
scaffold_1	AL1G20000	226	246	85	276	226	386	15.7875	15.0163	8.31364	8.57593	18.0446	14.2289	-0.813346	0.0217318	-0.0750724	1	0.738725	0.000136367
scaffold_1	AL1G20010	65	83	50	128	59	133	5.13259	5.06649	4.89038	3.97724	4.71077	4.90271	-0.0500591	0.846626	-0.122133	1	-0.0709282	1
scaffold_1	AL1G20020	320	415	467	1377	305	575	9.67685	25.3324	45.6761	42.7864	24.3523	21.1959	0.959549	7.89085e-14	-0.191914	0.552001	-1.15021	9.54671e-21
scaffold_1	AL1G20030	0	1	0	0	0	0	0	0.061042	0	0	0	0	Neg. infinite	0.937637	Neg. infinite	1	NA	NA
scaffold_1	AL1G20040	34	47	39	108	51	80	1.36968	2.86897	3.8145	3.3558	4.07202	2.949	0.524435	0.131133	0.296529	0.983198	-0.226357	0.353201
scaffold_1	AL1G20050	3243	4325	2321	9183	4262	9438	253.742	264.007	227.011	285.336	340.293	347.908	0.135732	0.469337	0.368541	0.325428	0.234257	0.50067
scaffold_1	AL1G20060	88	119	91	311	92	176	3.92598	7.264	8.90049	9.66346	7.34561	6.48779	0.542025	0.00262307	-0.0772546	1	-0.617794	9.90719e-05
scaffold_1	AL1G20070	118	129	185	551	90	194	3.46554	7.87442	18.0944	17.1208	7.18592	7.15132	1.18084	5.43217e-14	-0.305718	0.900848	-1.48611	9.7625e-22
scaffold_1	AL1G20080	0	12	1	0	0	0	0	0.732504	0.0978076	0	0	0	-2.67896	0.569259	Neg. infinite	0.906365	Neg. infinite	1
scaffold_1	AL1G20090	373	527	403	1230	377	764	5.58972	32.1691	39.4165	38.2188	30.101	28.1629	0.49089	0.000203644	-0.116126	0.930577	-0.605348	1.23301e-06
scaffold_1	AL1G20100	203	257	125	493	243	438	9.84108	15.6878	12.2259	15.3186	19.402	16.1458	-0.0484224	0.937637	0.122428	0.983198	0.172055	0.901278
scaffold_1	AL1G20110	678	862	50	151	501	1127	36.2849	52.6182	4.89038	4.69191	40.0016	41.544	-3.31668	7.39455e-50	-0.417531	0.0455391	2.90031	1.34939e-84
scaffold_1	AL1G20120	339	360	451	1241	370	633	15.0198	21.9751	44.1112	38.5606	29.5421	23.3339	0.906655	1.52033e-05	0.067497	1	-0.838858	2.3986e-08
scaffold_1	AL1G20130	682	938	1208	3800	682	1421	20.2142	57.2574	118.152	118.074	54.4533	52.3815	1.24491	5.95505e-25	-0.0923079	0.992609	-1.33567	2.59409e-25
scaffold_1	AL1G20140	1523	2110	32	86	1631	3423	62.6527	128.799	3.12984	2.67221	130.225	126.18	-5.26809	1.86788e-230	0.00667494	1	5.27631	2.52182e-232
scaffold_1	AL1G20150	0	1	0	0	0	0	0	0.061042	0	0	0	0	Neg. infinite	0.937637	Neg. infinite	1	NA	NA
scaffold_1	AL1G20160	0	2	0	0	0	0	0	0.122084	0	0	0	0	Neg. infinite	0.736581	Neg. infinite	0.992609	NA	NA
scaffold_1	AL1G20170	0	0	0	2	2	0	0	0	0	0.0621444	0.159687	0	Infinite	0.781294	Infinite	1	1.11034	1
scaffold_1	AL1G20180	92	124	63	223	96	242	3.07666	7.56921	6.16188	6.92911	7.66498	8.92071	-0.0234511	0.944481	0.128749	0.911134	0.153671	0.532029
scaffold_1	AL1G20190	66	87	55	179	82	133	2.0268	5.31066	5.37942	5.56193	6.54717	4.90271	0.211537	0.407403	0.0790901	1	-0.13109	0.36253
scaffold_1	AL1G20200	56	63	49	148	57	107	1.69444	3.84565	4.79257	4.59869	4.55108	3.94428	0.331583	0.212471	-0.00647725	1	-0.337472	0.125101
scaffold_1	AL1G20210	9	16	16	53	12	24	0.650779	0.976672	1.56492	1.64683	0.958123	0.884699	1.09681	0.0385352	0.100373	1	-0.993654	0.00392615
scaffold_1	AL1G20220	154	164	74	230	156	286	16.2636	10.0109	7.23776	7.14661	12.4556	10.5427	-0.478551	0.227882	0.00454822	1	0.483437	0.00848806
scaffold_1	AL1G20230	41	62	21	83	51	110	1.88132	3.7846	2.05396	2.57899	4.07202	4.05487	-0.437199	0.34388	0.179506	0.992609	0.618752	0.0295153
scaffold_1	AL1G20240	230	317	107	358	300	619	10.0606	19.3503	10.4654	11.1239	23.9531	22.8179	-0.639683	0.000146785	0.282434	0.183325	0.923687	2.45845e-10
scaffold_1	AL1G20250	191	292	137	363	271	523	4.33859	17.8243	13.3996	11.2792	21.6376	19.2791	-0.255259	0.0756199	0.281007	0.321861	0.538281	6.49491e-05
scaffold_1	AL1G20260	505	685	2035	6782	576	1182	23.0287	41.8138	199.038	210.732	45.9899	43.5714	2.48321	1.19673e-86	0.0961477	0.946708	-2.38557	3.87289e-62
scaffold_1	AL1G20270	0	1	6	11	0	0	0	0.061042	0.586845	0.341794	0	0	4.16581	0.0511924	Neg. infinite	1	Neg. infinite	3.33431e-05
scaffold_1	AL1G20280	110	150	143	466	142	283	3.73194	9.1563	13.9865	14.4797	11.3378	10.4321	0.830611	3.05086e-07	0.25003	0.588676	-0.579067	7.24057e-05
scaffold_1	AL1G20290	12	34	16	49	16	30	0.135811	2.07543	1.56492	1.52254	1.2775	1.10587	0.216869	0.937637	-0.354393	0.992609	-0.566388	0.109932
scaffold_1	AL1G20300	130	159	58	212	108	282	6.54883	9.70568	5.67284	6.58731	8.6231	10.3952	-0.550973	0.0242365	-0.105772	1	0.446216	0.100851
scaffold_1	AL1G20310	189	254	109	385	190	395	4.26027	15.5047	10.661	11.9628	15.1703	14.5607	-0.270868	0.274957	-0.0701037	1	0.202226	0.372136
scaffold_1	AL1G20320	211	300	199	498	212	405	9.73396	18.3126	19.4637	15.474	16.9268	14.9293	0.154718	0.736581	-0.171033	0.707026	-0.324095	0.203153
scaffold_1	AL1G20330	0	2	0	0	0	0	0	0.122084	0	0	0	0	Neg. infinite	0.736581	Neg. infinite	0.992609	NA	NA
scaffold_1	AL1G20340	2	17	3	14	3	7	0.0197882	1.03771	0.293423	0.435011	0.239531	0.258037	-0.492541	0.854562	-1.24273	0.992609	-0.741551	0.276318
scaffold_1	AL1G20350	439	568	406	1082	530	996	18.8975	34.6719	39.7099	33.6201	42.3171	36.715	0.233457	0.249552	0.148508	0.750824	-0.0837281	0.795435
scaffold_1	AL1G20360	2	0	54	233	17	25	0.198015	0	5.28161	7.23983	1.35734	0.921561	6.38193	3.61976e-16	3.73055	0.00359168	-2.65905	1.99944e-08
scaffold_1	AL1G20370	163	240	182	617	214	419	3.47633	14.6501	17.801	19.1716	17.0865	15.4454	0.586231	6.48189e-05	0.206872	0.685861	-0.37747	0.00319801
scaffold_1	AL1G20380	31	53	133	276	42	75	2.40181	3.23523	13.0084	8.57593	3.35343	2.76468	2.08781	0.000291682	0.0756583	1	-2.00966	0.000379665
scaffold_1	AL1G20390	390	598	413	1216	407	906	7.54697	36.5031	40.3945	37.7838	32.4963	33.3974	0.377044	0.00905051	-0.0605103	1	-0.435506	0.00167619
scaffold_1	AL1G20400	22	49	111	329	36	71	0.631704	2.99106	10.8566	10.2228	2.87437	2.61723	2.3331	8.03703e-25	0.197176	1	-2.13212	7.68228e-29
scaffold_1	AL1G20410	42	70	20	47	63	103	1.51848	4.27294	1.95615	1.46039	5.03014	3.79683	-0.988928	0.000672756	0.184294	1	1.17562	5.26773e-06
scaffold_1	AL1G20420	23	43	7	24	29	66	1.07942	2.62481	0.684653	0.745733	2.31546	2.43292	-1.46384	0.00160486	0.0745061	1	1.54137	4.83217e-06
scaffold_1	AL1G20430	203	276	173	564	224	471	9.57949	16.8476	16.9207	17.5247	17.885	17.3622	0.223767	0.142936	0.0644834	0.992609	-0.157785	0.285006
scaffold_1	AL1G20440	0	14	0	5	0	1	0	0.854588	0	0.155361	0	0.0368625	-2.19947	0.753579	-4.44999	0.973967	-2.2388	0.647114
scaffold_1	AL1G20450	467	583	391	1282	534	1010	17.3721	35.5875	38.2428	39.8346	42.6365	37.2311	0.260557	0.0286276	0.0988158	0.9799	-0.160645	0.131914
scaffold_1	AL1G20460	277	415	282	879	298	626	11.1371	25.3324	27.5817	27.3125	23.7934	23.0759	0.378052	0.00870282	-0.0425376	1	-0.418638	0.00165844
scaffold_1	AL1G20470	377	504	223	782	349	675	7.29129	30.7652	21.8111	24.2985	27.8654	24.8822	-0.236253	0.273017	-0.237072	0.304945	0.000617377	0.754797
scaffold_1	AL1G20480	0	1	0	0	0	0	0	0.061042	0	0	0	0	Neg. infinite	0.937637	Neg. infinite	1	NA	NA
scaffold_1	AL1G20490	0	2	0	0	0	1	0	0.122084	0	0	0	0.0368625	Neg. infinite	0.736581	-1.64263	1	Infinite	1
scaffold_1	AL1G20500	577	921	218	611	566	1231	25.5867	56.2197	21.3221	18.9851	45.1915	45.3777	-1.1742	7.90871e-21	-0.197428	0.432855	0.979006	2.60213e-16
scaffold_1	AL1G20510	151	185	62	183	166	285	7.1191	11.2928	6.06407	5.68622	13.254	10.5058	-0.831243	1.29077e-05	-0.0109858	1	0.821244	3.56567e-06
scaffold_1	AL1G20520	18	15	23	81	11	24	0.655613	0.91563	2.24957	2.51685	0.878279	0.884699	1.16476	0.00162211	-0.460191	0.992609	-1.6257	1.54971e-07
scaffold_1	AL1G20530	205	276	308	952	194	397	4.65045	16.8476	30.1247	29.5808	15.4896	14.6344	1.00952	1.57089e-13	-0.169995	0.838249	-1.17808	2.63416e-19
scaffold_1	AL1G20540	66	106	2	8	75	170	2.32496	6.47045	0.195615	0.248578	5.98827	6.26662	-4.5515	4.86267e-29	0.0411648	1	4.595	8.4597e-40
scaffold_1	AL1G20550	34	74	4	12	49	97	0.701303	4.51711	0.39123	0.372867	3.91233	3.57566	-3.06073	1.59375e-06	0.0367089	1	3.10114	3.23283e-19
scaffold_1	AL1G20560	1104	1579	476	1425	1117	2265	19.7492	96.3853	46.5564	44.2779	89.1852	83.4934	-0.856952	3.96033e-12	-0.122958	0.911334	0.735717	2.41863e-09
scaffold_1	AL1G20570	164	267	211	666	154	289	3.71954	16.2982	20.6374	20.6941	12.2959	10.6532	0.662922	1.22652e-05	-0.381435	0.0538331	-1.042	3.37876e-14
scaffold_1	AL1G20580	36	50	16	77	24	66	2.81461	3.0521	1.56492	2.39256	1.91625	2.43292	-0.414116	0.585521	-0.467956	0.777166	-0.0521626	0.873425
scaffold_1	AL1G20590	210	334	120	368	278	480	8.33265	20.388	11.7369	11.4346	22.1965	17.694	-0.511238	0.00102355	0.0754376	1	0.588914	0.000494309
scaffold_1	AL1G20600	299	414	284	867	311	609	2.74299	25.2714	27.7773	26.9396	24.8313	22.4492	0.319466	0.0266911	-0.0848408	0.992609	-0.402734	0.00195458
scaffold_1	AL1G20610	5	5	4	14	7	11	0.577821	0.30521	0.39123	0.435011	0.558905	0.405487	0.383144	0.822912	0.408204	1	0.0251364	1
scaffold_1	AL1G20620	206	300	126	352	222	331	13.224	18.3126	12.3238	10.9374	17.7253	12.2015	-0.41379	0.00707887	-0.249244	0.665941	0.166347	0.768117
scaffold_1	AL1G20630	102	146	70	259	99	225	7.51804	8.91213	6.84653	8.04771	7.90451	8.29405	-0.0280835	0.937637	-0.0990681	1	-0.0692148	0.644788
scaffold_1	AL1G20640	274	433	508	1700	268	602	6.62125	26.4312	49.6862	52.8228	21.3981	22.1912	1.25588	2.90861e-23	-0.169795	0.735227	-1.42345	2.64892e-31
scaffold_1	AL1G20650	306	524	144	535	387	769	8.73527	31.986	14.0843	16.6236	30.8995	28.3472	-0.70306	0.000938288	0.0491277	1	0.754815	3.26213e-07
scaffold_1	AL1G20660	0	0	0	0	0	0	0	0	0	0	0	0	NA	NA	NA	NA	NA	NA
scaffold_1	AL1G20670	0	0	1	2	0	0	0	0	0.0978076	0.0621444	0	0	Infinite	0.687782	NA	NA	Neg. infinite	0.315647
scaffold_1	AL1G20680	1306	1825	321	1030	1485	3015	92.9985	111.402	31.3962	32.0044	118.568	111.14	-1.60101	2.12322e-36	0.0629816	0.99989	1.66562	3.16028e-38
scaffold_1	AL1G20690	53	96	30	113	58	117	2.88593	5.86003	2.93423	3.51116	4.63093	4.31291	-0.470063	0.130387	-0.193423	0.927758	0.279535	0.451715
scaffold_1	AL1G20700	7	9	23	77	6	11	0.31338	0.549378	2.24957	2.39256	0.479061	0.405487	2.22886	1.61429e-06	-0.358364	1	-2.58598	5.79624e-13
scaffold_1	AL1G20710	70	89	134	409	81	129	7.59509	5.43274	13.1062	12.7085	6.46733	4.75526	1.38901	1.19068e-14	-0.0104477	1	-1.39828	1.63227e-18
scaffold_1	AL1G20720	153	196	139	466	161	296	5.02843	11.9642	13.5953	14.4797	12.8548	10.9113	0.377716	0.0128488	-0.0580408	1	-0.434532	0.00135092
scaffold_1	AL1G20730	0	0	0	0	0	0	0	0	0	0	0	0	NA	NA	NA	NA	NA	NA
scaffold_1	AL1G20740	1	5	0	1	0	1	0.0340389	0.30521	0	0.0310722	0	0.0368625	-3.40518	0.44361	-3.32949	0.88875	0.0831253	1
scaffold_1	AL1G20750	0	0	0	0	0	1	0	0	0	0	0	0.0368625	NA	NA	Infinite	1	Infinite	1
scaffold_1	AL1G20760	0	6	3	13	5	11	0	0.366252	0.293423	0.403939	0.399218	0.405487	1.17488	0.631576	1.1777	0.992609	0.0142148	1
scaffold_1	AL1G20770	112	155	141	493	112	214	3.78483	9.46151	13.7909	15.3186	8.94248	7.88856	0.827123	1.38934e-07	-0.158505	0.9394	-0.984027	1.08732e-11
scaffold_1	AL1G20780	42	70	35	122	59	115	1.70262	4.27294	3.42326	3.79081	4.71077	4.23918	0.092711	0.819883	0.20809	0.992609	0.117864	0.899446
scaffold_1	AL1G20790	633	828	169	479	551	1266	9.31255	50.5428	16.5295	14.8836	43.9938	46.6679	-1.52447	9.5428e-31	-0.184489	0.795284	1.34126	4.59849e-23
scaffold_1	AL1G20800	0	6	0	0	0	0	0	0.366252	0	0	0	0	Neg. infinite	0.596739	Neg. infinite	0.974967	NA	NA
scaffold_1	AL1G20810	306	434	382	1279	403	814	12.4834	26.4922	37.3625	39.7414	32.177	30.006	0.764691	1.40475e-09	0.260617	0.220465	-0.502367	1.80058e-05
scaffold_1	AL1G20820	127	180	100	290	141	256	4.35461	10.9876	9.78076	9.01094	11.2579	9.43679	-0.00405352	0.98082	-0.0597797	1	-0.0540514	0.814663
scaffold_1	AL1G20830	36	46	30	98	37	94	1.95715	2.80793	2.93423	3.04508	2.95421	3.46507	0.235447	0.524406	0.149826	0.992609	-0.0844222	0.951526
scaffold_1	AL1G20840	22	40	18	46	28	44	1.35322	2.44168	1.76054	1.42932	2.23562	1.62195	-0.222687	0.591419	-0.146622	0.992609	0.0788989	0.932665
scaffold_1	AL1G20850	1	2	2	9	1	3	0.0471464	0.122084	0.195615	0.27965	0.0798436	0.110587	1.41695	0.586936	-0.0918211	1	-1.50538	0.141788
scaffold_1	AL1G20860	80	108	94	290	82	179	4.64341	6.59254	9.19391	9.01094	6.54717	6.59838	0.651639	0.00077695	-0.00925848	1	-0.659446	0.000233043
scaffold_1	AL1G20870	67	83	47	172	46	99	5.29865	5.06649	4.59696	5.34442	3.6728	3.64938	0.094419	0.622385	-0.539265	0.247009	-0.632602	0.00148109
scaffold_1	AL1G20880	116	166	119	404	137	303	8.32352	10.133	11.6391	12.5532	10.9386	11.1693	0.485588	0.00335093	0.163644	0.855592	-0.320194	0.0397518
scaffold_1	AL1G20890	25	34	145	430	34	73	1.53775	2.07543	14.1821	13.3611	2.71468	2.69096	2.92161	4.99669e-42	0.381249	0.817473	-2.53889	6.57967e-43
scaffold_1	AL1G20900	1	4	1	5	1	4	0.103278	0.244168	0.0978076	0.155361	0.0798436	0.14745	-0.149221	1	-0.491939	1	-0.336374	1
scaffold_1	AL1G20910	6	18	1	2	7	15	0.21021	1.09876	0.0978076	0.0621444	0.558905	0.552937	-3.1124	0.00919238	-0.506722	0.992609	2.6107	0.000731176
scaffold_1	AL1G20920	0	3	1	3	2	5	0	0.183126	0.0978076	0.0932167	0.159687	0.184312	0.303604	1	0.954443	1	0.662155	0.731589
scaffold_1	AL1G20930	434	644	768	2306	436	994	7.63375	39.3111	75.1162	71.6525	34.8118	36.6413	1.15575	1.37356e-20	-0.073143	1	-1.227	1.2165e-22
scaffold_1	AL1G20940	0	0	0	1	0	2	0	0	0	0.0310722	0	0.0737249	Infinite	1	Infinite	1	1.08313	1
scaffold_1	AL1G20950	57	116	192	478	73	148	2.01551	7.08087	18.7791	14.8525	5.82858	5.45564	1.7094	4.25659e-08	-0.0589901	1	-1.76505	1.87597e-10
scaffold_1	AL1G20960	29	31	11	29	19	57	0.779651	1.8923	1.07588	0.901094	1.51703	2.10116	-0.936589	0.0460727	-0.246416	1	0.690481	0.0277569
scaffold_1	AL1G20970	24	61	18	56	38	61	0.479756	3.72356	1.76054	1.74004	3.03405	2.24861	-0.500282	0.388801	-0.107499	1	0.397193	0.312775
scaffold_1	AL1G20980	162	253	117	357	155	350	7.64472	15.4436	11.4435	11.0928	12.3758	12.9019	-0.163319	0.413229	-0.188714	0.797612	-0.0232511	1
scaffold_1	AL1G20990	0	0	0	0	0	0	0	0	0	0	0	0	NA	NA	NA	NA	NA	NA
scaffold_1	AL1G21000	360	504	343	1060	342	697	5.55331	30.7652	33.548	32.9366	27.3065	25.6931	0.324964	0.0181756	-0.194919	0.53158	-0.518256	4.37786e-05
scaffold_1	AL1G21010	0	0	1	3	1	0	0	0	0.0978076	0.0932167	0.0798436	0	Infinite	0.580221	Infinite	1	-1.49272	0.445575
scaffold_1	AL1G21020	2	10	17	62	6	11	0.252682	0.61042	1.66273	1.92648	0.479061	0.405487	2.43094	3.32156e-05	0.208284	1	-2.21557	2.94691e-09
scaffold_1	AL1G21030	507	711	192	612	581	1068	35.9536	43.4009	18.7791	19.0162	46.3891	39.3691	-0.984768	3.70366e-13	0.00191876	1	0.988332	6.79339e-14
scaffold_1	AL1G21040	0	0	0	0	0	0	0	0	0	0	0	0	NA	NA	NA	NA	NA	NA
scaffold_1	AL1G21050	0	0	0	0	0	0	0	0	0	0	0	0	NA	NA	NA	NA	NA	NA
scaffold_1	AL1G21060	0	1	0	0	0	0	0	0.061042	0	0	0	0	Neg. infinite	0.937637	Neg. infinite	1	NA	NA
scaffold_1	AL1G21070	116	183	85	248	109	199	1.7376	11.1707	8.31364	7.70591	8.70295	7.33563	-0.181805	0.368625	-0.375428	0.137116	-0.191437	0.318846
scaffold_1	AL1G21080	901	1459	1100	3505	1177	2356	69.5978	89.0603	107.588	108.908	93.9759	86.8479	0.598292	2.03559e-06	0.144336	0.906365	-0.451628	0.000551146
scaffold_1	AL1G21090	775	1065	226	771	983	2120	19.6891	65.0097	22.1045	23.9567	78.4862	78.1484	-1.29677	8.17805e-23	0.276647	0.111958	1.57498	5.85971e-36
scaffold_1	AL1G21100	22	39	67	212	25	44	0.62508	2.38064	6.55311	6.58731	1.99609	1.62195	1.84174	9.90968e-13	-0.216376	0.992609	-2.05536	6.80881e-21
scaffold_1	AL1G21110	338	427	255	737	387	798	18.3174	26.0649	24.9409	22.9002	30.8995	29.4162	0.0112934	0.970471	0.154048	0.618499	0.143878	0.244927
scaffold_1	AL1G21120	8	12	24	84	16	23	0.656891	0.732504	2.34738	2.61007	1.2775	0.847836	2.02292	3.04995e-06	0.599199	0.992609	-1.42173	4.02913e-07
scaffold_1	AL1G21130	0	4	0	1	4	8	0	0.244168	0	0.0310722	0.319374	0.2949	-2.71404	0.764243	1.37099	0.992609	4.0968	0.00906715
scaffold_1	AL1G21140	620	966	5	3	1281	2664	30	58.9666	0.489038	0.0932167	102.28	98.2016	-7.38373	1.04783e-217	0.862501	8.10537e-12	8.24807	1.00319e-301
scaffold_1	AL1G21150	0	0	0	0	0	0	0	0	0	0	0	0	NA	NA	NA	NA	NA	NA
scaffold_1	AL1G21160	1	4	3	5	2	8	0.0424609	0.244168	0.293423	0.155361	0.159687	0.2949	0.667527	0.976655	0.508061	1	-0.153357	1
scaffold_1	AL1G21170	179	210	211	698	172	333	5.00712	12.8188	20.6374	21.6884	13.7331	12.2752	0.801386	8.84241e-09	-0.0948973	1	-0.895479	1.8635e-11
scaffold_1	AL1G21180	198	276	77	244	227	473	5.33149	16.8476	7.53118	7.58162	18.1245	17.4359	-0.94651	2.65242e-08	0.0954377	0.992609	1.04356	1.28662e-11
scaffold_1	AL1G21190	0	1	0	0	0	0	0	0.061042	0	0	0	0	Neg. infinite	0.937637	Neg. infinite	1	NA	NA
scaffold_1	AL1G21200	14	27	6	24	13	29	0.914688	1.64813	0.586845	0.745733	1.03797	1.06901	-0.873866	0.203832	-0.40749	0.979677	0.469575	0.440618
scaffold_1	AL1G21210	419	494	147	508	464	1020	30.1492	30.1548	14.3777	15.7847	37.0474	37.5997	-0.917201	0.00047146	0.19881	0.590061	1.11685	3.15322e-17
scaffold_1	AL1G21220	184	317	236	839	232	375	9.64667	19.3503	23.0826	26.0696	18.5237	13.8234	0.704306	4.632e-05	-0.099405	0.992609	-0.80106	5.3282e-06
scaffold_1	AL1G21230	45	74	11	27	58	97	1.73281	4.51711	1.07588	0.83895	4.63093	3.57566	-1.91312	7.23682e-09	-0.00952786	1	1.90594	1.2675e-11
scaffold_1	AL1G21240	1	6	0	0	0	1	0.0291363	0.366252	0	0	0	0.0368625	Neg. infinite	0.174793	-3.53776	0.783542	Infinite	1
scaffold_1	AL1G21250	442	642	73	322	635	1216	25.0615	39.189	7.13995	10.0053	50.7007	44.8247	-1.94953	2.43247e-37	0.331137	0.0586484	2.28255	7.57926e-57
scaffold_1	AL1G21260	70	106	44	197	66	158	2.83769	6.47045	4.30353	6.12123	5.26967	5.82427	-0.0388903	0.937637	-0.141963	0.998122	-0.100994	0.670282
scaffold_1	AL1G21270	156	220	133	477	139	288	7.09808	13.4292	13.0084	14.8214	11.0983	10.6164	0.271135	0.0661779	-0.280622	0.420657	-0.550063	8.46656e-05
scaffold_1	AL1G21280	658	850	187	624	453	951	37.8507	51.8857	18.29	19.3891	36.1691	35.0562	-1.30805	8.39316e-19	-0.581889	1.57276e-05	0.727418	4.37137e-08
scaffold_1	AL1G21290	240	369	238	696	199	391	9.16967	22.5245	23.2782	21.6263	15.8889	14.4132	0.275507	0.117183	-0.485557	0.00252465	-0.759002	4.37988e-08
scaffold_1	AL1G21300	1305	1943	407	1262	1665	3275	46.7872	118.605	39.8077	39.2131	132.94	120.725	-1.32796	1.24404e-26	0.160709	0.849675	1.49059	2.86743e-30
scaffold_1	AL1G21310	0	4	3	0	0	1	0	0.244168	0.293423	0	0	0.0368625	0.49096	0.998088	-2.64263	0.995558	-3.12276	0.887714
scaffold_1	AL1G21320	241	293	35	131	276	535	57.1779	17.8853	3.42326	4.07046	22.0368	19.7214	-2.14758	5.17616e-16	0.135817	0.852684	2.28439	1.15921e-40
scaffold_1	AL1G21330	3	11	15	43	6	22	0.41023	0.671462	1.46711	1.33611	0.479061	0.810974	1.82095	0.00726104	0.517373	0.992609	-1.29768	0.00347201
scaffold_1	AL1G21340	191	283	215	625	212	409	7.95262	17.2749	21.0286	19.4201	16.9268	15.0767	0.481293	0.00255015	-0.0503664	1	-0.529774	0.000192858
scaffold_1	AL1G21350	0	4	0	0	0	2	0	0.244168	0	0	0	0.0737249	Neg. infinite	0.651734	-1.64263	1	Infinite	0.716485
scaffold_1	AL1G21360	16	19	5	8	25	40	0.72258	1.1598	0.489038	0.248578	1.99609	1.4745	-1.57117	0.0158635	0.47116	0.935086	2.04305	3.07796e-07
scaffold_1	AL1G21370	92	145	74	276	137	301	3.66037	8.85109	7.23776	8.57593	10.9386	11.0956	0.136768	0.473694	0.421969	0.107683	0.287433	0.192059
scaffold_1	AL1G21380	0	4	0	2	0	1	0	0.244168	0	0.0621444	0	0.0368625	-1.71404	0.881796	-2.64263	0.995558	-0.916875	1
scaffold_1	AL1G21390	48	71	8	31	45	64	1.23253	4.33398	0.782461	0.963239	3.59296	2.3592	-2.05677	1.21045e-08	-0.490004	0.240026	1.56872	0.00213948
scaffold_1	AL1G21400	157	216	65	220	159	310	5.6465	13.1851	6.35749	6.83589	12.6951	11.4274	-0.797961	2.64849e-05	-0.121912	0.983198	0.677615	0.000171802
scaffold_1	AL1G21410	14	21	1	11	8	23	0.904927	1.28188	0.0978076	0.341794	0.638748	0.847836	-2.27119	0.0134398	-0.708765	0.870024	1.56462	0.0302605
scaffold_1	AL1G21420	383	542	325	947	458	935	12.7051	33.0848	31.7875	29.4254	36.5683	34.4664	0.108304	0.631991	0.130638	0.833043	0.0239997	0.830965
scaffold_1	AL1G21430	205	247	65	235	231	451	8.0937	15.0774	6.35749	7.30197	18.4439	16.625	-1.04243	1.88319e-05	0.123442	0.911134	1.16682	1.46318e-12
scaffold_1	AL1G21440	4	15	1	1	2	4	0.053762	0.91563	0.0978076	0.0310722	0.159687	0.14745	-3.06845	0.0468393	-2.00449	0.503183	1.06974	0.435955
scaffold_1	AL1G21450	32	32	30	97	21	51	0.879127	1.95334	2.93423	3.01401	1.67671	1.87998	0.55222	0.0776987	-0.377504	0.992609	-0.929675	0.000788703
scaffold_1	AL1G21460	5530	7933	1454	4719	4233	9135	58.3533	484.246	142.212	146.63	337.978	336.738	-1.51397	2.1987e-26	-0.482091	0.356114	1.03363	9.38826e-09
scaffold_1	AL1G21470	0	2	0	0	0	1	0	0.122084	0	0	0	0.0368625	Neg. infinite	0.736581	-1.64263	1	Infinite	1
scaffold_1	AL1G21480	59	73	10	41	54	107	2.35286	4.45607	0.978076	1.27396	4.31155	3.94428	-1.86258	4.6451e-08	-0.183677	0.992609	1.68	5.40109e-09
scaffold_1	AL1G21490	0	1	2	0	0	1	0	0.061042	0.195615	0	0	0.0368625	1.906	1	-0.642632	1	-2.53779	1
scaffold_1	AL1G21500	0	0	2	2	0	2	0	0	0.195615	0.0621444	0	0.0737249	Infinite	0.539606	Infinite	1	-1.94393	0.773169
scaffold_1	AL1G21510	1	3	7	15	1	3	0.0598998	0.183126	0.684653	0.466083	0.0798436	0.110587	2.31998	0.116738	-0.460059	1	-2.77501	0.00085158
scaffold_1	AL1G21520	107	163	169	545	111	198	2.60832	9.94985	16.5295	16.9344	8.86263	7.29877	1.02434	1.46479e-10	-0.222248	0.609107	-1.24454	1.35615e-17
scaffold_1	AL1G21530	371	553	332	992	459	946	19.5102	33.7562	32.4721	30.8236	36.6482	34.8719	0.165338	0.363689	0.148968	0.762593	-0.0144518	1
scaffold_1	AL1G21540	4	4	8	29	4	4	0.118935	0.244168	0.782461	0.901094	0.319374	0.14745	1.73225	0.043758	-0.325876	1	-2.05803	3.81123e-05
scaffold_1	AL1G21550	626	876	815	2799	650	1382	23.2868	53.4728	79.7132	86.9711	51.8983	50.9439	0.854052	3.67e-13	-0.0354515	1	-0.887856	1.34994e-13
scaffold_1	AL1G21560	174	209	109	349	144	296	6.65048	12.7578	10.661	10.8442	11.4975	10.9113	-0.150123	0.687782	-0.282981	0.507841	-0.131951	0.450375
scaffold_1	AL1G21570	72	83	97	440	99	186	4.44732	5.06649	9.48733	13.6718	7.90451	6.85642	1.25922	0.00355644	0.412462	0.255211	-0.845966	0.0182145
scaffold_1	AL1G21580	198	277	685	2096	189	465	2.69749	16.9086	66.9982	65.1274	15.0904	17.141	2.1787	9.83803e-63	-0.0452905	1	-2.22238	3.01398e-67
scaffold_1	AL1G21590	0	0	0	0	0	0	0	0	0	0	0	0	NA	NA	NA	NA	NA	NA
scaffold_1	AL1G21600	0	5	0	0	0	0	0	0.30521	0	0	0	0	Neg. infinite	0.623188	Neg. infinite	0.983198	NA	NA
scaffold_1	AL1G21610	0	2	0	0	1	0	0	0.122084	0	0	0.0798436	0	Neg. infinite	0.736581	-0.61552	1	Infinite	1
scaffold_1	AL1G21620	389	538	579	1533	436	923	13.2149	32.8406	56.6306	47.6337	34.8118	34.024	0.869612	1.10649e-07	0.0799677	0.983198	-0.78811	2.58771e-06
scaffold_1	AL1G21630	303	482	274	854	295	581	9.13861	29.4222	26.7993	26.5357	23.5538	21.4171	0.162569	0.382201	-0.277798	0.129514	-0.438129	0.000650829
scaffold_1	AL1G21640	0	1	0	0	0	0	0	0.061042	0	0	0	0	Neg. infinite	0.937637	Neg. infinite	1	NA	NA
scaffold_1	AL1G21650	305	407	113	382	273	612	6.52507	24.8441	11.0523	11.8696	21.7973	22.5598	-0.937892	1.75884e-09	-0.176743	0.821808	0.762566	1.16798e-07
scaffold_1	AL1G21660	530	764	411	1287	503	1078	12.5024	46.6361	40.1989	39.9899	40.1613	39.7377	0.0166625	0.937637	-0.180554	0.601135	-0.195449	0.162082
scaffold_1	AL1G21670	7	16	3	3	10	11	0.209284	0.976672	0.293423	0.0932167	0.798436	0.405487	-1.81461	0.0362803	-0.375402	0.992609	1.44292	0.0877349
scaffold_1	AL1G21680	238	315	48	138	245	535	3.15966	19.2282	4.69476	4.28797	19.5617	19.7214	-1.92729	6.78442e-29	0.0109507	1	1.93958	4.33294e-34
scaffold_1	AL1G21690	1089	1406	1383	3668	1161	2261	43.0779	85.8251	135.268	113.973	92.6984	83.346	0.689216	6.81105e-05	-0.00453638	1	-0.692543	1.85517e-05
scaffold_1	AL1G21700	818	1146	501	1493	977	1943	16.92	69.9541	49.0016	46.3908	78.0071	71.6237	-0.33909	0.00972901	0.117296	0.916991	0.458009	0.000236464
scaffold_1	AL1G21710	1482	2187	5598	22601	1709	4027	237.692	133.499	547.527	702.263	136.453	148.445	2.48057	2.82787e-11	0.155213	0.730701	-2.32343	5.13348e-10
scaffold_1	AL1G21720	136	176	1276	4320	123	259	6.60548	10.7434	124.802	134.232	9.82076	9.54737	3.74665	8.98902e-125	-0.187275	0.913269	-3.93265	2.11929e-132
scaffold_1	AL1G21730	124	215	40	124	166	302	8.41106	13.124	3.9123	3.85296	13.254	11.1325	-1.39465	5.12092e-13	0.059946	1	1.45724	1.32642e-15
scaffold_1	AL1G21740	89	121	31	76	104	215	8.88858	7.38608	3.03203	2.36149	8.30373	7.92543	-1.26405	2.50182e-08	0.134822	0.992609	1.40031	3.43863e-13
scaffold_1	AL1G21750	12	24	2	4	15	31	0.278291	1.46501	0.195615	0.124289	1.19765	1.14274	-2.74596	0.000532809	-0.0654829	1	2.6837	4.44884e-07
scaffold_1	AL1G21760	0	0	0	0	0	0	0	0	0	0	0	0	NA	NA	NA	NA	NA	NA
scaffold_1	AL1G21770	117	140	50	186	104	242	6.91574	8.54588	4.89038	5.77943	8.30373	8.92071	-0.584935	0.0377556	-0.084786	1	0.501068	0.0124289
scaffold_1	AL1G21780	0	0	0	0	0	0	0	0	0	0	0	0	NA	NA	NA	NA	NA	NA
scaffold_1	AL1G21790	0	0	0	0	0	0	0	0	0	0	0	0	NA	NA	NA	NA	NA	NA
scaffold_1	AL1G21800	37	76	15	40	50	73	1.81679	4.63919	1.46711	1.24289	3.99218	2.69096	-1.30784	0.000520556	-0.206246	0.981323	1.10501	0.00445914
scaffold_1	AL1G21810	125	181	268	943	116	256	2.39104	11.0486	26.2124	29.3011	9.26185	9.43679	1.56794	1.0501e-23	-0.194338	0.882656	-1.76046	1.03671e-26
scaffold_1	AL1G21820	0	5	1	0	0	1	0	0.30521	0.0978076	0	0	0.0368625	-1.41593	0.690331	-2.96456	0.992609	-1.53779	1
scaffold_1	AL1G21830	5	10	0	1	5	14	0.145189	0.61042	0	0.0310722	0.399218	0.516074	-4.826	0.0269126	-0.150262	1	4.67949	0.000165807
scaffold_1	AL1G21840	83	99	58	183	89	197	7.27966	6.04316	5.67284	5.68622	7.10608	7.2619	0.00136338	0.937637	0.14993	0.921875	0.149435	0.485539
scaffold_1	AL1G21850	16	21	730	2385	9	29	0.285328	1.28188	71.3995	74.1072	0.718592	1.06901	5.99214	1.52417e-224	-0.537861	0.992609	-6.52868	1.72098e-267
scaffold_1	AL1G21860	0	2	0	0	0	0	0	0.122084	0	0	0	0	Neg. infinite	0.736581	Neg. infinite	0.992609	NA	NA
scaffold_1	AL1G21870	4	7	0	0	0	5	0.688747	0.427294	0	0	0	0.184312	Neg. infinite	0.0372239	-1.99385	0.891548	Infinite	0.584866
scaffold_1	AL1G21880	24	20	6	18	16	35	1.02371	1.22084	0.586845	0.5593	1.2775	1.29019	-1.30777	0.0933549	-0.332719	1	0.97426	0.0187949
scaffold_1	AL1G21890	5	6	3	3	5	10	0.518468	0.366252	0.293423	0.0932167	0.399218	0.368625	-0.835088	0.564274	-0.029048	1	0.806709	0.16179
scaffold_1	AL1G21900	107	155	63	171	90	207	2.45161	9.46151	6.16188	5.31335	7.18592	7.63053	-0.484581	0.0120399	-0.305146	0.556348	0.181193	0.214906
scaffold_1	AL1G21910	0	3	0	0	0	0	0	0.183126	0	0	0	0	Neg. infinite	0.687782	Neg. infinite	0.992609	NA	NA
scaffold_1	AL1G21920	0	1	0	0	0	0	0	0.061042	0	0	0	0	Neg. infinite	0.937637	Neg. infinite	1	NA	NA
scaffold_1	AL1G21930	0	1	0	0	0	0	0	0.061042	0	0	0	0	Neg. infinite	0.937637	Neg. infinite	1	NA	NA
scaffold_1	AL1G21940	0	2	0	0	1	0	0	0.122084	0	0	0.0798436	0	Neg. infinite	0.736581	-0.61552	1	Infinite	1
scaffold_1	AL1G21950	63	90	23	33	36	104	0.992802	5.49378	2.24957	1.02538	2.87437	3.83369	-1.52455	4.65571e-09	-0.669198	0.125413	0.856904	0.0407946
scaffold_1	AL1G21960	42	47	15	69	30	86	1.08035	2.86897	1.46711	2.14398	2.39531	3.17017	-0.62537	0.287921	-0.18901	1	0.437004	0.433844
scaffold_1	AL1G21970	96	131	30	131	100	231	3.53032	7.9965	2.93423	4.07046	7.98436	8.51523	-0.993849	9.64651e-05	0.0492802	1	1.04471	9.70535e-06
scaffold_1	AL1G21980	0	1	0	5	2	5	0	0.061042	0	0.155361	0.159687	0.184312	1.60789	0.795702	2.53941	0.992609	0.94328	0.956267
scaffold_1	AL1G21990	17	28	0	7	12	27	0.561762	1.70918	0	0.217506	0.958123	0.995286	-3.62888	3.90229e-05	-0.670651	0.693297	2.96107	2.91976e-05
scaffold_1	AL1G22000	95	182	66	208	142	271	4.00899	11.1096	6.4553	6.46302	11.3378	9.98972	-0.355818	0.162835	0.171536	0.998359	0.530474	0.00395374
scaffold_1	AL1G22010	0	1	53	228	9	24	0	0.061042	5.1838	7.08447	0.718592	0.884699	7.89666	4.17803e-17	4.76137	0.0215882	-3.1239	2.11664e-09
scaffold_1	AL1G22020	18	19	9	12	11	40	1.38109	1.1598	0.880268	0.372867	0.878279	1.4745	-0.904053	0.083056	-0.167512	1	0.736645	0.164313
scaffold_1	AL1G22030	174	277	276	885	227	486	12.0568	16.9086	26.9949	27.4989	18.1245	17.9152	0.993488	1.93446e-12	0.204289	0.621227	-0.786953	1.73021e-09
scaffold_1	AL1G22040	0	1	0	0	0	0	0	0.061042	0	0	0	0	Neg. infinite	0.937637	Neg. infinite	1	NA	NA
scaffold_1	AL1G22050	23	28	23	49	26	54	1.1364	1.70918	2.24957	1.52254	2.07593	1.99057	0.245778	0.863693	0.165579	1	-0.0793185	0.967257
scaffold_1	AL1G22060	545	780	300	990	649	1439	18.6189	47.6128	29.3423	30.7615	51.8185	53.0451	-0.433956	0.00234601	0.177368	0.453967	0.613069	8.27867e-07
scaffold_1	AL1G22070	0	3	2	3	2	0	0	0.183126	0.195615	0.0932167	0.159687	0	0.894401	1	-0.200482	1	-1.08366	0.560684
scaffold_1	AL1G22080	10	19	5	15	11	23	0.655428	1.1598	0.489038	0.466083	0.878279	0.847836	-0.859136	0.29915	-0.19884	1	0.663365	0.206766
scaffold_1	AL1G22090	0	1	0	0	0	0	0	0.061042	0	0	0	0	Neg. infinite	0.937637	Neg. infinite	1	NA	NA
scaffold_1	AL1G22100	150	250	86	229	155	339	2.6731	15.2605	8.41145	7.11554	12.3758	12.4964	-0.640203	5.29878e-05	-0.151303	0.891456	0.491323	0.000686019
scaffold_1	AL1G22110	132	161	65	137	135	249	13.9546	9.82776	6.35749	4.25689	10.7789	9.17875	-0.783809	0.00329633	-0.0640307	1	0.720669	0.000833157
scaffold_1	AL1G22120	1	2	0	1	0	3	0.0347043	0.122084	0	0.0310722	0	0.110587	-2.50408	0.819923	-0.839693	1	1.66809	0.885156
scaffold_1	AL1G22130	38	54	13	29	52	117	0.772512	3.29627	1.2715	0.901094	4.15186	4.31291	-1.38	7.90051e-05	0.394082	0.545002	1.7757	3.40667e-12
scaffold_1	AL1G22140	72	102	54	177	56	165	2.41961	6.22629	5.28161	5.49978	4.47124	6.0823	0.0145324	0.937637	-0.20166	1	-0.214504	0.687066
scaffold_1	AL1G22150	13	21	8	21	11	36	0.438304	1.28188	0.782461	0.652517	0.878279	1.32705	-0.523752	0.46786	-0.085667	1	0.440347	0.177664
scaffold_1	AL1G22160	744	1003	497	1283	682	1300	23.1864	61.2251	48.6104	39.8657	54.4533	47.9212	-0.285184	0.0370122	-0.267283	0.150378	0.0193104	0.761501
scaffold_1	AL1G22170	37	56	25	63	64	104	1.97707	3.41835	2.44519	1.95755	5.10999	3.83369	-0.367112	0.252063	0.458934	0.584439	0.828006	0.000640394
scaffold_1	AL1G22180	150	196	30	75	144	299	4.62707	11.9642	2.93423	2.33042	11.4975	11.0219	-2.02453	2.70437e-23	-0.118067	0.992609	1.90771	8.96157e-25
scaffold_1	AL1G22190	27	55	11	28	23	66	0.8823	3.35731	1.07588	0.870022	1.8364	2.43292	-1.32451	0.000359809	-0.376445	0.963333	0.951418	0.0020546
scaffold_1	AL1G22200	239	339	79	236	232	475	7.36144	20.6932	7.7268	7.33304	18.5237	17.5097	-1.23592	1.0023e-14	-0.169806	0.758705	1.06779	1.95039e-12
scaffold_1	AL1G22210	1	4	3	3	0	5	0.0319974	0.244168	0.293423	0.0932167	0	0.184312	0.448874	1	-0.764067	1	-1.20696	1
scaffold_1	AL1G22220	185	273	187	581	227	440	11.4066	16.6645	18.29	18.053	18.1245	16.2195	0.376438	0.0180121	0.100574	0.992609	-0.273983	0.049623
scaffold_1	AL1G22230	180	238	30	95	184	335	9.86911	14.528	2.93423	2.95186	14.6912	12.3489	-2.13266	3.52489e-27	-0.128198	0.932877	2.00583	7.2833e-27
scaffold_1	AL1G22240	140	215	189	525	159	316	4.51754	13.124	18.4856	16.3129	12.6951	11.6485	0.685703	4.3321e-05	-0.022704	1	-0.706362	3.71336e-06
scaffold_1	AL1G22250	159	235	383	1068	192	342	7.78131	14.3449	37.4603	33.1851	15.33	12.607	1.55179	5.07385e-28	0.0181952	1	-1.53173	9.54812e-32
scaffold_1	AL1G22260	77	103	45	203	72	130	2.21839	6.28733	4.40134	6.30766	5.74874	4.79212	-0.0491462	0.937637	-0.270468	0.693553	-0.219826	0.327286
scaffold_1	AL1G22270	136	200	120	288	155	259	4.66476	12.2084	11.7369	8.9488	12.3758	9.54737	0.00761791	0.842787	-0.103831	0.939627	-0.109638	0.889997
scaffold_1	AL1G22280	840	1158	615	1918	1004	2100	43.3766	70.6866	60.1517	59.5965	80.1629	77.4111	-0.0375812	0.937637	0.166165	0.594527	0.205302	0.131114
scaffold_1	AL1G22290	253	339	103	262	250	496	18.8093	20.6932	10.0742	8.14092	19.9609	18.2838	-1.00508	1.76366e-11	-0.126516	0.946763	0.879935	2.82788e-10
scaffold_1	AL1G22300	26	40	6	18	35	58	1.22468	2.44168	0.586845	0.5593	2.79452	2.13802	-1.81028	0.000143665	0.0976961	1	1.91005	1.17058e-07
scaffold_1	AL1G22310	0	2	0	0	0	0	0	0.122084	0	0	0	0	Neg. infinite	0.736581	Neg. infinite	0.992609	NA	NA
scaffold_1	AL1G22320	0	0	0	0	0	0	0	0	0	0	0	0	NA	NA	NA	NA	NA	NA
scaffold_1	AL1G22330	1	3	1	4	1	1	0.118626	0.183126	0.0978076	0.124289	0.0798436	0.0368625	-0.0480206	1	-1.1898	1	-1.13659	0.520553
scaffold_1	AL1G22340	411	458	306	1131	436	1001	27.1803	27.9572	29.9291	35.1427	34.8118	36.8993	0.256269	0.253312	0.205754	0.771114	-0.0499317	0.733251
scaffold_1	AL1G22350	309	500	644	2044	321	661	10.4868	30.521	62.9881	63.5116	25.6298	24.3661	1.36753	1.68128e-27	-0.165265	0.606353	-1.53047	1.93116e-36
scaffold_1	AL1G22360	18	30	7	17	11	34	0.885955	1.83126	0.684653	0.528228	0.878279	1.25332	-1.26036	0.016251	-0.629431	0.802863	0.633323	0.0703601
scaffold_1	AL1G22370	13	10	5	16	8	14	1.57851	0.61042	0.489038	0.497156	0.638748	0.516074	-0.598608	0.701519	-0.564602	0.992609	0.0328857	1
scaffold_1	AL1G22380	5	4	1	2	3	9	0.423039	0.244168	0.0978076	0.0621444	0.239531	0.331762	-1.86809	0.417222	-0.20967	1	1.65735	0.0750786
scaffold_1	AL1G22390	21	44	13	75	43	89	2.02465	2.68585	1.2715	2.33042	3.43327	3.28076	-0.0906011	1	0.608217	0.403231	0.702481	0.21477
scaffold_1	AL1G22400	0	4	0	0	0	0	0	0.244168	0	0	0	0	Neg. infinite	0.651734	Neg. infinite	0.992609	NA	NA
scaffold_1	AL1G22410	246	372	13	54	345	769	14.3921	22.7076	1.2715	1.6779	27.546	28.3472	-3.67325	5.31618e-70	0.377164	0.020409	4.05248	2.73743e-101
scaffold_1	AL1G22420	0	0	0	0	0	0	0	0	0	0	0	0	NA	NA	NA	NA	NA	NA
scaffold_1	AL1G22430	5	12	1	12	6	13	0.223551	0.732504	0.0978076	0.372867	0.479061	0.479212	-1.06993	0.623188	-0.248388	1	0.825953	0.614325
scaffold_1	AL1G22440	0	11	0	0	0	2	0	0.671462	0	0	0	0.0737249	Neg. infinite	0.513912	-3.10206	0.992609	Infinite	0.716485
scaffold_1	AL1G22450	473	671	114	432	636	1156	22.8871	40.9592	11.1501	13.4232	50.7805	42.613	-1.51243	1.51463e-25	0.216644	0.461932	1.73081	1.39186e-23
scaffold_1	AL1G22460	40	39	20	51	40	80	2.83462	2.38064	1.95615	1.58468	3.19374	2.949	-0.505362	0.303295	0.0995135	1	0.60476	0.0177705
scaffold_1	AL1G22470	21	39	36	175	51	116	0.737994	2.38064	3.52107	5.43764	4.07202	4.27604	1.32261	0.0143983	1.02517	0.00807617	-0.294381	0.376876
scaffold_1	AL1G22480	85	109	30	96	101	183	3.82195	6.65358	2.93423	2.98293	8.0642	6.74583	-1.02168	4.23117e-05	0.106613	1	1.12951	1.1306e-07
scaffold_1	AL1G22490	221	286	34	125	217	446	12.6001	17.458	3.32546	3.88403	17.3261	16.4407	-2.12019	1.46699e-29	-0.0863304	1	2.03515	4.84481e-31
scaffold_1	AL1G22500	0	0	0	0	0	0	0	0	0	0	0	0	NA	NA	NA	NA	NA	NA
scaffold_1	AL1G22510	48	72	20	88	56	135	2.74276	4.39502	1.95615	2.73436	4.47124	4.97643	-0.639963	0.0974317	0.177764	0.974967	0.819756	0.00387873
scaffold_1	AL1G22520	0	0	0	0	0	0	0	0	0	0	0	0	NA	NA	NA	NA	NA	NA
scaffold_1	AL1G22530	892	1243	303	992	1037	2156	27.1416	75.8752	29.6357	30.8236	82.7978	79.4754	-1.11736	3.51473e-18	0.114151	0.896993	1.23313	5.35479e-23
scaffold_1	AL1G22540	0	0	0	0	0	0	0	0	0	0	0	0	NA	NA	NA	NA	NA	NA
scaffold_1	AL1G22550	307	389	797	2207	302	632	7.87521	23.7453	77.9526	68.5764	24.1128	23.2971	1.76257	9.78073e-37	-0.0562102	1	-1.81765	1.39544e-41
scaffold_1	AL1G22560	34	54	85	253	52	116	1.02877	3.29627	8.31364	7.86127	4.15186	4.27604	1.59776	2.95439e-12	0.466105	0.429976	-1.12943	4.82912e-09
scaffold_1	AL1G22570	465	652	180	485	546	980	20.3745	39.7994	17.6054	15.07	43.5946	36.1252	-1.07134	3.14347e-16	0.0209252	1	1.09388	5.03704e-13
scaffold_1	AL1G22580	0	0	0	0	0	0	0	0	0	0	0	0	NA	NA	NA	NA	NA	NA
scaffold_1	AL1G22590	47	64	33	155	55	164	5.29484	3.90669	3.22765	4.81619	4.3914	6.04544	0.238166	0.450432	0.425926	0.625607	0.189337	0.867244
scaffold_1	AL1G22600	20	40	41	105	26	47	0.84124	2.44168	4.01011	3.26258	2.07593	1.73254	1.02591	0.00410271	-0.102922	1	-1.12556	2.3411e-05
scaffold_1	AL1G22610	839	1252	118	286	717	1488	15.1535	76.4246	11.5413	8.88666	57.2478	54.8513	-2.64609	2.8612e-87	-0.380607	0.0133289	2.26736	8.02598e-70
scaffold_1	AL1G22620	113	166	325	861	138	209	9.35318	10.133	31.7875	26.7532	11.0184	7.70425	1.77731	7.47701e-21	-0.0655595	0.992609	-1.84104	8.17904e-18
scaffold_1	AL1G22630	27	43	6	20	28	52	1.08769	2.62481	0.586845	0.621444	2.23562	1.91685	-1.81348	0.000100153	-0.228625	0.992609	1.58711	2.14875e-05
scaffold_1	AL1G22640	2	6	7	18	5	6	0.281333	0.366252	0.684653	0.5593	0.399218	0.221175	1.43388	0.288299	0.224112	1	-1.20468	0.0378637
scaffold_1	AL1G22650	0	0	0	0	0	0	0	0	0	0	0	0	NA	NA	NA	NA	NA	NA
scaffold_1	AL1G22660	8	21	0	1	29	34	0.187598	1.28188	0	0.0310722	2.31546	1.25332	-5.74375	0.000137803	0.875153	0.918231	6.6239	2.16402e-05
scaffold_1	AL1G22670	1052	1430	977	3174	1175	2425	48.5314	87.2901	95.558	98.6232	93.8162	89.3914	0.345322	0.00405714	0.0685403	0.992609	-0.275284	0.035975
scaffold_1	AL1G22680	75	99	49	144	90	153	3.31583	6.04316	4.79257	4.4744	7.18592	5.63995	-0.214327	0.50013	0.0584582	1	0.274125	0.279802
scaffold_1	AL1G22690	42	76	61	172	73	139	3.57113	4.63919	5.96626	5.34442	5.82858	5.12388	0.675204	0.0136194	0.434001	0.497134	-0.238375	0.324904
scaffold_1	AL1G22700	0	0	0	0	0	0	0	0	0	0	0	0	NA	NA	NA	NA	NA	NA
scaffold_1	AL1G22710	0	5	0	1	2	2	0	0.30521	0	0.0310722	0.159687	0.0737249	-3.03597	0.736581	-0.361466	1	2.68629	0.52902
scaffold_1	AL1G22720	65	75	32	108	113	184	3.77277	4.57815	3.12984	3.3558	9.02232	6.78269	-0.432569	0.234684	0.654906	0.125933	1.08821	4.49224e-05
scaffold_1	AL1G22730	338	433	82	195	303	592	9.80921	26.4312	8.02022	6.05908	24.1926	21.8226	-1.76442	1.99152e-22	-0.247005	0.325428	1.51856	1.83826e-26
scaffold_1	AL1G22740	106	110	206	608	97	210	5.3164	6.71462	20.1484	18.8919	7.74482	7.74111	1.51597	6.34861e-22	-0.00774551	1	-1.52351	1.04e-23
scaffold_1	AL1G22750	299	437	284	836	373	692	10.2352	26.6754	27.7773	25.9764	29.7816	25.5088	0.255012	0.119711	0.100982	0.992609	-0.152206	0.272833
scaffold_1	AL1G22760	4307	6062	4349	14103	5262	10388	179.693	370.037	425.365	438.212	420.137	382.927	0.440226	0.00266674	0.141434	0.992609	-0.297129	0.23269
scaffold_1	AL1G22770	6	12	2	5	8	26	1.04008	0.732504	0.195615	0.155361	0.638748	0.958424	-1.61037	0.185254	0.393088	0.992609	2.00671	0.000240991
scaffold_1	AL1G22780	12074	16529	4680	15441	12184	24898	595.418	1008.96	457.739	479.786	972.814	917.801	-0.908726	6.71824e-07	-0.0900411	1	0.82022	0.0272418
scaffold_1	AL1G22790	699	887	127	381	801	1563	25.3342	54.1443	12.4216	11.8385	63.9547	57.616	-2.01931	1.89957e-27	0.112749	0.881568	2.13321	2.9216e-60
scaffold_1	AL1G22800	72	87	41	125	66	138	2.68029	5.31066	4.01011	3.88403	5.26967	5.08702	-0.32725	0.313299	-0.127007	1	0.201167	0.402371
scaffold_1	AL1G22810	273	336	137	467	240	515	12.2484	20.5101	13.3996	14.5107	19.1625	18.9842	-0.439266	0.0378088	-0.180453	0.881394	0.259849	0.127277
scaffold_1	AL1G22820	29	27	23	48	30	44	1.9987	1.64813	2.24957	1.49147	2.39531	1.62195	0.0625631	1	-0.029427	1	-0.0923519	1
scaffold_1	AL1G22830	52	64	32	121	53	128	3.63992	3.90669	3.12984	3.75974	4.23171	4.71839	-0.0643776	0.991154	0.122879	0.992609	0.188311	0.585649
scaffold_1	AL1G22840	3704	4768	2271	8108	3739	8002	89.0896	291.048	222.121	251.934	298.535	294.973	-0.144795	0.736581	-0.0131863	1	0.132866	0.719334
scaffold_1	AL1G22850	0	10	0	0	0	0	0	0.61042	0	0	0	0	Neg. infinite	0.527859	Neg. infinite	0.93054	NA	NA
scaffold_1	AL1G22860	5	8	4	4	3	5	0.351426	0.488336	0.39123	0.124289	0.239531	0.184312	-0.622281	0.576364	-1.09391	0.957763	-0.469588	1
scaffold_1	AL1G22870	0	1	0	0	1	0	0	0.061042	0	0	0.0798436	0	Neg. infinite	0.937637	0.38448	1	Infinite	1
scaffold_1	AL1G22880	0	1	0	0	0	0	0	0.061042	0	0	0	0	Neg. infinite	0.937637	Neg. infinite	1	NA	NA
scaffold_1	AL1G22890	292	438	221	735	319	644	17.0252	26.7364	21.6155	22.8381	25.4701	23.7394	-0.00271138	0.961847	-0.0500849	1	-0.0454009	0.668021
scaffold_1	AL1G22900	69	104	114	353	63	129	4.05292	6.34837	11.1501	10.9685	5.03014	4.75526	1.06741	1.19356e-08	-0.302261	0.656952	-1.36769	2.12742e-15
scaffold_1	AL1G22910	23	43	24	72	34	50	0.946168	2.62481	2.34738	2.2372	2.71468	1.84312	0.215399	0.771885	0.0058941	1	-0.206503	0.400074
scaffold_1	AL1G22920	86	119	41	131	96	166	2.02729	7.264	4.01011	4.07046	7.66498	6.11917	-0.641412	0.00784765	-0.0676051	1	0.57539	0.0113493
scaffold_1	AL1G22930	56	81	179	556	273	508	1.37029	4.9444	17.5076	17.2762	21.7973	18.7261	2.05165	2.35276e-31	2.07695	7.08596e-36	0.0270891	1
scaffold_1	AL1G22940	1	3	0	1	0	0	0.0321573	0.183126	0	0.0310722	0	0	-2.87051	0.687782	Neg. infinite	0.892345	Neg. infinite	1
scaffold_1	AL1G22950	376	596	76	248	448	970	10.1483	36.381	7.43338	7.70591	35.7699	35.7566	-1.96256	1.33916e-39	0.0850468	0.992609	2.04984	9.574e-48
scaffold_1	AL1G22960	0	0	0	0	1	2	0	0	0	0	0.0798436	0.0737249	NA	NA	Infinite	0.992609	Infinite	0.369428
scaffold_1	AL1G22970	57	124	95	210	87	167	3.73119	7.56921	9.29172	6.52517	6.94639	6.15603	0.563225	0.460365	0.0981999	1	-0.461394	0.316285
scaffold_1	AL1G22980	51	93	12	60	54	90	5.80902	5.67691	1.17369	1.86433	4.31155	3.31762	-1.50272	2.71234e-05	-0.376876	0.397367	1.12884	0.00445912
scaffold_1	AL1G22990	1	6	9	45	6	15	0.0625183	0.366252	0.880268	1.39825	0.479061	0.552937	2.5703	0.00191242	1.22924	0.947126	-1.33334	0.00933223
scaffold_1	AL1G23000	0	8	0	0	0	1	0	0.488336	0	0	0	0.0368625	Neg. infinite	0.559322	-3.64263	0.992609	Infinite	1
scaffold_1	AL1G23010	0	1	0	0	1	0	0	0.061042	0	0	0.0798436	0	Neg. infinite	0.937637	0.38448	1	Infinite	1
scaffold_1	AL1G23020	661	961	271	918	711	1565	19.424	58.6614	26.5059	28.5243	56.7688	57.6897	-0.850632	1.41996e-10	0.0137778	1	0.866236	3.99319e-12
scaffold_1	AL1G23030	42	63	20	85	26	62	5.5874	3.84565	1.95615	2.64114	2.07593	2.28547	-0.476567	0.311468	-0.744995	0.142755	-0.266405	0.280824
scaffold_1	AL1G23040	0	2	0	2	0	1	0	0.122084	0	0.0621444	0	0.0368625	-0.71404	1	-1.64263	1	-0.916875	1
scaffold_1	AL1G23050	1	1	1	0	0	0	0.0659627	0.061042	0.0978076	0	0	0	-0.391625	0.988423	Neg. infinite	0.992609	Neg. infinite	1
scaffold_1	AL1G23060	0	1	0	0	0	0	0	0.061042	0	0	0	0	Neg. infinite	0.937637	Neg. infinite	1	NA	NA
scaffold_1	AL1G23070	83	98	23	71	97	214	10.0074	5.98212	2.24957	2.20613	7.74482	7.88856	-1.34237	3.47232e-07	0.27825	0.480306	1.62144	6.46498e-15
scaffold_1	AL1G23080	3647	4887	975	3036	3436	7124	485.172	298.312	95.3624	94.3353	274.342	262.608	-1.4724	1.75878e-28	-0.163635	0.992609	1.31018	1.7527e-16
scaffold_1	AL1G23090	6	6	2	12	4	12	1.30614	0.366252	0.195615	0.372867	0.319374	0.442349	-0.414913	1	-0.181098	1	0.233989	1
scaffold_1	AL1G23100	126	202	545	1825	130	296	2.66296	12.3305	53.3051	56.7068	10.3797	10.9113	2.46772	4.144e-73	-0.0933706	0.999984	-2.5588	1.39514e-85
scaffold_1	AL1G23110	387	584	294	905	391	642	14.6826	35.6485	28.7554	28.1204	31.2188	23.6657	-0.0586275	0.768076	-0.307934	0.18581	-0.247317	0.069838
scaffold_1	AL1G23120	1	3	1	1	3	5	0.0230508	0.183126	0.0978076	0.0310722	0.239531	0.184312	-0.844126	0.841113	0.68139	1	1.53041	0.194576
scaffold_1	AL1G23130	357	502	213	808	351	706	17.1613	30.6431	20.833	25.1064	28.0251	26.0249	-0.197608	0.577966	-0.157952	0.722315	0.0413496	0.929893
scaffold_1	AL1G23140	9	14	7	17	9	27	0.416125	0.854588	0.684653	0.528228	0.718592	0.995286	-0.208127	0.853614	0.107821	1	0.318015	0.360058
scaffold_1	AL1G23150	8	12	3	10	8	14	0.365458	0.732504	0.293423	0.310722	0.638748	0.516074	-1.01413	0.424463	-0.276583	1	0.739521	0.347229
scaffold_1	AL1G23160	0	1	0	0	0	0	0	0.061042	0	0	0	0	Neg. infinite	0.937637	Neg. infinite	1	NA	NA
scaffold_1	AL1G23170	0	0	0	0	0	0	0	0	0	0	0	0	NA	NA	NA	NA	NA	NA
scaffold_1	AL1G23180	0	1	0	0	0	0	0	0.061042	0	0	0	0	Neg. infinite	0.937637	Neg. infinite	1	NA	NA
scaffold_1	AL1G23190	57	94	8	30	62	152	2.31799	5.73795	0.782461	0.932167	4.9503	5.60309	-2.41204	2.20549e-13	0.0184782	1	2.43296	2.94868e-19
scaffold_1	AL1G23200	13	16	7	9	12	15	0.45146	0.976672	0.684653	0.27965	0.958123	0.552937	-0.910019	0.144657	-0.457684	0.976871	0.453179	0.494482
scaffold_1	AL1G23210	0	0	0	0	0	1	0	0	0	0	0	0.0368625	NA	NA	Infinite	1	Infinite	1
scaffold_1	AL1G23220	122	160	44	145	84	158	3.81362	9.76672	4.30353	4.50547	6.70686	5.82427	-0.983949	3.28716e-06	-0.670329	0.00294291	0.314952	0.227565
scaffold_1	AL1G23230	660	1019	471	1499	740	1414	22.6227	62.2018	46.0674	46.5773	59.0842	52.1235	-0.141449	0.390528	-0.0729501	0.974967	0.0706005	0.835302
scaffold_1	AL1G23240	920	1339	2938	9198	1108	2351	22.8872	81.7353	287.359	285.802	88.4667	86.6636	2.05157	3.02709e-57	0.148806	0.743452	-1.90095	3.57845e-31
scaffold_1	AL1G23250	182	252	65	217	195	422	13.6989	15.3826	6.35749	6.74267	15.5695	15.556	-1.02596	9.71376e-09	0.0304096	1	1.05796	5.08346e-11
scaffold_1	AL1G23260	1000	1438	1079	3559	1033	2259	44.1543	87.7784	105.534	110.586	82.4784	83.2723	0.533281	9.23988e-06	-0.0415231	1	-0.573036	1.29201e-05
scaffold_1	AL1G23270	10	12	20	62	17	28	0.353234	0.732504	1.95615	1.92648	1.35734	1.03215	1.50166	0.00151248	0.604532	0.932334	-0.896226	0.00355767
scaffold_1	AL1G23280	0	1	0	0	0	0	0	0.061042	0	0	0	0	Neg. infinite	0.937637	Neg. infinite	1	NA	NA
scaffold_1	AL1G23290	34	36	2	4	40	74	5.42776	2.19751	0.195615	0.124289	3.19374	2.72782	-3.79017	1.25002e-10	0.230121	0.992609	4.0205	2.26072e-20
scaffold_1	AL1G23300	492	714	355	1216	522	1126	18.9171	43.584	34.7217	37.7838	41.6783	41.5071	-0.0253692	0.998507	-0.0197794	1	0.00740963	0.989054
scaffold_1	AL1G23310	163	285	128	378	179	360	5.84392	17.397	12.5194	11.7453	14.292	13.2705	-0.152428	0.339334	-0.162385	0.804838	-0.00728195	1
scaffold_1	AL1G23320	19	36	259	712	29	45	0.424932	2.19751	25.3322	22.1234	2.31546	1.65881	3.85113	8.26339e-78	0.0740953	1	-3.77399	5.96947e-83
scaffold_1	AL1G23330	0	0	0	0	0	0	0	0	0	0	0	0	NA	NA	NA	NA	NA	NA
scaffold_1	AL1G23340	14	20	10	38	19	34	0.674251	1.22084	0.978076	1.18074	1.51703	1.25332	0.0521736	0.937637	0.21444	1	0.164039	1
scaffold_1	AL1G23350	25	39	12	30	35	74	0.884602	2.38064	1.17369	0.932167	2.79452	2.72782	-0.887969	0.0326663	0.312159	0.951676	1.20222	2.64562e-05
scaffold_1	AL1G23360	206	340	44	150	289	501	16.3416	20.7543	4.30353	4.66083	23.0748	18.4681	-1.88079	4.62793e-27	0.133529	1	2.01675	2.46582e-19
scaffold_1	AL1G23370	15	15	6	30	17	36	1.54916	0.91563	0.586845	0.932167	1.35734	1.32705	-0.320337	0.954144	0.306655	0.992609	0.627138	0.277383
scaffold_1	AL1G23380	92	118	44	142	99	223	4.45161	7.20296	4.30353	4.41226	7.90451	8.22033	-0.577185	0.0196879	0.119794	0.975375	0.698197	0.0002175
scaffold_1	AL1G23390	153	227	74	273	179	378	8.13323	13.8565	7.23776	8.48272	14.292	13.934	-0.561052	0.00520713	0.0894713	0.992609	0.652466	0.000191248
scaffold_1	AL1G23400	392	502	238	744	388	753	7.55161	30.6431	23.2782	23.1177	30.9793	27.7574	-0.25526	0.142518	-0.10859	0.974967	0.147877	0.398856
scaffold_1	AL1G23410	45	84	13	36	46	125	1.90368	5.12753	1.2715	1.1186	3.6728	4.60781	-1.69204	4.89115e-08	-0.0863538	1	1.60865	8.34917e-07
scaffold_1	AL1G23420	0	0	0	0	0	0	0	0	0	0	0	0	NA	NA	NA	NA	NA	NA
scaffold_1	AL1G23430	55	74	144	350	74	135	2.02692	4.51711	14.0843	10.8753	5.90842	4.97643	1.64778	5.29312e-08	0.257472	0.892143	-1.38892	1.98679e-06
scaffold_1	AL1G23440	110	180	103	309	162	314	6.86036	10.9876	10.0742	9.60132	12.9347	11.5748	0.163956	0.598171	0.286458	0.523442	0.124867	0.547612
scaffold_1	AL1G23450	64	73	133	418	54	107	6.71073	4.45607	13.0084	12.9882	4.31155	3.94428	1.59951	1.17712e-18	-0.247963	0.953952	-1.84681	3.41563e-27
scaffold_1	AL1G23460	1305	1741	876	2788	1443	2989	60.9401	106.274	85.6794	86.6294	115.214	110.182	-0.125207	0.582838	0.0697474	0.992609	0.196358	0.205846
scaffold_1	AL1G23470	91	120	102	281	95	192	3.26029	7.32504	9.97637	8.73129	7.58514	7.07759	0.52029	0.0119867	-0.0229473	1	-0.54192	0.00401742
scaffold_1	AL1G23480	0	1	0	0	0	0	0	0.061042	0	0	0	0	Neg. infinite	0.937637	Neg. infinite	1	NA	NA
scaffold_1	AL1G23490	275	392	102	305	305	676	5.90781	23.9285	9.97637	9.47703	24.3523	24.919	-1.07254	1.42811e-12	0.0773776	0.992431	1.15162	8.67416e-17
scaffold_1	AL1G23500	770	985	155	368	870	1675	56.1907	60.1264	15.1602	11.4346	69.4639	61.7446	-2.03373	3.8772e-27	0.0774952	0.992609	2.11237	4.45938e-64
scaffold_1	AL1G23510	144	183	74	260	184	342	8.91067	11.1707	7.23776	8.07878	14.6912	12.607	-0.403223	0.0906599	0.234987	0.585426	0.639407	0.000469205
scaffold_1	AL1G23520	31	36	3	19	22	38	1.08942	2.19751	0.293423	0.590372	1.75656	1.40077	-2.23882	4.78332e-05	-0.603383	0.521545	1.63633	0.000779152
scaffold_1	AL1G23530	57	108	49	114	68	133	1.75356	6.59254	4.79257	3.54223	5.42936	4.90271	-0.244604	0.322043	-0.127464	0.992609	0.120141	0.395686
scaffold_1	AL1G23540	31	33	34	88	31	63	1.55707	2.01439	3.32546	2.73436	2.47515	2.32233	0.585558	0.112103	0.0584647	1	-0.5268	0.0927764
scaffold_1	AL1G23550	366	621	317	1014	378	818	5.62145	37.9071	31.005	31.5072	30.1809	30.1535	0.070036	0.789195	-0.173861	0.750802	-0.241349	0.0745184
scaffold_1	AL1G23560	27	45	70	169	26	51	0.869605	2.74689	6.84653	5.25121	2.07593	1.87998	1.47286	2.69052e-06	-0.332208	0.903552	-1.80266	1.24815e-08
scaffold_1	AL1G23570	231	323	35	83	259	440	11.0323	19.7166	3.42326	2.57899	20.6795	16.2195	-2.50576	5.52366e-44	-0.0803201	0.983198	2.427	7.93357e-20
scaffold_1	AL1G23580	0	0	0	0	0	0	0	0	0	0	0	0	NA	NA	NA	NA	NA	NA
scaffold_1	AL1G23590	404	656	868	2797	518	1070	22.769	40.0436	84.897	86.909	41.359	39.4428	1.41991	1.00477e-30	0.137975	0.878856	-1.27959	8.11527e-26
scaffold_1	AL1G23600	53	65	41	101	56	131	3.02008	3.96773	4.01011	3.13829	4.47124	4.82898	-0.0399736	0.887793	0.152415	0.979677	0.193333	0.206121
scaffold_1	AL1G23610	1	2	0	0	0	6	0.0805064	0.122084	0	0	0	0.221175	Neg. infinite	0.579596	0.160307	1	Infinite	0.560684
scaffold_1	AL1G23620	76	114	26	77	90	216	5.38208	6.95879	2.543	2.39256	7.18592	7.96229	-1.23282	5.51971e-07	0.195819	0.817522	1.43058	9.25374e-13
scaffold_1	AL1G23630	0	0	0	0	0	1	0	0	0	0	0	0.0368625	NA	NA	Infinite	1	Infinite	1
scaffold_1	AL1G23640	57	74	3	14	45	115	1.87334	4.51711	0.293423	0.435011	3.59296	4.23918	-3.47237	3.63945e-17	-0.236844	0.992609	3.23688	4.57498e-18
scaffold_1	AL1G23650	515	747	421	1264	528	1068	17.7352	45.5984	41.177	39.2753	42.1574	39.3691	0.0579944	0.817988	-0.115803	0.892345	-0.172007	0.231383
scaffold_1	AL1G23660	0	0	0	0	0	0	0	0	0	0	0	0	NA	NA	NA	NA	NA	NA
scaffold_1	AL1G23670	3	10	0	2	2	4	0.0971088	0.61042	0	0.0621444	0.159687	0.14745	-3.5595	0.10714	-1.46869	0.822601	2.0968	0.435955
scaffold_1	AL1G23680	0	0	2	5	34	59	0	0	0.195615	0.155361	2.71468	2.17488	Infinite	0.288642	Infinite	2.75483e-12	3.60729	1.38426e-15
scaffold_1	AL1G23690	129	164	69	188	156	248	5.89301	10.0109	6.74872	5.84158	12.4556	9.14189	-0.529735	0.00570968	0.0520867	1	0.582968	0.0313623
scaffold_1	AL1G23700	38	57	28	95	30	61	0.867385	3.47939	2.73861	2.95186	2.39531	2.24861	-0.0263218	1	-0.513554	0.467835	-0.485255	0.0565319
scaffold_1	AL1G23710	0	3	2	1	2	7	0	0.183126	0.195615	0.0310722	0.159687	0.258037	0.538469	1	1.24175	1	0.714282	0.271118
scaffold_1	AL1G23720	73	99	119	432	70	114	2.74631	6.04316	11.6391	13.4232	5.58905	4.20232	1.24317	1.95352e-12	-0.31174	0.514684	-1.55339	6.91482e-15
scaffold_1	AL1G23730	83	112	63	143	53	125	10.7097	6.83671	6.16188	4.44333	4.23171	4.60781	-0.183322	0.352766	-0.632896	0.0581108	-0.448194	0.383799
scaffold_1	AL1G23740	485	775	346	1461	508	1393	22.4648	47.3076	33.8414	45.3965	40.5605	51.3494	0.0542012	0.768691	0.0785863	1	0.0267036	1
scaffold_1	AL1G23750	0	3	0	2	0	0	0	0.183126	0	0.0621444	0	0	-1.299	0.937637	Neg. infinite	0.992609	Neg. infinite	0.634111
scaffold_1	AL1G23760	445	558	82	313	422	840	24.8081	34.0614	8.02022	9.72561	33.694	30.9645	-1.8089	1.49983e-16	-0.138187	0.88875	1.67187	1.99947e-30
scaffold_1	AL1G23770	348	491	80	226	315	534	25.3414	29.9716	7.82461	7.02232	25.1507	19.6845	-1.79525	5.52071e-33	-0.396925	0.00833986	1.39998	3.27739e-10
scaffold_1	AL1G23780	1137	1962	731	2690	1666	3481	59.3082	119.764	71.4973	83.5843	133.019	128.318	-0.266409	0.334341	0.291692	0.283775	0.56076	0.000229241
scaffold_1	AL1G23790	1428	1832	1177	4208	1544	3342	70.0848	111.829	115.12	130.752	123.278	123.194	0.285441	0.0514129	0.0966108	0.937315	-0.187588	0.143102
scaffold_1	AL1G23800	38	57	33	101	38	69	0.992082	3.47939	3.22765	3.13829	3.03405	2.54351	0.134621	0.804074	-0.251742	0.940594	-0.384406	0.123572
scaffold_1	AL1G23810	25	59	8	16	22	52	1.19674	3.60148	0.782461	0.497156	1.75656	1.91685	-1.94773	0.0016654	-0.614687	0.701024	1.33701	4.01136e-05
scaffold_1	AL1G23820	0	5	0	1	3	5	0	0.30521	0	0.0310722	0.239531	0.184312	-3.03597	0.736581	0.509723	1	3.55746	0.0778096
scaffold_1	AL1G23830	354	581	264	815	373	782	13.9497	35.4654	25.8212	25.3239	29.7816	28.8264	-0.146123	0.335533	-0.142591	0.718153	0.00591601	1
scaffold_1	AL1G23840	144	175	58	154	153	279	7.50752	10.6824	5.67284	4.78512	12.2161	10.2846	-0.926436	3.38724e-06	-0.0143824	1	0.912977	7.91442e-08
scaffold_1	AL1G23850	0	0	0	0	0	0	0	0	0	0	0	0	NA	NA	NA	NA	NA	NA
scaffold_1	AL1G23860	0	0	0	0	0	0	0	0	0	0	0	0	NA	NA	NA	NA	NA	NA
scaffold_1	AL1G23870	0	0	0	0	0	0	0	0	0	0	0	0	NA	NA	NA	NA	NA	NA
scaffold_1	AL1G23880	0	0	0	0	0	0	0	0	0	0	0	0	NA	NA	NA	NA	NA	NA
scaffold_1	AL1G23890	105	152	158	465	125	222	3.52055	9.27839	15.4536	14.4486	9.98044	8.18346	0.925546	4.1573e-08	0.0107679	1	-0.912999	1.17556e-09
scaffold_1	AL1G23900	40	60	30	68	61	92	1.87555	3.66252	2.93423	2.11291	4.87046	3.39135	-0.27684	0.306087	0.237061	0.992609	0.515796	0.143256
scaffold_1	AL1G23910	82	124	24	94	85	164	3.30076	7.56921	2.34738	2.92079	6.7867	6.04544	-1.25191	8.52478e-07	-0.163955	0.950828	1.09	3.38269e-06
scaffold_1	AL1G23920	0	0	0	0	0	0	0	0	0	0	0	0	NA	NA	NA	NA	NA	NA
scaffold_1	AL1G23930	0	0	0	0	0	0	0	0	0	0	0	0	NA	NA	NA	NA	NA	NA
scaffold_1	AL1G23940	0	0	0	0	0	0	0	0	0	0	0	0	NA	NA	NA	NA	NA	NA
scaffold_1	AL1G23950	118	134	88	265	82	170	5.27352	8.17963	8.60707	8.23414	6.54717	6.26662	0.0929695	0.680428	-0.492585	0.267898	-0.584925	0.00142889
scaffold_1	AL1G23960	13	29	4	19	19	38	0.43404	1.77022	0.39123	0.590372	1.51703	1.40077	-1.32984	0.0497928	0.0427543	1	1.3765	0.00282783
scaffold_1	AL1G23970	40	62	72	244	29	57	3.12734	3.7846	7.04215	7.58162	2.31546	2.10116	1.23718	2.34652e-08	-0.685035	0.162625	-1.92008	1.12846e-20
scaffold_1	AL1G23980	0	1	0	0	0	0	0	0.061042	0	0	0	0	Neg. infinite	0.937637	Neg. infinite	1	NA	NA
scaffold_1	AL1G23990	0	5	0	2	0	0	0	0.30521	0	0.0621444	0	0	-2.03597	0.819944	Neg. infinite	0.983198	Neg. infinite	0.634111
scaffold_1	AL1G24000	0	0	0	0	0	0	0	0	0	0	0	0	NA	NA	NA	NA	NA	NA
scaffold_1	AL1G24010	273	475	79	230	352	724	17.2033	28.995	7.7268	7.14661	28.1049	26.6884	-1.59885	3.07155e-14	0.0892444	1	1.69075	5.02356e-32
scaffold_1	AL1G24020	127	153	119	373	129	286	4.66366	9.33943	11.6391	11.5899	10.2998	10.5427	0.413258	0.0138843	0.0664519	0.992609	-0.345892	0.0454435
scaffold_1	AL1G24030	154	261	112	332	171	304	9.108	15.932	10.9544	10.316	13.6532	11.2062	-0.236116	0.154183	-0.207564	0.577643	0.0310832	1
scaffold_1	AL1G24040	60	89	89	194	47	132	1.78712	5.43274	8.70487	6.02801	3.75265	4.86584	0.691526	0.130567	-0.265166	0.974967	-0.954873	0.0842546
scaffold_1	AL1G24050	0	1	4	14	0	1	0	0.061042	0.39123	0.435011	0	0.0368625	4.00269	0.0570147	-0.642632	1	-4.63402	0.000113233
scaffold_1	AL1G24060	25	33	2	1	34	61	0.696104	2.01439	0.195615	0.0310722	2.71468	2.24861	-3.99459	9.33064e-10	0.274906	0.992609	4.27053	2.07485e-19
scaffold_1	AL1G24070	590	765	616	1883	620	1285	27.4395	46.6971	60.2495	58.509	49.503	47.3682	0.502244	4.29065e-05	0.0163372	1	-0.484648	0.000114662
scaffold_1	AL1G24080	826	1112	307	931	867	1861	34.2811	67.8787	30.0269	28.9282	69.2244	68.601	-1.01935	1.08744e-15	0.0144395	1	1.03523	8.12877e-18
scaffold_1	AL1G24090	0	2	1	0	0	4	0	0.122084	0.0978076	0	0	0.14745	-0.0940021	0.981059	0.357368	1	0.462206	0.757358
scaffold_1	AL1G24100	0	0	0	0	0	0	0	0	0	0	0	0	NA	NA	NA	NA	NA	NA
scaffold_1	AL1G24110	25	38	19	67	41	56	1.15228	2.3196	1.85834	2.08184	3.27359	2.0643	0.0380722	0.937637	0.273059	1	0.237044	0.930462
scaffold_1	AL1G24120	395	553	217	597	463	930	15.6251	33.7562	21.2242	18.5501	36.9676	34.2821	-0.551068	2.96965e-05	0.0978066	0.974967	0.650476	9.78893e-08
scaffold_1	AL1G24130	4	0	1	0	3	9	0.204504	0	0.0978076	0	0.239531	0.331762	-1.63822	0.807112	0.750017	0.992609	2.38004	0.00906715
scaffold_1	AL1G24140	91	168	47	136	90	219	4.03187	10.2551	4.59696	4.22582	7.18592	8.07288	-0.814515	0.000331647	-0.213884	0.974967	0.603552	0.000535351
scaffold_1	AL1G24150	16	16	11	53	14	27	0.724806	0.976672	1.07588	1.64683	1.11781	0.995286	0.428163	0.29582	-0.133744	1	-0.561766	0.0844113
scaffold_1	AL1G24160	2774	3754	450	1273	2660	5335	76.2296	229.152	44.0134	39.5549	212.384	196.661	-2.26798	2.48302e-68	-0.169026	0.930745	2.1004	9.12098e-50
scaffold_1	AL1G24170	2	2	0	0	1	2	0.462776	0.122084	0	0	0.0798436	0.0737249	Neg. infinite	0.438111	-0.91535	1	Infinite	0.369428
scaffold_1	AL1G24180	241	372	541	1816	340	631	15.6169	22.7076	52.9139	56.4272	27.1468	23.2602	1.55167	2.8394e-34	0.238462	0.493787	-1.3111	4.45853e-29
scaffold_1	AL1G24190	407	569	847	2997	339	672	13.338	34.7329	82.843	93.1234	27.067	24.7716	1.55429	2.48096e-21	-0.403518	0.00867836	-1.95616	1.89885e-28
scaffold_1	AL1G24200	89	138	122	275	68	158	9.606	8.4238	11.9325	8.54486	5.42936	5.82427	0.565353	0.184634	-0.486061	0.142894	-1.04937	0.0114045
scaffold_1	AL1G24210	1435	1849	1487	4504	1609	3105	50.1898	112.867	145.44	139.949	128.468	114.458	0.489055	7.81328e-05	0.0631654	0.995965	-0.42466	0.0033088
scaffold_1	AL1G24220	49	65	63	205	44	81	6.03519	3.96773	6.16188	6.36981	3.51312	2.98586	0.832678	0.000224128	-0.30988	0.805143	-1.14117	7.08789e-09
scaffold_1	AL1G24230	464	660	151	363	518	916	25.1989	40.2877	14.7689	11.2792	41.359	33.766	-1.40641	7.99583e-27	-0.0721919	0.965156	1.33587	4.99539e-12
scaffold_1	AL1G24240	382	502	235	637	333	633	18.0099	30.6431	22.9848	19.793	26.5879	23.3339	-0.353887	0.00917381	-0.32403	0.0681175	0.0311564	0.759111
scaffold_1	AL1G24250	51	52	23	50	70	96	3.91308	3.17418	2.24957	1.55361	5.58905	3.5388	-0.78029	0.0703537	0.285841	0.992609	1.0662	0.0287599
scaffold_1	AL1G24260	0	1	0	8	1	0	0	0.061042	0	0.248578	0.0798436	0	2.28596	0.706739	0.38448	1	-1.88966	0.514369
scaffold_1	AL1G24270	20089	28614	5131	15704	22837	43672	1058.61	1746.66	501.851	487.958	1823.39	1609.86	-1.59357	1.99103e-15	0.00653807	1	1.60182	0.00183985
scaffold_1	AL1G24280	231	354	247	764	267	519	19.1356	21.6089	24.1585	23.7392	21.3182	19.1316	0.426651	0.00423605	-0.0114935	1	-0.436085	0.000878611
scaffold_1	AL1G24290	605	761	925	2735	643	1336	32.5473	46.453	90.472	84.9825	51.3394	49.2482	1.04925	4.53001e-18	0.0550705	0.992609	-0.99307	4.4139e-15
scaffold_1	AL1G24300	299	457	111	335	300	562	4.17512	27.8962	10.8566	10.4092	23.9531	20.7167	-1.11528	2.25902e-14	-0.239429	0.228427	0.877893	1.77689e-09
scaffold_1	AL1G24310	0	3	0	0	0	0	0	0.183126	0	0	0	0	Neg. infinite	0.687782	Neg. infinite	0.992609	NA	NA
scaffold_1	AL1G24320	115	214	112	371	133	292	5.3873	13.063	10.9544	11.5278	10.6192	10.7638	0.192018	0.490155	-0.0734573	1	-0.262484	0.111876
scaffold_1	AL1G24330	1	0	4	2	1	3	0.0795117	0	0.39123	0.0621444	0.0798436	0.110587	2.57921	0.630865	1.16505	1	-1.42223	0.909699
scaffold_1	AL1G24340	186	242	147	419	202	387	7.92387	14.7722	14.3777	13.0193	16.1284	14.2658	0.0487796	0.9236	0.00539585	1	-0.0421218	0.942758
scaffold_1	AL1G24350	95	147	18	97	94	195	2.80044	8.97318	1.76054	3.01401	7.50529	7.18818	-1.6205	2.13227e-10	-0.196346	0.863405	1.42638	3.95711e-08
scaffold_1	AL1G24360	0	0	0	0	0	0	0	0	0	0	0	0	NA	NA	NA	NA	NA	NA
scaffold_1	AL1G24370	223	314	163	586	226	510	6.7694	19.1672	15.9426	18.2083	18.0446	18.7998	0.0520495	0.647013	-0.0303566	1	-0.0807206	0.547492
scaffold_1	AL1G24380	111	152	80	219	112	261	3.50166	9.27839	7.82461	6.80482	8.94248	9.6211	-0.147239	0.511232	0.00760386	1	0.156335	0.229089
scaffold_1	AL1G24390	13	27	27	75	24	42	0.46031	1.64813	2.6408	2.33042	1.91625	1.54822	1.06747	0.0143025	0.349368	0.992609	-0.714629	0.0149926
scaffold_1	AL1G24400	16	28	19	77	24	44	1.49364	1.70918	1.85834	2.39256	1.91625	1.62195	0.685294	0.0822495	0.221998	1	-0.460545	0.0550807
scaffold_1	AL1G24410	541	778	325	1334	631	1385	8.68499	47.4907	31.7875	41.4503	50.3813	51.0545	-0.139774	0.927141	0.136371	0.708203	0.27796	0.46092
scaffold_1	AL1G24420	1384	1756	1132	3965	1483	3131	145.564	107.19	110.718	123.201	118.408	115.416	0.26598	0.053761	0.0727194	0.992609	-0.192075	0.129765
scaffold_1	AL1G24430	89	127	59	182	128	178	1.37827	7.75234	5.77065	5.65514	10.22	6.56152	-0.213205	0.456569	0.140177	1	0.355109	0.562514
scaffold_1	AL1G24440	822	1082	598	1555	594	1090	46.659	66.0475	58.4889	48.3173	47.4271	40.1801	-0.140871	0.381665	-0.620125	6.3261e-07	-0.477955	0.0134716
scaffold_1	AL1G24450	486	598	466	1298	434	763	28.6283	36.5031	45.5783	40.3317	34.6521	28.126	0.349145	0.0298468	-0.297999	0.435949	-0.64615	9.82428e-07
scaffold_1	AL1G24460	36	44	51	104	48	72	0.955863	2.68585	4.98819	3.23151	3.83249	2.6541	0.720165	0.217047	0.183182	1	-0.536084	0.369428
scaffold_1	AL1G24470	11	11	0	1	8	45	0.628549	0.671462	0	0.0310722	0.638748	1.65881	-5.47109	0.00176465	0.549497	0.988328	6.02105	0.016962
scaffold_1	AL1G24480	4	15	1	11	3	11	0.236571	0.91563	0.0978076	0.341794	0.239531	0.405487	-1.27989	0.543086	-0.921021	0.974967	0.365115	1
scaffold_1	AL1G24490	89	133	174	490	109	200	2.23734	8.11859	17.0185	15.2254	8.70295	7.37249	1.24942	2.62069e-13	0.0505922	1	-1.19691	7.39556e-15
scaffold_1	AL1G24500	0	3	0	1	0	1	0	0.183126	0	0.0310722	0	0.0368625	-2.299	0.833153	-2.22759	1	0.0831253	1
scaffold_1	AL1G24510	0	8	0	0	0	0	0	0.488336	0	0	0	0	Neg. infinite	0.559322	Neg. infinite	0.951676	NA	NA
scaffold_1	AL1G24520	15	28	38	90	19	45	3.3871	1.70918	3.71669	2.7965	1.51703	1.65881	1.33789	0.00053841	0.113016	1	-1.22194	0.000162581
scaffold_1	AL1G24530	4	6	3	8	0	9	0.216774	0.366252	0.293423	0.248578	0	0.331762	-0.172638	0.99309	-1.02807	1	-0.85356	0.92051
scaffold_1	AL1G24540	210	289	179	498	168	426	5.41393	17.6411	17.5076	15.474	13.4137	15.7034	0.102379	0.736581	-0.264487	0.724756	-0.365348	0.146438
scaffold_1	AL1G24550	379	526	69	244	399	782	9.74644	32.1081	6.74872	7.58162	31.8576	28.8264	-1.95589	1.27194e-36	-0.0684635	0.992609	1.88904	4.53068e-37
scaffold_1	AL1G24560	92	142	103	385	117	242	2.75619	8.66797	10.0742	11.9628	9.3417	8.92071	0.631127	0.00036516	0.165465	0.963333	-0.463528	0.00263285
scaffold_1	AL1G24570	484	695	316	1082	555	1293	18.235	42.4242	30.9072	33.6201	44.3132	47.6631	-0.16231	0.470867	0.158135	0.508452	0.322212	0.0317137
scaffold_1	AL1G24580	84	95	83	240	92	192	4.38827	5.79899	8.11803	7.45733	7.34561	7.07759	0.472801	0.0224121	0.171184	0.88492	-0.301017	0.160105
scaffold_1	AL1G24590	0	3	0	0	0	0	0	0.183126	0	0	0	0	Neg. infinite	0.687782	Neg. infinite	0.992609	NA	NA
scaffold_1	AL1G24600	132	228	40	118	177	424	2.87109	13.9176	3.9123	3.66652	14.1323	15.6297	-1.51735	1.7058e-15	0.266177	0.651045	1.78614	3.69568e-20
scaffold_1	AL1G24610	182	240	221	624	182	382	3.5533	14.6501	21.6155	19.3891	14.5315	14.0815	0.652654	2.07442e-05	-0.0576004	1	-0.708933	1.67039e-06
scaffold_1	AL1G24620	1	2	0	2	1	0	0.0505239	0.122084	0	0.0621444	0.0798436	0	-1.50408	0.943535	-1.39754	1	0.110337	1
scaffold_1	AL1G24630	0	0	0	0	0	0	0	0	0	0	0	0	NA	NA	NA	NA	NA	NA
scaffold_1	AL1G24640	105	161	137	422	203	395	19.0345	9.82776	13.3996	13.1125	16.2082	14.5607	0.710398	4.05335e-05	0.730951	7.10468e-05	0.0226146	1
scaffold_1	AL1G24650	110	138	94	357	120	300	8.26145	8.4238	9.19391	11.0928	9.58123	11.0587	0.400085	0.0360349	0.235387	0.610866	-0.163553	0.517367
scaffold_1	AL1G24660	0	2	0	1	0	0	0	0.122084	0	0.0310722	0	0	-1.71404	0.949639	Neg. infinite	0.992609	Neg. infinite	1
scaffold_1	AL1G24670	122	194	315	1056	215	431	9.63348	11.8422	30.8094	32.8123	17.1664	15.8877	1.73035	5.8894e-34	0.591146	0.0016667	-1.13695	1.20994e-19
scaffold_1	AL1G24680	603	903	209	690	849	1553	24.9958	55.1209	20.4418	21.4398	67.7872	57.2474	-1.13373	7.99825e-18	0.248102	0.340852	1.3838	3.95846e-25
scaffold_1	AL1G24690	183	288	318	937	166	369	13.0402	17.5801	31.1028	29.1147	13.254	13.6022	1.07272	4.1684e-14	-0.283287	0.325906	-1.35384	2.65126e-23
scaffold_1	AL1G24700	0	0	0	0	0	0	0	0	0	0	0	0	NA	NA	NA	NA	NA	NA
scaffold_1	AL1G24710	9	21	1	9	10	23	0.921182	1.28188	0.0978076	0.27965	0.798436	0.847836	-2.21295	0.0270332	-0.289107	1	1.92807	0.00375268
scaffold_1	AL1G24720	0	2	1	1	1	2	0	0.122084	0.0978076	0.0310722	0.0798436	0.0737249	0.312346	1	0.370988	1	0.0697437	1
scaffold_1	AL1G24730	170	225	390	1148	178	367	6.28077	13.7345	38.145	35.6709	14.2122	13.5285	1.59704	4.43117e-31	-0.00678985	1	-1.60249	2.73745e-34
scaffold_1	AL1G24740	38	62	41	113	32	91	1.30687	3.7846	4.01011	3.51116	2.55499	3.35448	0.311543	0.496628	-0.221728	0.992609	-0.530947	0.102239
scaffold_1	AL1G24750	0	4	2	9	0	2	0	0.244168	0.195615	0.27965	0	0.0737249	1.20698	0.723924	-1.64263	1	-2.83826	0.0295153
scaffold_1	AL1G24760	0	2	1	1	0	0	0	0.122084	0.0978076	0.0310722	0	0	0.312346	1	Neg. infinite	0.992609	Neg. infinite	0.588523
scaffold_1	AL1G24770	409	624	331	1013	456	834	9.7238	38.0902	32.3743	31.4762	36.4087	30.7433	0.0203759	0.978974	-0.102438	0.824087	-0.120776	0.309654
scaffold_1	AL1G24780	49	67	73	240	75	108	3.24673	4.08981	7.13995	7.45733	5.98827	3.98114	1.03189	1.59881e-06	0.280975	0.992609	-0.749383	3.15825e-05
scaffold_1	AL1G24790	16	13	29	122	11	37	1.03355	0.793546	2.83642	3.79081	0.878279	1.36391	1.82486	1.65659e-05	0.0792417	1	-1.74646	5.18948e-05
scaffold_1	AL1G24800	144	224	369	1229	260	565	15.2075	13.6734	36.091	38.1878	20.7593	20.8273	1.73101	2.95343e-36	0.701599	5.91675e-06	-1.02727	1.09324e-16
scaffold_1	AL1G24810	272	402	459	1256	309	509	19.6129	24.5389	44.8937	39.0267	24.6717	18.763	1.0255	3.506e-14	-0.121389	0.891716	-1.14503	3.26683e-12
scaffold_1	AL1G24820	25	38	100	354	37	117	1.39598	2.3196	9.78076	10.9996	2.95421	4.31291	2.43699	3.79101e-28	0.736356	0.379144	-1.69859	1.57806e-12
scaffold_1	AL1G24830	0	1	0	0	0	0	0	0.061042	0	0	0	0	Neg. infinite	0.937637	Neg. infinite	1	NA	NA
scaffold_1	AL1G24840	2	4	0	0	2	0	0.143509	0.244168	0	0	0.159687	0	Neg. infinite	0.232963	-1.39754	0.981842	Infinite	0.856931
scaffold_1	AL1G24850	13	22	2	5	18	43	0.633198	1.34292	0.195615	0.155361	1.43718	1.58509	-2.59141	0.00136173	0.326324	0.992609	2.92021	1.97633e-09
scaffold_1	AL1G24860	0	0	0	0	0	0	0	0	0	0	0	0	NA	NA	NA	NA	NA	NA
scaffold_1	AL1G24870	0	3	1	0	0	0	0	0.183126	0.0978076	0	0	0	-0.678965	0.827197	Neg. infinite	0.992609	Neg. infinite	1
scaffold_1	AL1G24880	8062	11433	3980	14069	10627	21836	354.149	697.893	389.274	437.155	848.497	804.928	-0.532279	0.00373644	0.274338	0.992609	0.808335	0.0195319
scaffold_1	AL1G24890	0	5	0	1	0	0	0	0.30521	0	0.0310722	0	0	-3.03597	0.736581	Neg. infinite	0.983198	Neg. infinite	1
scaffold_1	AL1G24900	197	216	211	657	134	340	8.04308	13.1851	20.6374	20.4144	10.699	12.5332	0.661238	6.21719e-05	-0.347029	0.958095	-1.0078	1.01617e-11
scaffold_1	AL1G24910	64	102	56	120	65	161	2.45161	6.22629	5.47722	3.72867	5.18983	5.93485	-0.133298	0.497495	-0.046247	1	0.0892117	0.493619
scaffold_1	AL1G24920	97	103	27	42	92	178	7.00412	6.28733	2.6408	1.30503	7.34561	6.56152	-1.68172	0.000191561	-0.0513232	1	1.63057	2.37672e-12
scaffold_1	AL1G24930	0	8	0	1	1	5	0	0.488336	0	0.0310722	0.0798436	0.184312	-3.71404	0.674885	-0.827479	1	2.89831	0.211885
scaffold_1	AL1G24940	0	4	0	0	0	0	0	0.244168	0	0	0	0	Neg. infinite	0.651734	Neg. infinite	0.992609	NA	NA
scaffold_1	AL1G24950	1	2	5	14	1	1	0.0709144	0.122084	0.489038	0.435011	0.0798436	0.0368625	2.37215	0.145075	-0.821561	1	-3.19041	0.000339878
scaffold_1	AL1G24960	0	2	0	0	0	0	0	0.122084	0	0	0	0	Neg. infinite	0.736581	Neg. infinite	0.992609	NA	NA
scaffold_1	AL1G24970	0	2	0	0	0	1	0	0.122084	0	0	0	0.0368625	Neg. infinite	0.736581	-1.64263	1	Infinite	1
scaffold_1	AL1G24980	412	496	202	650	408	811	12.1381	30.2768	19.7571	20.1969	32.5762	29.8954	-0.501464	0.0193508	-0.0496297	1	0.452754	0.00121403
scaffold_1	AL1G24990	82	106	49	151	79	125	4.23863	6.47045	4.79257	4.69191	6.30764	4.60781	-0.294927	0.320049	-0.290159	0.529948	0.00602132	0.888976
scaffold_1	AL1G25000	109	185	77	173	126	254	4.74165	11.2928	7.53118	5.37549	10.0603	9.36306	-0.461713	0.0299444	-0.0633335	0.997936	0.400854	0.0186533
scaffold_1	AL1G25010	0	0	1	0	0	0	0	0	0.0978076	0	0	0	Infinite	1	NA	NA	Neg. infinite	1
scaffold_1	AL1G25020	0	2	0	1	0	0	0	0.122084	0	0.0310722	0	0	-1.71404	0.949639	Neg. infinite	0.992609	Neg. infinite	1
scaffold_1	AL1G25030	0	1	0	0	0	0	0	0.061042	0	0	0	0	Neg. infinite	0.937637	Neg. infinite	1	NA	NA
scaffold_1	AL1G25040	0	0	0	0	0	0	0	0	0	0	0	0	NA	NA	NA	NA	NA	NA
scaffold_1	AL1G25050	0	0	0	0	0	0	0	0	0	0	0	0	NA	NA	NA	NA	NA	NA
scaffold_1	AL1G25060	0	0	0	3	2	1	0	0	0	0.0932167	0.159687	0.0368625	Infinite	0.728628	Infinite	0.992609	0.841901	1
scaffold_1	AL1G25070	0	3	0	1	1	0	0	0.183126	0	0.0310722	0.0798436	0	-2.299	0.833153	-1.20048	1	1.11034	1
scaffold_1	AL1G25080	0	0	0	0	0	0	0	0	0	0	0	0	NA	NA	NA	NA	NA	NA
scaffold_1	AL1G25090	6	14	28	48	12	24	0.176315	0.854588	2.73861	1.49147	0.958123	0.884699	1.84502	0.0596393	0.4555	0.995558	-1.38562	0.114578
scaffold_1	AL1G25100	0	2	0	0	0	1	0	0.122084	0	0	0	0.0368625	Neg. infinite	0.736581	-1.64263	1	Infinite	1
scaffold_1	AL1G25110	564	728	1693	4627	492	942	22.1065	44.4386	165.588	143.771	39.283	34.7244	1.95062	7.96558e-36	-0.305704	0.0799783	-2.2551	2.14874e-43
scaffold_1	AL1G25120	1	6	0	0	4	5	0.0606406	0.366252	0	0	0.319374	0.184312	Neg. infinite	0.174793	0.179428	1	Infinite	0.00966741
scaffold_1	AL1G25130	5	0	0	0	2	2	0.534619	0	0	0	0.159687	0.0737249	Neg. infinite	0.677326	-0.886614	1	Infinite	0.205221
scaffold_1	AL1G25140	1	3	0	0	0	1	0.0410393	0.183126	0	0	0	0.0368625	Neg. infinite	0.43956	-2.79289	0.992609	Infinite	1
scaffold_1	AL1G25150	0	1	0	0	0	0	0	0.061042	0	0	0	0	Neg. infinite	0.937637	Neg. infinite	1	NA	NA
scaffold_1	AL1G25160	116	149	79	296	148	287	11.5851	9.09526	7.7268	9.19738	11.8168	10.5795	0.0460667	0.65466	0.255072	0.54601	0.210266	0.532336
scaffold_1	AL1G25170	52	72	8	7	65	135	2.842	4.39502	0.782461	0.217506	5.18983	4.97643	-2.94039	6.76923e-17	0.222556	0.925877	3.16428	1.18587e-28
scaffold_1	AL1G25180	1	11	11	25	2	14	0.0526689	0.671462	1.07588	0.776806	0.159687	0.516074	1.52497	0.170464	-0.103446	1	-1.61941	0.029968
scaffold_1	AL1G25190	0	0	0	0	0	0	0	0	0	0	0	0	NA	NA	NA	NA	NA	NA
scaffold_1	AL1G25200	122	209	55	210	143	279	5.00082	12.7578	5.37942	6.52517	11.4176	10.2846	-0.743589	0.000653109	-0.0738318	0.992609	0.672392	0.000766272
scaffold_1	AL1G25210	28	44	67	223	45	93	1.81327	2.68585	6.55311	6.92911	3.59296	3.42821	1.6241	2.48824e-11	0.489103	0.525642	-1.13281	5.7759e-09
scaffold_1	AL1G25220	200	271	19	65	247	527	6.63025	16.5424	1.85834	2.01969	19.7214	19.4265	-2.90289	1.77796e-44	0.240087	0.336954	3.14447	6.78221e-63
scaffold_1	AL1G25230	1	3	8	9	1	1	0.0324717	0.183126	0.782461	0.27965	0.0798436	0.0368625	2.19948	0.335261	-1.1898	1	-3.38435	0.0978626
scaffold_1	AL1G25240	39	36	19	76	34	50	0.592904	2.19751	1.85834	2.36149	2.71468	1.84312	-0.180779	1	-0.269811	0.992609	-0.0892903	0.502757
scaffold_1	AL1G25250	130	200	213	603	154	284	4.02218	12.2084	20.833	18.7365	12.2959	10.4689	0.976822	7.82464e-10	-0.0154995	1	-0.990261	5.51512e-12
scaffold_1	AL1G25260	68	104	93	229	78	126	3.60361	6.34837	9.0961	7.11554	6.2278	4.64467	0.627542	0.0146094	-0.145213	0.935541	-0.77075	0.00506869
scaffold_1	AL1G25270	87	121	146	345	88	207	2.49254	7.38608	14.2799	10.7199	7.02623	7.63053	0.965135	0.00203586	0.00740335	1	-0.956199	0.00574529
scaffold_1	AL1G25280	46	63	34	146	59	115	1.40591	3.84565	3.32546	4.53654	4.71077	4.23918	0.231444	0.335284	0.221911	0.974967	-0.00793724	0.711947
scaffold_1	AL1G25290	14	23	31	105	24	41	1.17199	1.40397	3.03203	3.26258	1.91625	1.51136	1.49177	2.6063e-05	0.416594	0.992609	-1.07276	1.59806e-05
scaffold_1	AL1G25300	399	568	295	998	512	1037	17.8316	34.6719	28.8532	31.0101	40.8799	38.2264	0.0141571	0.850967	0.22244	0.333482	0.21001	0.209808
scaffold_1	AL1G25310	0	1	0	1	0	0	0	0.061042	0	0.0310722	0	0	-0.71404	1	Neg. infinite	1	Neg. infinite	1
scaffold_1	AL1G25320	3	5	0	6	1	5	0.312023	0.30521	0	0.186433	0.0798436	0.184312	-1.35785	0.806215	-1.04738	1	0.313345	1
scaffold_1	AL1G25330	2	2	1	2	4	4	0.151646	0.122084	0.0978076	0.0621444	0.319374	0.14745	-0.668587	0.940708	0.674124	1	1.34268	0.363793
scaffold_1	AL1G25340	0	0	0	0	0	0	0	0	0	0	0	0	NA	NA	NA	NA	NA	NA
scaffold_1	AL1G25350	0	2	1	2	1	5	0	0.122084	0.0978076	0.0621444	0.0798436	0.184312	0.629036	1	1.17252	1	0.554698	0.684419
scaffold_1	AL1G25360	0	0	0	0	0	0	0	0	0	0	0	0	NA	NA	NA	NA	NA	NA
scaffold_1	AL1G25370	440	610	84	275	480	1000	12.5466	37.2356	8.21584	8.54486	38.3249	36.8625	-1.94509	1.31337e-39	0.0275113	1	1.97419	2.0461e-45
scaffold_1	AL1G25380	131	142	24	73	124	277	10.1419	8.66797	2.34738	2.26827	9.9006	10.2109	-1.89611	2.95131e-06	0.0378202	1	1.93434	9.74263e-23
scaffold_1	AL1G25390	151	189	154	479	201	346	6.70178	11.5369	15.0624	14.8836	16.0486	12.7544	0.504699	0.00130122	0.252491	0.71447	-0.251109	0.0549765
scaffold_1	AL1G25400	0	0	0	0	0	1	0	0	0	0	0	0.0368625	NA	NA	Infinite	1	Infinite	1
scaffold_1	AL1G25410	226	305	406	1259	245	439	9.50601	18.6178	39.7099	39.1199	19.5617	16.1826	1.26808	5.90309e-22	-0.0684735	0.992609	-1.33509	2.24015e-27
scaffold_1	AL1G25420	97	152	60	129	106	202	4.34444	9.27839	5.86845	4.00832	8.46342	7.44621	-0.619006	0.00155356	-0.123	0.981842	0.498093	0.0132697
scaffold_1	AL1G25430	61	102	37	86	66	135	3.34988	6.22629	3.61888	2.67221	5.26967	4.97643	-0.649189	0.00322264	-0.136683	0.992609	0.514916	0.00625291
scaffold_1	AL1G25440	137	182	249	797	110	228	11.2224	11.1096	24.3541	24.7646	8.78279	8.40464	1.3189	1.04092e-19	-0.38854	0.193861	-1.70606	1.94164e-33
scaffold_1	AL1G25450	6626	8493	1132	4175	7131	16224	967.75	518.43	110.718	129.727	569.364	598.056	-1.96003	5.35109e-25	0.127994	0.994298	2.08927	6.28503e-21
scaffold_1	AL1G25460	231	286	157	431	200	413	5.78302	17.458	15.3558	13.3921	15.9687	15.2242	-0.16138	0.412798	-0.234579	0.576724	-0.072182	0.955085
scaffold_1	AL1G25470	0	2	1	4	6	7	0	0.122084	0.0978076	0.124289	0.479061	0.258037	1.10845	0.937637	2.62248	0.783542	1.52542	0.185208
scaffold_1	AL1G25480	116	156	235	825	167	283	3.81484	9.52255	22.9848	25.6346	13.3339	10.4321	1.53656	2.62572e-23	0.306142	0.510948	-1.22895	5.48093e-15
scaffold_1	AL1G25490	20	31	9	14	15	31	0.68668	1.8923	0.880268	0.435011	1.19765	1.14274	-1.24414	0.00573095	-0.600127	0.694619	0.645978	0.0419146
scaffold_1	AL1G25500	459	605	291	909	447	892	7.75553	36.9304	28.462	28.2446	35.6901	32.8813	-0.212991	0.223589	-0.132016	0.882123	0.0823179	0.674391
scaffold_1	AL1G25510	111	142	176	642	115	232	6.66827	8.66797	17.2141	19.9484	9.18201	8.55209	1.24691	6.12875e-11	-0.0144746	1	-1.26015	2.32945e-12
scaffold_1	AL1G25520	281	454	151	510	345	724	10.6846	27.7131	14.7689	15.8468	27.546	26.6884	-0.540535	0.000357708	0.0907524	0.992609	0.633616	7.37896e-06
scaffold_1	AL1G25530	126	151	527	1813	143	330	8.76617	9.21734	51.5446	56.3339	11.4176	12.1646	2.64429	9.63019e-58	0.260358	0.373631	-2.38302	4.93712e-52
scaffold_1	AL1G25540	140	191	62	185	155	315	5.3769	11.659	6.06407	5.74836	12.3758	11.6117	-0.78734	2.98196e-05	0.0421481	1	0.830984	6.88034e-07
scaffold_1	AL1G25550	316	442	388	1198	374	761	14.6303	26.9806	37.9493	37.2245	29.8615	28.0523	0.690879	1.20436e-07	0.121687	0.892345	-0.56757	5.30996e-06
scaffold_1	AL1G25560	7	16	0	1	5	20	0.173806	0.976672	0	0.0310722	0.399218	0.737249	-5.42596	0.00146846	-0.431164	1	4.99914	0.00181959
scaffold_1	AL1G25570	2	7	1	1	4	15	0.21908	0.427294	0.0978076	0.0310722	0.319374	0.552937	-1.99748	0.30074	0.586175	1	2.58916	0.00170227
scaffold_1	AL1G25580	1	3	0	0	0	0	0.0285704	0.183126	0	0	0	0	Neg. infinite	0.43956	Neg. infinite	0.892345	NA	NA
scaffold_1	AL1G25590	0	0	1	2	0	0	0	0	0.0978076	0.0621444	0	0	Infinite	0.687782	NA	NA	Neg. infinite	0.315647
scaffold_1	AL1G25600	60	92	72	184	65	142	6.67177	5.61587	7.04215	5.71729	5.18983	5.23447	0.46107	0.112087	-0.0206735	1	-0.479727	0.0535068
scaffold_1	AL1G25610	0	1	0	1	1	3	0	0.061042	0	0.0310722	0.0798436	0.110587	-0.71404	1	1.6902	1	2.416	0.52902
scaffold_1	AL1G25620	0	0	0	1	1	0	0	0	0	0.0310722	0.0798436	0	Infinite	1	Infinite	1	1.11034	1
scaffold_1	AL1G25630	0	1	0	0	2	2	0	0.061042	0	0	0.159687	0.0737249	Neg. infinite	0.937637	1.96046	1	Infinite	0.205221
scaffold_1	AL1G25640	18	7	9	36	19	21	1.22662	0.427294	0.880268	1.1186	1.51703	0.774111	0.223172	0.737782	0.217364	1	-0.00944684	0.740914
scaffold_1	AL1G25650	0	4	2	7	2	0	0	0.244168	0.195615	0.217506	0.159687	0	1.00269	0.846754	-0.61552	1	-1.60681	0.0834131
scaffold_1	AL1G25660	3	3	113	369	1	14	0.197256	0.183126	11.0523	11.4656	0.0798436	0.516074	5.88788	8.73058e-65	0.489484	1	-5.39838	4.21626e-78
scaffold_1	AL1G25670	37	50	108	373	47	86	2.4067	3.0521	10.5632	11.5899	3.75265	3.17017	2.04758	9.71663e-24	0.173501	0.996622	-1.87259	1.23088e-26
scaffold_1	AL1G25680	152	232	396	1371	176	361	8.80264	14.1617	38.7318	42.6	14.0525	13.3073	1.79827	1.14377e-34	0.0324221	1	-1.76379	1.83639e-35
scaffold_1	AL1G25690	839	1057	259	867	746	1735	99.9883	64.5214	25.3322	26.9396	59.5633	63.9564	-1.16947	4.27622e-11	-0.118962	1	1.05165	1.84977e-12
scaffold_1	AL1G25700	1	6	2	5	2	1	0.0886888	0.366252	0.195615	0.155361	0.159687	0.0368625	-0.134205	0.966248	-1.1941	0.989657	-1.05229	0.397378
scaffold_1	AL1G25710	195	331	61	163	285	569	7.44207	20.2049	5.96626	5.06477	22.7554	20.9747	-1.52603	1.34641e-17	0.268058	0.379166	1.7966	4.45797e-32
scaffold_1	AL1G25720	63	79	23	69	54	104	3.20502	4.82232	2.24957	2.14398	4.31155	3.83369	-1.00462	0.000469265	-0.307357	0.766403	0.698357	0.00577162
scaffold_1	AL1G25730	0	0	0	0	0	1	0	0	0	0	0	0.0368625	NA	NA	Infinite	1	Infinite	1
scaffold_1	AL1G25740	6	13	0	5	12	26	0.352227	0.793546	0	0.155361	0.958123	0.958424	-2.83502	0.081791	0.579041	0.992609	3.41818	4.66026e-06
scaffold_1	AL1G25750	233	264	253	910	145	316	27.7358	16.1151	24.7453	28.2757	11.5773	11.6485	0.768933	0.000124321	-0.613569	0.144649	-1.38185	4.56543e-15
scaffold_1	AL1G25760	72	135	890	2605	105	211	5.72927	8.24067	87.0487	80.9431	8.38357	7.77798	3.76193	7.69861e-147	0.190098	0.992609	-3.56883	7.17279e-149
scaffold_1	AL1G25770	96	109	656	1764	89	187	6.38972	6.65358	64.1618	54.8114	7.10608	6.89328	3.21035	5.19074e-52	-0.0668475	1	-3.27659	7.3608e-53
scaffold_1	AL1G25780	0	0	0	0	0	0	0	0	0	0	0	0	NA	NA	NA	NA	NA	NA
scaffold_1	AL1G25790	72	132	20	56	90	198	2.5931	8.05755	1.95615	1.74004	7.18592	7.29877	-1.72651	2.39229e-10	0.052304	1	1.7817	1.20633e-16
scaffold_1	AL1G25800	10	38	15	60	21	46	0.176224	2.3196	1.46711	1.86433	1.67671	1.69567	0.298836	0.867213	0.118561	1	-0.174157	0.52902
scaffold_1	AL1G25810	6	16	1	7	10	17	0.307826	0.976672	0.0978076	0.217506	0.798436	0.626662	-2.01082	0.10447	-0.0410677	1	1.97454	0.00838188
scaffold_1	AL1G25820	585	848	186	571	647	1422	24.5962	51.7636	18.1922	17.7422	51.6588	52.4184	-1.28799	1.28523e-22	0.0549263	0.992609	1.34471	1.79205e-27
scaffold_1	AL1G25830	347	559	126	388	380	697	25.2686	34.1225	12.3238	12.056	30.3405	25.6931	-1.17207	6.85764e-17	-0.167257	0.47556	1.00711	8.69626e-13
scaffold_1	AL1G25840	217	318	269	832	215	389	7.45545	19.4114	26.3102	25.8521	17.1664	14.3395	0.672604	1.92454e-06	-0.250465	0.275498	-0.921221	8.33823e-13
scaffold_1	AL1G25850	124	175	170	519	142	297	5.01492	10.6824	16.6273	16.1265	11.3378	10.9481	0.83547	1.85609e-07	0.0877325	0.992609	-0.746075	6.19561e-07
scaffold_1	AL1G25860	105	133	36	95	104	225	6.11516	8.11859	3.52107	2.95186	8.30373	8.29405	-1.19039	4.4076e-08	-0.0215943	1	1.16991	2.99752e-10
scaffold_1	AL1G25870	3825	5386	639	2187	5625	11487	272.75	328.772	62.499	67.9549	449.12	423.439	-2.11519	1.84277e-54	0.43282	0.37957	2.54969	3.7268e-41
scaffold_1	AL1G25880	71	100	74	174	139	242	3.41782	6.1042	7.23776	5.40657	11.0983	8.92071	0.265955	0.594963	0.734835	0.00225865	0.47048	0.0269595
scaffold_1	AL1G25890	114	151	77	279	107	207	6.7695	9.21734	7.53118	8.66915	8.54326	7.63053	-0.0131187	0.911048	-0.210572	0.804838	-0.196053	0.156277
scaffold_1	AL1G25900	786	1217	168	438	925	1938	99.4258	74.2881	16.4317	13.6096	73.8553	71.4394	-2.02209	3.36384e-56	0.0606043	1	2.08477	3.27617e-63
scaffold_1	AL1G25910	245	293	37	119	247	517	7.34627	17.8853	3.61888	3.69759	19.7214	19.0579	-2.19641	3.58117e-15	0.0178059	1	2.2151	1.85094e-39
scaffold_1	AL1G25920	195	269	2666	8138	195	456	10.2862	16.4203	260.755	252.866	15.5695	16.8093	4.16938	4.00511e-194	-0.00784924	1	-4.17568	5.16217e-143
scaffold_1	AL1G25930	3	12	16	58	8	19	0.131785	0.732504	1.56492	1.80219	0.638748	0.700387	1.99647	0.000544185	0.470783	1	-1.5194	2.03979e-05
scaffold_1	AL1G25940	203	284	56	173	223	495	6.31494	17.3359	5.47722	5.37549	17.8051	18.2469	-1.46299	3.28194e-17	0.0780733	0.992609	1.54268	1.2005e-22
scaffold_1	AL1G25950	6	11	1	17	7	13	0.195076	0.671462	0.0978076	0.528228	0.558905	0.479212	-0.690533	0.897416	-0.168941	1	0.524807	1
scaffold_1	AL1G25960	997	1430	1016	2943	1043	1861	61.3255	87.2901	99.3725	91.4455	83.2768	68.601	0.358708	0.00845156	-0.165899	0.524734	-0.522875	4.1895e-05
scaffold_1	AL1G25970	207	312	65	221	292	581	11.8347	19.0451	6.35749	6.86696	23.3143	21.4171	-1.25881	1.14433e-13	0.304732	0.190582	1.56554	5.13945e-24
scaffold_1	AL1G25980	1	1	0	0	0	1	0.0446908	0.061042	0	0	0	0.0368625	Neg. infinite	0.736581	-1.92897	1	Infinite	1
scaffold_1	AL1G25990	42	70	8	30	59	100	2.10343	4.27294	0.782461	0.932167	4.71077	3.68625	-1.97959	6.50149e-08	0.113033	1	2.09512	4.01904e-12
scaffold_1	AL1G26000	120	128	56	204	120	179	6.18734	7.81338	5.47722	6.33873	9.58123	6.59838	-0.402052	0.477001	-0.148365	1	0.254072	0.809146
scaffold_1	AL1G26010	450	562	455	1420	546	1123	31.1185	34.3056	44.5024	44.1226	43.5946	41.3965	0.496178	5.51455e-05	0.243591	0.165897	-0.251501	0.0503823
scaffold_1	AL1G26020	0	0	0	0	0	0	0	0	0	0	0	0	NA	NA	NA	NA	NA	NA
scaffold_1	AL1G26030	199	278	118	332	201	362	4.77747	16.9697	11.5413	10.316	16.0486	13.3442	-0.423995	0.00798627	-0.19139	0.579553	0.234204	0.162082
scaffold_1	AL1G26040	10	15	4	19	15	25	0.445555	0.91563	0.39123	0.590372	1.19765	0.921561	-0.632829	0.681193	0.276286	1	0.91117	0.143676
scaffold_1	AL1G26050	10	6	4	15	10	11	1.33551	0.366252	0.39123	0.466083	0.798436	0.405487	-0.306793	1	-0.020733	1	0.283957	1
scaffold_1	AL1G26060	7	9	2	13	5	11	0.649346	0.549378	0.195615	0.403939	0.399218	0.405487	-0.718552	0.802394	-0.490843	1	0.229085	1
scaffold_1	AL1G26070	243	338	220	707	253	571	9.87417	20.6322	21.5177	21.9681	20.2004	21.0485	0.284439	0.0505205	0.0173432	1	-0.265493	0.0739364
scaffold_1	AL1G26080	246	379	117	346	253	523	10.5148	23.1349	11.4435	10.751	20.2004	19.2791	-0.778196	1.73249e-07	-0.139906	0.839054	0.640363	6.72724e-06
scaffold_1	AL1G26090	53	70	19	68	38	100	1.15866	4.27294	1.85834	2.11291	3.03405	3.68625	-0.934636	0.004457	-0.363933	0.842705	0.572078	0.0298651
scaffold_1	AL1G26100	0	0	0	0	0	0	0	0	0	0	0	0	NA	NA	NA	NA	NA	NA
scaffold_1	AL1G26110	109	141	97	317	132	302	5.27171	8.60692	9.48733	9.84989	10.5393	11.1325	0.322215	0.0729701	0.296246	0.294806	-0.0247094	1
scaffold_1	AL1G26120	38	83	30	115	34	87	2.57081	5.06649	2.93423	3.57331	2.71468	3.20703	-0.13189	0.876269	-0.459779	0.838696	-0.324126	0.189303
scaffold_1	AL1G26130	39	90	35	95	40	97	3.08192	5.49378	3.42326	2.95186	3.19374	3.57566	-0.25007	0.54088	-0.35376	0.967022	-0.0997519	1
scaffold_1	AL1G26140	0	3	14	24	3	4	0	0.183126	1.36931	0.745733	0.239531	0.14745	3.76781	0.0038799	1.11066	1	-2.64594	0.00639853
scaffold_1	AL1G26150	60	139	53	158	96	192	3.54857	8.48484	5.1838	4.90941	7.66498	7.07759	-0.211331	0.631419	0.139959	1	0.355271	0.0733997
scaffold_1	AL1G26160	13	28	2	19	31	60	0.725125	1.70918	0.195615	0.590372	2.47515	2.21175	-1.61496	0.0426956	0.756348	0.431431	2.37519	2.40385e-08
scaffold_1	AL1G26170	49	63	37	137	57	107	1.93015	3.84565	3.61888	4.25689	4.55108	3.94428	0.184998	0.454263	0.0984618	1	-0.0852722	0.534455
scaffold_1	AL1G26180	0	2	3	4	8	7	0	0.122084	0.293423	0.124289	0.638748	0.258037	2.01077	0.692873	2.89984	0.617797	0.900243	0.455052
scaffold_1	AL1G26190	0	0	0	0	0	0	0	0	0	0	0	0	NA	NA	NA	NA	NA	NA
scaffold_1	AL1G26200	85	118	74	334	83	179	3.45666	7.20296	7.23776	10.3781	6.62701	6.59838	0.500444	0.137274	-0.107895	1	-0.606671	0.0683579
scaffold_1	AL1G26210	765	1032	574	1938	790	1489	19.1422	62.9954	56.1415	60.218	63.0764	54.8882	0.0717214	0.524774	-0.103656	0.937315	-0.173906	0.0869863
scaffold_1	AL1G26220	212	307	11	45	280	508	6.90578	18.7399	1.07588	1.39825	22.3562	18.7261	-3.68082	4.3739e-62	0.174755	0.850257	3.85743	5.12578e-72
scaffold_1	AL1G26230	77	113	145	454	80	147	4.19055	6.89775	14.1821	14.1068	6.38748	5.41878	1.28367	1.39107e-13	-0.172469	0.931435	-1.45428	4.16968e-20
scaffold_1	AL1G26240	8	32	9	26	15	29	0.252604	1.95334	0.880268	0.807878	1.19765	1.06901	-0.416579	0.689058	-0.189502	1	0.233319	0.677643
scaffold_1	AL1G26250	1006	1335	475	1490	993	1926	15.8146	81.4911	46.4586	46.2976	79.2846	70.9971	-0.639739	8.88167e-07	-0.137392	0.843439	0.503725	0.000115471
scaffold_1	AL1G26260	224	301	184	526	215	459	12.5488	18.3736	17.9966	16.344	17.1664	16.9199	0.0843649	0.754909	-0.117323	0.992609	-0.200275	0.318449
scaffold_1	AL1G26270	12	22	15	70	23	47	0.772741	1.34292	1.46711	2.17506	1.8364	1.73254	0.84154	0.0492746	0.614683	0.74647	-0.223859	0.344425
scaffold_1	AL1G26280	123	181	212	650	115	249	2.9392	11.0486	20.7352	20.1969	9.18201	9.17875	1.13878	1.22977e-13	-0.209512	0.803907	-1.34643	3.76479e-20
scaffold_1	AL1G26290	0	0	0	0	0	0	0	0	0	0	0	0	NA	NA	NA	NA	NA	NA
scaffold_1	AL1G26300	77	154	120	313	89	188	1.70432	9.40047	11.7369	9.72561	7.10608	6.93014	0.642469	0.0467507	-0.162493	0.992609	-0.801685	1.36178e-05
scaffold_1	AL1G26310	141	171	154	422	121	255	5.45396	10.4382	15.0624	13.1125	9.66107	9.39992	0.535369	0.00193709	-0.218814	0.843003	-0.753265	5.69348e-06
scaffold_1	AL1G26320	17	33	14	57	20	43	1.54089	2.01439	1.36931	1.77112	1.59687	1.58509	0.0775539	0.920377	-0.099059	1	-0.173378	0.521496
scaffold_1	AL1G26330	326	468	159	454	359	704	18.0762	28.5677	15.5514	14.1068	28.6638	25.9512	-0.715027	3.0525e-07	-0.0272946	1	0.689463	1.92653e-07
scaffold_1	AL1G26340	0	2	1	0	0	1	0	0.122084	0.0978076	0	0	0.0368625	-0.0940021	0.981059	-1.64263	1	-1.53779	1
scaffold_1	AL1G26350	10	3	8	4	2	6	1.67973	0.183126	0.782461	0.124289	0.159687	0.221175	-0.012624	0.967314	-1.43005	0.992609	-1.42223	0.851021
scaffold_1	AL1G26360	1	1	0	1	0	2	0.0203092	0.061042	0	0.0310722	0	0.0737249	-2.01166	0.964957	-0.92897	1	1.08313	1
scaffold_1	AL1G26370	107	174	39	96	117	235	3.32455	10.6213	3.8145	2.98293	9.3417	8.66268	-1.32642	1.99017e-11	-0.113069	0.992609	1.21564	2.14891e-11
scaffold_1	AL1G26380	1463	1960	635	2130	1402	2914	69.7739	119.642	62.1078	66.1838	111.941	107.417	-0.718104	6.27882e-08	-0.137151	0.946708	0.582388	2.16969e-05
scaffold_1	AL1G26390	437	575	159	496	384	888	13.3959	35.0992	15.5514	15.4118	30.6599	32.7339	-1.01391	5.54095e-13	-0.169982	0.876924	0.84526	3.75967e-11
scaffold_1	AL1G26400	103	159	39	129	112	239	5.22447	9.70568	3.8145	4.00832	8.94248	8.81013	-1.02712	1.59637e-06	-0.0377366	1	0.991495	2.1187e-07
scaffold_1	AL1G26410	6	6	8	30	12	24	0.364058	0.366252	0.782461	0.932167	0.958123	0.884699	1.17396	0.132656	1.08465	0.625759	-0.0892215	0.838399
scaffold_1	AL1G26420	487	718	649	1998	523	1094	19.103	43.8282	63.4771	62.0823	41.7582	40.3275	0.769245	6.77391e-10	-0.0364099	1	-0.803783	5.34343e-11
scaffold_1	AL1G26430	0	0	0	0	0	0	0	0	0	0	0	0	NA	NA	NA	NA	NA	NA
scaffold_1	AL1G26440	17	39	31	56	19	40	0.587006	2.38064	3.03203	1.74004	1.51703	1.4745	0.531863	0.747799	-0.331833	0.948266	-0.859868	0.299678
scaffold_1	AL1G26450	0	0	0	0	0	0	0	0	0	0	0	0	NA	NA	NA	NA	NA	NA
scaffold_1	AL1G26460	1	0	0	1	1	2	0.111437	0	0	0.0310722	0.0798436	0.0737249	-1.25826	1	0.84584	1	2.0968	0.782428
scaffold_1	AL1G26470	62	66	14	24	61	134	3.05894	4.02877	1.36931	0.745733	4.87046	4.93957	-1.93642	1.08379e-05	0.0921533	0.992609	2.02878	8.59646e-17
scaffold_1	AL1G26480	2	5	20	61	4	10	0.0454403	0.30521	1.95615	1.89541	0.319374	0.368625	3.23747	2.35193e-07	0.561547	1	-2.6716	6.71437e-11
scaffold_1	AL1G26490	319	439	59	202	317	649	8.7428	26.7974	5.77065	6.27659	25.3104	23.9237	-1.95196	1.03818e-33	-0.114544	0.96852	1.83898	6.91078e-33
scaffold_1	AL1G26500	866	1274	333	1174	1083	2599	38.1558	77.7675	32.5699	36.4788	86.4706	95.8055	-0.921148	1.93414e-12	0.288668	0.214985	1.2117	1.57359e-09
scaffold_1	AL1G26510	276	396	31	101	417	737	14.1459	24.1726	3.03203	3.13829	33.2948	27.1676	-2.73831	8.87597e-53	0.357776	0.0935332	3.09784	2.48648e-41
scaffold_1	AL1G26520	540	833	480	1621	583	1131	13.9565	50.848	46.9476	50.3681	46.5488	41.6914	0.220179	0.0901892	-0.116209	0.795284	-0.334277	0.0024489
scaffold_1	AL1G26530	394	557	77	300	330	746	11.545	34.0004	7.53118	9.32167	26.3484	27.4994	-1.79019	1.64563e-31	-0.306885	0.144972	1.48502	1.9663e-20
scaffold_1	AL1G26540	206	288	194	662	181	368	3.06833	17.5801	18.9747	20.5698	14.4517	13.5654	0.382603	0.00622788	-0.308309	0.223052	-0.689269	2.10203e-07
scaffold_1	AL1G26550	0	3	4	14	7	9	0	0.183126	0.39123	0.435011	0.558905	0.331762	2.41773	0.195772	2.31253	0.751322	-0.0938349	0.844754
scaffold_1	AL1G26560	0	1	0	0	0	0	0	0.061042	0	0	0	0	Neg. infinite	0.937637	Neg. infinite	1	NA	NA
scaffold_1	AL1G26570	33	43	50	162	55	123	3.22385	2.62481	4.89038	5.0337	4.3914	4.53408	1.07861	3.48165e-05	0.734736	0.0515322	-0.342579	0.129978
scaffold_1	AL1G26580	0	3	0	0	0	0	0	0.183126	0	0	0	0	Neg. infinite	0.687782	Neg. infinite	0.992609	NA	NA
scaffold_1	AL1G26590	33	34	72	300	40	97	3.38103	2.07543	7.04215	9.32167	3.19374	3.57566	1.95228	7.62858e-07	0.488745	0.357166	-1.46329	3.86358e-05
scaffold_1	AL1G26600	57	79	43	163	63	147	6.15216	4.82232	4.20573	5.06477	5.03014	5.41878	0.150473	0.500806	0.131537	0.992609	-0.0173149	0.892198
scaffold_1	AL1G26610	42	67	30	95	36	121	3.58	4.08981	2.93423	2.95186	2.87437	4.46036	-0.168256	0.71601	-0.0336914	1	0.136808	0.660461
scaffold_1	AL1G26620	12	19	8	31	12	29	2.24249	1.1598	0.782461	0.963239	0.958123	1.06901	-0.107047	1	-0.0830353	1	0.0262712	1
scaffold_1	AL1G26630	287	486	168	566	322	664	7.45879	29.6664	16.4317	17.5869	25.7096	24.4767	-0.455015	0.00362589	-0.0882762	0.981842	0.36929	0.0155029
scaffold_1	AL1G26640	245	398	99	446	294	598	12.1226	24.2947	9.68295	13.8582	23.474	22.0437	-0.723542	0.0209145	0.0309095	1	0.75687	0.00724792
scaffold_1	AL1G26650	0	3	0	0	0	0	0	0.183126	0	0	0	0	Neg. infinite	0.687782	Neg. infinite	0.992609	NA	NA
scaffold_1	AL1G26660	1	7	2	16	6	11	0.0989123	0.427294	0.195615	0.497156	0.479061	0.405487	0.674686	0.736581	0.818053	1	0.151621	0.971493
scaffold_1	AL1G26670	0	1	0	0	0	0	0	0.061042	0	0	0	0	Neg. infinite	0.937637	Neg. infinite	1	NA	NA
scaffold_1	AL1G26680	0	25	0	0	0	0	0	1.52605	0	0	0	0	Neg. infinite	0.406827	Neg. infinite	0.813578	NA	NA
scaffold_1	AL1G26690	38	71	53	125	37	92	1.17677	4.33398	5.1838	3.88403	2.95421	3.39135	0.473449	0.34227	-0.229113	0.986805	-0.69963	0.0628669
scaffold_1	AL1G26700	513	615	2396	9775	636	1490	52.0931	37.5408	234.347	303.731	50.7805	54.9251	2.93838	6.58226e-13	0.399204	0.105125	-2.53823	2.07244e-10
scaffold_1	AL1G26710	66	99	86	251	122	216	6.1224	6.04316	8.41145	7.79913	9.74091	7.96229	0.686237	0.00143669	0.617543	0.0302458	-0.0667464	0.735597
scaffold_1	AL1G26720	174	241	66	241	200	444	11.4555	14.7111	6.4553	7.48841	15.9687	16.3669	-0.870543	3.49166e-06	0.150626	0.780399	1.02278	3.23755e-10
scaffold_1	AL1G26730	2	5	3	12	10	26	0.251141	0.30521	0.293423	0.372867	0.798436	0.958424	0.708557	0.742012	1.91492	0.26196	1.21074	0.0226501
scaffold_1	AL1G26740	0	0	0	0	0	0	0	0	0	0	0	0	NA	NA	NA	NA	NA	NA
scaffold_1	AL1G26750	147	170	108	410	140	294	4.89213	10.3771	10.5632	12.7396	11.1781	10.8376	0.234868	0.271436	-0.0401452	1	-0.274249	0.0738366
scaffold_1	AL1G26760	186	257	110	403	179	337	7.61814	15.6878	10.7588	12.5221	14.292	12.4226	-0.225501	0.450941	-0.222998	0.515377	0.00410698	0.716485
scaffold_1	AL1G26770	0	2	3	9	1	5	0	0.122084	0.293423	0.27965	0.0798436	0.184312	2.47353	0.351089	1.17252	1	-1.28971	0.26946
scaffold_1	AL1G26780	5	1	0	1	1	7	0.376069	0.061042	0	0.0310722	0.0798436	0.258037	-3.76562	0.610907	-0.501454	1	3.25914	0.215904
scaffold_1	AL1G26790	203	270	158	465	196	408	6.21357	16.4813	15.4536	14.4486	15.6493	15.0399	0.0340405	0.937637	-0.120196	0.992609	-0.152865	0.454676
scaffold_1	AL1G26800	27	43	3	14	26	40	1.36549	2.62481	0.293423	0.435011	2.07593	1.4745	-2.54074	1.5042e-06	-0.458685	0.612015	2.08439	5.63408e-06
scaffold_1	AL1G26810	0	0	0	0	0	0	0	0	0	0	0	0	NA	NA	NA	NA	NA	NA
scaffold_1	AL1G26820	9	25	26	83	22	48	0.990074	1.52605	2.543	2.57899	1.75656	1.7694	1.38134	0.00108324	0.647866	0.760174	-0.728684	0.0111774
scaffold_1	AL1G26830	23	36	65	200	28	47	0.738005	2.19751	6.35749	6.21444	2.23562	1.73254	1.80933	5.18655e-12	-0.0519179	1	-1.85909	1.18303e-17
scaffold_1	AL1G26840	832	1145	926	3508	1127	2408	51.5768	69.8931	90.5698	109.001	89.9837	88.7648	0.715991	0.00033169	0.363553	0.0197777	-0.350849	0.0435815
scaffold_1	AL1G26850	1	1	28	104	0	5	0.0966833	0.061042	2.73861	3.23151	0	0.184312	5.5587	6.78936e-18	0.392958	1	-5.16571	3.18227e-27
scaffold_1	AL1G26860	476	657	828	2854	501	1152	11.931	40.1046	80.9847	88.6801	40.0016	42.4655	1.28453	4.01828e-24	0.0526741	0.992609	-1.23028	6.11136e-19
scaffold_1	AL1G26870	1359	2118	567	1761	1705	3451	68.1271	129.287	55.4569	54.7182	136.133	127.212	-0.940626	2.04433e-14	0.122982	0.983198	1.06575	6.37569e-16
scaffold_1	AL1G26880	16	22	9	13	20	32	0.723532	1.34292	0.880268	0.403939	1.59687	1.1796	-0.870793	0.0847825	0.0497542	1	0.921934	0.019944
scaffold_1	AL1G26890	29	27	3	19	20	43	2.30584	1.64813	0.293423	0.590372	1.59687	1.58509	-2.00987	0.0113009	-0.357401	0.992609	1.65233	0.000329161
scaffold_1	AL1G26900	162	261	116	372	177	328	7.12853	15.932	11.3457	11.5589	14.1323	12.0909	-0.162908	0.450488	-0.163618	0.683029	0.00159745	0.914287
scaffold_1	AL1G26910	18	21	11	27	14	17	1.46631	1.28188	1.07588	0.83895	1.11781	0.626662	-0.34994	0.630815	-0.685472	0.640873	-0.334808	0.475725
scaffold_1	AL1G26920	22	38	1	15	18	49	1.00412	2.3196	0.0978076	0.466083	1.43718	1.80626	-2.66916	3.29381e-05	-0.34395	0.992609	2.32812	0.000173727
scaffold_1	AL1G26930	0	5	5	19	1	3	0	0.30521	0.489038	0.590372	0.0798436	0.110587	2.06707	0.162542	-0.631726	1	-2.68744	0.000296401
scaffold_1	AL1G26940	404	539	468	1505	468	989	14.5757	32.9016	45.7739	46.7637	37.3668	36.457	0.66959	5.48132e-08	0.151473	0.617131	-0.516711	2.18776e-05
scaffold_1	AL1G26950	4	39	9	10	15	40	0.0780798	2.38064	0.880268	0.310722	1.19765	1.4745	-0.965394	0.597939	0.0143132	1	0.988353	0.0211198
scaffold_1	AL1G26960	137	190	148	516	198	298	6.5857	11.598	14.4755	16.0333	15.809	10.985	0.60267	6.55998e-05	0.214928	0.992609	-0.386125	0.043102
scaffold_1	AL1G26970	131	148	43	167	134	294	10.2576	9.03422	4.20573	5.18906	10.699	10.8376	-0.894459	0.0130768	0.11024	0.981842	1.00536	8.66444e-08
scaffold_1	AL1G26980	165	272	417	1429	210	427	22.4434	16.6034	40.7858	44.4022	16.7671	15.7403	1.68874	3.53601e-34	0.104302	0.992609	-1.58201	2.17412e-37
scaffold_1	AL1G26990	342	476	257	767	324	720	6.78908	29.056	25.1365	23.8324	25.8693	26.541	-0.0383486	0.900998	-0.130984	0.963333	-0.0910456	0.755398
scaffold_1	AL1G27000	80	127	62	169	112	242	8.8195	7.75234	6.06407	5.25121	8.94248	8.92071	-0.152599	0.477745	0.315033	0.448791	0.469829	0.00410107
scaffold_1	AL1G27010	150	213	16	86	149	327	12.9356	13.0019	1.56492	2.67221	11.8967	12.054	-2.38929	5.36262e-26	-0.0862993	1	2.3048	1.50571e-28
scaffold_1	AL1G27020	780	789	494	2085	769	1684	56.4009	48.1621	48.3169	64.7856	61.3997	62.0764	0.189424	0.543379	0.123637	0.992609	-0.0656244	0.660236
scaffold_1	AL1G27030	256	371	190	516	274	568	6.11311	22.6466	18.5834	16.0333	21.8771	20.9379	-0.150471	0.293655	-0.0353545	1	0.11688	0.290726
scaffold_1	AL1G27040	1593	2175	1120	3555	1251	2865	19.2566	132.766	109.544	110.462	99.8843	105.611	-0.0764342	0.785471	-0.365267	0.108033	-0.287322	0.0618766
scaffold_1	AL1G27050	4	13	4	10	13	11	0.146261	0.793546	0.39123	0.310722	1.03797	0.405487	-0.470557	0.687782	0.356621	1	0.832598	0.584106
scaffold_1	AL1G27060	0	2	2	2	1	2	0	0.122084	0.195615	0.0621444	0.0798436	0.0737249	1.31235	0.968318	0.370988	1	-0.930256	1
scaffold_1	AL1G27070	0	4	2	3	6	3	0	0.244168	0.195615	0.0932167	0.479061	0.110587	0.479363	1	1.28599	1	0.81783	0.799222
scaffold_1	AL1G27080	10	22	10	36	13	19	0.823083	1.34292	0.978076	1.1186	1.03797	0.700387	0.153328	0.937637	-0.320554	0.992609	-0.470086	0.163811
scaffold_1	AL1G27090	751	983	424	1329	750	1717	42.6289	60.0043	41.4704	41.295	59.8827	63.2928	-0.373002	0.00859065	0.0105208	1	0.38483	0.00117947
scaffold_1	AL1G27100	88	189	78	225	136	239	4.96774	11.5369	7.62899	6.99125	10.8587	8.81013	-0.163517	0.630558	0.0669101	1	0.23406	0.257782
scaffold_1	AL1G27110	1	1	0	0	1	1	0.0670363	0.061042	0	0	0.0798436	0.0368625	Neg. infinite	0.736581	-0.325876	1	Infinite	0.646594
scaffold_1	AL1G27120	0	1	0	0	0	0	0	0.061042	0	0	0	0	Neg. infinite	0.937637	Neg. infinite	1	NA	NA
scaffold_1	AL1G27130	194	258	191	620	202	420	11.7781	15.7488	18.6812	19.2648	16.1284	15.4822	0.44408	0.00212172	-0.0120415	1	-0.454729	0.000968551
scaffold_1	AL1G27140	0	3	1	0	3	9	0	0.183126	0.0978076	0	0.239531	0.331762	-0.678965	0.827197	1.6902	0.983325	2.38004	0.00906715
scaffold_1	AL1G27150	0	1	0	1	1	1	0	0.061042	0	0.0310722	0.0798436	0.0368625	-0.71404	1	0.960462	1	1.68629	1
scaffold_1	AL1G27160	191	338	249	795	321	694	17.2971	20.6322	24.3541	24.7024	25.6298	25.5825	0.625635	2.27812e-05	0.49474	0.0148766	-0.128148	0.412423
scaffold_1	AL1G27170	120	168	66	273	129	448	6.66458	10.2551	6.4553	8.48272	10.2998	16.5144	-0.241622	0.667033	0.418545	0.877928	0.661845	0.286735
scaffold_1	AL1G27180	184	241	493	1573	178	309	7.24515	14.7111	48.2191	48.8766	14.2122	11.3905	1.88619	2.58809e-46	-0.233241	0.440419	-2.11811	1.9778e-63
scaffold_1	AL1G27190	8	7	21	54	7	10	1.12226	0.427294	2.05396	1.6779	0.558905	0.368625	1.95299	0.000214812	-0.252232	1	-2.20581	1.42124e-08
scaffold_1	AL1G27200	139	192	671	2115	149	304	7.86402	11.7201	65.6289	65.7177	11.8967	11.2062	2.68981	5.42001e-88	-0.0103564	1	-2.69859	2.26096e-96
scaffold_1	AL1G27210	67	87	92	369	58	127	4.02265	5.31066	8.9983	11.4656	4.63093	4.68153	1.10518	7.51225e-05	-0.223808	0.97594	-1.32766	5.17926e-06
scaffold_1	AL1G27220	117	181	87	232	125	288	3.40317	11.0486	8.50926	7.20876	9.98044	10.6164	-0.207767	0.229607	-0.00712995	1	0.202705	0.115887
scaffold_1	AL1G27230	0	0	0	0	0	0	0	0	0	0	0	0	NA	NA	NA	NA	NA	NA
scaffold_1	AL1G27240	0	1	0	0	0	1	0	0.061042	0	0	0	0.0368625	Neg. infinite	0.937637	-0.642632	1	Infinite	1
scaffold_1	AL1G27250	130	168	32	153	171	354	5.90203	10.2551	3.12984	4.75405	13.6532	13.0493	-1.2225	1.82878e-05	0.341695	0.167331	1.56553	1.76325e-16
scaffold_1	AL1G27260	58	74	98	302	59	115	2.2838	4.51711	9.58514	9.38381	4.71077	4.23918	1.21349	9.77492e-10	-0.0635546	1	-1.27586	8.26979e-13
scaffold_1	AL1G27270	210	326	132	376	239	514	6.4779	19.8997	12.9106	11.6832	19.0826	18.9473	-0.407788	0.00645967	0.0295957	1	0.439484	0.00112109
scaffold_1	AL1G27280	1513	2154	1041	3329	1791	3681	60.501	131.484	101.818	103.439	143	135.691	-0.131639	0.505142	0.116558	0.966426	0.249912	0.117426
scaffold_1	AL1G27290	63	88	146	414	59	125	2.32175	5.3717	14.2799	12.8639	4.71077	4.60781	1.54801	4.86265e-17	-0.18568	0.992609	-1.73209	8.55456e-24
scaffold_1	AL1G27300	20	48	8	31	29	69	0.316678	2.93002	0.782461	0.963239	2.31546	2.54351	-1.18714	0.0555659	0.0958086	1	1.28714	0.000100404
scaffold_1	AL1G27310	86	118	79	238	100	209	3.87707	7.20296	7.7268	7.39519	7.98436	7.70425	0.268117	0.258899	0.129209	0.992609	-0.137384	0.588069
scaffold_1	AL1G27320	0	2	0	0	0	0	0	0.122084	0	0	0	0	Neg. infinite	0.736581	Neg. infinite	0.992609	NA	NA
scaffold_1	AL1G27330	131	200	328	1195	108	259	8.06745	12.2084	32.0809	37.1313	8.6231	9.54737	1.78022	1.34479e-17	-0.3403	0.340895	-2.11845	2.04832e-20
scaffold_1	AL1G27340	13	16	6	13	12	20	0.770628	0.976672	0.586845	0.403939	0.958123	0.737249	-0.866885	0.255043	-0.285547	1	0.58228	0.235074
scaffold_1	AL1G27350	238	343	189	523	209	437	7.30659	20.9374	18.4856	16.2508	16.6873	16.1089	-0.036153	0.782802	-0.310549	0.176691	-0.272655	0.140381
scaffold_1	AL1G27360	2	2	0	2	2	3	0.256777	0.122084	0	0.0621444	0.159687	0.110587	-2.01166	0.836156	-0.10606	1	1.90609	0.623291
scaffold_1	AL1G27370	0	0	0	0	0	0	0	0	0	0	0	0	NA	NA	NA	NA	NA	NA
scaffold_1	AL1G27380	0	1	0	0	0	0	0	0.061042	0	0	0	0	Neg. infinite	0.937637	Neg. infinite	1	NA	NA
scaffold_1	AL1G27390	0	1	0	0	0	0	0	0.061042	0	0	0	0	Neg. infinite	0.937637	Neg. infinite	1	NA	NA
scaffold_1	AL1G27400	0	0	0	0	1	0	0	0	0	0	0.0798436	0	NA	NA	Infinite	1	Infinite	1
scaffold_1	AL1G27410	0	0	0	0	0	0	0	0	0	0	0	0	NA	NA	NA	NA	NA	NA
scaffold_1	AL1G27420	211	316	38	132	231	507	5.46708	19.2893	3.71669	4.10153	18.4439	18.6893	-2.03984	1.86578e-29	0.0154102	1	2.05723	2.45264e-34
scaffold_1	AL1G27430	114	195	15	59	91	215	8.47532	11.9032	1.46711	1.83326	7.26576	7.92543	-2.49513	3.93098e-26	-0.485206	0.0928243	2.01255	5.47289e-19
scaffold_1	AL1G27440	0	1	0	0	0	0	0	0.061042	0	0	0	0	Neg. infinite	0.937637	Neg. infinite	1	NA	NA
scaffold_1	AL1G27450	0	0	0	0	0	0	0	0	0	0	0	0	NA	NA	NA	NA	NA	NA
scaffold_1	AL1G27460	7996	11550	2802	9049	7980	16031	236.114	705.035	274.057	281.173	637.152	590.942	-1.10815	1.98635e-12	-0.156574	1	0.953363	0.000269796
scaffold_1	AL1G27470	55	124	119	322	63	108	4.29032	7.56921	11.6391	10.0053	5.03014	3.98114	1.03792	0.000523293	-0.424003	0.780399	-1.45808	1.92452e-16
scaffold_1	AL1G27480	182	289	216	612	189	357	13.9435	17.6411	21.1264	19.0162	15.0904	13.1599	0.488533	0.00340795	-0.212705	0.454017	-0.699028	9.89448e-07
scaffold_1	AL1G27490	20	22	23	89	26	26	1.53226	1.34292	2.24957	2.76543	2.07593	0.958424	0.928087	0.00710553	-0.00533303	1	-0.932868	0.00961319
scaffold_1	AL1G27500	775	1012	971	3576	946	2110	31.604	61.7745	94.9712	111.114	75.532	77.7798	0.90076	1.51829e-06	0.281955	0.0742464	-0.617474	0.000519165
scaffold_1	AL1G27510	1538	2105	394	1144	1462	2637	36.752	128.493	38.5362	35.5466	116.731	97.2063	-1.59853	1.47785e-37	-0.263434	0.24059	1.33661	5.09365e-20
scaffold_1	AL1G27520	596	909	415	1379	645	1317	10.021	55.4872	40.5901	42.8486	51.4991	48.5478	-0.135866	0.492961	-0.067813	0.992609	0.070105	0.828553
scaffold_1	AL1G27530	0	0	0	0	0	0	0	0	0	0	0	0	NA	NA	NA	NA	NA	NA
scaffold_1	AL1G27540	11	15	15	37	10	19	1.18602	0.91563	1.46711	1.14967	0.798436	0.700387	0.706783	0.334578	-0.28952	1	-0.994849	0.0218585
scaffold_1	AL1G27550	33	40	10	19	45	84	1.78651	2.44168	0.978076	0.590372	3.59296	3.09645	-1.53918	0.00012209	0.363358	0.794183	1.90338	5.16526e-11
scaffold_1	AL1G27560	2	16	1	5	8	11	0.0655637	0.976672	0.0978076	0.155361	0.638748	0.405487	-1.94236	0.513818	-0.110263	1	1.84061	0.0405274
scaffold_1	AL1G27570	82	87	12	43	68	140	7.3166	5.31066	1.17369	1.33611	5.42936	5.16074	-2.08469	6.84549e-06	-0.200197	0.992609	1.88484	2.95578e-13
scaffold_1	AL1G27580	98	145	24	86	117	251	4.73748	8.85109	2.34738	2.67221	9.3417	9.25247	-1.56363	3.79538e-11	0.132331	0.987736	1.69788	7.38691e-17
scaffold_1	AL1G27590	452	622	252	984	390	864	7.20455	37.9681	24.6475	30.5751	31.139	31.8492	-0.257016	0.470056	-0.26012	0.284359	-0.00151008	0.855708
scaffold_1	AL1G27600	46	45	86	236	35	71	2.85676	2.74689	8.41145	7.33304	2.79452	2.61723	1.44438	9.4186e-11	-0.286541	0.992609	-1.73101	5.92397e-17
scaffold_1	AL1G27610	11	20	16	57	22	44	0.396446	1.22084	1.56492	1.77112	1.75656	1.62195	0.844796	0.0913539	0.667328	0.712741	-0.174567	0.571494
scaffold_1	AL1G27620	140	209	130	371	185	366	6.80296	12.7578	12.715	11.5278	14.7711	13.4917	0.185263	0.490141	0.213486	0.702895	0.0301391	0.851442
scaffold_1	AL1G27630	43148	57672	11009	41056	45206	96131	3597.45	3520.41	1076.76	1275.7	3609.41	3543.62	-1.40122	1.87481e-06	0.00986822	1	1.41253	0.284109
scaffold_1	AL1G27640	480	646	151	728	411	1216	21.6394	39.4331	14.7689	22.6206	32.8157	44.8247	-0.889103	0.00833134	-0.0232207	1	0.867409	0.117467
scaffold_1	AL1G27650	0	2	0	0	1	0	0	0.122084	0	0	0.0798436	0	Neg. infinite	0.736581	-0.61552	1	Infinite	1
scaffold_1	AL1G27660	101	155	63	167	110	204	7.62444	9.46151	6.16188	5.18906	8.78279	7.51994	-0.459329	0.0145688	-0.131068	0.957759	0.330294	0.0644778
scaffold_1	AL1G27670	1	1	0	1	0	0	0.0425311	0.061042	0	0.0310722	0	0	-2.01166	0.964957	Neg. infinite	0.992609	Neg. infinite	1
scaffold_1	AL1G27680	227	265	449	1457	236	496	9.84569	16.1761	43.9156	45.2722	18.8431	18.2838	1.53697	6.15205e-33	0.0808624	0.992609	-1.45533	7.24294e-32
scaffold_1	AL1G27690	20	18	28	48	12	26	1.65543	1.09876	2.73861	1.49147	0.958123	0.958424	0.793138	0.438888	-0.533568	0.975391	-1.32727	0.138583
scaffold_1	AL1G27700	185	242	285	880	167	342	9.41157	14.7722	27.8752	27.3436	13.3339	12.607	1.06471	1.99868e-14	-0.217631	0.673186	-1.28104	1.34216e-21
scaffold_1	AL1G27710	1	4	0	1	1	0	0.0228057	0.244168	0	0.0310722	0.0798436	0	-3.16247	0.565318	-2.05888	0.965156	1.11034	1
scaffold_1	AL1G27720	18	41	11	35	26	54	0.222473	2.50272	1.07588	1.08753	2.07593	1.99057	-0.680873	0.136224	0.0346434	1	0.719434	0.0362092
scaffold_1	AL1G27730	740	998	770	2258	766	1601	15.2606	60.9199	75.3118	70.1611	61.1602	59.0168	0.440801	0.000567242	-0.026454	1	-0.465818	0.000485745
scaffold_1	AL1G27740	163	271	214	587	144	314	11.3557	16.5424	20.9308	18.2394	11.4975	11.5748	0.577009	0.000691521	-0.377746	0.0926303	-0.952337	4.01899e-10
scaffold_1	AL1G27750	1090	1391	794	3138	1381	2881	71.0347	84.9094	77.6592	97.5046	110.264	106.201	0.190326	0.352258	0.301763	0.0929493	0.112676	0.965282
scaffold_1	AL1G27760	246	332	653	1697	224	462	5.30584	20.2659	63.8683	52.7296	17.885	17.0305	1.70894	1.09103e-15	-0.221592	0.539004	-1.92912	1.11474e-17
scaffold_1	AL1G27770	303	456	38	143	296	648	9.26068	27.8352	3.71669	4.44333	23.6337	23.8869	-2.50307	8.38416e-49	-0.154467	0.806761	2.35062	8.78199e-47
scaffold_1	AL1G27780	3	11	4	9	8	14	0.117454	0.671462	0.39123	0.27965	0.638748	0.516074	-0.244062	0.83386	0.341697	1	0.591619	0.347985
scaffold_1	AL1G27790	212	304	126	410	218	452	8.58064	18.5568	12.3238	12.7396	17.4059	16.6618	-0.335142	0.0665375	-0.0853409	0.992609	0.251554	0.140927
scaffold_1	AL1G27800	1738	2269	262	712	1778	3537	86.9995	138.504	25.6256	22.1234	141.962	130.382	-2.37655	7.30764e-51	-0.0566065	1	2.32121	2.26382e-70
scaffold_1	AL1G27810	0	1	0	0	2	0	0	0.061042	0	0	0.159687	0	Neg. infinite	0.937637	1.38448	1	Infinite	0.856931
scaffold_1	AL1G27820	68	85	84	270	84	199	8.71956	5.18857	8.21584	8.3895	6.70686	7.33563	0.80609	4.20945e-05	0.374902	0.258495	-0.430095	0.0244062
scaffold_1	AL1G27830	210	259	179	649	195	507	8.33586	15.8099	17.5076	20.1659	15.5695	18.6893	0.371143	0.027027	0.0457933	1	-0.324296	0.200011
scaffold_1	AL1G27840	307	358	114	381	281	525	10.4534	21.853	11.1501	11.8385	22.436	19.3528	-0.85355	0.00129005	-0.185906	0.95701	0.668422	2.03023e-05
scaffold_1	AL1G27850	1	3	6	27	4	8	0.189279	0.183126	0.586845	0.83895	0.319374	0.2949	2.63547	0.0189374	1.22073	0.992609	-1.40955	0.00401056
scaffold_1	AL1G27860	53	89	14026	44990	74	196	2.46045	5.43274	1371.85	1397.94	5.90842	7.22504	8.33535	9.59042e-285	0.426667	0.427378	-7.90618	8.09985e-66
scaffold_1	AL1G27870	105	140	175	480	107	215	5.76927	8.54588	17.1163	14.9147	8.54326	7.92543	1.08205	1.36172e-10	-0.0695985	1	-1.15028	3.4304e-13
scaffold_1	AL1G27880	26	37	4	31	39	110	0.813479	2.25855	0.39123	0.963239	3.1139	4.05487	-1.50507	0.00920077	0.705724	0.133876	2.21268	0.000112432
scaffold_1	AL1G27890	18	26	43	166	24	45	0.937491	1.58709	4.20573	5.15799	1.91625	1.65881	1.79866	4.61117e-10	0.212825	1	-1.58401	1.27127e-10
scaffold_1	AL1G27900	1098	1536	934	3076	1219	2234	55.3937	93.7605	91.3523	95.5782	97.3293	82.3507	0.208661	0.0907394	-0.0441269	1	-0.251148	0.0280638
scaffold_1	AL1G27910	3	4	1	3	1	2	0.214814	0.244168	0.0978076	0.0932167	0.0798436	0.0737249	-1.17747	0.736581	-1.68512	0.988851	-0.506258	1
scaffold_1	AL1G27920	0	0	0	0	0	0	0	0	0	0	0	0	NA	NA	NA	NA	NA	NA
scaffold_1	AL1G27930	10	20	7	10	17	32	0.172968	1.22084	0.684653	0.310722	1.35734	1.1796	-0.847954	0.148233	0.311841	1	1.16295	0.00142619
scaffold_1	AL1G27940	32	39	5	16	26	49	1.23639	2.38064	0.489038	0.497156	2.07593	1.80626	-2.16337	7.82545e-06	-0.380648	0.88875	1.7837	4.68703e-06
scaffold_1	AL1G27950	0	6	3	17	0	0	0	0.366252	0.293423	0.528228	0	0	1.41368	0.426802	Neg. infinite	0.974967	Neg. infinite	5.8173e-05
scaffold_1	AL1G27960	399	542	1212	3920	370	763	33.2127	33.0848	118.543	121.803	29.5421	28.126	2.05214	2.67813e-62	-0.199962	0.528516	-2.25061	1.24566e-68
scaffold_1	AL1G27970	703	986	796	2617	748	1439	30.6982	60.1874	77.8548	81.316	59.723	53.0451	0.618159	2.16433e-07	-0.0737097	0.992609	-0.690218	4.86776e-09
scaffold_1	AL1G27980	107	169	29	73	181	333	3.68233	10.3161	2.83642	2.26827	14.4517	12.2752	-1.71737	6.86155e-16	0.477114	0.0564948	2.19664	3.14738e-32
scaffold_1	AL1G27990	364	496	352	1264	471	988	23.4839	30.2768	34.4283	39.2753	37.6063	36.4201	0.478005	0.00056296	0.290943	0.0871876	-0.185531	0.101829
scaffold_1	AL1G28000	10	19	1	4	13	26	0.440409	1.1598	0.0978076	0.124289	1.03797	0.958424	-2.96118	0.0037012	0.0100482	1	2.97436	3.0033e-06
scaffold_1	AL1G28010	0	1	0	0	0	0	0	0.061042	0	0	0	0	Neg. infinite	0.937637	Neg. infinite	1	NA	NA
scaffold_1	AL1G28020	329	376	445	1413	362	731	18.7785	22.9518	43.5244	43.905	28.9034	26.9465	0.986212	5.65967e-15	0.147328	0.897173	-0.838213	3.87768e-12
scaffold_1	AL1G28030	29	41	6	24	27	76	1.22934	2.50272	0.586845	0.745733	2.15578	2.80155	-1.68664	0.000423381	0.0206624	1	1.70902	2.24857e-05
scaffold_1	AL1G28040	2	9	2	1	5	5	0.079789	0.549378	0.195615	0.0310722	0.399218	0.184312	-1.45145	0.277675	-0.28785	1	1.16998	0.265736
scaffold_1	AL1G28050	461	647	265	895	433	949	9.17436	39.4942	25.919	27.8096	34.5723	34.9825	-0.340124	0.0324713	-0.159688	0.786631	0.182093	0.240247
scaffold_1	AL1G28060	117	177	181	577	170	303	5.28851	10.8044	17.7032	17.9287	13.5734	11.1693	0.991015	2.66468e-10	0.268433	0.62884	-0.720575	1.05732e-07
scaffold_1	AL1G28070	2	4	1	9	1	3	0.0595189	0.244168	0.0978076	0.27965	0.0798436	0.110587	0.0897361	0.96702	-1.09182	1	-1.17804	0.270865
scaffold_1	AL1G28080	15	35	17	50	26	42	0.474797	2.13647	1.66273	1.55361	2.07593	1.54822	0.132304	0.988956	0.104639	1	-0.0236493	0.97181
scaffold_1	AL1G28090	10	15	3	6	6	9	0.413525	0.91563	0.293423	0.186433	0.479061	0.331762	-1.67267	0.0624516	-1.11205	0.603125	0.562483	0.504359
scaffold_1	AL1G28100	367	553	403	1156	451	944	30.2798	33.7562	39.4165	35.9195	36.0094	34.7982	0.423931	0.00339104	0.142525	0.789582	-0.279445	0.0606108
scaffold_1	AL1G28110	31	38	9	29	36	58	0.588495	2.3196	0.880268	0.901094	2.87437	2.13802	-1.26827	0.00517752	0.0265437	1	1.29582	0.000173491
scaffold_1	AL1G28120	30	54	2	13	47	131	1.22193	3.29627	0.195615	0.403939	3.75265	4.82898	-3.06592	2.20184e-09	0.580063	0.376792	3.64896	1.88899e-10
scaffold_1	AL1G28130	200	275	529	1846	229	555	9.17716	16.7866	51.7402	57.3593	18.2842	20.4587	1.90123	4.67574e-33	0.217587	0.447511	-1.68208	1.16158e-23
scaffold_1	AL1G28140	2	4	0	2	6	4	0.0750494	0.244168	0	0.0621444	0.479061	0.14745	-2.50408	0.608435	0.595727	1	3.10358	0.332267
scaffold_1	AL1G28150	12	20	0	0	68	172	0.731565	1.22084	0	0	5.42936	6.34034	Neg. infinite	4.0083e-06	2.41629	4.10241e-13	Infinite	1.51061e-34
scaffold_1	AL1G28160	0	4	0	0	0	0	0	0.244168	0	0	0	0	Neg. infinite	0.651734	Neg. infinite	0.992609	NA	NA
scaffold_1	AL1G28170	2	1	0	1	1	1	0.124282	0.061042	0	0.0310722	0.0798436	0.0368625	-2.68359	0.825651	-0.994911	1	1.68629	1
scaffold_1	AL1G28180	171	281	54	143	252	438	6.99542	17.1528	5.28161	4.44333	20.1206	16.1458	-1.49346	2.09848e-18	0.209634	0.946763	1.70546	4.88638e-17
scaffold_1	AL1G28190	1629	2330	284	829	2183	4321	62.2622	142.228	27.7773	25.7589	174.298	159.283	-2.18117	1.63196e-65	0.265177	0.402536	2.44807	3.56122e-71
scaffold_1	AL1G28200	0	0	0	0	0	0	0	0	0	0	0	0	NA	NA	NA	NA	NA	NA
scaffold_1	AL1G28210	16	30	24	87	24	40	1.70724	1.83126	2.34738	2.70328	1.91625	1.4745	0.877909	0.0209136	0.103042	1	-0.771813	0.00200554
scaffold_1	AL1G28220	40	87	2	9	69	161	1.09076	5.31066	0.195615	0.27965	5.50921	5.93485	-3.9762	8.02234e-08	0.418389	0.756095	4.39837	1.79536e-36
scaffold_1	AL1G28230	0	0	0	0	0	0	0	0	0	0	0	0	NA	NA	NA	NA	NA	NA
scaffold_1	AL1G28240	303	516	53	250	351	713	8.99372	31.4977	5.1838	7.76806	28.0251	26.2829	-1.92799	2.82923e-13	-0.0574121	0.992609	1.87323	3.55014e-32
scaffold_1	AL1G28250	485	687	271	869	544	1190	19.6689	41.9359	26.5059	27.0018	43.4349	43.8663	-0.426285	0.00282785	0.0883099	0.950574	0.516284	3.67496e-05
scaffold_1	AL1G28260	28	34	12	41	30	61	0.743066	2.07543	1.17369	1.27396	2.39531	2.24861	-0.656304	0.223352	0.0745598	1	0.731837	0.0303691
scaffold_1	AL1G28270	7	21	16	43	7	14	0.677419	1.28188	1.56492	1.33611	0.558905	0.516074	0.848535	0.239192	-0.779273	0.811951	-1.62272	9.21391e-05
scaffold_1	AL1G28280	0	2	3	3	1	8	0	0.122084	0.293423	0.0932167	0.0798436	0.2949	1.89731	0.767105	1.68476	0.992609	-0.201477	0.908779
scaffold_1	AL1G28290	12	71	30	102	26	52	1.06152	4.33398	2.93423	3.16937	2.07593	1.91685	0.419884	0.881138	-0.392407	1	-0.804694	0.00138517
scaffold_1	AL1G28300	2	5	2	9	7	10	0.301516	0.30521	0.195615	0.27965	0.558905	0.368625	0.222126	0.979298	0.980349	0.992609	0.762642	0.560245
scaffold_1	AL1G28310	11	15	0	2	8	19	2.97282	0.91563	0	0.0621444	0.638748	0.700387	-4.67012	0.00115483	-0.44715	0.992609	4.22491	1.31972e-05
scaffold_1	AL1G28320	187	242	113	374	207	403	7.65909	14.7722	11.0523	11.621	16.5276	14.8556	-0.227058	0.374717	0.0478776	1	0.276205	0.146697
scaffold_1	AL1G28330	6	10	42	117	5	7	0.350429	0.61042	4.10792	3.63545	0.399218	0.258037	3.00029	1.01481e-13	-0.759062	0.983198	-3.75691	8.60386e-27
scaffold_1	AL1G28340	95	127	110	300	91	133	1.58566	7.75234	10.7588	9.32167	7.26576	4.90271	0.550904	0.00644277	-0.37052	0.396953	-0.920036	1.06412e-05
scaffold_1	AL1G28350	59	90	32	113	55	105	2.26345	5.49378	3.12984	3.51116	4.3914	3.87056	-0.450189	0.156696	-0.330938	0.594971	0.121318	0.928809
scaffold_1	AL1G28360	315	387	286	779	333	673	13.6625	23.6233	27.973	24.2053	26.5879	24.8084	0.256189	0.196558	0.0430783	0.999216	-0.212132	0.244776
scaffold_1	AL1G28370	115	184	112	433	145	244	3.85208	11.2317	10.9544	13.4543	11.5773	8.99444	0.430041	0.0397862	-0.0162743	1	-0.443998	0.0260581
scaffold_1	AL1G28380	37	45	27	104	32	63	2.79311	2.74689	2.6408	3.23151	2.55499	2.32233	0.204108	0.461332	-0.258548	0.992609	-0.461648	0.0383378
scaffold_1	AL1G28390	0	1	0	0	0	0	0	0.061042	0	0	0	0	Neg. infinite	0.937637	Neg. infinite	1	NA	NA
[truncated: 30,796 more rows]
