# Supplementary material for: Recurrent evolution of heat-responsiveness in Brassicaceae COPIA elements
Source: Genome Biol. 2016 Oct 11;17:209. doi: 10.1186/s13059-016-1072-3 (PMC5059998; doi:10.1186/s13059-016-1072-3)
Supplement: Additional file 2: — Table listing transcriptional changes of genes after 6 h HS and recovery in A. thaliana. (XLSX 6407 kb) [file 13059_2016_1072_MOESM2_ESM.xlsx]

## Sheet: At_genes_all
Additional file 2: RNA-sequencing analysis of gene expression in A. thaliana.
Scaffold	Gene_Name	Reads						RPKM						Heat stress / Control		Recovery / Control		Recovery / Heat stress
		C_1	C_2	HS_1	HS_2	HS+R_1	HS+R_2	C_1	C_2	HS_1	HS_2	HS+R_1	HS+R_2	log2-FC	padj	log2-FC	padj	log2-FC	padj
Chr1	AT1G01010	62	104	21	58	50	54	1.91291	1.58679	0.937805	0.549479	2.09488	2.12764	-0.444145	0.22978	0.147882	1	0.577246	0.012033
Chr1	AT1G01020	253	379	97	547	135	154	6.30251	5.78264	4.33176	5.18215	5.65618	6.06771	0.285113	0.196198	-0.33279	0.93477	-0.63192	0.000337781
Chr1	AT1G01030	28	50	2	13	13	27	0.948818	0.762881	0.0893147	0.123159	0.544669	1.06382	-2.14286	0.0121153	-0.13918	1	1.98723	0.0517625
Chr1	AT1G01040	677	1396	361	1753	579	585	5.86231	21.2996	16.1213	16.6075	24.2587	23.0494	0.420184	0.0959078	0.0366003	1	-0.400879	6.23368e-06
Chr1	AT1G01046	0	0	0	0	0	0	0	0	0	0	0	0	NA	NA	NA	NA	NA	NA
Chr1	AT1G01050	771	1707	623	2608	681	695	27.2067	26.0448	27.8215	24.7076	28.5323	27.3835	0.858787	0.000631256	0.0356214	1	-0.84115	3.58058e-16
Chr1	AT1G01060	33	85	96	473	39	36	0.514066	1.2969	4.28711	4.48109	1.63401	1.41843	2.69949	3.89993e-15	0.264093	1	-2.45502	1.54011e-40
Chr1	AT1G01070	112	259	13	60	90	114	3.57538	3.95172	0.580546	0.568426	3.77079	4.49168	-1.9068	8.27625e-06	0.0265394	1	1.91466	1.2606e-16
Chr1	AT1G01073	0	0	0	0	0	0	0	0	0	0	0	0	NA	NA	NA	NA	NA	NA
Chr1	AT1G01080	1349	2674	206	941	945	962	54.7863	40.7989	9.19942	8.91482	39.5933	37.9035	-1.39837	1.07824e-09	-0.216463	0.965903	1.16507	1.81756e-36
Chr1	AT1G01090	1958	4245	1658	7811	1841	1960	76.0753	64.7686	74.0419	73.9996	77.1336	77.2254	1.02635	2.12901e-06	0.172427	1	-0.871787	1.43592e-25
Chr1	AT1G01100	3093	4285	3210	16383	2045	2475	192.557	65.3789	143.35	155.209	85.6807	97.5168	1.69426	4.01193e-18	0.0704101	1	-1.63702	6.43212e-37
Chr1	AT1G01110	51	67	7	29	32	40	1.45485	1.02226	0.312602	0.274739	1.34072	1.57603	-1.3418	0.0406234	0.0520078	1	1.3813	5.59997e-05
Chr1	AT1G01115	0	0	0	0	0	0	0	0	0	0	0	0	NA	NA	NA	NA	NA	NA
Chr1	AT1G01120	840	2099	12	32	458	485	30.9691	32.0258	0.535888	0.303161	19.1891	19.1093	-5.33443	3.70248e-17	-0.730972	0.152037	4.58441	4.92864e-165
Chr1	AT1G01130	27	39	5	22	19	6	0.991256	0.595047	0.223287	0.208423	0.796055	0.236404	-0.926903	0.277888	-0.59017	1	0.324156	0.906671
Chr1	AT1G01140	1188	2109	803	3857	673	679	24.0332	32.1783	35.8599	36.5403	28.1971	26.7531	0.864888	4.77506e-05	-0.449647	0.468295	-1.3302	2.74736e-55
Chr1	AT1G01150	1	0	0	0	1	3	0.0345899	0	0	0	0.0418976	0.118202	Neg. infinite	1	2.30449	0.845038	Infinite	0.0948268
Chr1	AT1G01160	390	637	449	2184	249	272	15.5324	9.71911	20.0512	20.6907	10.4325	10.717	1.70055	1.87812e-14	-0.162771	1	-1.87815	6.03891e-83
Chr1	AT1G01170	1750	1875	402	2397	606	657	151.932	28.608	17.9523	22.7086	25.39	25.8863	-0.210731	1	-0.799352	0.861227	-0.599124	0.00817224
Chr1	AT1G01180	168	291	9	55	72	53	10.005	4.43997	0.401916	0.521057	3.01663	2.08824	-2.58765	5.26895e-09	-1.03958	0.0261912	1.53278	0.00202224
Chr1	AT1G01183	0	0	0	0	0	0	0	0	0	0	0	0	NA	NA	NA	NA	NA	NA
Chr1	AT1G01190	34	246	33	116	50	53	1.30795	3.75338	1.47369	1.09896	2.09488	2.08824	-0.157153	0.787073	-0.356915	1	-0.228606	0.764757
Chr1	AT1G01200	13	37	0	0	15	12	0.535736	0.564532	0	0	0.628465	0.472809	Neg. infinite	1.69535e-05	0.0518262	1	Infinite	3.41188e-09
Chr1	AT1G01210	252	255	232	1106	86	91	20.8191	3.89069	10.3605	10.478	3.6032	3.58546	1.64921	3.96195e-12	-0.808643	0.920504	-2.46763	9.52401e-80
Chr1	AT1G01220	465	1060	65	358	454	436	7.61135	16.1731	2.90273	3.39161	19.0215	17.1787	-1.49408	1.06889e-06	0.114762	1	1.59043	3.10841e-32
Chr1	AT1G01225	31	59	9	42	28	25	1.52763	0.9002	0.401916	0.397898	1.17313	0.985018	-0.425799	0.604708	0.0902023	1	0.499694	0.225402
Chr1	AT1G01230	394	748	43	238	262	285	15.4542	11.4127	1.92027	2.25476	10.9772	11.2292	-1.70661	3.8855e-08	-0.212176	0.984816	1.4779	2.69468e-23
Chr1	AT1G01240	613	970	184	851	365	379	22.1108	14.7999	8.21695	8.06218	15.2926	14.9329	-0.254268	0.473733	-0.279097	0.933301	-0.0392466	0.813659
Chr1	AT1G01250	20	42	0	10	8	11	1.66807	0.64082	0	0.0947377	0.335181	0.433408	-2.93181	0.0120031	-0.839014	0.834334	2.07392	0.0436557
Chr1	AT1G01260	178	306	28	128	151	174	4.67728	4.66883	1.25041	1.21264	6.32654	6.85572	-1.25164	0.00087256	0.252136	0.966174	1.48839	3.0202e-17
Chr1	AT1G01270	0	0	0	0	0	0	0	0	0	0	0	0	NA	NA	NA	NA	NA	NA
Chr1	AT1G01280	0	0	1	18	0	0	0	0	0.0446574	0.170528	0	0	Infinite	0.0464204	NA	NA	Neg. infinite	0.0832215
Chr1	AT1G01290	221	265	37	153	138	140	8.48768	4.04327	1.65232	1.44949	5.78188	5.5161	-1.00272	0.0663173	-0.0576627	1	0.933673	3.82231e-08
Chr1	AT1G01300	595	1201	176	989	509	547	22.864	18.3244	7.8597	9.36956	21.3259	21.5522	-0.301994	0.438687	0.0972284	1	0.382024	0.0235341
Chr1	AT1G01305	0	0	0	0	0	0	0	0	0	0	0	0	NA	NA	NA	NA	NA	NA
Chr1	AT1G01310	0	1	5	8	0	0	0	0.0152576	0.223287	0.0757901	0	0	5.00002	0.091752	Neg. infinite	1	Neg. infinite	0.0516968
Chr1	AT1G01320	3412	11292	1994	8571	4540	4888	25.1058	172.289	89.0468	81.1997	190.215	192.591	0.0631575	0.941916	0.323014	1	0.237615	0.00448781
Chr1	AT1G01340	32	105	63	268	43	36	0.639227	1.60205	2.81341	2.53897	1.8016	1.41843	1.81615	1.26136e-05	0.173186	1	-1.66492	4.42819e-15
Chr1	AT1G01350	319	432	283	1322	225	231	10.953	6.59129	12.638	12.5243	9.42697	9.10156	1.41644	1.18827e-09	0.0555839	1	-1.3736	6.1275e-38
Chr1	AT1G01355	1	1	1	5	0	1	0.0663273	0.0152576	0.0446574	0.0473688	0	0.0394007	1.80989	0.358216	-0.331101	1	-2.15225	0.336208
Chr1	AT1G01360	283	270	81	392	122	111	16.3391	4.11956	3.61725	3.71372	5.11151	4.37348	0.00450268	0.865151	-0.547356	1	-0.560952	0.000212962
Chr1	AT1G01370	65	71	5	10	59	45	2.14547	1.08329	0.223287	0.0947377	2.47196	1.77303	-2.4758	0.00154669	0.345799	0.992724	2.81179	6.41627e-09
Chr1	AT1G01380	14	10	1	7	8	9	1.24164	0.152576	0.0446574	0.0663164	0.335181	0.354606	-1.57112	0.437258	0.136753	1	1.70108	0.0378897
Chr1	AT1G01390	67	193	4	26	58	54	2.78075	2.94472	0.178629	0.246318	2.43006	2.12764	-2.78394	0.000367437	-0.274745	0.994823	2.48824	6.96327e-13
Chr1	AT1G01400	0	0	0	1	0	0	0	0	0	0.00947377	0	0	Infinite	0.941916	NA	NA	Neg. infinite	1
Chr1	AT1G01410	0	0	0	0	0	0	0	0	0	0	0	0	NA	NA	NA	NA	NA	NA
Chr1	AT1G01420	77	157	1	18	38	35	3.54714	2.39545	0.0446574	0.170528	1.59211	1.37902	-3.67609	5.00611e-08	-0.811963	0.37175	2.84635	2.04245e-09
Chr1	AT1G01430	605	1442	83	333	533	520	22.8345	22.0015	3.70656	3.15476	22.3314	20.4884	-1.7876	4.62607e-07	-0.0582301	1	1.71065	3.86117e-53
Chr1	AT1G01440	211	432	40	195	173	228	5.43623	6.59129	1.78629	1.84738	7.24829	8.98336	-1.06349	0.00172573	0.181357	1	1.22741	1.01172e-06
Chr1	AT1G01448	61	127	41	135	60	54	1.51365	1.93772	1.83095	1.27896	2.51386	2.12764	0.486836	0.588003	0.151843	1	-0.352076	0.567214
Chr1	AT1G01450	0	0	0	0	0	0	0	0	0	0	0	0	NA	NA	NA	NA	NA	NA
Chr1	AT1G01453	0	0	0	0	0	0	0	0	0	0	0	0	NA	NA	NA	NA	NA	NA
Chr1	AT1G01460	0	0	0	0	0	0	0	0	0	0	0	0	NA	NA	NA	NA	NA	NA
Chr1	AT1G01470	955	1944	239	1244	505	503	83.3247	29.6608	10.6731	11.7854	21.1583	19.8186	-0.609138	0.0190105	-0.657351	0.0676452	-0.0653989	0.348702
Chr1	AT1G01471	0	0	0	1	0	0	0	0	0	0.00947377	0	0	Infinite	0.941916	NA	NA	Neg. infinite	1
Chr1	AT1G01480	1	2	1	2	4	5	0.0267285	0.0305153	0.0446574	0.0189475	0.167591	0.197004	0.833495	1	2.44346	0.520173	1.59333	0.0767538
Chr1	AT1G01490	779	1319	250	1209	472	540	23.7107	20.1248	11.1643	11.4538	19.7757	21.2764	-0.171453	0.689316	-0.228347	0.978019	-0.0721455	0.458785
Chr1	AT1G01500	280	546	51	279	207	213	10.9459	8.33066	2.27753	2.64318	8.67281	8.39235	-0.996677	0.00299803	-0.119035	1	0.860868	7.10233e-08
Chr1	AT1G01510	397	724	374	1759	390	421	9.76457	11.0465	16.7019	16.6644	16.3401	16.5877	1.30917	1.62018e-08	0.374051	0.671628	-0.951117	6.09137e-24
Chr1	AT1G01520	6	0	4	18	1	0	0.272101	0	0.178629	0.170528	0.0418976	0	1.77909	0.0397435	-2.22287	1	-3.99478	0.000340072
Chr1	AT1G01530	1	1	0	0	1	0	0.0679372	0.0152576	0	0	0.0418976	0	Neg. infinite	0.776042	-0.253776	1	Infinite	0.92616
Chr1	AT1G01540	808	1932	216	1100	668	728	19.4697	29.4777	9.64599	10.4211	27.9876	28.6837	-0.657732	0.0324674	-0.0735728	1	0.565182	3.01725e-08
Chr1	AT1G01550	1525	3348	310	1188	1290	1314	49.959	51.0825	13.8438	11.2548	54.048	51.7725	-1.18466	1.20522e-07	-0.0215271	1	1.1453	3.3327e-34
Chr1	AT1G01560	57	113	1	11	35	52	1.81382	1.72411	0.0446574	0.104211	1.46642	2.04884	-3.75497	4.48154e-07	-0.113145	1	3.6242	1.10278e-08
Chr1	AT1G01570	7	16	3	10	11	7	0.216834	0.244122	0.133972	0.0947377	0.460874	0.275805	-0.228374	0.819892	0.546409	1	0.756948	0.202405
Chr1	AT1G01580	12	17	2	19	13	4	0.230308	0.25938	0.0893147	0.180002	0.544669	0.157603	-0.420368	1	0.0358335	1	0.44341	1
Chr1	AT1G01590	1	8	1	8	4	1	0.0227562	0.122061	0.0446574	0.0757901	0.167591	0.0394007	0.402101	0.918899	0.273863	1	-0.157278	0.923005
Chr1	AT1G01600	30	11	50	246	38	62	0.915908	0.167834	2.23287	2.33055	1.59211	2.44284	2.90144	3.29139e-13	1.7943	0.14686	-1.1091	8.93993e-08
Chr1	AT1G01610	495	1092	579	2768	383	416	13.0758	16.6613	25.8566	26.2234	16.0468	16.3907	1.48945	3.54736e-11	-0.107689	1	-1.61521	1.7332e-71
Chr1	AT1G01620	2050	3365	1355	6241	1958	1933	87.6295	51.3419	60.5107	59.1258	82.0356	76.1616	0.856781	3.95613e-05	0.342556	0.704175	-0.528996	3.39068e-10
Chr1	AT1G01630	840	1458	194	835	393	450	30.8715	22.2456	8.66353	7.9106	16.4658	17.7303	-0.746903	0.00202573	-0.617809	0.135526	0.113642	0.226148
Chr1	AT1G01640	34	69	5	40	29	28	1.57144	1.05278	0.223287	0.378951	1.21503	1.10322	-1.01287	0.258929	0.0130378	1	1.00853	0.0376146
Chr1	AT1G01650	318	586	178	846	270	293	4.4719	8.94097	7.94901	8.01481	11.3124	11.5444	0.55824	0.0405558	0.160074	1	-0.414285	0.000217308
Chr1	AT1G01660	27	20	0	10	10	18	0.740625	0.305153	0	0.0947377	0.418976	0.709213	-2.75092	0.305909	-0.114346	1	2.62817	0.0328779
Chr1	AT1G01670	31	74	2	15	18	27	0.689741	1.12906	0.0893147	0.142107	0.754158	1.06382	-2.38794	0.00215543	-0.329527	1	2.03898	6.81903e-05
Chr1	AT1G01680	12	17	0	4	14	9	0.429297	0.25938	0	0.0378951	0.586567	0.354606	-3.24061	0.0444909	0.459991	1	3.68656	0.000363783
Chr1	AT1G01690	50	74	6	8	59	81	1.05353	1.12906	0.267944	0.0757901	2.47196	3.19146	-2.16742	7.5555e-05	0.964884	0.130251	3.11905	4.84589e-14
Chr1	AT1G01695	8	7	0	2	9	6	0.36163	0.106803	0	0.0189475	0.377079	0.236404	-3.39163	0.13586	0.686742	0.978496	4.06919	0.000735161
Chr1	AT1G01700	19	43	0	13	20	21	0.67182	0.656078	0	0.123159	0.837953	0.827415	-2.5381	0.0327886	0.291793	1	2.81041	2.4932e-05
Chr1	AT1G01710	447	821	135	724	310	343	6.32793	12.5265	6.02874	6.85901	12.9883	13.5144	-0.238597	0.624832	-0.115242	1	0.107186	0.764757
Chr1	AT1G01720	126	202	86	342	114	117	5.92135	3.08204	3.84053	3.24003	4.77633	4.60988	0.817297	0.0226346	0.307539	0.930388	-0.524219	0.00425387
Chr1	AT1G01725	99	120	34	170	39	32	7.04736	1.83092	1.51835	1.61054	1.63401	1.26082	0.163449	0.578624	-0.870321	0.667894	-1.04522	1.05534e-05
Chr1	AT1G01730	193	360	71	394	126	168	12.2219	5.49275	3.17067	3.73266	5.2791	6.61932	0.0614422	0.766147	-0.0694761	1	-0.14742	0.45281
Chr1	AT1G01740	129	173	15	63	75	105	3.67242	2.63957	0.66986	0.596847	3.14232	4.13707	-1.58422	0.0005359	0.0206643	1	1.59207	1.55291e-06
Chr1	AT1G01750	6	13	2	2	15	10	0.444758	0.198349	0.0893147	0.0189475	0.628465	0.394007	-1.04909	0.188511	1.28373	0.622853	2.31609	0.000139277
Chr1	AT1G01760	39	67	7	26	30	32	1.2507	1.02226	0.312602	0.246318	1.25693	1.26082	-1.20198	0.0555298	0.0543201	1	1.24111	0.00038643
Chr1	AT1G01770	366	785	98	463	292	346	5.98947	11.9772	4.37642	4.38635	12.2341	13.6326	-0.624212	0.0267342	0.0233803	1	0.629763	3.89381e-07
Chr1	AT1G01780	105	284	29	115	101	104	4.95108	4.33317	1.29506	1.08948	4.23166	4.09767	-0.892109	0.0273944	0.00159745	1	0.873616	4.31026e-06
Chr1	AT1G01790	1631	5003	297	1210	2325	2351	17.6018	76.3339	13.2632	11.4633	97.412	92.6311	-1.58614	0.0190105	0.446349	0.936117	2.01109	9.27318e-117
Chr1	AT1G01800	938	1473	539	2639	594	546	38.6554	22.4745	24.0703	25.0013	24.8872	21.5128	0.729386	0.000493843	-0.269765	0.938046	-1.01342	4.99677e-29
Chr1	AT1G01810	4	3	2	12	1	6	0.438717	0.0457729	0.0893147	0.113685	0.0418976	0.236404	1.0863	0.301399	0.618658	1	-0.475824	0.744505
Chr1	AT1G01820	667	1326	328	1346	452	535	22.0262	20.2316	14.6476	12.7517	18.9377	21.0794	0.211847	0.670949	-0.155589	1	-0.38436	0.0106774
Chr1	AT1G01830	233	519	137	772	177	183	4.31329	7.91871	6.11806	7.31375	7.41588	7.21033	0.614941	0.0195222	-0.177378	1	-0.810554	1.17601e-05
Chr1	AT1G01840	18	29	4	11	15	10	1.53417	0.442471	0.178629	0.104211	0.628465	0.394007	-1.02692	0.174836	-0.0880724	1	0.924877	0.046101
Chr1	AT1G01860	232	483	75	396	188	208	7.5368	7.36943	3.3493	3.75161	7.87676	8.19535	-0.246058	0.587346	0.0171053	1	0.245643	0.213967
Chr1	AT1G01870	0	0	0	0	0	0	0	0	0	0	0	0	NA	NA	NA	NA	NA	NA
Chr1	AT1G01880	15	23	12	47	17	15	0.399251	0.350925	0.535888	0.445267	0.71226	0.591011	1.06599	0.158145	0.558333	0.978496	-0.521512	0.32371
Chr1	AT1G01890	0	0	0	0	0	0	0	0	0	0	0	0	NA	NA	NA	NA	NA	NA
Chr1	AT1G01900	49	153	102	511	91	100	1.21848	2.33442	4.55505	4.8411	3.81269	3.94007	2.06005	3.68461e-10	0.871985	0.254789	-1.20982	2.95363e-16
Chr1	AT1G01910	643	1326	314	1476	594	554	16.0636	20.2316	14.0224	13.9833	24.8872	21.828	0.269395	0.366584	0.0924522	1	-0.194158	0.0401319
Chr1	AT1G01920	235	300	118	611	183	172	4.669	4.57729	5.26957	5.78847	7.66727	6.77692	0.707566	0.00434224	0.172046	1	-0.547635	6.99824e-06
Chr1	AT1G01930	163	372	184	830	156	156	3.77182	5.67584	8.21695	7.86323	6.53603	6.14651	1.36915	1.23328e-06	0.113164	1	-1.27432	1.80844e-24
Chr1	AT1G01940	116	167	3524	16853	94	122	4.29478	2.54802	157.373	159.661	3.93838	4.80689	6.49305	7.3683e-155	0.394869	0.766441	-6.11177	0
Chr1	AT1G01950	197	379	98	531	180	233	2.63075	5.78264	4.37642	5.03057	7.54158	9.18037	0.45539	0.10315	0.369419	0.770089	-0.102772	0.535396
Chr1	AT1G01960	935	2334	961	4315	1048	1114	9.35472	35.6113	42.9157	40.8793	43.9087	43.8924	1.15726	5.08746e-07	0.312256	0.893617	-0.864348	2.35992e-24
Chr1	AT1G01970	579	1125	309	1406	402	463	22.6852	17.1648	13.7991	13.3201	16.8429	18.2425	0.418991	0.124816	-0.124398	1	-0.560103	1.52673e-08
Chr1	AT1G01980	3	0	0	5	1	0	0.114902	0	0	0.0473688	0.0418976	0	-0.0888989	0.824754	-1.22287	1	-1.12798	0.756812
Chr1	AT1G01990	235	509	524	2481	169	180	13.9951	7.76613	23.4005	23.5044	7.0807	7.09213	2.42759	8.76881e-26	-0.213274	0.979581	-2.65872	1.35853e-147
Chr1	AT1G02000	84	225	49	184	83	71	3.30221	3.43297	2.18821	1.74317	3.4775	2.79745	0.159144	1	-0.0773248	1	-0.256281	0.519353
Chr1	AT1G02010	160	265	7	62	100	80	2.43976	4.04327	0.312602	0.587374	4.18976	3.15206	-2.52013	1.53969e-07	-0.414045	0.827801	2.09101	1.45631e-05
Chr1	AT1G02020	166	488	174	770	163	181	4.98109	7.44572	7.77038	7.2948	6.82932	7.13153	1.03426	0.000849355	0.0139851	1	-1.04136	1.30118e-16
Chr1	AT1G02030	1	1	1	1	0	0	0.0361256	0.0152576	0.0446574	0.00947377	0	0	1.03502	1	Neg. infinite	1	Neg. infinite	0.764757
Chr1	AT1G02040	0	0	0	0	0	0	0	0	0	0	0	0	NA	NA	NA	NA	NA	NA
Chr1	AT1G02050	46	116	41	219	41	55	2.29755	1.76988	1.83095	2.07476	1.7178	2.16704	1.07201	0.0095886	0.151481	1	-0.940259	4.74545e-06
Chr1	AT1G02060	58	99	55	254	58	65	1.86515	1.5105	2.45615	2.40634	2.43006	2.56105	1.35241	0.000384933	0.473546	0.839513	-0.894158	5.19731e-06
Chr1	AT1G02065	11	1	123	657	21	25	0.361205	0.0152576	5.49286	6.22427	0.879851	0.985018	5.90415	1.24318e-51	2.31651	0.00176286	-3.58425	2.8559e-49
Chr1	AT1G02070	5	0	1	7	1	3	0.492784	0	0.0446574	0.0663164	0.0418976	0.118202	0.391439	0.652026	-0.0174367	1	-0.404262	0.843016
Chr1	AT1G02074	0	0	0	0	0	0	0	0	0	0	0	0	NA	NA	NA	NA	NA	NA
Chr1	AT1G02080	1099	2963	888	3995	1390	1330	5.69145	45.2083	39.6557	37.8477	58.2377	52.4029	0.746258	0.0114598	0.34793	0.948162	-0.418403	1.27039e-06
Chr1	AT1G02090	375	603	1073	4719	263	304	11.072	9.20035	47.9174	44.7067	11.0191	11.9778	2.95193	1.87725e-41	0.0252337	1	-2.94135	3.20808e-214
Chr1	AT1G02100	444	766	531	2425	278	319	10.3426	11.6873	23.7131	22.9739	11.6475	12.5688	1.67168	7.66926e-14	-0.191629	1	-1.87873	2.95846e-86
Chr1	AT1G02110	206	427	344	1642	219	222	5.3448	6.51501	15.3621	15.5559	9.17558	8.74696	2.05047	1.88505e-17	0.348867	0.83898	-1.71895	6.50545e-62
Chr1	AT1G02120	959	2069	413	1764	677	726	16.2249	31.568	18.4435	16.7117	28.3647	28.6049	-0.0148991	0.816956	-0.232024	0.926259	-0.234881	0.0295985
Chr1	AT1G02130	365	669	194	800	250	275	13.8284	10.2074	8.66353	7.57901	10.4744	10.8352	0.387275	0.265451	-0.136035	1	-0.539297	1.84422e-05
Chr1	AT1G02140	1057	1852	1870	8896	737	725	58.4233	28.2571	83.5093	84.2786	30.8786	28.5655	2.25526	9.28531e-28	-0.15859	1	-2.42934	6.88871e-173
Chr1	AT1G02145	308	528	54	293	223	199	5.36263	8.05603	2.4115	2.77581	9.34318	7.84074	-0.965027	0.00495143	-0.155247	1	0.794521	0.000120824
Chr1	AT1G02150	1601	3677	890	4322	1501	1529	56.325	56.1023	39.7451	40.9456	62.8884	60.2437	0.395657	0.116186	0.0914643	1	-0.322657	7.03368e-05
Chr1	AT1G02160	319	470	107	496	156	185	26.2923	7.17108	4.77834	4.69899	6.53603	7.28913	-0.0454377	1	-0.418674	0.740977	-0.38699	0.0063332
Chr1	AT1G02170	324	729	116	531	227	278	12.773	11.1228	5.18025	5.03057	9.51077	10.9534	-0.265694	0.335283	-0.175916	0.997773	0.0714247	0.641568
Chr1	AT1G02180	103	118	41	174	58	54	6.41804	1.8004	1.83095	1.64844	2.43006	2.12764	0.290335	0.472691	-0.240902	1	-0.542104	0.0245862
Chr1	AT1G02190	2	6	16	80	6	6	0.0477484	0.0915458	0.714518	0.757901	0.251386	0.236404	4.03704	6.68325e-08	1.53182	0.780856	-2.5265	2.94409e-09
Chr1	AT1G02205	436	257	228	966	455	500	8.26809	3.92121	10.1819	9.15166	19.0634	19.7004	0.98222	0.0693148	1.05948	0.349195	0.0723786	0.368228
Chr1	AT1G02210	0	0	0	0	0	0	0	0	0	0	0	0	NA	NA	NA	NA	NA	NA
Chr1	AT1G02220	70	140	21	107	47	47	2.67227	2.13607	0.937805	1.01369	1.96919	1.85183	-0.35044	0.584159	-0.296861	1	0.036594	1
Chr1	AT1G02228	0	0	0	0	0	0	0	0	0	0	0	0	NA	NA	NA	NA	NA	NA
Chr1	AT1G02230	3	18	18	109	4	5	0.13104	0.274637	0.803833	1.03264	0.167591	0.197004	3.07425	1.19858e-06	-0.164022	1	-3.26617	1.17753e-14
Chr1	AT1G02250	1	0	2	10	2	0	0.043517	0	0.0893147	0.0947377	0.0837953	0	3.44101	0.0234448	1.36209	1	-2.0718	0.0825632
Chr1	AT1G02260	240	573	23	50	179	172	6.89412	8.74262	1.02712	0.473688	7.49968	6.77692	-2.65176	1.20094e-10	-0.310362	0.80024	2.32302	2.94744e-28
Chr1	AT1G02270	451	955	205	1188	316	341	10.2265	14.571	9.15476	11.2548	13.2397	13.4356	0.305637	0.167081	-0.223942	0.948162	-0.547317	0.00505784
Chr1	AT1G02280	1710	1995	1450	6382	1067	1112	60.9566	30.439	64.7532	60.4616	44.7048	43.8136	1.39654	3.62556e-12	-0.024267	1	-1.43197	5.57265e-64
Chr1	AT1G02290	115	218	323	1503	114	112	3.64125	3.32616	14.4243	14.2391	4.77633	4.41288	2.84922	1.73524e-29	0.292215	0.976216	-2.57334	6.78331e-105
Chr1	AT1G02300	916	1317	127	515	359	368	29.4701	20.0943	5.67149	4.87899	15.0413	14.4995	-1.39772	5.69086e-06	-0.83007	0.0986471	0.554352	2.00127e-07
Chr1	AT1G02305	1087	2295	668	3124	838	806	30.7202	35.0162	29.8311	29.5961	35.1102	31.757	0.579177	0.0156937	-0.165385	0.999531	-0.762053	2.82029e-19
Chr1	AT1G02310	1	2	0	0	1	1	0.0273021	0.0305153	0	0	0.0418976	0.0394007	Neg. infinite	0.501461	0.277833	1	Infinite	0.457139
Chr1	AT1G02320	0	0	0	0	0	0	0	0	0	0	0	0	NA	NA	NA	NA	NA	NA
Chr1	AT1G02330	225	373	97	543	184	191	10.2436	5.69109	4.33176	5.14426	7.70917	7.52554	0.380722	0.124801	0.147362	1	-0.248392	0.0559697
Chr1	AT1G02335	30	115	18	96	32	33	1.96376	1.75463	0.803833	0.909482	1.34072	1.30022	0.11922	1	-0.165799	1	-0.308791	0.264488
Chr1	AT1G02340	8	9	5	60	6	7	0.263313	0.137319	0.223287	0.568426	0.251386	0.275805	1.85776	0.0845488	0.344205	1	-1.52498	0.148512
Chr1	AT1G02350	47	82	6	45	25	20	3.75868	1.25113	0.267944	0.42632	1.04744	0.788014	-1.16446	0.137781	-0.682359	0.779859	0.466548	0.601302
Chr1	AT1G02360	47	63	1	12	18	24	2.81097	0.96123	0.0446574	0.113685	0.754158	0.945617	-3.12053	0.000255344	-0.621013	0.924678	2.48616	1.67899e-05
Chr1	AT1G02370	62	93	24	105	73	62	2.15737	1.41896	1.07178	0.994746	3.05853	2.44284	0.108492	0.900515	0.602742	0.608408	0.480598	0.0427961
Chr1	AT1G02380	54	62	7	27	15	29	1.91713	0.945973	0.312602	0.255792	0.628465	1.14262	-1.39379	0.0332066	-0.672144	0.981943	0.710261	0.23352
Chr1	AT1G02390	17	38	8	45	6	11	0.487533	0.57979	0.357259	0.42632	0.251386	0.433408	0.289435	0.729718	-0.818562	0.874605	-1.1267	0.0122288
Chr1	AT1G02391	0	0	0	0	0	0	0	0	0	0	0	0	NA	NA	NA	NA	NA	NA
Chr1	AT1G02400	28	20	5	12	26	11	0.705803	0.305153	0.223287	0.113685	1.08934	0.433408	-0.975804	0.443296	0.276605	1	1.24695	0.239112
Chr1	AT1G02405	4	16	1	16	1	2	0.532132	0.244122	0.0446574	0.15158	0.0418976	0.0788014	-0.135341	0.982262	-1.75016	0.721561	-1.64006	0.253766
Chr1	AT1G02410	377	529	144	617	197	242	13.1838	8.07128	6.43066	5.84531	8.25384	9.53497	0.117354	0.725993	-0.265381	1	-0.395948	0.0045987
Chr1	AT1G02420	39	78	12	51	34	52	1.8502	1.19009	0.535888	0.483162	1.42452	2.04884	-0.44515	0.481139	0.410583	0.976675	0.838526	0.0183286
Chr1	AT1G02430	25	49	5	32	22	26	1.72864	0.747624	0.223287	0.303161	0.921748	1.02442	-0.73852	0.476692	0.230673	1	0.952164	0.0476437
Chr1	AT1G02440	2	2	0	3	0	3	0.15672	0.0305153	0	0.0284213	0	0.118202	-0.872019	1	0.253861	1	1.1135	1
Chr1	AT1G02450	17	33	8	31	12	10	2.20293	0.503502	0.357259	0.293687	0.502772	0.394007	0.127922	1	-0.324637	1	-0.468917	0.520722
Chr1	AT1G02460	11	59	4	20	29	21	0.30412	0.9002	0.178629	0.189475	1.21503	0.827415	-0.997849	0.447293	0.567426	1	1.53881	0.00042571
Chr1	AT1G02470	17	34	5	28	14	12	0.639904	0.518759	0.223287	0.265265	0.586567	0.472809	-0.305976	0.887268	-0.10622	1	0.182836	0.980792
Chr1	AT1G02475	881	1978	257	1145	594	577	39.4928	30.1796	11.4769	10.8475	24.8872	22.7342	-0.578794	0.0090573	-0.399522	0.505849	0.161139	0.0968585
Chr1	AT1G02480	0	0	0	0	0	0	0	0	0	0	0	0	NA	NA	NA	NA	NA	NA
Chr1	AT1G02490	1	0	0	0	0	1	0.603236	0	0	0	0	0.0394007	Neg. infinite	1	0.284768	1	Infinite	0.92616
Chr1	AT1G02500	2083	4859	2264	11373	2087	2378	66.6782	74.1368	101.104	107.745	87.4404	93.6949	1.37563	4.95425e-11	0.256564	0.974172	-1.13781	2.98837e-32
Chr1	AT1G02510	0	0	8	20	0	0	0	0	0.357259	0.189475	0	0	Infinite	6.8497e-05	NA	NA	Neg. infinite	0.000268096
Chr1	AT1G02520	1	8	6	35	5	3	0.0137368	0.122061	0.267944	0.331582	0.209488	0.118202	2.71545	0.00401735	0.938558	1	-1.80628	0.00114424
Chr1	AT1G02530	6	4	3	16	3	7	0.086	0.0610305	0.133972	0.15158	0.125693	0.275805	1.04033	0.255208	0.60709	1	-0.439825	0.631395
Chr1	AT1G02540	0	0	0	0	0	0	0	0	0	0	0	0	NA	NA	NA	NA	NA	NA
Chr1	AT1G02550	0	0	0	0	0	0	0	0	0	0	0	0	NA	NA	NA	NA	NA	NA
Chr1	AT1G02560	4359	9485	2258	10281	3350	3627	135.626	144.719	100.836	97.3998	140.357	142.906	0.289859	0.323104	-0.109111	1	-0.416863	3.22736e-06
Chr1	AT1G02570	1	0	0	1	0	0	0.0773208	0	0	0.00947377	0	0	-0.825864	1	Neg. infinite	1	Neg. infinite	1
Chr1	AT1G02575	0	0	0	0	0	0	0	0	0	0	0	0	NA	NA	NA	NA	NA	NA
Chr1	AT1G02580	0	0	0	1	0	1	0	0	0	0.00947377	0	0.0394007	Infinite	0.941916	Infinite	1	1.1135	1
Chr1	AT1G02590	0	0	0	0	0	0	0	0	0	0	0	0	NA	NA	NA	NA	NA	NA
Chr1	AT1G02600	0	0	0	0	0	0	0	0	0	0	0	0	NA	NA	NA	NA	NA	NA
Chr1	AT1G02610	169	178	0	2	134	142	4.01693	2.71586	0	0.0189475	5.61428	5.5949	-7.88483	7.35302e-07	0.388152	0.890607	8.26164	2.36829e-70
Chr1	AT1G02620	3	6	1	0	4	3	0.234817	0.0915458	0.0446574	0	0.167591	0.118202	-1.26988	0.23034	0.505737	1	1.76009	0.0402458
Chr1	AT1G02630	6	4	6	5	6	7	0.231451	0.0610305	0.267944	0.0473688	0.251386	0.275805	1.17296	0.904855	0.99817	0.862579	-0.179958	0.879565
Chr1	AT1G02640	138	187	187	1007	227	229	2.70948	2.85318	8.35093	9.54008	9.51077	9.02276	2.13388	6.41381e-17	1.26444	6.22339e-05	-0.88227	2.18678e-09
Chr1	AT1G02650	14	31	3	6	15	8	0.57156	0.472986	0.133972	0.0568426	0.628465	0.315206	-1.46759	0.0457341	-0.0718375	1	1.37866	0.0726694
Chr1	AT1G02660	247	410	24	125	195	220	5.7118	6.25563	1.07178	1.18422	8.17004	8.66816	-1.82576	5.06412e-07	0.156515	1	1.9672	4.26326e-30
Chr1	AT1G02670	12	29	2	6	16	18	0.197438	0.442471	0.0893147	0.0568426	0.670362	0.709213	-1.69794	0.0525031	0.630825	0.976904	2.30996	1.30693e-05
Chr1	AT1G02680	180	274	71	352	116	111	7.47511	4.18059	3.17067	3.33477	4.86013	4.37348	0.21651	0.462487	-0.196937	1	-0.427423	0.00548318
Chr1	AT1G02690	143	97	83	330	198	192	3.38171	1.47999	3.70656	3.12634	8.29573	7.56494	1.03736	0.0415862	1.32713	0.0330618	0.28387	0.0213015
Chr1	AT1G02700	9	43	140	655	12	18	0.547157	0.656078	6.25203	6.20532	0.502772	0.709213	4.49464	6.7231e-36	0.227753	1	-4.29288	6.84723e-94
Chr1	AT1G02710	25	58	3	25	27	16	6.03236	0.884942	0.133972	0.236844	1.13124	0.630411	-1.37356	0.121418	-0.0442933	1	1.3108	0.164352
Chr1	AT1G02720	118	215	43	255	120	123	3.42618	3.28039	1.92027	2.41581	5.02772	4.84629	0.117821	0.626278	0.3873	0.835715	0.253397	0.457139
Chr1	AT1G02730	324	437	8	48	700	820	5.55142	6.66758	0.357259	0.454741	29.3284	32.3086	-3.55546	3.59119e-10	1.77001	3.85382e-13	5.31251	3.71462e-130
Chr1	AT1G02740	153	202	44	200	71	96	4.08323	3.08204	1.96492	1.89475	2.97473	3.78247	-0.212922	0.792771	-0.323624	1	-0.123377	0.68322
Chr1	AT1G02750	214	206	74	295	101	102	8.34246	3.14307	3.30464	2.79476	4.23166	4.01887	0.136604	0.804316	-0.34938	1	-0.49513	0.012136
Chr1	AT1G02760	0	0	0	0	0	0	0	0	0	0	0	0	NA	NA	NA	NA	NA	NA
Chr1	AT1G02770	5	12	4	28	0	4	0.19224	0.183092	0.178629	0.265265	0	0.157603	1.17916	0.164533	-1.2249	0.971076	-2.4248	0.00144643
Chr1	AT1G02780	8034	9443	6701	32769	5165	5936	339.277	144.078	299.249	310.446	216.401	233.883	1.44462	3.72519e-13	0.0865511	1	-1.36945	3.86343e-42
Chr1	AT1G02790	0	0	0	1	2	2	0	0	0	0.00947377	0.0837953	0.0788014	Infinite	0.941916	Infinite	0.551706	3.15428	0.286564
Chr1	AT1G02800	12	2	3	15	28	44	0.282253	0.0305153	0.133972	0.142107	1.17313	1.73363	0.31475	0.691882	2.77763	0.00131338	2.46454	1.75802e-05
Chr1	AT1G02810	8	3	1	0	4	3	0.252733	0.0457729	0.0446574	0	0.167591	0.118202	-1.8862	0.395988	-0.125835	1	1.76009	0.0402458
Chr1	AT1G02813	0	0	0	5	0	0	0	0	0	0.0473688	0	0	Infinite	0.443296	NA	NA	Neg. infinite	0.578568
Chr1	AT1G02816	107	170	84	398	56	70	7.42794	2.5938	3.75122	3.77056	2.34627	2.75805	1.14758	0.00028917	-0.328941	0.992724	-1.49114	6.04719e-18
Chr1	AT1G02820	116	213	3	3	66	89	11.4326	3.24987	0.133972	0.0284213	2.76524	3.50666	-4.61238	4.10392e-17	-0.247512	1	4.3494	1.47451e-22
Chr1	AT1G02830	0	0	0	1	0	0	0	0	0	0.00947377	0	0	Infinite	0.941916	NA	NA	Neg. infinite	1
Chr1	AT1G02840	1114	1695	1124	5657	784	828	25.3257	25.8617	50.1949	53.5931	32.8478	32.6238	1.58307	3.20035e-15	-0.000148261	1	-1.59728	3.53766e-57
Chr1	AT1G02850	67	115	9	53	76	73	1.70238	1.75463	0.401916	0.50211	3.18422	2.87625	-1.2852	0.0349828	0.541245	0.69897	1.81106	7.32965e-11
Chr1	AT1G02860	145	228	99	540	107	106	4.79057	3.47874	4.42108	5.11583	4.48305	4.17648	1.05949	0.000122144	0.00135851	1	-1.07254	6.88353e-11
Chr1	AT1G02870	176	214	180	790	153	185	8.41809	3.26513	8.03833	7.48428	6.41034	7.28913	1.64133	5.48456e-10	0.541499	0.480008	-1.11154	1.07324e-18
Chr1	AT1G02880	187	312	59	264	114	129	6.0834	4.76038	2.63478	2.50107	4.77633	5.08269	-0.242007	0.57742	-0.217699	1	0.0092704	0.978181
Chr1	AT1G02890	806	1890	1294	5750	825	871	8.27588	28.8369	57.7866	54.4742	34.5656	34.318	1.84476	3.1696e-17	0.227143	0.992724	-1.63628	5.24638e-82
Chr1	AT1G02900	11	12	6	19	5	4	1.33171	0.183092	0.267944	0.180002	0.209488	0.157603	0.584853	0.670889	-0.622005	1	-1.21694	0.139421
Chr1	AT1G02910	819	1700	474	2232	565	619	22.2909	25.938	21.1676	21.1454	23.6722	24.389	0.510741	0.0392	-0.220088	0.948162	-0.748242	2.79584e-17
Chr1	AT1G02920	870	1912	689	3244	410	460	54.6486	29.1726	30.7689	30.7329	17.178	18.1243	0.918654	5.79114e-05	-0.796125	0.0104875	-1.73283	3.43594e-84
Chr1	AT1G02930	1318	2723	395	1789	716	793	72.1091	41.5465	17.6397	16.9486	29.9987	31.2448	-0.463168	0.0380818	-0.553248	0.200182	-0.107427	0.336834
Chr1	AT1G02940	3	1	4	11	4	4	0.20012	0.0152576	0.178629	0.104211	0.167591	0.157603	2.22958	0.0771851	1.50327	0.780839	-0.727	0.715908
Chr1	AT1G02950	9	28	12	28	13	13	0.484445	0.427214	0.535888	0.265265	0.544669	0.512209	0.951202	0.649353	0.444878	1	-0.52754	0.809862
Chr1	AT1G02952	0	0	0	0	0	0	0	0	0	0	0	0	NA	NA	NA	NA	NA	NA
Chr1	AT1G02960	462	557	39	185	220	247	10.9034	8.4985	1.74164	1.75265	9.21748	9.73198	-1.89687	0.00303344	-0.37819	1	1.50707	6.28559e-23
Chr1	AT1G02965	0	0	0	3	0	0	0	0	0	0.0284213	0	0	Infinite	0.47856	NA	NA	Neg. infinite	0.621278
Chr1	AT1G02970	42	63	85	361	50	50	0.956694	0.96123	3.79588	3.42003	2.09488	1.97004	2.47414	4.63995e-12	0.728515	0.542095	-1.75939	7.64776e-21
Chr1	AT1G02980	0	0	127	632	0	1	0	0	5.67149	5.98742	0	0.0394007	Infinite	4.39374e-63	Infinite	1	-9.13738	2.28509e-121
Chr1	AT1G02990	234	590	109	518	274	245	2.76638	9.002	4.86765	4.90741	11.48	9.65317	0.0480548	1	0.247234	1	0.179832	0.276026
Chr1	AT1G03000	358	758	165	652	328	303	5.36428	11.5653	7.36846	6.1769	13.7424	11.9384	0.0448285	0.9244	0.0540465	1	-0.00817304	0.884682
Chr1	AT1G03010	14	16	4	7	14	11	0.337579	0.244122	0.178629	0.0663164	0.586567	0.433408	-0.663015	0.351977	0.47932	1	1.13211	0.007773
Chr1	AT1G03020	33	31	4	21	12	7	7.49736	0.472986	0.178629	0.198949	0.502772	0.275805	-1.16619	0.28566	-1.04755	0.934681	0.109989	1
Chr1	AT1G03022	0	0	0	0	0	0	0	0	0	0	0	0	NA	NA	NA	NA	NA	NA
Chr1	AT1G03030	257	395	58	287	143	165	7.53716	6.02676	2.59013	2.71897	5.99136	6.50112	-0.596799	0.12404	-0.280326	0.978678	0.302248	0.101196
Chr1	AT1G03040	393	678	405	1919	285	322	10.0919	10.3447	18.0862	18.1802	11.9408	12.687	1.48359	6.79027e-11	0.00868	1	-1.49034	2.16671e-53
Chr1	AT1G03050	0	1	0	0	2	0	0	0.0152576	0	0	0.0837953	0	Neg. infinite	1	2.27129	1	Infinite	0.764757
Chr1	AT1G03055	54	100	4	13	34	44	2.1169	1.52576	0.178629	0.123159	1.42452	1.73363	-2.61502	2.13121e-05	-0.140422	1	2.45851	4.54928e-11
Chr1	AT1G03060	526	1551	200	917	800	716	2.55285	23.6646	8.93147	8.68744	33.5181	28.2109	-0.406166	0.375178	0.491393	0.881429	0.876595	6.16597e-07
Chr1	AT1G03070	10	7	1658	7166	5	5	0.422556	0.106803	74.0419	67.889	0.209488	0.197004	9.23996	2.58907e-191	-0.133106	1	-9.37931	0
Chr1	AT1G03080	564	1641	258	1097	683	793	6.12352	25.0378	11.5216	10.3927	28.6161	31.2448	-0.180692	0.580069	0.358893	0.979581	0.5186	2.19435e-08
Chr1	AT1G03090	445	863	67	329	388	417	6.9121	13.1673	2.99204	3.11687	16.2563	16.4301	-1.34965	2.50528e-06	0.154374	1	1.48734	8.2055e-33
Chr1	AT1G03100	40	101	6	19	41	37	1.07903	1.54102	0.267944	0.180002	1.7178	1.45783	-1.85516	0.00102971	0.0601141	1	1.89614	2.29682e-08
Chr1	AT1G03103	0	0	0	0	0	0	0	0	0	0	0	0	NA	NA	NA	NA	NA	NA
Chr1	AT1G03106	0	0	0	0	0	0	0	0	0	0	0	0	NA	NA	NA	NA	NA	NA
Chr1	AT1G03110	192	218	9	60	147	159	4.94489	3.32616	0.401916	0.568426	6.15895	6.26471	-2.44237	0.0044209	0.312654	0.942929	2.74387	1.03015e-34
Chr1	AT1G03120	4	5	2	16	4	0	0.322096	0.0762881	0.0893147	0.15158	0.167591	0	1.07885	0.245957	-0.37395	1	-1.46347	0.171115
Chr1	AT1G03130	26452	51649	4584	22034	15813	16471	2077.43	788.041	204.709	208.745	662.528	648.969	-1.16762	6.40845e-07	-0.417753	0.773349	0.733146	2.17496e-10
Chr1	AT1G03140	708	1023	1228	5663	483	532	25.6431	15.6086	54.8392	53.6499	20.2366	20.9612	2.33376	4.47247e-29	0.0184876	1	-2.32876	3.372e-154
Chr1	AT1G03150	274	421	121	624	167	178	8.72304	6.42346	5.40354	5.91163	6.99691	7.01333	0.402995	0.106893	-0.207339	1	-0.624519	4.25693e-07
Chr1	AT1G03160	845	2151	259	960	779	806	12.1266	32.8192	11.5663	9.09482	32.6383	31.757	-0.734351	0.0293908	-0.00526162	1	0.709673	3.26917e-09
Chr1	AT1G03170	5	4	0	8	2	4	0.332582	0.0610305	0	0.0757901	0.0837953	0.157603	-0.67287	1	0.062082	1	0.725775	1
Chr1	AT1G03180	37	57	142	685	25	42	1.33941	0.869685	6.34135	6.48953	1.04744	1.65483	3.47074	4.17713e-28	0.30656	1	-3.17871	1.49485e-73
Chr1	AT1G03190	100	233	105	523	102	95	1.54301	3.55503	4.68902	4.95478	4.27356	3.74307	1.32038	1.98462e-05	0.13958	1	-1.19937	2.23547e-16
Chr1	AT1G03200	12	19	3	7	3	8	1.22943	0.289895	0.133972	0.0663164	0.125693	0.315206	-0.929171	0.265042	-0.70139	1	0.213056	0.73498
Chr1	AT1G03210	216	376	46	214	144	138	11.6987	5.73687	2.05424	2.02739	6.03326	5.4373	-0.810769	0.0211605	-0.236856	0.997237	0.558523	0.00125094
Chr1	AT1G03220	459	835	234	1034	472	479	21.0063	12.7401	10.4498	9.79588	19.7757	18.8729	0.380404	0.192939	0.39739	0.597196	0.00110274	0.948902
Chr1	AT1G03230	203	396	186	917	217	232	9.46369	6.04202	8.30627	8.68744	9.09179	9.14096	1.25434	1.8122e-06	0.44022	0.621967	-0.830871	1.22033e-13
Chr1	AT1G03240	1	1	0	0	1	0	0.0915908	0.0152576	0	0	0.0418976	0	Neg. infinite	0.776042	-0.253776	1	Infinite	0.92616
Chr1	AT1G03250	374	696	50	216	237	270	12.9366	10.6193	2.23287	2.04633	9.92974	10.6382	-1.58296	7.23167e-08	-0.233063	0.97588	1.33369	3.91589e-21
Chr1	AT1G03260	113	231	45	313	99	86	2.69779	3.52451	2.00958	2.96529	4.14787	3.38846	0.294221	0.312356	-0.0246186	1	-0.336133	0.285116
Chr1	AT1G03270	38	83	9	51	43	41	0.819434	1.26638	0.401916	0.483162	1.8016	1.61543	-0.676974	0.364362	0.356191	1	1.0152	0.00338996
Chr1	AT1G03280	447	901	262	1094	356	375	7.75961	13.7471	11.7002	10.3643	14.9156	14.7753	0.466534	0.139679	-0.0193894	1	-0.502916	7.66814e-06
Chr1	AT1G03290	339	710	74	375	221	277	6.76408	10.8329	3.30464	3.55266	9.25938	10.914	-0.848471	0.00480946	-0.206356	0.981095	0.624458	0.000446752
Chr1	AT1G03300	46	93	1	22	65	57	1.56788	1.41896	0.0446574	0.208423	2.72335	2.24584	-2.69156	0.000808992	0.679476	0.613568	3.35332	2.28681e-17
Chr1	AT1G03310	1244	3265	256	1042	1131	1151	26.5556	49.8161	11.4323	9.87167	47.3862	45.3502	-1.27335	0.00332373	-0.0626382	1	1.19093	5.9663e-43
Chr1	AT1G03320	3	11	2	10	1	6	0.283684	0.167834	0.0893147	0.0947377	0.0418976	0.236404	0.265263	0.998069	-0.0434394	1	-0.333121	0.92616
Chr1	AT1G03330	603	553	316	1525	236	300	26.7058	8.43747	14.1117	14.4475	9.88784	11.8202	0.894356	0.0105765	-0.424292	1	-1.32762	3.82566e-39
Chr1	AT1G03340	42	109	5	18	30	17	1.77581	1.66308	0.223287	0.170528	1.25693	0.669812	-2.13363	0.000276087	-0.75525	0.690644	1.35923	0.0677989
Chr1	AT1G03350	390	841	43	205	279	333	15.5501	12.8317	1.92027	1.94212	11.6894	13.1204	-1.90189	1.04e-10	-0.132569	1	1.75142	4.036e-35
Chr1	AT1G03360	183	191	725	3162	140	153	7.03212	2.91421	32.3766	29.9561	5.86567	6.02831	3.67482	1.91404e-57	0.363671	0.931686	-3.32121	3.47642e-222
Chr1	AT1G03365	195	465	155	676	204	233	3.57766	7.0948	6.92189	6.40427	8.54712	9.18037	0.803738	0.0115976	0.302999	0.948162	-0.519633	6.29044e-05
Chr1	AT1G03370	378	918	65	257	381	365	5.58738	14.0065	2.90273	2.43476	15.963	14.3813	-1.48686	2.59636e-05	0.108224	1	1.57619	2.47787e-37
Chr1	AT1G03380	550	1342	285	1127	538	507	7.46585	20.4757	12.7273	10.6769	22.5409	19.9762	0.100758	0.973441	0.0499283	1	-0.0697611	1
Chr1	AT1G03390	2	0	0	2	2	1	0.101047	0	0	0.0189475	0.0837953	0.0394007	-0.825864	1	0.921738	1	1.75259	0.826958
Chr1	AT1G03400	330	800	56	203	221	254	16.0027	12.2061	2.50081	1.92317	9.25938	10.0078	-1.56087	1.2245e-05	-0.349169	0.693432	1.19274	9.1731e-19
Chr1	AT1G03410	54	131	16	89	33	39	1.16374	1.99875	0.714518	0.843165	1.38262	1.53663	-0.45305	0.480706	-0.460694	0.883661	-0.0268914	0.862607
Chr1	AT1G03420	1	5	0	2	0	0	0.0650933	0.0762881	0	0.0189475	0	0	-1.73037	0.724418	Neg. infinite	0.861061	Neg. infinite	0.764757
Chr1	AT1G03430	317	525	33	232	162	171	13.6338	8.01025	1.47369	2.19791	6.78742	6.73752	-1.47951	5.26334e-05	-0.518224	0.46713	0.946125	0.000307876
Chr1	AT1G03440	157	289	129	582	95	108	6.59431	4.40945	5.7608	5.51373	3.98028	4.25528	1.0752	0.0002886	-0.29344	0.969005	-1.38475	2.09612e-21
Chr1	AT1G03445	1	0	2	7	0	1	0.0132254	0	0.0893147	0.0663164	0	0.0394007	3.19661	0.0647966	0.284768	1	-2.90764	0.0968661
Chr1	AT1G03457	53	58	45	194	43	31	1.11139	0.884942	2.00958	1.83791	1.8016	1.22142	1.41926	0.000404009	0.149334	1	-1.28014	4.98618e-08
Chr1	AT1G03470	69	53	133	492	68	61	2.65583	0.808654	5.93943	4.66109	2.84904	2.40344	2.67089	8.57089e-13	0.734068	0.693432	-1.94371	9.23245e-11
Chr1	AT1G03475	2397	5991	1692	7902	2259	2275	77.6532	91.4084	75.5603	74.8617	94.6468	89.6366	0.642375	0.00783944	0.0224983	1	-0.639213	2.91246e-14
Chr1	AT1G03490	0	0	0	0	0	0	0	0	0	0	0	0	NA	NA	NA	NA	NA	NA
Chr1	AT1G03495	87	169	59	306	79	73	3.47679	2.57854	2.63478	2.89897	3.30991	2.87625	0.861555	0.012946	0.105883	1	-0.772289	5.69269e-06
Chr1	AT1G03502	1	0	2	1	1	0	0.619251	0	0.0893147	0.00947377	0.0418976	0	2.53185	0.76514	0.362093	1	-2.16165	0.878707
Chr1	AT1G03506	0	0	0	0	0	0	0	0	0	0	0	0	NA	NA	NA	NA	NA	NA
Chr1	AT1G03510	37	55	5	18	19	21	2.0086	0.839169	0.223287	0.170528	0.796055	0.827415	-1.53382	0.0251515	-0.4067	1	1.11347	0.00764635
Chr1	AT1G03515	0	0	0	0	0	0	0	0	0	0	0	0	NA	NA	NA	NA	NA	NA
Chr1	AT1G03520	117	273	3	40	125	135	3.56582	4.16533	0.133972	0.378951	5.23721	5.3191	-3.13395	2.55132e-09	0.309385	0.976675	3.42412	3.40945e-36
Chr1	AT1G03530	152	249	289	1291	153	156	3.67401	3.79915	12.906	12.2306	6.41034	6.14651	2.36064	2.11217e-20	0.442306	0.650078	-1.93309	2.94651e-63
Chr1	AT1G03540	14	41	0	26	20	18	0.535623	0.625563	0	0.246318	0.837953	0.709213	-1.31522	0.697129	0.410743	1	1.70388	0.220293
Chr1	AT1G03545	0	0	0	0	0	0	0	0	0	0	0	0	NA	NA	NA	NA	NA	NA
Chr1	AT1G03550	28	58	6	24	18	32	0.839824	0.884942	0.267944	0.22737	0.754158	1.26082	-1.03503	0.12583	0.0771396	1	1.09451	0.0478044
Chr1	AT1G03560	96	194	25	95	107	104	2.98032	2.95998	1.11643	0.900008	4.48305	4.09767	-0.768724	0.0496593	0.40679	0.861061	1.15861	2.55254e-09
Chr1	AT1G03570	0	0	0	0	0	0	0	0	0	0	0	0	NA	NA	NA	NA	NA	NA
Chr1	AT1G03590	237	366	90	397	208	208	5.08093	5.58429	4.01916	3.76109	8.71471	8.19535	0.0675005	0.894535	0.269875	0.89655	0.188277	0.175128
Chr1	AT1G03600	5844	12811	2897	14683	3538	3665	524.95	195.465	129.372	139.103	148.234	144.404	0.299366	0.208897	-0.490981	0.431031	-0.808349	7.39009e-19
Chr1	AT1G03610	379	682	104	534	391	359	12.5334	10.4057	4.64437	5.05899	16.382	14.1449	-0.395511	0.280557	0.340772	0.748656	0.720508	5.899e-06
Chr1	AT1G03620	10	18	0	16	3	13	0.374801	0.274637	0	0.15158	0.125693	0.512209	-1.13895	0.847853	0.00793349	1	1.12893	0.906287
Chr1	AT1G03630	3573	8348	3323	14853	2953	3228	144.188	127.371	148.396	140.714	123.724	127.185	1.06423	2.4106e-06	-0.0532018	1	-1.13609	6.38252e-37
Chr1	AT1G03640	0	0	0	0	0	0	0	0	0	0	0	0	NA	NA	NA	NA	NA	NA
Chr1	AT1G03650	65	92	13	83	39	36	3.88752	1.4037	0.580546	0.786323	1.63401	1.41843	-0.516232	0.644436	-0.278429	1	0.224488	0.883723
Chr1	AT1G03660	6	2	0	1	4	8	1.29985	0.0305153	0	0.00947377	0.167591	0.315206	-3.65318	0.566914	1.07529	0.884843	4.72578	0.00125913
Chr1	AT1G03670	0	0	0	0	0	2	0	0	0	0	0	0.0788014	NA	NA	Infinite	1	Infinite	0.751096
Chr1	AT1G03680	4251	9660	1134	5417	2951	3013	238.928	147.389	50.6414	51.3194	123.64	118.714	-0.667213	0.00441793	-0.332031	0.75225	0.316839	0.000509876
Chr1	AT1G03687	142	301	53	269	137	142	4.50023	4.59255	2.36684	2.54844	5.73998	5.5949	-0.0827313	0.941916	0.20765	1	0.272741	0.193289
Chr1	AT1G03700	0	0	0	0	0	0	0	0	0	0	0	0	NA	NA	NA	NA	NA	NA
Chr1	AT1G03710	5	6	1	13	3	6	0.269136	0.0915458	0.0446574	0.123159	0.125693	0.236404	0.261914	0.628514	0.446207	1	0.171757	1
Chr1	AT1G03720	0	0	0	0	0	0	0	0	0	0	0	0	NA	NA	NA	NA	NA	NA
Chr1	AT1G03730	117	281	5	28	73	96	7.67302	4.28739	0.223287	0.265265	3.05853	3.78247	-3.23305	2.68947e-11	-0.339122	0.88642	2.8747	2.55482e-18
Chr1	AT1G03740	532	1298	123	537	521	478	10.5429	19.8044	5.49286	5.08741	21.8287	18.8335	-0.99591	0.00198063	0.0335542	1	1.0105	1.33293e-11
Chr1	AT1G03743	0	0	0	0	0	0	0	0	0	0	0	0	NA	NA	NA	NA	NA	NA
Chr1	AT1G03746	0	0	0	0	0	0	0	0	0	0	0	0	NA	NA	NA	NA	NA	NA
Chr1	AT1G03750	72	139	12	50	55	81	1.55405	2.12081	0.535888	0.473688	2.30437	3.19146	-1.31683	0.00821859	0.214031	1	1.51408	9.23395e-05
Chr1	AT1G03760	93	174	239	1249	75	94	2.8111	2.65483	10.6731	11.8327	3.14232	3.70367	2.81705	7.71361e-27	0.184021	1	-2.64948	2.91934e-49
Chr1	AT1G03770	56	73	27	147	44	38	1.34614	1.11381	1.20575	1.39264	1.8435	1.49723	0.67516	0.0902072	0.116429	1	-0.57103	0.0124164
Chr1	AT1G03780	108	64	4	7	170	186	1.75466	0.976488	0.178629	0.0663164	7.1226	7.32853	-3.3144	0.110095	1.6474	0.00089587	4.95736	1.7912e-78
Chr1	AT1G03790	0	0	0	0	0	0	0	0	0	0	0	0	NA	NA	NA	NA	NA	NA
Chr1	AT1G03800	1	4	2	16	1	2	0.0949462	0.0610305	0.0893147	0.15158	0.0418976	0.0788014	2.15657	0.0689387	0.249841	1	-1.93164	0.0239849
Chr1	AT1G03810	0	0	0	0	0	0	0	0	0	0	0	0	NA	NA	NA	NA	NA	NA
Chr1	AT1G03820	143	124	8	21	71	81	11.649	1.89195	0.357259	0.198949	2.97473	3.19146	-2.68918	0.0321828	-0.138219	1	2.54297	8.33489e-21
Chr1	AT1G03830	97	224	59	332	125	167	1.43168	3.41771	2.63478	3.14529	5.23721	6.57992	0.633857	0.0615184	0.751474	0.205976	0.0987961	0.962038
Chr1	AT1G03840	2	6	0	0	3	8	0.053274	0.0915458	0	0	0.125693	0.315206	Neg. infinite	0.0963498	1.38861	0.930456	Infinite	0.0150567
Chr1	AT1G03850	50	164	4	6	49	39	2.10262	2.50225	0.178629	0.0568426	2.05298	1.53663	-3.34027	0.000410012	-0.313705	1	3.00521	4.3164e-12
Chr1	AT1G03860	916	1412	4822	22821	690	818	24.8729	21.5438	215.338	216.201	28.9094	32.2298	3.91226	1.09735e-72	0.175299	0.978019	-3.75121	0
Chr1	AT1G03870	655	1166	143	645	565	608	44.3267	17.7904	6.386	6.11058	23.6722	23.9556	-0.812996	0.00157044	0.201249	0.978019	0.998539	1.28819e-22
Chr1	AT1G03880	0	0	0	0	0	0	0	0	0	0	0	0	NA	NA	NA	NA	NA	NA
Chr1	AT1G03890	0	0	0	0	0	0	0	0	0	0	0	0	NA	NA	NA	NA	NA	NA
Chr1	AT1G03900	1071	1809	560	2921	628	675	37.8694	27.601	25.0081	27.6729	26.3117	26.5955	0.591294	0.00355298	-0.320112	0.812961	-0.926627	1.41585e-14
Chr1	AT1G03905	22	27	7	44	16	25	0.645746	0.411956	0.312602	0.416846	0.670362	0.985018	0.226957	0.615002	0.488036	0.962461	0.24887	0.88019
Chr1	AT1G03910	452	989	563	2682	518	487	7.31811	15.0898	25.1421	25.4086	21.703	19.1881	1.584	2.16572e-12	0.36351	0.747027	-1.23836	6.37248e-45
Chr1	AT1G03920	16	32	5	19	10	10	0.365645	0.488244	0.223287	0.180002	0.418976	0.394007	-0.497848	0.548536	-0.400239	1	0.0807966	0.92616
Chr1	AT1G03930	850	1690	209	926	560	584	16.5174	25.7854	9.33339	8.77271	23.4627	23.01	-0.735158	0.00169888	-0.290042	0.829945	0.428245	9.48186e-06
Chr1	AT1G03935	0	0	1	0	0	0	0	0	0.0446574	0	0	0	Infinite	0.941916	NA	NA	Neg. infinite	1
Chr1	AT1G03940	55	93	60	240	43	56	2.54204	1.41896	2.67944	2.2737	1.8016	2.20644	1.46125	0.000262244	0.240575	1	-1.2359	9.42211e-09
Chr1	AT1G03950	234	399	24	122	115	142	7.46659	6.08779	1.07178	1.1558	4.81823	5.5949	-1.78482	9.55314e-07	-0.47688	0.634948	1.29252	5.09261e-11
Chr1	AT1G03960	194	362	73	389	165	144	3.22146	5.52326	3.25999	3.6853	6.91311	5.6737	0.0621796	0.800538	0.00274816	1	-0.0755838	0.557212
Chr1	AT1G03970	153	329	115	600	105	118	9.33411	5.01976	5.1356	5.68426	4.39925	4.64928	0.936991	0.00116426	-0.235778	0.987037	-1.19064	5.00167e-18
Chr1	AT1G03980	7	4	1	6	4	1	0.138448	0.0610305	0.0446574	0.0568426	0.167591	0.0394007	-0.617251	1	-0.521719	1	0.091692	1
Chr1	AT1G03982	0	0	0	0	0	0	0	0	0	0	0	0	NA	NA	NA	NA	NA	NA
Chr1	AT1G03990	32	89	4	39	26	26	0.808671	1.35793	0.178629	0.369477	1.08934	1.02442	-1.31731	0.0976979	-0.286512	1	1.00993	0.0679561
Chr1	AT1G04000	100	182	10	37	65	74	6.90773	2.77689	0.446574	0.350529	2.72335	2.91565	-2.08934	8.37636e-06	-0.181019	1	1.89244	1.15652e-12
Chr1	AT1G04010	101	218	145	590	89	120	1.40312	3.32616	6.47532	5.58952	3.72889	4.72809	1.68867	5.13557e-08	0.263474	1	-1.44311	1.99604e-15
Chr1	AT1G04020	176	252	4	5	171	177	3.34029	3.84492	0.178629	0.0473688	7.1645	6.97393	-4.56708	1.83838e-20	0.489239	0.469845	5.04365	9.25895e-79
Chr1	AT1G04030	88	126	6	54	61	55	2.4543	1.92246	0.267944	0.511583	2.55576	2.16704	-1.7686	0.00578675	-0.0930588	1	1.66193	9.03227e-07
Chr1	AT1G04040	1204	2828	436	2230	894	1050	56.0921	43.1486	19.4706	21.1265	37.4565	41.3707	-0.202028	0.506738	-0.158345	0.997237	0.0248355	1
Chr1	AT1G04050	43	49	8	24	31	25	0.813447	0.747624	0.357259	0.22737	1.29883	0.985018	-1.02202	0.106624	0.0250011	1	1.03652	0.00167356
Chr1	AT1G04070	49	78	12	62	32	35	5.41673	1.19009	0.535888	0.587374	1.34072	1.37902	-0.469739	0.589859	-0.112074	1	0.343077	0.446132
Chr1	AT1G04080	1242	2373	992	4863	1008	1145	15.7587	36.2063	44.3001	46.0709	42.2328	45.1138	1.06747	3.87185e-07	0.102692	1	-0.981345	9.7712e-33
Chr1	AT1G04090	4	13	4	6	8	5	0.123413	0.198349	0.178629	0.0568426	0.335181	0.197004	0.312094	0.912075	0.584082	1	0.250902	0.561783
Chr1	AT1G04100	48	78	8	37	30	31	1.99336	1.19009	0.357259	0.350529	1.25693	1.22142	-1.121	0.08381	-0.230304	1	0.875991	0.0175139
Chr1	AT1G04110	41	45	2	8	29	25	1.23291	0.686593	0.0893147	0.0757901	1.21503	0.985018	-2.75494	0.00138167	0.06018	1	2.80478	4.2473e-09
Chr1	AT1G04120	438	1178	570	2857	610	680	4.64593	17.9735	25.4547	27.0666	25.5576	26.7925	1.51493	2.65751e-11	0.598011	0.305424	-0.93715	1.78764e-28
Chr1	AT1G04130	100	171	132	590	106	72	3.26835	2.60905	5.89477	5.58952	4.44115	2.83685	1.80494	1.3504e-09	0.229208	1	-1.59064	3.75479e-20
Chr1	AT1G04140	878	2137	774	3350	906	907	12.0775	32.6055	34.5648	31.7371	37.9593	35.7364	0.930912	0.000138449	0.170873	1	-0.779044	4.60621e-19
Chr1	AT1G04150	0	0	1	8	2	2	0	0	0.0446574	0.0757901	0.0837953	0.0788014	Infinite	0.0178566	Infinite	0.551706	-0.503135	0.692125
Chr1	AT1G04160	94	221	24	152	108	114	0.681554	3.37194	1.07178	1.44001	4.52495	4.49168	-0.536916	0.339758	0.39159	0.905635	0.909607	5.87352e-05
Chr1	AT1G04170	999	1758	766	3627	988	1067	23.6807	26.8229	34.2075	34.3614	41.3949	42.0406	1.04256	1.07144e-06	0.409191	0.53447	-0.648977	9.02681e-15
Chr1	AT1G04171	0	0	0	0	0	0	0	0	0	0	0	0	NA	NA	NA	NA	NA	NA
Chr1	AT1G04180	5	9	2	2	1	0	0.25632	0.137319	0.0893147	0.0189475	0.0418976	0	-0.646942	0.398715	-2.92956	0.608084	-2.29612	0.712221
Chr1	AT1G04190	345	546	139	731	287	281	10.556	8.33066	6.20737	6.92532	12.0246	11.0716	0.265941	0.24526	0.161823	1	-0.118566	0.189065
Chr1	AT1G04200	277	652	21	99	273	282	4.19096	9.94797	0.937805	0.937903	11.4381	11.111	-2.52029	1.04828e-10	0.153853	1	2.65542	1.38517e-58
Chr1	AT1G04210	535	1166	514	2180	619	661	7.01852	17.7904	22.9539	20.6528	25.9346	26.0439	1.12991	3.4809e-06	0.469841	0.46713	-0.677926	2.95656e-13
Chr1	AT1G04220	35	57	15	71	31	37	0.866338	0.869685	0.66986	0.672638	1.29883	1.45783	0.256878	0.71413	0.37785	0.992724	0.106122	0.883452
Chr1	AT1G04230	135	254	42	203	92	114	3.56478	3.87544	1.87561	1.92317	3.85458	4.49168	-0.291934	0.545132	-0.0718368	1	0.203639	0.387856
Chr1	AT1G04240	424	693	63	252	236	259	21.7678	10.5735	2.81341	2.38739	9.88784	10.2048	-1.39154	9.69364e-07	-0.357758	0.785752	1.01906	1.91089e-14
Chr1	AT1G04250	253	407	237	976	160	178	7.51752	6.20985	10.5838	9.2464	6.70362	7.01333	1.29526	9.92276e-07	-0.152889	1	-1.46273	1.76457e-27
Chr1	AT1G04260	116	222	89	356	91	76	9.6979	3.38719	3.97451	3.37266	3.81269	2.99445	0.864733	0.0191232	-0.160543	1	-1.0415	1.19819e-07
Chr1	AT1G04270	4263	4809	3196	15461	2662	2847	205.869	73.3739	142.725	146.474	111.532	112.174	1.30572	1.29463e-09	0.0138858	1	-1.30272	3.3463e-50
Chr1	AT1G04280	194	356	18	62	149	142	4.21853	5.43171	0.803833	0.587374	6.24275	5.5949	-2.24832	7.74e-10	-0.0735674	1	2.15897	1.24641e-28
Chr1	AT1G04290	116	84	7	30	28	35	8.03677	1.28164	0.312602	0.284213	1.17313	1.37902	-2.20358	0.190962	-1.03155	0.989658	1.16532	0.00115792
Chr1	AT1G04295	0	0	0	0	0	0	0	0	0	0	0	0	NA	NA	NA	NA	NA	NA
Chr1	AT1G04300	730	1651	712	3239	713	729	8.43633	25.1903	31.796	30.6855	29.873	28.7231	1.17157	3.10461e-07	0.165313	1	-1.02452	1.42627e-32
Chr1	AT1G04310	26	31	31	138	41	43	0.61736	0.472986	1.38438	1.30738	1.7178	1.69423	1.88392	8.78236e-05	1.30572	0.0707173	-0.589603	0.0255808
Chr1	AT1G04320	0	0	0	0	0	0	0	0	0	0	0	0	NA	NA	NA	NA	NA	NA
Chr1	AT1G04330	1	5	0	0	0	1	0.104285	0.0762881	0	0	0	0.0394007	Neg. infinite	0.156445	-1.58802	1	Infinite	0.92616
Chr1	AT1G04340	197	290	32	149	133	143	7.85926	4.42471	1.42904	1.41159	5.57239	5.6343	-1.08776	0.00480402	-0.0259787	1	1.04811	6.89257e-09
Chr1	AT1G04350	596	1445	154	780	401	465	26.017	22.0473	6.87723	7.38954	16.801	18.3213	-0.722296	0.0255221	-0.335833	0.72602	0.367292	0.0023379
Chr1	AT1G04360	9	42	1	0	12	19	0.443194	0.64082	0.0446574	0	0.502772	0.748613	-3.61839	0.0182181	0.298343	1	3.89209	6.25201e-09
Chr1	AT1G04370	0	0	0	0	0	0	0	0	0	0	0	0	NA	NA	NA	NA	NA	NA
Chr1	AT1G04380	1	4	0	0	1	2	0.0470897	0.0610305	0	0	0.0418976	0.0788014	Neg. infinite	0.209088	0.249841	1	Infinite	0.209981
Chr1	AT1G04390	132	267	125	536	135	120	2.12779	4.07379	5.58217	5.07794	5.65618	4.72809	1.17429	0.000178173	0.221634	1	-0.96957	2.06483e-11
Chr1	AT1G04400	2218	4838	1644	7298	2121	2243	52.3105	73.8164	73.4167	69.1396	88.8649	88.3758	0.786829	0.00068371	0.187245	1	-0.61747	8.62883e-13
Chr1	AT1G04410	9798	20668	4839	21841	8288	8697	293.752	315.345	216.097	206.917	347.248	342.668	0.239008	0.469264	0.0304649	1	-0.226071	0.041251
Chr1	AT1G04420	2001	4514	1553	7416	1521	1631	61.5205	68.8729	69.3529	70.2575	63.7263	64.2626	0.879094	6.5202e-05	-0.160151	1	-1.05755	2.70353e-37
Chr1	AT1G04425	58	33	2	4	68	82	1.50206	0.503502	0.0893147	0.0378951	2.84904	3.23086	-3.34781	0.135577	1.30938	0.109019	4.65294	2.98314e-34
Chr1	AT1G04430	1245	2666	483	2090	1157	1215	25.5557	40.6768	21.5695	19.8002	48.4756	47.8719	-0.150674	0.436559	0.155191	1	0.288199	0.000426571
Chr1	AT1G04440	732	1557	206	1034	546	551	14.4369	23.7561	9.19942	9.79588	22.8761	21.7098	-0.501145	0.0549729	-0.185202	0.979789	0.298292	0.00976199
Chr1	AT1G04445	0	0	0	0	0	0	0	0	0	0	0	0	NA	NA	NA	NA	NA	NA
Chr1	AT1G04450	0	0	0	0	0	0	0	0	0	0	0	0	NA	NA	NA	NA	NA	NA
Chr1	AT1G04470	0	0	0	1	0	0	0	0	0	0.00947377	0	0	Infinite	0.941916	NA	NA	Neg. infinite	1
Chr1	AT1G04480	2782	2473	3727	17234	1360	1456	141.889	37.7321	166.438	163.271	56.9808	57.3674	2.23224	2.83124e-30	-0.218933	1	-2.45968	7.75118e-164
Chr1	AT1G04490	15	9	0	1	9	7	0.479502	0.137319	0	0.00947377	0.377079	0.275805	-5.14338	0.131266	0.0219026	1	5.1593	7.95597e-05
Chr1	AT1G04500	1	11	1	0	4	2	0.0238579	0.167834	0.0446574	0	0.167591	0.0788014	-1.43106	0.370125	0.144099	1	1.54531	0.0779249
Chr1	AT1G04501	0	0	0	0	0	0	0	0	0	0	0	0	NA	NA	NA	NA	NA	NA
Chr1	AT1G04510	519	944	321	1512	554	549	8.5412	14.4032	14.335	14.3243	23.2113	21.631	0.705104	0.00324065	0.434638	0.491773	-0.286367	0.00225697
Chr1	AT1G04520	236	304	31	137	174	175	6.72949	4.63832	1.38438	1.29791	7.29019	6.89512	-1.34856	0.00382792	0.134752	1	1.47115	3.63713e-18
Chr1	AT1G04530	906	1806	135	698	563	712	34.1214	27.5553	6.02874	6.61269	23.5884	28.0533	-1.34642	7.74537e-08	-0.231311	0.948162	1.09797	3.55815e-07
Chr1	AT1G04540	36	96	4	18	39	36	1.39563	1.46473	0.178629	0.170528	1.63401	1.41843	-2.1065	0.000989173	0.10941	1	2.19598	9.38304e-09
Chr1	AT1G04550	212	447	162	794	153	179	8.49643	6.82016	7.23449	7.52217	6.41034	7.05273	0.928993	0.000755077	-0.117885	1	-1.06453	3.32366e-18
Chr1	AT1G04555	64	111	25	139	44	49	2.65624	1.6936	1.11643	1.31685	1.8435	1.93063	0.201673	0.608072	-0.0827226	1	-0.299968	0.166486
Chr1	AT1G04560	0	0	0	0	0	0	0	0	0	0	0	0	NA	NA	NA	NA	NA	NA
Chr1	AT1G04570	25	38	52	224	12	25	0.854608	0.57979	2.32218	2.12212	0.502772	0.985018	2.51482	4.27871e-09	0.020412	1	-2.50887	1.00761e-21
Chr1	AT1G04580	3	3	0	9	4	2	0.0389618	0.0457729	0	0.0852639	0.167591	0.0788014	0.127981	0.740227	0.720906	1	0.58266	1
Chr1	AT1G04590	271	383	237	1046	195	212	6.65613	5.84367	10.5838	9.90956	8.17004	8.35295	1.32863	1.15696e-07	0.0996158	1	-1.24223	2.68895e-27
Chr1	AT1G04600	20	58	11	45	13	25	0.136497	0.884942	0.491231	0.42632	0.544669	0.985018	0.0616485	0.981634	-0.10952	1	-0.192477	0.89953
Chr1	AT1G04610	0	0	0	1	0	0	0	0	0	0.00947377	0	0	Infinite	0.941916	NA	NA	Neg. infinite	1
Chr1	AT1G04620	396	858	292	1233	298	332	7.21057	13.091	13.04	11.6812	12.4855	13.081	0.749723	0.00733256	-0.115111	1	-0.882659	1.4721e-16
Chr1	AT1G04625	2	3	1	2	0	1	0.0703623	0.0457729	0.0446574	0.0189475	0	0.0394007	0.035755	1	-1.5622	1	-1.61291	0.939754
Chr1	AT1G04630	453	797	534	2607	336	366	23.0035	12.1603	23.847	24.6981	14.0776	14.4207	1.68566	1.43303e-14	0.000552699	1	-1.70074	1.51032e-76
Chr1	AT1G04635	52	42	17	79	18	23	5.3432	0.64082	0.759175	0.748428	0.754158	0.906216	0.244837	0.587679	-0.539757	1	-0.792349	0.0221888
Chr1	AT1G04640	722	1043	126	520	350	417	39.5632	15.9137	5.62683	4.92636	14.6642	16.4301	-1.0569	0.000178713	-0.415319	0.774068	0.628104	1.46694e-07
Chr1	AT1G04645	0	0	0	0	0	0	0	0	0	0	0	0	NA	NA	NA	NA	NA	NA
Chr1	AT1G04650	54	111	14	51	78	83	0.919608	1.6936	0.625203	0.483162	3.26802	3.27026	-0.815288	0.0935508	0.83214	0.279097	1.6303	6.12099e-12
Chr1	AT1G04660	1	2	3	21	3	7	0.0543709	0.0305153	0.133972	0.198949	0.125693	0.275805	3.22964	0.0047586	2.58422	0.432162	-0.663224	0.268306
Chr1	AT1G04670	0	0	0	0	0	0	0	0	0	0	0	0	NA	NA	NA	NA	NA	NA
Chr1	AT1G04680	860	1610	640	3185	734	804	13.8183	24.5648	28.5807	30.174	30.7529	31.6782	0.991643	3.61355e-06	0.163106	1	-0.844862	4.1406e-24
Chr1	AT1G04684	0	0	0	0	0	0	0	0	0	0	0	0	NA	NA	NA	NA	NA	NA
Chr1	AT1G04690	1600	2565	222	1005	1080	1171	51.2171	39.1358	9.91393	9.52114	45.2495	46.1382	-1.39165	2.92355e-09	-0.075477	1	1.30159	4.46157e-47
Chr1	AT1G04700	13	27	12	54	17	20	0.195001	0.411956	0.535888	0.511583	0.71226	0.788014	1.15114	0.111442	0.755372	0.879537	-0.413216	0.364766
Chr1	AT1G04710	307	596	124	612	269	269	7.46436	9.09354	5.53751	5.79795	11.2705	10.5988	0.0770222	0.839572	0.109179	1	0.0155139	1
Chr1	AT1G04720	0	0	0	0	0	0	0	0	0	0	0	0	NA	NA	NA	NA	NA	NA
Chr1	AT1G04730	112	209	32	119	92	80	1.35358	3.18884	1.42904	1.12738	3.85458	3.15206	-0.589653	0.107199	-0.049858	1	0.523857	0.00480739
Chr1	AT1G04750	1082	1698	1206	5369	691	775	36.0368	25.9074	53.8568	50.8647	28.9513	30.5355	1.61674	1.00717e-14	-0.11636	1	-1.74746	7.24516e-92
Chr1	AT1G04760	16	22	0	1	22	23	0.854661	0.335668	0	0.00947377	0.921748	0.906216	-5.63697	0.000706978	1.02237	0.513641	6.64524	4.3576e-13
Chr1	AT1G04770	536	1326	135	765	467	565	25.3767	20.2316	6.02874	7.24743	19.5662	22.2614	-0.688954	0.0859053	0.0529698	1	0.72244	0.000404865
Chr1	AT1G04778	1	2	1	8	0	0	0.160863	0.0305153	0.0446574	0.0757901	0	0	1.76373	0.242362	Neg. infinite	1	Neg. infinite	0.021915
Chr1	AT1G04780	475	1221	709	2793	533	487	11.4025	18.6296	31.6621	26.4602	22.3314	19.1881	1.58104	7.42786e-09	0.18413	1	-1.41637	1.74857e-12
Chr1	AT1G04790	209	568	100	555	228	237	4.28253	8.66633	4.46574	5.25794	9.55266	9.33797	0.14073	0.796538	0.18584	1	0.0247633	0.848097
Chr1	AT1G04800	569	1448	151	856	439	481	47.741	22.093	6.74326	8.10955	18.3931	18.9517	-0.636878	0.144639	-0.22038	0.9692	0.396791	0.0264933
Chr1	AT1G04810	467	1214	2484	10945	549	582	6.21028	18.5228	110.929	103.69	23.0018	22.9312	3.48141	2.43704e-56	0.345406	0.861061	-3.15576	8.60481e-264
Chr1	AT1G04820	4632	7273	2397	9643	4528	4832	147.665	110.969	107.044	91.3555	189.713	190.384	0.439605	0.076796	0.460935	0.476148	0.00705702	0.740552
Chr1	AT1G04830	187	430	114	478	151	149	3.79837	6.56078	5.09094	4.52846	6.32654	5.87071	0.423165	0.33379	-0.1473	1	-0.588832	0.000102015
Chr1	AT1G04840	14	33	1	10	15	16	0.467616	0.503502	0.0446574	0.0947377	0.628465	0.630411	-1.96036	0.075182	0.296329	1	2.2375	0.000541223
Chr1	AT1G04850	975	1798	1010	4546	742	828	18.3108	27.4332	45.1039	43.0677	31.0881	32.6238	1.40648	6.30293e-11	0.0221997	1	-1.40039	2.32987e-60
Chr1	AT1G04860	436	922	528	2212	417	476	7.53873	14.0675	23.5791	20.956	17.4713	18.7547	1.47897	5.07674e-10	0.267565	0.938609	-1.22898	9.60712e-27
Chr1	AT1G04870	323	404	265	1200	265	321	8.94068	6.16408	11.8342	11.3685	11.1029	12.6476	1.32905	1.51107e-08	0.443216	0.65504	-0.897854	2.26171e-17
Chr1	AT1G04880	2	5	2	19	4	3	0.043409	0.0762881	0.0893147	0.180002	0.167591	0.118202	1.74833	0.0824053	0.91574	1	-0.852099	0.15074
Chr1	AT1G04890	0	0	0	3	0	0	0	0	0	0.0284213	0	0	Infinite	0.47856	NA	NA	Neg. infinite	0.621278
Chr1	AT1G04900	126	212	123	511	145	137	2.17486	3.23462	5.49286	4.8411	6.07516	5.3979	1.33001	1.69001e-05	0.564418	0.44603	-0.780532	1.21817e-07
Chr1	AT1G04910	355	746	107	515	304	314	7.49133	11.3822	4.77834	4.87899	12.7369	12.3718	-0.423955	0.155747	0.0397542	1	0.446196	0.000509511
Chr1	AT1G04920	18	51	14	30	28	29	0.288757	0.778139	0.625203	0.284213	1.17313	1.14262	0.217163	0.874547	0.659297	0.91063	0.421896	0.183464
Chr1	AT1G04930	34	73	25	151	24	34	0.861391	1.11381	1.11643	1.43054	1.00554	1.33962	1.02227	0.0227427	-0.0120256	1	-1.05241	0.000244036
Chr1	AT1G04940	0	0	0	0	0	0	0	0	0	0	0	0	NA	NA	NA	NA	NA	NA
Chr1	AT1G04945	78	124	35	147	72	61	1.386	1.89195	1.56301	1.39264	3.01663	2.40344	0.254826	0.678228	0.212222	1	-0.0568556	1
Chr1	AT1G04950	319	609	215	1032	295	263	5.05483	9.29189	9.60133	9.77693	12.3598	10.3624	0.807537	0.00154778	0.12098	1	-0.702913	3.64699e-11
Chr1	AT1G04960	350	578	310	1305	206	214	7.98545	8.81891	13.8438	12.3633	8.63092	8.43175	1.21159	9.74947e-07	-0.323991	0.871186	-1.5504	8.31686e-45
Chr1	AT1G04970	355	860	575	2538	333	361	10.1104	13.1216	25.678	24.0444	13.9519	14.2237	1.82616	5.40162e-15	0.094186	1	-1.75101	6.42702e-78
Chr1	AT1G04980	123	215	1124	5069	108	146	3.44279	3.28039	50.1949	48.0225	4.52495	5.7525	4.58723	3.77244e-84	0.415156	0.748009	-4.18776	0
Chr1	AT1G04985	322	671	517	2545	220	242	10.5339	10.2379	23.0879	24.1107	9.21748	9.53497	2.01248	4.44767e-19	-0.234038	0.951395	-2.264	8.53191e-119
Chr1	AT1G04990	526	1095	21	135	357	336	13.5869	16.7071	0.937805	1.27896	14.9575	13.2386	-3.10517	3.93369e-23	-0.3533	0.68153	2.73436	3.53516e-46
Chr1	AT1G05000	21	87	28	98	29	38	0.460797	1.32741	1.25041	0.928429	1.21503	1.49723	0.900835	0.339907	0.311747	1	-0.613528	0.100355
Chr1	AT1G05010	2275	3685	840	4295	1146	1224	95.44	56.2243	37.5122	40.6898	48.0147	48.2265	0.102929	0.519978	-0.515546	0.365736	-0.633226	7.10921e-12
Chr1	AT1G05020	18	40	0	3	6	8	0.521988	0.610305	0	0.0284213	0.251386	0.315206	-4.56104	0.000306579	-1.17066	0.604626	3.37092	0.00437964
Chr1	AT1G05030	197	442	117	500	131	134	4.2221	6.74387	5.22491	4.73688	5.48859	5.2797	0.418264	0.313224	-0.382719	0.729509	-0.819125	3.04804e-08
Chr1	AT1G05040	0	0	0	0	2	0	0	0	0	0	0.0837953	0	NA	NA	Infinite	1	Infinite	0.764757
Chr1	AT1G05055	175	270	113	585	156	120	5.64577	4.11956	5.04628	5.54215	6.53603	4.72809	0.951344	0.000441921	0.121134	1	-0.844188	2.67522e-05
Chr1	AT1G05060	242	410	61	274	143	136	9.19328	6.25563	2.7241	2.59581	5.99136	5.3585	-0.573763	0.0937794	-0.397445	0.775854	0.161247	0.366411
Chr1	AT1G05065	15	32	0	2	5	7	4.18179	0.488244	0	0.0189475	0.209488	0.275805	-4.85091	0.000579072	-1.09932	0.734394	3.73252	0.00495287
Chr1	AT1G05070	320	680	139	616	220	242	13.3207	10.3752	6.20737	5.83584	9.21748	9.53497	0.0351062	1	-0.239957	0.948162	-0.292696	0.0339973
Chr1	AT1G05080	0	0	0	0	0	0	0	0	0	0	0	0	NA	NA	NA	NA	NA	NA
Chr1	AT1G05085	0	0	0	0	0	0	0	0	0	0	0	0	NA	NA	NA	NA	NA	NA
Chr1	AT1G05090	169	364	78	346	153	176	4.88671	5.55378	3.48327	3.27792	6.41034	6.93452	0.112787	0.941916	0.180065	1	0.0494631	0.764757
Chr1	AT1G05100	4	10	1	3	2	1	0.220221	0.152576	0.0446574	0.0284213	0.0837953	0.0394007	-1.14106	0.407009	-1.29934	0.969005	-0.176834	1
Chr1	AT1G05120	209	531	92	497	200	212	3.13032	8.1018	4.10848	4.70846	8.37953	8.35295	0.0567068	0.941509	0.067549	1	-0.00879377	0.719619
Chr1	AT1G05136	0	0	0	0	0	0	0	0	0	0	0	0	NA	NA	NA	NA	NA	NA
Chr1	AT1G05140	640	1595	365	1686	513	528	29.6978	24.3359	16.2999	15.9728	21.4935	20.8036	0.329159	0.335795	-0.19328	0.976675	-0.541755	6.49231e-09
Chr1	AT1G05150	369	753	226	1078	363	428	8.9253	11.489	10.0926	10.2127	15.2088	16.8635	0.614856	0.0198355	0.359666	0.734772	-0.272483	0.00816132
Chr1	AT1G05160	150	253	42	229	142	111	2.94096	3.86018	1.87561	2.16949	5.94947	4.37348	-0.274526	0.724032	0.158282	1	0.417824	0.292653
Chr1	AT1G05170	223	331	206	990	112	100	4.97434	5.05027	9.19942	9.37903	4.69254	3.94007	1.43761	1.02937e-08	-0.587098	0.468179	-2.03834	6.67211e-57
Chr1	AT1G05180	482	825	193	854	348	356	9.09113	12.5875	8.61887	8.0906	14.5804	14.0267	0.0761782	0.8905	-0.0645815	1	-0.155989	0.249084
Chr1	AT1G05190	7563	11905	4438	20597	4257	4914	356.14	181.642	198.189	195.131	178.358	193.615	0.718875	0.000618681	-0.278984	0.967551	-1.0123	5.40491e-27
Chr1	AT1G05200	903	2166	279	1412	702	731	15.0734	33.048	12.4594	13.377	29.4121	28.8019	-0.45617	0.130734	-0.197884	0.948162	0.239315	0.0354077
Chr1	AT1G05205	194	234	82	447	111	116	11.524	3.57028	3.6619	4.23477	4.65064	4.57048	0.531899	0.0416785	-0.16596	1	-0.709494	4.50125e-07
Chr1	AT1G05210	68	71	97	524	47	39	3.72035	1.08329	4.33176	4.96425	1.96919	1.53663	2.359	6.41558e-15	0.0285247	1	-2.34046	8.81481e-27
Chr1	AT1G05220	2	6	0	2	3	2	0.084004	0.0915458	0	0.0189475	0.125693	0.0788014	-2.22984	0.503756	0.276494	1	2.48423	0.322516
Chr1	AT1G05230	230	380	49	275	173	179	2.7237	5.7979	2.18821	2.60529	7.24829	7.05273	-0.631848	0.138397	0.0266892	1	0.643543	0.000287559
Chr1	AT1G05240	1	2	0	1	1	0	0.0453208	0.0305153	0	0.00947377	0.0418976	0	-1.89455	0.941916	-0.684022	1	1.19394	1
Chr1	AT1G05250	1	2	0	1	1	0	0.0428508	0.0305153	0	0.00947377	0.0418976	0	-1.89455	0.941916	-0.684022	1	1.19394	1
Chr1	AT1G05260	2	0	3	12	2	0	0.0837026	0	0.133972	0.113685	0.0837953	0	2.86772	0.0223613	0.362093	1	-2.49838	0.0263801
Chr1	AT1G05270	416	819	218	968	281	302	10.5127	12.496	9.73531	9.17061	11.7732	11.899	0.365494	0.244133	-0.224975	0.966884	-0.607258	6.3046e-08
Chr1	AT1G05280	0	0	0	0	0	0	0	0	0	0	0	0	NA	NA	NA	NA	NA	NA
Chr1	AT1G05290	0	0	0	0	0	0	0	0	0	0	0	0	NA	NA	NA	NA	NA	NA
Chr1	AT1G05291	0	0	0	0	0	0	0	0	0	0	0	0	NA	NA	NA	NA	NA	NA
Chr1	AT1G05300	129	371	94	419	131	129	3.29086	5.66058	4.19779	3.96951	5.48859	5.08269	0.534293	0.220816	-0.00454865	1	-0.559606	0.000295442
Chr1	AT1G05310	42	116	2	16	29	29	1.48884	1.76988	0.0893147	0.15158	1.21503	1.14262	-2.89082	7.22898e-05	-0.515286	0.839513	2.35485	6.24746e-07
Chr1	AT1G05320	542	1003	54	258	378	371	9.1832	15.3034	2.4115	2.44423	15.8373	14.6177	-1.9311	9.61173e-12	-0.198436	0.992724	1.71657	1.99531e-39
Chr1	AT1G05330	0	0	0	2	1	0	0	0	0	0.0189475	0.0418976	0	Infinite	0.509716	Infinite	1	0.193944	1
Chr1	AT1G05340	14	14	12	61	9	7	0.925075	0.213607	0.535888	0.5779	0.377079	0.275805	1.59994	0.0090139	-0.0944521	1	-1.70385	5.94452e-05
Chr1	AT1G05350	342	696	131	590	291	318	6.94675	10.6193	5.85011	5.58952	12.1922	12.5294	-0.101645	0.735739	0.0955697	1	0.180045	0.141133
Chr1	AT1G05360	201	311	37	166	144	155	4.90584	4.74512	1.65232	1.57265	6.03326	6.10711	-0.966492	0.00890505	0.0284581	1	0.980765	9.22533e-09
Chr1	AT1G05370	14	35	1	0	16	13	0.317246	0.534017	0.0446574	0	0.670362	0.512209	-3.66963	0.000107931	0.157493	1	3.80914	1.3524e-08
Chr1	AT1G05380	350	965	261	1120	419	430	4.25863	14.7236	11.6556	10.6106	17.5551	16.9423	0.577931	0.149862	0.298441	0.994978	-0.299826	0.00898163
Chr1	AT1G05385	567	741	492	2022	313	357	37.895	11.3059	21.9714	19.156	13.114	14.0661	1.31628	4.58641e-09	-0.199821	1	-1.52848	1.40575e-26
Chr1	AT1G05390	0	0	0	0	0	0	0	0	0	0	0	0	NA	NA	NA	NA	NA	NA
Chr1	AT1G05400	7	17	6	16	8	7	0.363373	0.25938	0.267944	0.15158	0.335181	0.275805	0.596101	0.896333	0.228716	1	-0.385983	0.994296
Chr1	AT1G05410	286	403	180	820	197	204	8.31448	6.14882	8.03833	7.76849	8.25384	8.03774	0.878389	0.000615444	0.00324672	1	-0.888303	1.37765e-13
Chr1	AT1G05420	15	18	0	1	7	12	1.54357	0.274637	0	0.00947377	0.293284	0.472809	-5.46265	0.00172814	-0.0580184	1	5.39159	1.00427e-05
Chr1	AT1G05430	474	815	219	1000	292	329	18.8349	12.435	9.77996	9.47377	12.2341	12.9628	0.301833	0.280653	-0.226411	0.982331	-0.543617	6.69811e-07
Chr1	AT1G05440	11	9	1	2	30	25	0.418104	0.137319	0.0446574	0.0189475	1.25693	0.985018	-2.09229	0.097791	2.12767	0.00489873	4.21289	9.986e-14
Chr1	AT1G05450	0	0	0	0	0	0	0	0	0	0	0	0	NA	NA	NA	NA	NA	NA
Chr1	AT1G05460	173	387	87	389	153	181	3.12084	5.9047	3.88519	3.6853	6.41034	7.13153	0.212341	0.725297	0.138088	1	-0.0925034	0.708936
Chr1	AT1G05470	98	197	16	87	108	134	1.57791	3.00575	0.714518	0.824218	4.52495	5.2797	-1.18211	0.0129467	0.574037	0.520783	1.7389	7.03642e-16
Chr1	AT1G05490	13	12	4	10	12	11	0.187563	0.183092	0.178629	0.0947377	0.502772	0.433408	-0.284544	0.789837	0.571966	0.974172	0.84811	0.0613487
Chr1	AT1G05500	510	1178	311	1643	479	526	8.35967	17.9735	13.8884	15.5654	20.069	20.7248	0.588101	0.0140583	0.14377	1	-0.462966	4.78065e-05
Chr1	AT1G05510	0	0	0	0	0	0	0	0	0	0	0	0	NA	NA	NA	NA	NA	NA
Chr1	AT1G05520	354	738	91	430	396	399	5.14888	11.2601	4.06382	4.07372	16.5915	15.7209	-0.660902	0.0215049	0.413705	0.629949	1.05721	5.65752e-19
Chr1	AT1G05530	2	1	0	0	1	0	0.102378	0.0152576	0	0	0.0418976	0	Neg. infinite	0.501461	-0.978458	1	Infinite	0.92616
Chr1	AT1G05540	47	120	6	25	43	25	2.15662	1.83092	0.267944	0.236844	1.8016	0.985018	-1.92295	0.000714964	-0.371479	0.997237	1.53239	0.0457891
Chr1	AT1G05550	5	7	0	3	4	4	0.118281	0.106803	0	0.0284213	0.167591	0.157603	-2.38517	0.387243	0.198402	1	2.56932	0.126282
Chr1	AT1G05560	47	130	22	88	55	58	1.99445	1.98349	0.982462	0.833692	2.30437	2.28524	-0.144594	0.655876	0.282355	1	0.4066	0.0836332
Chr1	AT1G05562	0	7	5	3	1	5	0	0.106803	0.223287	0.0284213	0.0418976	0.197004	1.94005	0.929311	0.984752	1	-0.993254	1
Chr1	AT1G05570	475	1496	201	960	505	480	2.83337	22.8254	8.97613	9.09482	21.1583	18.9123	-0.281684	0.580069	-0.0435107	1	0.216465	0.0629899
Chr1	AT1G05575	93	111	4	13	42	43	13.1204	1.6936	0.178629	0.123159	1.7597	1.69423	-3.11445	1.9052e-05	-0.516043	0.962668	2.58719	1.83307e-12
Chr1	AT1G05577	1	3	0	0	1	0	0.0345046	0.0457729	0	0	0.0418976	0	Neg. infinite	0.31497	-1.015	1	Infinite	0.92616
Chr1	AT1G05580	0	0	0	1	0	0	0	0	0	0.00947377	0	0	Infinite	0.941916	NA	NA	Neg. infinite	1
Chr1	AT1G05590	151	409	31	167	174	184	4.18301	6.24037	1.38438	1.58212	7.29019	7.24973	-1.10037	0.027118	0.280049	0.999338	1.36011	5.32281e-15
Chr1	AT1G05600	132	198	143	658	84	100	4.8108	3.02101	6.386	6.23374	3.5194	3.94007	1.62904	6.86217e-09	-0.0472207	1	-1.69021	9.62624e-32
Chr1	AT1G05610	6	7	1	2	6	4	0.202534	0.106803	0.0446574	0.0189475	0.251386	0.157603	-1.39667	0.323306	0.371537	1	1.75783	0.0446267
Chr1	AT1G05615	0	0	0	0	0	0	0	0	0	0	0	0	NA	NA	NA	NA	NA	NA
Chr1	AT1G05620	182	270	48	229	132	118	4.9904	4.11956	2.14355	2.16949	5.53049	4.64928	-0.375838	0.453656	-0.0558137	1	0.306401	0.119368
Chr1	AT1G05630	260	518	46	166	207	196	3.60626	7.90345	2.05424	1.57265	8.67281	7.72254	-1.34881	4.55508e-06	-0.0859794	1	1.24613	1.24005e-17
Chr1	AT1G05640	19	30	8	27	25	26	0.643841	0.457729	0.357259	0.255792	1.04744	1.02442	0.0260033	0.998113	0.867387	0.649114	0.827173	0.0160223
Chr1	AT1G05650	0	0	0	0	0	0	0	0	0	0	0	0	NA	NA	NA	NA	NA	NA
Chr1	AT1G05660	0	0	0	0	0	0	0	0	0	0	0	0	NA	NA	NA	NA	NA	NA
Chr1	AT1G05670	102	217	45	179	90	91	2.07606	3.3109	2.00958	1.6958	3.77079	3.58546	-0.0175453	0.867856	0.0583882	1	0.0584166	0.650095
Chr1	AT1G05675	35	47	0	1	23	48	1.49978	0.717108	0	0.00947377	0.963646	1.89123	-6.75167	5.17236e-07	0.55249	0.986395	7.2898	0.000138055
Chr1	AT1G05680	1	2	0	0	24	17	0.0437619	0.0305153	0	0	1.00554	0.669812	Neg. infinite	0.501461	4.64197	9.30826e-06	Infinite	1.51336e-10
Chr1	AT1G05690	90	133	58	219	44	54	2.69597	2.02926	2.59013	2.07476	1.8435	2.12764	0.754155	0.0766805	-0.394594	0.976904	-1.16244	1.13459e-06
Chr1	AT1G05700	6	2	1	2	6	1	0.121732	0.0305153	0.0446574	0.0189475	0.251386	0.0394007	-0.925132	0.792067	0.33797	1	1.26367	0.604426
Chr1	AT1G05710	65	71	21	115	57	56	1.95546	1.08329	0.937805	1.08948	2.38817	2.20644	0.203075	0.509716	0.460687	0.777945	0.247039	0.582752
Chr1	AT1G05720	225	399	135	637	170	169	10.7691	6.08779	6.02874	6.03479	7.1226	6.65872	0.680733	0.0169629	-0.0438032	1	-0.740166	8.80072e-09
Chr1	AT1G05730	30	23	21	126	25	15	1.20095	0.350925	0.937805	1.19369	1.04744	0.591011	1.56241	0.000458728	0.254729	1	-1.31454	0.000236059
Chr1	AT1G05740	1	1	1	7	0	0	0.110197	0.0152576	0.0446574	0.0663164	0	0	2.08225	0.191724	Neg. infinite	1	Neg. infinite	0.0370054
Chr1	AT1G05750	70	153	25	103	66	70	1.51884	2.33442	1.11643	0.975798	2.76524	2.75805	-0.319872	0.455533	0.167389	1	0.469395	0.0342608
Chr1	AT1G05760	0	0	0	0	0	0	0	0	0	0	0	0	NA	NA	NA	NA	NA	NA
Chr1	AT1G05770	9	16	4	22	4	4	0.703663	0.244122	0.178629	0.208423	0.167591	0.157603	0.361869	0.725183	-0.806957	0.998876	-1.18458	0.0713916
Chr1	AT1G05780	165	175	49	182	64	79	6.42869	2.67008	2.18821	1.72423	2.68145	3.11266	-0.17922	0.867563	-0.532497	1	-0.363501	0.243421
Chr1	AT1G05785	79	138	9	112	62	67	2.32564	2.10555	0.401916	1.06106	2.59765	2.63985	-0.836148	0.534478	0.081178	1	0.901267	0.306198
Chr1	AT1G05790	274	592	100	447	219	241	4.15185	9.03251	4.46574	4.23477	9.17558	9.49557	-0.222935	0.438243	-0.0350954	1	0.170021	0.209981
Chr1	AT1G05800	0	1	0	0	0	1	0	0.0152576	0	0	0	0.0394007	Neg. infinite	1	1.19397	1	Infinite	0.92616
Chr1	AT1G05805	776	1582	13	69	501	540	18.5962	24.1376	0.580546	0.65369	20.9907	21.2764	-4.49627	2.42824e-46	-0.314085	0.765098	4.16491	8.22144e-155
Chr1	AT1G05810	191	232	243	1278	67	96	11.6626	3.53977	10.8517	12.1075	2.80714	3.78247	2.08986	3.61897e-18	-0.631296	0.900498	-2.73309	2.17238e-43
Chr1	AT1G05820	47	66	134	473	23	34	0.763426	1.007	5.98409	4.48109	0.963646	1.33962	2.88916	1.36046e-11	-0.210719	1	-3.11313	2.97953e-13
Chr1	AT1G05830	411	898	66	349	389	422	3.79768	13.7013	2.94739	3.30634	16.2982	16.6271	-1.29192	7.75972e-06	0.189621	1	1.46352	4.66801e-31
Chr1	AT1G05835	44	32	9	49	60	76	5.2185	0.488244	0.401916	0.464215	2.51386	2.99445	-0.267874	1	1.47519	0.0108195	1.73617	8.5557e-10
Chr1	AT1G05840	287	623	254	982	231	277	5.66195	9.5055	11.343	9.30324	9.67836	10.914	0.952239	0.00118556	0.0359493	1	-0.934141	9.9442e-06
Chr1	AT1G05850	6776	14429	7937	35023	5084	5297	216.311	220.152	354.445	331.8	213.008	208.706	1.4616	9.67908e-11	-0.154884	1	-1.6341	2.74126e-55
Chr1	AT1G05860	114	235	65	314	110	117	3.79685	3.58554	2.90273	2.97476	4.60874	4.60988	0.513217	0.169451	0.247635	1	-0.282912	0.0870522
Chr1	AT1G05870	426	582	24	138	222	234	16.2361	8.87994	1.07178	1.30738	9.30128	9.21977	-2.40761	4.91402e-07	-0.367553	0.941479	2.02708	7.79887e-33
Chr1	AT1G05880	2	1	0	0	0	0	0.048093	0.0152576	0	0	0	0	Neg. infinite	0.501461	Neg. infinite	1	NA	NA
Chr1	AT1G05890	693	1343	987	4274	531	651	9.19645	20.491	44.0768	40.4909	22.2477	25.6499	1.80209	1.84377e-16	0.0674765	1	-1.75132	1.60204e-74
Chr1	AT1G05894	4	7	0	16	2	3	0.187979	0.106803	0	0.15158	0.0837953	0.118202	0.203035	0.737724	-0.311852	1	-0.531857	0.761905
Chr1	AT1G05900	251	502	63	346	193	196	6.2283	7.65933	2.81341	3.27792	8.08625	7.72254	-0.550014	0.142014	-0.0903822	1	0.442591	0.0126641
Chr1	AT1G05910	266	559	167	888	299	285	2.89794	8.52901	7.45778	8.41271	12.5274	11.2292	0.709731	0.00624129	0.376026	0.751111	-0.351214	0.00490529
Chr1	AT1G05920	0	0	1	0	0	0	0	0	0.0446574	0	0	0	Infinite	0.941916	NA	NA	Neg. infinite	1
Chr1	AT1G05925	0	0	0	0	0	0	0	0	0	0	0	0	NA	NA	NA	NA	NA	NA
Chr1	AT1G05930	0	0	0	0	1	0	0	0	0	0	0.0418976	0	NA	NA	Infinite	1	Infinite	0.92616
Chr1	AT1G05940	655	1411	346	1428	472	497	16.2416	21.5285	15.4514	13.5285	19.7757	19.5822	0.257403	0.573524	-0.214417	0.948162	-0.489525	7.57106e-06
Chr1	AT1G05950	71	85	19	97	55	57	1.61832	1.2969	0.84849	0.918955	2.30437	2.24584	-0.173665	1	0.269391	0.982384	0.431543	0.159582
Chr1	AT1G05960	584	1228	292	1428	563	570	5.44802	18.7364	13.04	13.5285	23.5884	22.4584	0.317535	0.24304	0.195978	1	-0.13907	0.116048
Chr1	AT1G05970	114	149	91	523	69	75	6.50668	2.27339	4.06382	4.95478	2.89094	2.95505	1.44369	2.30235e-07	-0.102732	1	-1.55895	3.66392e-10
Chr1	AT1G05980	0	0	0	0	0	0	0	0	0	0	0	0	NA	NA	NA	NA	NA	NA
Chr1	AT1G05990	0	0	0	0	0	0	0	0	0	0	0	0	NA	NA	NA	NA	NA	NA
Chr1	AT1G06000	191	259	19	65	122	128	8.42704	3.95172	0.84849	0.615795	5.11151	5.04329	-1.94949	2.89041e-06	-0.0727557	1	1.86414	5.07831e-21
Chr1	AT1G06002	1	2	0	0	0	2	0.0743627	0.0305153	0	0	0	0.0788014	Neg. infinite	0.501461	0.238653	1	Infinite	0.751096
Chr1	AT1G06010	185	204	189	827	99	89	9.38755	3.11256	8.44024	7.83481	4.14787	3.50666	1.69244	7.20357e-11	-0.317245	1	-2.02015	5.46505e-49
Chr1	AT1G06020	6	10	0	5	3	1	0.270349	0.152576	0	0.0473688	0.125693	0.0394007	-2.02595	0.426441	-1.15827	0.979581	0.85232	1
Chr1	AT1G06030	0	2	81	388	3	0	0	0.0305153	3.61725	3.67582	0.125693	0	8.6148	1.86077e-41	1.85625	1	-6.79486	9.45112e-75
Chr1	AT1G06040	2585	5724	1134	5326	2024	2027	122.469	87.3346	50.6414	50.4573	84.8008	79.8652	0.0586744	0.963861	-0.151685	1	-0.228399	0.00711332
Chr1	AT1G06050	117	192	17	85	69	67	4.19852	2.92946	0.759175	0.80527	2.89094	2.63985	-1.2683	0.00632288	-0.364364	0.948162	0.889129	0.000582041
Chr1	AT1G06060	253	453	91	420	175	213	9.23032	6.9117	4.06382	3.97898	7.33209	8.39235	-0.080389	0.907486	-0.0289211	1	0.0355894	0.890384
Chr1	AT1G06070	190	358	159	798	163	157	4.71632	5.46223	7.10052	7.56007	6.82932	6.18591	1.16255	1.34801e-05	0.0743624	1	-1.10449	1.27768e-19
Chr1	AT1G06080	65	78	22	79	87	77	1.66364	1.19009	0.982462	0.748428	3.6451	3.03385	-0.0801699	0.9395	0.948692	0.0843412	1.01765	1.20617e-06
Chr1	AT1G06090	6	2	2	1	5	1	0.231962	0.0305153	0.0893147	0.00947377	0.209488	0.0394007	-0.295463	0.849692	0.113771	1	0.410216	0.744281
Chr1	AT1G06100	8	2	9	27	31	36	0.375959	0.0305153	0.401916	0.255792	1.29883	1.41843	2.08943	0.0115027	3.20685	1.86081e-06	1.11802	0.000278307
Chr1	AT1G06110	374	760	226	1028	265	299	13.3934	11.5958	10.0926	9.73903	11.1029	11.7808	0.564263	0.0434936	-0.143729	1	-0.725177	3.65288e-11
Chr1	AT1G06120	0	0	0	2	0	0	0	0	0	0.0189475	0	0	Infinite	0.509716	NA	NA	Neg. infinite	0.764757
Chr1	AT1G06130	401	837	385	1718	317	299	9.47017	12.7706	17.1931	16.2759	13.2816	11.7808	1.19808	7.98771e-07	-0.13382	1	-1.34922	2.40409e-42
Chr1	AT1G06135	0	0	0	0	0	1	0	0	0	0	0	0.0394007	NA	NA	Infinite	1	Infinite	0.92616
Chr1	AT1G06137	0	0	0	0	0	0	0	0	0	0	0	0	NA	NA	NA	NA	NA	NA
Chr1	AT1G06140	16	32	1	3	18	14	0.668022	0.488244	0.0446574	0.0284213	0.754158	0.55161	-2.9637	0.00269261	0.282657	1	3.22988	4.00883e-07
Chr1	AT1G06148	5	6	0	0	1	2	0.132379	0.0915458	0	0	0.0418976	0.0788014	Neg. infinite	0.0462773	-1.13876	1	Infinite	0.209981
Chr1	AT1G06149	0	0	0	0	0	0	0	0	0	0	0	0	NA	NA	NA	NA	NA	NA
Chr1	AT1G06150	37	70	55	196	36	40	0.386258	1.06803	2.45615	1.85686	1.50832	1.57603	1.75247	9.19447e-05	0.355061	1	-1.41367	9.90405e-06
Chr1	AT1G06160	58	42	4	33	23	21	4.36405	0.64082	0.178629	0.312634	0.963646	0.827415	-1.48	0.502158	-0.543345	1	0.929819	0.107493
Chr1	AT1G06170	4	3	2	11	1	5	0.146086	0.0457729	0.0893147	0.104211	0.0418976	0.197004	1.01677	0.361372	0.398141	1	-0.626676	0.591831
Chr1	AT1G06180	53	22	1	31	32	29	2.11925	0.335668	0.0446574	0.293687	1.34072	1.14262	-1.69501	0.819326	0.240567	1	1.93246	0.00754296
Chr1	AT1G06190	1249	2487	1570	7365	1016	1034	46.6129	37.9457	70.1121	69.7743	42.568	40.7403	1.65858	2.56749e-15	-0.00437574	1	-1.67986	1.39249e-88
Chr1	AT1G06200	707	1277	622	2964	445	502	19.0352	19.484	27.7769	28.0802	18.6445	19.7792	1.22697	1.5795e-08	-0.228889	0.968607	-1.47179	3.50021e-62
Chr1	AT1G06210	317	527	174	746	248	216	11.0634	8.04077	7.77038	7.06743	10.3906	8.51055	0.529335	0.0724395	-0.0384859	1	-0.582591	4.07579e-05
Chr1	AT1G06220	636	1514	991	4408	733	792	9.06586	23.1	44.2554	41.7604	30.711	31.2054	1.79007	8.30249e-16	0.403014	0.67273	-1.4059	2.35562e-60
Chr1	AT1G06225	0	0	0	0	0	0	0	0	0	0	0	0	NA	NA	NA	NA	NA	NA
Chr1	AT1G06230	505	1221	557	2599	581	579	9.09589	18.6296	24.8742	24.6223	24.3425	22.813	1.31311	1.52123e-08	0.330048	0.854118	-1.00204	2.85776e-30
Chr1	AT1G06240	165	428	105	521	170	148	5.54293	6.53026	4.68902	4.93583	7.1226	5.83131	0.506145	0.145126	0.0214777	1	-0.50432	0.000124104
Chr1	AT1G06250	18	46	6	40	27	12	0.768491	0.701851	0.267944	0.378951	1.13124	0.472809	-0.178039	0.995374	0.21495	1	0.373808	0.911148
Chr1	AT1G06260	0	0	0	0	0	0	0	0	0	0	0	0	NA	NA	NA	NA	NA	NA
Chr1	AT1G06265	63	94	1	8	34	33	1.62194	1.43422	0.0446574	0.0757901	1.42452	1.30022	-4.00784	1.82571e-07	-0.430244	0.979581	3.56355	1.63867e-12
Chr1	AT1G06270	44	72	10	36	38	42	1.84146	1.09855	0.446574	0.341056	1.59211	1.65483	-0.847711	0.147962	0.280445	1	1.11347	0.000214761
Chr1	AT1G06280	0	0	0	5	0	0	0	0	0	0.0473688	0	0	Infinite	0.443296	NA	NA	Neg. infinite	0.578568
Chr1	AT1G06290	618	1443	279	1235	551	618	11.015	22.0168	12.4594	11.7001	23.0856	24.3496	0.0151697	0.918899	0.0756938	1	0.0418613	0.641723
Chr1	AT1G06310	1	1	0	0	2	0	0.0201833	0.0152576	0	0	0.0837953	0	Neg. infinite	0.776042	0.746224	1	Infinite	0.764757
Chr1	AT1G06320	0	0	2	2	0	0	0	0	0.0893147	0.0189475	0	0	Infinite	0.323932	NA	NA	Neg. infinite	0.389912
Chr1	AT1G06330	0	0	0	0	0	0	0	0	0	0	0	0	NA	NA	NA	NA	NA	NA
Chr1	AT1G06340	0	1	0	0	1	1	0	0.0152576	0	0	0.0418976	0.0394007	Neg. infinite	1	2.23315	1	Infinite	0.457139
Chr1	AT1G06350	71	3	9	43	20	33	3.25573	0.0457729	0.401916	0.407372	0.837953	1.30022	-0.605579	1	-0.13949	1	0.47036	0.277009
Chr1	AT1G06360	325	206	11	76	318	325	15.2019	3.14307	0.491231	0.720006	13.3235	12.8052	-2.61346	0.249221	0.888356	0.549944	3.49612	4.09868e-86
Chr1	AT1G06380	67	139	31	155	58	64	4.92473	2.12081	1.38438	1.46843	2.43006	2.52165	0.232532	0.674573	0.11308	1	-0.1369	0.556414
Chr1	AT1G06390	733	1280	243	1162	505	592	12.5962	19.5298	10.8517	11.0085	21.1583	23.3252	-0.154497	0.707748	-0.0459262	1	0.0929729	0.48968
Chr1	AT1G06400	480	804	514	2459	278	344	17.3046	12.2671	22.9539	23.296	11.6475	13.5538	1.56652	9.45828e-13	-0.226119	0.990891	-1.80783	4.92165e-82
Chr1	AT1G06410	1081	2666	368	1659	1269	1389	19.3659	40.6768	16.4339	15.717	53.1681	54.7276	-0.423981	0.13468	0.410272	0.680976	0.815015	2.41762e-21
Chr1	AT1G06420	12	6	12	36	19	19	0.820023	0.0915458	0.535888	0.341056	0.796055	0.748613	1.75519	0.0194861	1.64636	0.0842167	-0.112174	0.965687
Chr1	AT1G06430	1869	3997	2430	10831	1563	1659	44.2885	60.9847	108.517	102.61	65.486	65.3658	1.61589	3.69915e-14	0.0117173	1	-1.62185	2.13754e-79
Chr1	AT1G06440	28	47	2	15	23	17	1.17254	0.717108	0.0893147	0.142107	0.963646	0.669812	-1.9752	0.0272084	-0.0769817	1	1.88314	0.000489859
Chr1	AT1G06450	110	224	23	75	81	98	5.58179	3.41771	1.02712	0.710533	3.39371	3.86127	-1.18663	0.00137693	-0.0368514	1	1.13271	1.15224e-08
Chr1	AT1G06460	3689	8324	1015	4076	2475	2626	104.341	127.004	45.3272	38.6151	103.697	103.466	-0.738729	0.000948636	-0.34814	0.713085	0.372394	1.91239e-05
Chr1	AT1G06470	584	868	267	1252	410	445	10.1203	13.2436	11.9235	11.8612	17.178	17.5333	0.404052	0.0802848	0.0312118	1	-0.386625	0.000103619
Chr1	AT1G06475	15	19	10	55	15	8	1.9015	0.289895	0.446574	0.521057	0.628465	0.315206	1.16774	0.0596901	0.208626	1	-0.970756	0.0133455
Chr1	AT1G06480	0	0	0	0	0	0	0	0	0	0	0	0	NA	NA	NA	NA	NA	NA
Chr1	AT1G06490	26	129	17	87	79	83	0.17088	1.96823	0.759175	0.824218	3.30991	3.27026	-0.0507935	0.941916	1.0977	0.46713	1.12239	3.62151e-06
Chr1	AT1G06500	230	313	40	229	130	140	12.8652	4.77564	1.78629	2.16949	5.44669	5.5161	-0.782496	0.0901697	-0.232451	1	0.53709	0.00999423
Chr1	AT1G06510	541	800	165	879	309	287	25.1205	12.2061	7.36846	8.32744	12.9464	11.308	-0.0810844	0.973441	-0.372806	0.780839	-0.305406	0.0232611
Chr1	AT1G06515	184	283	23	168	116	127	8.07745	4.31791	1.02712	1.59159	4.86013	5.00389	-1.13221	0.017414	-0.139681	1	0.978108	0.000564049
Chr1	AT1G06520	9	29	2	19	6	13	0.295116	0.442471	0.0893147	0.180002	0.251386	0.512209	-0.644518	0.725535	-0.053723	1	0.567848	0.821085
Chr1	AT1G06530	376	1065	192	1181	356	431	26.2582	16.2494	8.57421	11.1885	14.9156	16.9817	0.281391	0.556407	0.0592247	1	-0.243123	0.276557
Chr1	AT1G06540	0	0	0	1	0	0	0	0	0	0.00947377	0	0	Infinite	0.941916	NA	NA	Neg. infinite	1
Chr1	AT1G06550	565	690	77	495	323	345	11.0963	10.5278	3.43862	4.68952	13.5329	13.5932	-0.974663	0.187513	-0.158444	1	0.804342	0.000312654
Chr1	AT1G06560	211	317	324	1450	144	181	3.36251	4.83667	14.469	13.737	6.03326	7.13153	2.11144	2.35816e-18	0.0947543	1	-2.03067	3.22117e-73
Chr1	AT1G06570	249	618	472	2055	270	271	10.4963	9.42921	21.0783	19.4686	11.3124	10.6776	2.02339	4.46964e-17	0.228253	1	-1.81436	3.62515e-75
Chr1	AT1G06580	44	67	3	6	36	32	1.50118	1.02226	0.133972	0.0568426	1.50832	1.26082	-2.84855	2.50746e-05	0.0976057	1	2.93274	1.07225e-12
Chr1	AT1G06590	108	182	18	72	119	106	0.904637	2.77689	0.803833	0.682111	4.98582	4.17648	-1.24689	0.00422526	0.461104	0.705245	1.6931	5.19302e-16
Chr1	AT1G06610	0	0	0	0	0	0	0	0	0	0	0	0	NA	NA	NA	NA	NA	NA
Chr1	AT1G06620	76	69	18	77	46	50	3.18451	1.05278	0.803833	0.72948	1.92729	1.97004	-0.332765	0.863573	0.0904286	1	0.414515	0.131457
Chr1	AT1G06630	354	604	255	1072	288	240	6.78851	9.21561	11.3876	10.1559	12.0665	9.45617	0.889909	0.000677464	-0.0282129	1	-0.933127	1.36984e-08
Chr1	AT1G06640	1784	2130	813	3976	1031	1150	74.3071	32.4987	36.3064	37.6677	43.1965	45.3108	0.56372	0.0281311	-0.0982435	1	-0.673481	2.56476e-16
Chr1	AT1G06645	185	371	59	302	100	126	8.80642	5.66058	2.63478	2.86108	4.18976	4.96449	-0.260782	0.574933	-0.439833	0.693432	-0.196248	0.207989
Chr1	AT1G06650	739	1788	356	1651	590	639	33.8649	27.2806	15.898	15.6412	24.7196	25.1771	0.113033	0.910191	-0.13805	1	-0.270127	0.00430771
Chr1	AT1G06660	21	32	1	25	39	42	0.500675	0.488244	0.0446574	0.236844	1.63401	1.65483	-1.20614	0.520065	1.41294	0.0611571	2.60424	1.08024e-08
Chr1	AT1G06670	449	1012	509	2199	645	595	4.3765	15.4407	22.7306	20.8328	27.024	23.4434	1.35483	1.48461e-08	0.653452	0.120195	-0.719492	6.60325e-12
Chr1	AT1G06680	74641	160804	29499	140037	52388	58450	3278.74	2453.49	1317.35	1326.68	2194.93	2302.97	-0.0624993	0.868243	-0.210184	1	-0.165518	0.457139
Chr1	AT1G06690	738	1800	307	1313	474	592	20.2358	27.4637	13.7098	12.4391	19.8595	23.3252	-0.162593	0.44147	-0.350662	0.779859	-0.207261	0.247486
Chr1	AT1G06700	992	1662	774	3624	653	751	22.633	25.3582	34.5648	34.3329	27.3592	29.5899	1.09391	2.62087e-07	-0.0976251	1	-1.20665	3.30871e-45
Chr1	AT1G06710	98	144	26	117	80	78	1.87008	2.1971	1.16109	1.10843	3.35181	3.07326	-0.403291	0.491081	0.17967	1	0.569407	0.0107715
Chr1	AT1G06720	341	574	706	3368	396	462	3.46876	8.75788	31.5281	31.9076	16.5915	18.2031	2.5122	2.71533e-30	0.728978	0.0361439	-1.79841	8.99589e-91
Chr1	AT1G06730	165	303	204	842	141	148	3.95815	4.62306	9.1101	7.97691	5.90757	5.83131	1.60446	7.88296e-09	0.147698	1	-1.47273	2.82398e-30
Chr1	AT1G06740	45	79	26	102	36	49	1.12541	1.20535	1.16109	0.966324	1.50832	1.93063	0.505079	0.462419	0.283378	1	-0.237356	0.657545
Chr1	AT1G06750	0	0	0	3	1	2	0	0	0	0.0284213	0.0418976	0.0788014	Infinite	0.47856	Infinite	0.747027	1.14081	1
Chr1	AT1G06760	1899	3241	10	27	1595	1761	111.292	49.45	0.446574	0.255792	66.8267	69.3846	-6.47552	1.14608e-97	0.210888	0.966708	6.67143	0
Chr1	AT1G06770	79	176	35	186	88	72	1.82564	2.68534	1.56301	1.76212	3.68699	2.83685	0.160642	0.755771	0.217473	1	0.0388101	1
Chr1	AT1G06780	104	263	53	245	92	110	1.90509	4.01276	2.36684	2.32107	3.85458	4.33408	0.155149	0.906781	0.0477227	1	-0.127015	0.589574
Chr1	AT1G06790	121	184	102	478	89	108	3.3152	2.8074	4.55505	4.52846	3.72889	4.25528	1.27139	2.2656e-05	0.167635	1	-1.11788	1.94988e-13
Chr1	AT1G06800	116	194	36	170	58	74	3.57741	2.95998	1.60767	1.61054	2.43006	2.91565	-0.228713	0.723676	-0.413121	0.900408	-0.199596	0.424635
Chr1	AT1G06810	0	2	0	6	1	0	0	0.0305153	0	0.0568426	0.0418976	0	1.62484	0.642299	0.271291	1	-1.39102	0.704545
Chr1	AT1G06820	664	1252	114	574	518	515	14.1399	19.1025	5.09094	5.43794	21.703	20.2914	-1.12072	2.32818e-05	-0.0412478	1	1.06314	1.17938e-21
Chr1	AT1G06830	160	306	40	213	125	158	22.2144	4.66883	1.78629	2.01791	5.23721	6.22531	-0.546361	0.208778	0.128974	1	0.658627	0.000834463
Chr1	AT1G06840	166	324	66	430	144	141	2.0265	4.94347	2.94739	4.07372	6.03326	5.5555	0.27088	0.255448	0.0760597	1	-0.211667	0.343742
Chr1	AT1G06850	104	188	25	102	81	81	4.27833	2.86843	1.11643	0.966324	3.39371	3.19146	-0.75472	0.0708467	-0.00937943	1	0.729584	0.000536354
Chr1	AT1G06860	0	0	0	0	0	0	0	0	0	0	0	0	NA	NA	NA	NA	NA	NA
Chr1	AT1G06870	197	401	196	796	158	160	5.76061	6.11831	8.75284	7.54112	6.61983	6.30411	1.20358	3.40327e-05	-0.0447377	1	-1.26537	2.65386e-18
Chr1	AT1G06880	0	0	0	0	0	0	0	0	0	0	0	0	NA	NA	NA	NA	NA	NA
Chr1	AT1G06890	690	1196	283	1318	566	518	14.9114	18.2481	12.638	12.4864	23.7141	20.4096	0.138552	0.627505	0.0340214	1	-0.11984	0.290088
Chr1	AT1G06900	537	1113	418	1968	545	632	6.45871	16.9817	18.6668	18.6444	22.8342	24.9012	0.939325	6.85995e-05	0.380325	0.678424	-0.576441	1.49704e-10
Chr1	AT1G06910	90	127	5	36	62	63	2.28429	1.93772	0.223287	0.341056	2.59765	2.48224	-2.25925	0.000184694	-0.0109299	1	2.2349	5.86465e-12
Chr1	AT1G06920	0	0	0	0	0	0	0	0	0	0	0	0	NA	NA	NA	NA	NA	NA
Chr1	AT1G06923	0	0	1	4	0	0	0	0	0.0446574	0.0378951	0	0	Infinite	0.097842	NA	NA	Neg. infinite	0.175157
Chr1	AT1G06925	0	0	0	0	0	0	0	0	0	0	0	0	NA	NA	NA	NA	NA	NA
Chr1	AT1G06930	1	0	0	0	2	0	0.067284	0	0	0	0.0837953	0	Neg. infinite	1	1.36209	1	Infinite	0.764757
Chr1	AT1G06950	1944	5336	1955	8312	2513	2740	24.6301	81.4147	87.3051	78.746	105.289	107.958	1.00684	0.00046709	0.456804	0.72547	-0.570371	2.34343e-10
Chr1	AT1G06960	215	296	36	227	143	147	7.99824	4.51626	1.60767	2.15055	5.99136	5.7919	-0.765647	0.149861	-0.0382153	1	0.714334	0.000621149
Chr1	AT1G06970	0	0	3	3	0	0	0	0	0.133972	0.0284213	0	0	Infinite	0.240299	NA	NA	Neg. infinite	0.271927
Chr1	AT1G06980	32	88	0	4	15	13	2.83444	1.34267	0	0.0378951	0.628465	0.512209	-5.15303	2.62297e-07	-1.16713	0.265834	3.9645	3.83503e-06
Chr1	AT1G06990	0	0	0	0	0	0	0	0	0	0	0	0	NA	NA	NA	NA	NA	NA
Chr1	AT1G07000	295	455	27	168	155	162	9.68687	6.94222	1.20575	1.59159	6.49414	6.38291	-1.72093	2.55592e-06	-0.438094	0.693432	1.26852	2.485e-11
Chr1	AT1G07010	759	1632	1026	4830	484	560	21.974	24.9004	45.8185	45.7583	20.2785	22.0644	1.70707	2.40658e-15	-0.319855	0.735852	-2.04476	3.59532e-121
Chr1	AT1G07020	146	171	27	159	64	81	12.8508	2.60905	1.20575	1.50633	2.68145	3.19146	-0.582591	0.535535	-0.389755	1	0.181311	0.798054
Chr1	AT1G07025	0	0	0	0	0	0	0	0	0	0	0	0	NA	NA	NA	NA	NA	NA
Chr1	AT1G07030	226	413	281	1393	184	192	6.61968	6.3014	12.5487	13.197	7.70917	7.56494	1.7468	3.91204e-13	0.0770908	1	-1.68574	1.39122e-54
Chr1	AT1G07040	401	909	88	367	355	358	11.8397	13.8692	3.92985	3.47687	14.8737	14.1055	-1.04308	5.36082e-05	0.0119692	1	1.03682	1.46925e-18
Chr1	AT1G07050	549	1225	11	44	234	262	36.5523	18.6906	0.491231	0.416846	9.80405	10.323	-4.51193	7.3791e-31	-0.954407	0.00129975	3.53941	4.14453e-76
Chr1	AT1G07051	0	0	0	0	0	0	0	0	0	0	0	0	NA	NA	NA	NA	NA	NA
Chr1	AT1G07060	0	2	0	2	6	2	0	0.0305153	0	0.0189475	0.251386	0.0788014	0.0398798	1	3.25234	0.792765	3.17425	0.258829
Chr1	AT1G07070	410	343	106	514	191	214	22.2921	5.23337	4.73368	4.86952	8.00245	8.43175	-0.0784183	0.941916	-0.227485	1	-0.157069	0.237998
Chr1	AT1G07080	935	1939	765	3704	632	691	29.5782	29.5845	34.1629	35.0908	26.4793	27.2259	1.03132	2.44598e-06	-0.250313	0.897447	-1.29905	1.13187e-52
Chr1	AT1G07090	129	249	7	30	78	89	9.58261	3.79915	0.312602	0.284213	3.26802	3.50666	-2.91621	4.22568e-10	-0.326047	0.948162	2.57357	1.24994e-20
Chr1	AT1G07100	0	0	0	0	0	0	0	0	0	0	0	0	NA	NA	NA	NA	NA	NA
Chr1	AT1G07110	1581	4014	500	2404	1557	1568	18.3043	61.2441	22.3287	22.7749	65.2346	61.7803	-0.507869	0.138516	0.0729947	1	0.561344	2.13472e-10
Chr1	AT1G07119	6	9	6	22	0	1	0.191538	0.137319	0.267944	0.208423	0	0.0394007	1.35947	0.181717	-3.14717	0.543103	-4.52192	2.44105e-05
Chr1	AT1G07120	3	2	3	6	0	0	0.115281	0.0305153	0.133972	0.0568426	0	0	1.45239	0.472836	Neg. infinite	0.94525	Neg. infinite	0.0375678
Chr1	AT1G07128	3	2	0	1	1	0	0.263726	0.0305153	0	0.00947377	0.0418976	0	-2.86062	0.578624	-1.66115	1	1.19394	1
Chr1	AT1G07130	13	19	2	33	15	7	0.950553	0.289895	0.0893147	0.312634	0.628465	0.275805	0.0249856	0.710346	0.266477	1	0.227858	0.997584
Chr1	AT1G07135	890	1920	1	12	382	589	85.1957	29.2946	0.0446574	0.113685	16.0049	23.207	-7.69507	4.54611e-66	-0.662129	0.229494	7.01433	8.25062e-15
Chr1	AT1G07140	1862	3660	2631	11863	1430	1512	62.944	55.8429	117.494	112.387	59.9136	59.5739	1.80857	6.4554e-18	-0.0504565	1	-1.87579	3.23421e-104
Chr1	AT1G07150	18	75	1	2	33	21	0.678275	1.14432	0.0446574	0.0189475	1.38262	0.827415	-3.9843	0.0100621	0.23101	1	4.19167	8.82811e-06
Chr1	AT1G07160	4	6	1	0	0	3	0.15212	0.0915458	0.0446574	0	0	0.118202	-1.48266	0.18273	-0.977241	1	0.491179	0.842849
Chr1	AT1G07170	237	266	418	1958	165	134	14.522	4.05853	18.6668	18.5496	6.91311	5.2797	2.51915	2.81733e-28	-0.0127307	1	-2.54249	2.78907e-122
Chr1	AT1G07175	0	2	0	0	1	0	0	0.0305153	0	0	0.0418976	0	Neg. infinite	0.776042	0.271291	1	Infinite	0.92616
Chr1	AT1G07180	380	1075	523	2243	414	431	10.1724	16.4019	23.3558	21.2497	17.3456	16.9817	1.4392	5.32587e-09	0.150528	1	-1.30929	1.11542e-44
Chr1	AT1G07190	0	0	0	1	0	0	0	0	0	0.00947377	0	0	Infinite	0.941916	NA	NA	Neg. infinite	1
Chr1	AT1G07200	211	500	222	1044	256	258	3.85806	7.62881	9.91393	9.89061	10.7258	10.1654	1.26719	2.31179e-06	0.43085	0.693432	-0.855112	3.67851e-15
Chr1	AT1G07210	386	477	522	2377	270	292	15.3556	7.27789	23.3111	22.5191	11.3124	11.505	2.0611	5.27432e-21	0.134948	1	-1.93796	6.40742e-90
Chr1	AT1G07220	142	363	40	174	143	135	3.89819	5.53852	1.78629	1.64844	5.99136	5.3191	-0.752408	0.0256808	0.0547331	1	0.787658	3.80982e-06
Chr1	AT1G07230	380	884	348	1720	332	346	9.74373	13.4877	15.5408	16.2949	13.91	13.6326	1.11858	2.94024e-06	-0.0042376	1	-1.14145	5.72734e-33
Chr1	AT1G07240	391	839	41	274	252	286	15.5368	12.8011	1.83095	2.59581	10.5582	11.2686	-1.70269	7.17164e-08	-0.317413	0.780839	1.36727	2.13064e-12
Chr1	AT1G07250	416	1158	83	403	374	354	17.4728	17.6683	3.70656	3.81793	15.6697	13.9479	-1.24397	0.0185474	-0.179279	1	1.04425	3.5184e-17
Chr1	AT1G07260	21	21	3	27	13	27	0.851874	0.32041	0.133972	0.255792	0.544669	1.06382	-0.496089	1	0.624097	0.978019	1.10966	0.340745
Chr1	AT1G07270	8	25	0	3	12	12	0.178281	0.381441	0	0.0284213	0.502772	0.472809	-3.68179	0.0137799	0.495315	1	4.15428	1.06144e-05
Chr1	AT1G07280	1619	4547	397	1743	1565	1509	36.1949	69.3764	17.729	16.5128	65.5698	59.4557	-1.02678	0.0374792	-0.0696541	1	0.936638	1.01594e-21
Chr1	AT1G07290	18	26	8	18	9	16	0.579906	0.396698	0.357259	0.170528	0.377079	0.630411	-0.0564065	0.773816	-0.0360317	1	0.00693485	0.799215
Chr1	AT1G07300	69	169	7	71	44	52	6.57806	2.57854	0.312602	0.672638	1.8435	2.04884	-1.4716	0.0205193	-0.4071	0.888835	1.04482	0.0605964
Chr1	AT1G07310	329	846	114	567	253	285	15.8553	12.908	5.09094	5.37163	10.6001	11.2292	-0.361688	0.312682	-0.213256	0.979581	0.128669	0.506121
Chr1	AT1G07320	5169	12360	4806	23823	4061	4354	259.099	188.584	214.623	225.694	170.146	171.551	1.12023	3.18759e-07	-0.159081	1	-1.29826	8.14814e-44
Chr1	AT1G07330	6	6	63	226	0	0	0.171089	0.0915458	2.81341	2.14107	0	0	4.97323	8.05936e-22	Neg. infinite	0.404176	Neg. infinite	1.11966e-27
Chr1	AT1G07340	0	0	0	1	0	0	0	0	0	0.00947377	0	0	Infinite	0.941916	NA	NA	Neg. infinite	1
Chr1	AT1G07350	526	887	6846	32473	297	353	13.7545	13.5335	305.724	307.642	12.4436	13.9085	5.159	1.51746e-108	-0.298435	0.885007	-5.47266	0
Chr1	AT1G07360	503	1051	191	873	444	461	14.2155	16.0358	8.52956	8.2706	18.6026	18.1637	-0.123869	0.643727	0.0915622	1	0.198006	0.0697106
Chr1	AT1G07370	247	361	70	290	237	235	12.2494	5.508	3.12602	2.74739	9.92974	9.25917	-0.362257	0.316518	0.427937	0.52833	0.776733	4.80113e-09
Chr1	AT1G07380	95	256	44	174	88	80	1.91189	3.90595	1.96492	1.64844	3.68699	3.15206	-0.144914	0.529617	-0.135611	1	-0.01065	0.918925
Chr1	AT1G07390	28	103	7	32	49	41	0.397668	1.57154	0.312602	0.303161	2.05298	1.61543	-1.21861	0.149845	0.446881	1	1.64237	6.08544e-07
Chr1	AT1G07400	86	3	25026	149395	15	24	7.3839	0.0457729	1117.6	1415.33	0.628465	0.945617	10.737	5.29637e-77	-0.852414	1	-11.5851	1.05932e-83
Chr1	AT1G07410	39	23	180	963	25	18	2.47869	0.350925	8.03833	9.12324	1.04744	0.709213	4.29449	1.69075e-46	0.0770945	1	-4.22209	4.22893e-57
Chr1	AT1G07420	497	1064	115	568	423	396	13.967	16.2341	5.1356	5.3811	17.7227	15.6027	-0.800648	0.00311551	-0.0517437	1	0.731252	4.12947e-09
Chr1	AT1G07430	6	11	2	21	11	14	0.210663	0.167834	0.0893147	0.198949	0.460874	0.55161	0.503723	0.474677	1.39546	0.505849	0.875104	0.350982
Chr1	AT1G07440	1565	2489	525	2398	728	799	69.2672	37.9762	23.4451	22.7181	30.5015	31.4812	-0.106237	0.823309	-0.598392	0.187193	-0.506663	1.07111e-08
Chr1	AT1G07450	26	76	4	12	23	33	1.29033	1.15958	0.178629	0.113685	0.963646	1.30022	-1.97623	0.00190311	0.0697842	1	2.02502	3.77299e-07
Chr1	AT1G07460	0	0	0	0	0	0	0	0	0	0	0	0	NA	NA	NA	NA	NA	NA
Chr1	AT1G07470	211	434	66	298	187	230	4.71568	6.62181	2.94739	2.82318	7.83486	9.06216	-0.400255	0.216946	0.235642	0.988268	0.618519	1.39977e-05
Chr1	AT1G07473	1	0	0	2	0	2	0.0758129	0	0	0.0189475	0	0.0788014	0.174136	0.916973	1.28477	1	1.1135	1
Chr1	AT1G07476	0	0	0	0	0	0	0	0	0	0	0	0	NA	NA	NA	NA	NA	NA
Chr1	AT1G07480	271	574	132	605	232	239	5.5014	8.75788	5.89477	5.73163	9.72025	9.41677	0.22683	0.591235	0.0314197	1	-0.212977	0.116326
Chr1	AT1G07485	2	4	0	2	1	1	0.187601	0.0610305	0	0.0189475	0.0418976	0.0394007	-1.89455	0.729863	-0.722167	1	1.15428	1
Chr1	AT1G07490	0	0	0	0	0	0	0	0	0	0	0	0	NA	NA	NA	NA	NA	NA
Chr1	AT1G07500	1	0	220	1274	1	0	0.264058	0	9.82462	12.0696	0.0418976	0	10.3363	1.24061e-56	0.362093	1	-9.96717	3.20017e-50
Chr1	AT1G07510	319	689	247	1200	283	292	5.35817	10.5125	11.0304	11.3685	11.857	11.505	0.922764	0.000266466	0.0689502	1	-0.871628	2.91777e-17
Chr1	AT1G07520	102	252	20	91	126	105	3.18495	3.84492	0.893147	0.862113	5.2791	4.13707	-1.21476	0.0025645	0.295432	1	1.49114	6.84368e-08
Chr1	AT1G07530	333	712	251	1172	289	275	8.07128	10.8634	11.209	11.1033	12.1084	10.8352	0.862834	0.000887439	-0.0115308	1	-0.891982	2.13755e-17
Chr1	AT1G07540	0	0	3	1	0	0	0	0	0.133972	0.00947377	0	0	Infinite	0.509716	NA	NA	Neg. infinite	0.514333
Chr1	AT1G07550	0	0	0	1	0	0	0	0	0	0.00947377	0	0	Infinite	0.941916	NA	NA	Neg. infinite	1
Chr1	AT1G07560	0	0	0	0	0	0	0	0	0	0	0	0	NA	NA	NA	NA	NA	NA
Chr1	AT1G07570	113	155	65	327	108	129	3.07913	2.36493	2.90273	3.09792	4.52495	5.08269	0.838201	0.00753184	0.597983	0.36601	-0.253262	0.102109
Chr1	AT1G07580	0	0	0	0	0	0	0	0	0	0	0	0	NA	NA	NA	NA	NA	NA
Chr1	AT1G07590	13080	12741	1982	10097	3424	3575	319.134	194.397	88.5109	95.6566	143.458	140.858	-0.885058	0.417107	-1.18185	0.737681	-0.306221	0.000149115
Chr1	AT1G07600	0	0	0	0	0	0	0	0	0	0	0	0	NA	NA	NA	NA	NA	NA
Chr1	AT1G07610	494	681	32	142	181	203	59.4971	10.3904	1.42904	1.34528	7.58347	7.99834	-2.40693	3.65779e-08	-0.835816	0.234506	1.55814	2.48422e-21
Chr1	AT1G07615	80	146	141	773	66	94	2.70045	2.22761	6.29669	7.32322	2.76524	3.70367	2.32809	1.66539e-16	0.337671	0.949469	-2.00672	1.76835e-17
Chr1	AT1G07620	30	84	5	20	28	35	0.856142	1.28164	0.223287	0.189475	1.17313	1.37902	-1.64506	0.00833624	0.0733422	1	1.6978	6.9703e-06
Chr1	AT1G07630	204	466	31	113	187	201	5.50095	7.11005	1.38438	1.07054	7.83486	7.91954	-1.66827	1.62163e-07	0.101852	1	1.75184	2.18e-27
Chr1	AT1G07640	215	587	152	516	230	280	8.03241	8.95623	6.78792	4.88846	9.63646	11.0322	0.356612	0.87134	0.271299	1	-0.105543	1
Chr1	AT1G07645	0	0	0	0	0	0	0	0	0	0	0	0	NA	NA	NA	NA	NA	NA
Chr1	AT1G07650	815	1517	71	407	669	692	8.13319	23.1458	3.17067	3.85582	28.0295	27.2653	-1.98949	1.54844e-13	0.0695003	1	2.04269	2.00789e-72
Chr1	AT1G07660	308	464	117	612	203	202	24.0272	7.07954	5.22491	5.79795	8.50522	7.95894	0.209522	0.349352	-0.130707	1	-0.354156	0.00215457
Chr1	AT1G07670	458	1136	1118	5199	558	555	7.13303	17.3327	49.9269	49.2541	23.3789	21.8674	2.43564	1.26848e-28	0.390502	0.72446	-2.06438	1.41592e-124
Chr1	AT1G07680	0	0	0	0	0	0	0	0	0	0	0	0	NA	NA	NA	NA	NA	NA
Chr1	AT1G07690	0	0	0	0	0	0	0	0	0	0	0	0	NA	NA	NA	NA	NA	NA
Chr1	AT1G07700	1153	1948	769	3524	668	722	47.0446	29.7219	34.3415	33.3856	27.9876	28.4473	0.846252	9.38682e-05	-0.33358	0.780856	-1.19498	7.03097e-44
Chr1	AT1G07702	0	0	0	0	0	0	0	0	0	0	0	0	NA	NA	NA	NA	NA	NA
Chr1	AT1G07705	294	654	66	368	273	312	4.59521	9.97849	2.94739	3.48635	11.4381	12.293	-0.781481	0.0158833	0.186687	1	0.949876	1.50406e-11
Chr1	AT1G07710	10	21	5	12	15	11	0.408973	0.32041	0.223287	0.113685	0.628465	0.433408	-0.119193	0.736842	0.625549	0.99378	0.727898	0.0690693
Chr1	AT1G07720	299	805	36	149	243	278	11.6366	12.2824	1.60767	1.41159	10.1811	10.9534	-2.05712	0.000189467	-0.160606	1	1.87637	2.79933e-36
Chr1	AT1G07725	0	1	0	0	0	1	0	0.0152576	0	0	0	0.0394007	Neg. infinite	1	1.19397	1	Infinite	0.92616
Chr1	AT1G07728	5	10	2	9	4	1	0.184729	0.152576	0.0893147	0.0852639	0.167591	0.0394007	-0.0265639	1	-0.699159	1	-0.688586	0.635358
Chr1	AT1G07730	0	0	0	0	0	0	0	0	0	0	0	0	NA	NA	NA	NA	NA	NA
Chr1	AT1G07740	44	83	3	29	32	45	1.00421	1.26638	0.133972	0.274739	1.34072	1.77303	-1.88832	0.0139577	0.121554	1	1.9929	3.08337e-05
Chr1	AT1G07745	110	175	25	109	69	75	3.37009	2.67008	1.11643	1.03264	2.89094	2.95505	-0.701131	0.125979	-0.174382	1	0.512273	0.0238292
Chr1	AT1G07747	0	0	0	0	0	0	0	0	0	0	0	0	NA	NA	NA	NA	NA	NA
Chr1	AT1G07750	340	623	66	225	236	230	12.4825	9.5055	2.94739	2.1316	9.88784	9.06216	-1.1886	9.87637e-06	-0.203118	0.998489	0.969706	7.4817e-10
Chr1	AT1G07760	0	0	0	0	0	0	0	0	0	0	0	0	NA	NA	NA	NA	NA	NA
Chr1	AT1G07770	3935	3451	3311	14532	2115	2241	199.966	52.6541	147.861	137.673	88.6135	88.297	1.53047	1.39342e-07	-0.0833853	1	-1.6222	6.74253e-75
Chr1	AT1G07780	494	573	131	1601	200	301	13.1888	8.74262	5.85011	15.1675	8.37953	11.8596	0.622976	0.354368	-0.357451	1	-0.992375	0.287595
Chr1	AT1G07790	404	535	44	204	314	335	38.8325	8.16283	1.96492	1.93265	13.1559	13.1992	-1.60135	0.00039545	0.236669	0.926525	1.82548	1.87569e-39
Chr1	AT1G07795	0	0	0	1	0	0	0	0	0	0.00947377	0	0	Infinite	0.941916	NA	NA	Neg. infinite	1
Chr1	AT1G07800	0	0	0	0	0	0	0	0	0	0	0	0	NA	NA	NA	NA	NA	NA
Chr1	AT1G07810	338	813	439	2108	436	463	5.26529	12.4044	19.6046	19.9707	18.2674	18.2425	1.5741	1.85844e-11	0.544551	0.35199	-1.04853	6.75612e-31
Chr1	AT1G07820	788	1207	163	947	637	641	75.4317	18.416	7.27915	8.97166	26.6888	25.2559	-0.595914	0.0855116	0.160989	0.994823	0.742728	4.91196e-06
Chr1	AT1G07830	161	248	285	1409	142	164	7.96749	3.78389	12.7273	13.3485	5.94947	6.46172	2.37262	2.46463e-22	0.383526	0.734394	-2.00334	6.46889e-71
Chr1	AT1G07840	205	349	122	531	156	145	5.47099	5.32491	5.4482	5.03057	6.53603	5.7131	0.640031	0.0400987	-0.0514391	1	-0.706556	6.65972e-07
Chr1	AT1G07850	0	0	15	52	0	1	0	0	0.66986	0.492636	0	0.0394007	Infinite	3.71386e-10	Infinite	1	-5.80859	1.86036e-12
Chr1	AT1G07860	0	0	0	0	0	0	0	0	0	0	0	0	NA	NA	NA	NA	NA	NA
Chr1	AT1G07870	97	137	119	528	65	56	2.06687	2.09029	5.31423	5.00215	2.72335	2.20644	1.82109	1.43809e-09	-0.163282	1	-1.9974	4.44754e-34
Chr1	AT1G07880	71	125	6	32	57	58	2.86685	1.9072	0.267944	0.303161	2.38817	2.28524	-2.05002	0.000420827	0.0651838	1	2.09956	4.42989e-11
Chr1	AT1G07885	3	2	3	7	2	0	0.426679	0.0305153	0.133972	0.0663164	0.0837953	0	1.52321	0.38085	-0.661149	1	-2.18832	0.181668
Chr1	AT1G07890	9998	20366	7326	34431	6617	7477	299.62	310.737	327.16	326.191	277.237	294.599	0.864101	0.000154541	-0.24286	0.976904	-1.12419	5.39566e-27
Chr1	AT1G07900	3	23	1	13	5	1	0.207848	0.350925	0.0446574	0.123159	0.209488	0.0394007	-0.651731	0.895933	-0.996007	1	-0.373175	0.750997
Chr1	AT1G07901	4	11	0	4	4	3	1.84146	0.167834	0	0.0378951	0.167591	0.118202	-2.15303	0.358705	-0.164377	1	1.96737	0.350763
Chr1	AT1G07910	254	601	243	1138	260	283	1.93719	9.16983	10.8517	10.7811	10.8934	11.1504	1.12818	1.65733e-05	0.242159	0.995464	-0.904839	1.97513e-17
Chr1	AT1G07920	6253	11680	7640	34734	5485	6043	176.79	178.209	341.182	329.062	229.809	238.098	1.64244	4.55473e-14	0.208482	1	-1.45021	3.79174e-44
Chr1	AT1G07930	4546	8808	8665	37957	4539	4851	124.944	134.389	386.956	359.596	190.173	191.133	2.23072	4.41565e-24	0.346506	0.80957	-1.90082	3.53273e-72
Chr1	AT1G07940	6017	10931	6822	30436	5293	5658	165.05	166.781	304.653	288.344	221.764	222.929	1.54131	1.22957e-12	0.210352	0.996292	-1.34688	6.32675e-40
Chr1	AT1G07950	255	237	95	421	101	117	14.2522	3.61606	4.24245	3.98846	4.23166	4.60988	0.334123	0.449182	-0.485104	1	-0.828202	1.44425e-07
Chr1	AT1G07960	437	492	259	1194	212	238	15.3433	7.50675	11.5663	11.3117	8.8823	9.37737	0.932605	0.000194936	-0.313614	1	-1.2571	1.17288e-30
Chr1	AT1G07970	161	311	166	857	178	184	3.37104	4.74512	7.41312	8.11902	7.45778	7.24973	1.46664	3.15722e-08	0.471765	0.608273	-1.01152	4.0027e-18
Chr1	AT1G07980	187	319	200	881	87	129	7.42644	4.86718	8.93147	8.34639	3.6451	5.08269	1.49274	2.64044e-08	-0.40792	0.818249	-1.91614	3.10842e-47
Chr1	AT1G07985	4	4	8	25	3	9	0.373202	0.0610305	0.357259	0.236844	0.125693	0.354606	2.49732	0.00926056	1.27358	0.946783	-1.2339	0.127514
Chr1	AT1G07990	504	1117	187	890	440	419	5.8966	17.0428	8.35093	8.43165	18.435	16.5089	-0.173994	0.526	-0.0302812	1	0.125696	0.36015
Chr1	AT1G08000	93	153	49	178	74	86	3.48192	2.33442	2.18821	1.68633	3.10043	3.38846	0.367394	0.578624	0.196143	1	-0.186035	0.793089
Chr1	AT1G08005	1	0	0	5	0	2	0.419014	0	0	0.0473688	0	0.0788014	1.49606	0.523138	1.28477	1	-0.208433	0.955539
Chr1	AT1G08010	154	263	29	185	134	140	5.08072	4.01276	1.29506	1.75265	5.61428	5.5161	-0.728549	0.155704	0.221253	0.997237	0.934367	5.42688e-06
Chr1	AT1G08030	238	453	71	296	217	218	4.44229	6.9117	3.17067	2.80424	9.09179	8.58935	-0.466061	0.121193	0.184205	1	0.633933	2.38104e-06
Chr1	AT1G08032	0	0	0	0	0	0	0	0	0	0	0	0	NA	NA	NA	NA	NA	NA
Chr1	AT1G08035	1	4	1	0	0	3	0.0936751	0.0610305	0.0446574	0	0	0.118202	-0.292067	0.591988	0.223603	1	0.491179	0.842849
Chr1	AT1G08040	307	577	52	264	242	244	6.27774	8.80365	2.32218	2.50107	10.1392	9.61377	-1.13163	0.000397222	-0.0140605	1	1.10125	8.68464e-14
Chr1	AT1G08050	41	119	4	33	49	47	1.10729	1.81566	0.178629	0.312634	2.05298	1.85183	-1.87133	0.0140498	0.204218	1	2.05436	2.58517e-08
Chr1	AT1G08060	245	655	116	584	313	309	1.83515	9.99374	5.18025	5.53268	13.114	12.1748	0.0646953	0.992732	0.391195	0.84213	0.306423	0.0299971
Chr1	AT1G08065	0	0	0	0	0	0	0	0	0	0	0	0	NA	NA	NA	NA	NA	NA
Chr1	AT1G08070	21	58	21	90	36	27	0.608985	0.884942	0.937805	0.852639	1.50832	1.06382	0.998851	0.129039	0.609525	0.938609	-0.409437	0.241446
Chr1	AT1G08080	1	1	0	2	0	0	0.0450002	0.0152576	0	0.0189475	0	0	-0.456981	1	Neg. infinite	1	Neg. infinite	0.764757
Chr1	AT1G08090	7	11	0	2	7	16	0.234592	0.167834	0	0.0189475	0.293284	0.630411	-3.53034	0.0791751	1.14779	0.829945	4.66202	0.0108157
Chr1	AT1G08100	0	0	0	0	0	0	0	0	0	0	0	0	NA	NA	NA	NA	NA	NA
Chr1	AT1G08105	7	6	1	3	3	2	0.158469	0.0915458	0.0446574	0.0284213	0.125693	0.0788014	-1.25855	0.465285	-0.696187	1	0.55481	0.757307
Chr1	AT1G08110	1271	2119	1184	5689	772	874	34.1677	32.3309	52.8743	53.8963	32.345	34.4362	1.37191	2.24306e-11	-0.222114	0.983229	-1.6091	2.13148e-81
Chr1	AT1G08115	2	4	0	8	0	0	0.869259	0.0610305	0	0.0757901	0	0	0.105447	0.789837	Neg. infinite	0.861061	Neg. infinite	0.511885
Chr1	AT1G08120	0	5	10	49	2	1	0	0.0762881	0.446574	0.464215	0.0837953	0.0394007	4.29169	7.52112e-06	0.509008	1	-3.82001	4.77947e-09
Chr1	AT1G08125	301	405	118	551	174	185	7.74359	6.17934	5.26957	5.22005	7.29019	7.28913	0.241892	0.348604	-0.202453	1	-0.45705	0.000653416
Chr1	AT1G08130	229	528	55	284	275	300	3.05575	8.05603	2.45615	2.69055	11.5219	11.8202	-0.772197	0.0176165	0.494907	0.507556	1.24851	5.78534e-19
Chr1	AT1G08135	0	0	0	0	0	0	0	0	0	0	0	0	NA	NA	NA	NA	NA	NA
Chr1	AT1G08140	0	0	0	0	1	0	0	0	0	0	0.0418976	0	NA	NA	Infinite	1	Infinite	0.92616
Chr1	AT1G08150	0	0	0	8	0	0	0	0	0	0.0757901	0	0	Infinite	0.397809	NA	NA	Neg. infinite	0.511885
Chr1	AT1G08160	35	134	5	14	86	86	2.67373	2.04452	0.223287	0.132633	3.6032	3.38846	-2.37344	0.0276583	1.0175	0.253842	3.36758	6.82126e-30
Chr1	AT1G08165	20	26	0	0	4	4	2.68619	0.396698	0	0	0.167591	0.157603	Neg. infinite	2.7442e-05	-1.7569	0.370002	Infinite	0.00372534
Chr1	AT1G08170	0	0	0	0	0	0	0	0	0	0	0	0	NA	NA	NA	NA	NA	NA
Chr1	AT1G08180	37	63	0	13	22	20	4.71601	0.96123	0	0.123159	0.921748	0.788014	-3.28675	0.000800584	-0.422393	1	2.84807	1.60629e-05
Chr1	AT1G08190	1003	2142	269	1590	817	904	11.8596	32.6818	12.0128	15.0633	34.2304	35.6182	-0.446183	0.163272	0.0052217	1	0.433544	0.0545118
Chr1	AT1G08200	2179	3911	1319	6019	1518	1618	53.2018	59.6726	58.9031	57.0226	63.6006	63.7503	0.6607	0.0025468	-0.119732	1	-0.796227	2.52056e-21
Chr1	AT1G08210	242	303	382	1666	178	179	4.64073	4.62306	17.0591	15.7833	7.45778	7.05273	2.24598	9.7394e-22	0.147761	1	-2.11008	1.04454e-84
Chr1	AT1G08220	73	105	30	136	67	69	2.21999	1.60205	1.33972	1.28843	2.80714	2.71865	0.24697	0.611609	0.400617	0.873519	0.140273	0.621672
Chr1	AT1G08230	86	136	59	408	57	64	1.94753	2.07504	2.63478	3.8653	2.38817	2.52165	1.25784	0.00300509	-0.0670134	1	-1.33956	0.00221729
Chr1	AT1G08240	0	0	0	0	0	0	0	0	0	0	0	0	NA	NA	NA	NA	NA	NA
Chr1	AT1G08250	98	199	18	74	67	62	4.74902	3.03627	0.803833	0.701059	2.80714	2.44284	-1.22376	0.00404446	-0.335496	0.948169	0.8713	0.000324872
Chr1	AT1G08260	164	356	23	100	270	231	0.719586	5.43171	1.02712	0.947377	11.3124	9.10156	-1.62593	7.48886e-06	0.829796	0.0431939	2.43807	1.40979e-15
Chr1	AT1G08270	20	36	5	18	14	19	1.13046	0.549275	0.223287	0.170528	0.586567	0.748613	-0.776899	0.315175	0.070822	1	0.831847	0.0575606
Chr1	AT1G08280	63	76	8	62	45	51	3.05083	1.15958	0.357259	0.587374	1.88539	2.00944	-0.90664	0.352223	0.213444	1	1.10818	0.00224083
Chr1	AT1G08290	14	34	7	57	15	11	0.301804	0.518759	0.312602	0.540005	0.628465	0.433408	0.626639	0.279679	0.0256254	1	-0.620119	0.194476
Chr1	AT1G08300	78	101	193	752	42	64	1.34801	1.54102	8.61887	7.12427	1.7597	2.52165	2.79789	8.41735e-22	0.00183012	1	-2.80853	6.58006e-26
Chr1	AT1G08310	8	26	0	0	3	1	0.31014	0.396698	0	0	0.125693	0.0394007	Neg. infinite	0.000326721	-2.10605	0.315945	Infinite	0.0948268
Chr1	AT1G08315	102	202	8	41	66	64	5.89875	3.08204	0.357259	0.388424	2.76524	2.52165	-2.27407	3.66572e-06	-0.364317	0.929227	1.8929	8.6236e-11
Chr1	AT1G08320	0	0	0	4	0	4	0	0	0	0.0378951	0	0.157603	Infinite	0.461582	Infinite	1	1.1135	1
Chr1	AT1G08340	7	24	25	77	19	16	0.271674	0.366183	1.11643	0.72948	0.796055	0.630411	2.42974	0.000603295	1.1506	0.664907	-1.30134	0.017115
Chr1	AT1G08350	103	221	52	226	116	105	2.36932	3.37194	2.32218	2.14107	4.86013	4.13707	0.230828	0.753387	0.327973	0.966174	0.0795701	0.685022
Chr1	AT1G08360	3780	4331	3730	17436	2598	2826	138.922	66.0808	166.572	165.185	108.85	111.346	1.6684	1.48348e-17	0.156144	1	-1.52331	6.05925e-65
Chr1	AT1G08370	348	641	183	908	276	272	10.2619	9.78014	8.1723	8.60218	11.5638	10.717	0.500255	0.0548494	-0.00676816	1	-0.523087	1.03661e-06
Chr1	AT1G08380	54485	109896	7727	40101	30617	33452	3756.26	1676.75	345.067	379.908	1282.78	1318.03	-1.4238	2.4379e-08	-0.49642	0.692174	0.910222	3.95505e-10
Chr1	AT1G08390	146	241	50	239	87	67	9.53912	3.67709	2.23287	2.26423	3.6451	2.63985	-0.0687379	0.999089	-0.504012	0.697524	-0.449936	0.0217286
Chr1	AT1G08400	88	121	26	127	45	65	2.27646	1.84617	1.16109	1.20317	1.88539	2.56105	-0.146481	0.969248	-0.153742	1	-0.02046	0.977911
Chr1	AT1G08410	206	333	315	1417	208	183	4.51878	5.08079	14.0671	13.4243	8.71471	7.21033	2.06036	2.71771e-17	0.355051	0.77848	-1.71981	2.03642e-56
Chr1	AT1G08420	575	1534	527	2330	581	562	5.30606	23.4052	23.5344	22.0739	24.3425	22.1432	0.924786	0.000298199	0.0404374	1	-0.90431	1.08083e-23
Chr1	AT1G08430	0	8	1	7	4	5	0	0.122061	0.0446574	0.0663164	0.167591	0.197004	0.579112	0.941916	1.39877	0.982431	0.781436	0.650304
Chr1	AT1G08440	2	0	0	6	6	2	0.0604277	0	0	0.0568426	0.251386	0.0788014	0.759098	0.61455	2.34315	0.792765	1.58929	0.739572
Chr1	AT1G08450	985	2562	450	2254	694	761	16.8358	39.09	20.0958	21.3539	29.077	29.9839	0.0327662	1	-0.368993	0.80024	-0.421626	4.46847e-07
Chr1	AT1G08460	396	851	491	2408	279	289	12.7286	12.9842	21.9268	22.8128	11.6894	11.3868	1.61296	9.77058e-13	-0.256846	0.897447	-1.88757	1.04226e-87
Chr1	AT1G08465	215	252	128	667	135	143	3.79151	3.84492	5.71614	6.319	5.65618	5.6343	1.00758	5.12389e-05	-0.0060719	1	-1.02498	1.43619e-15
Chr1	AT1G08470	268	451	61	264	202	184	9.50501	6.88119	2.7241	2.50107	8.46332	7.24973	-0.742489	0.0201567	-0.0709008	1	0.656647	6.11277e-06
Chr1	AT1G08480	806	1298	360	1784	434	542	40.6634	19.8044	16.0767	16.9012	18.1836	21.3552	0.357951	0.0959263	-0.297611	0.887551	-0.670353	9.10967e-09
Chr1	AT1G08490	684	1266	765	3789	532	571	16.3022	19.3162	34.1629	35.8961	22.2895	22.4978	1.58413	7.96586e-14	0.0224018	1	-1.57791	2.85301e-75
Chr1	AT1G08500	23	14	5	20	5	6	1.56407	0.213607	0.223287	0.189475	0.209488	0.236404	-0.334666	0.969952	-1.14873	1	-0.819236	0.299729
Chr1	AT1G08510	1312	2968	290	1406	1044	1100	27.8458	45.2846	12.9506	13.3201	43.7411	43.3408	-0.923961	0.000164558	-0.109026	1	0.796607	1.98609e-18
Chr1	AT1G08520	3940	9667	1390	6663	3753	3975	60.634	147.495	62.0737	63.1237	157.242	156.618	-0.323845	0.27012	0.0890501	1	0.393701	1.59727e-05
Chr1	AT1G08530	177	391	19	131	149	142	6.64109	5.96573	0.84849	1.24106	6.24275	5.5949	-1.66494	2.77045e-05	-0.079711	1	1.56703	2.64494e-14
Chr1	AT1G08540	1502	3670	677	3235	1357	1493	29.9524	55.9955	30.233	30.6476	56.8551	58.8253	0.0307223	1	0.0438757	1	-0.00602474	0.92616
Chr1	AT1G08550	2458	4736	420	1843	1534	1513	65.976	72.2601	18.7561	17.4602	64.271	59.6133	-1.24355	8.25663e-09	-0.384492	0.637946	0.842578	2.1522e-23
Chr1	AT1G08560	295	228	122	492	348	415	16.1271	3.47874	5.4482	4.66109	14.5804	16.3513	0.504318	0.377948	1.19424	0.0648291	0.682709	1.01849e-07
Chr1	AT1G08570	934	1416	713	3132	584	647	35.309	21.6048	31.8407	29.6718	24.4682	25.4923	1.08408	5.21633e-07	-0.133509	1	-1.23157	1.66013e-44
Chr1	AT1G08580	439	504	203	901	265	316	23.1843	7.68984	9.06544	8.53586	11.1029	12.4506	0.536659	0.0712161	0.0366237	1	-0.511143	9.85292e-06
Chr1	AT1G08590	6	14	3	15	6	8	0.121944	0.213607	0.133972	0.142107	0.251386	0.315206	0.251693	0.937023	0.375729	1	0.105174	1
Chr1	AT1G08592	0	0	0	0	0	0	0	0	0	0	0	0	NA	NA	NA	NA	NA	NA
Chr1	AT1G08600	289	697	188	1011	312	335	2.06588	10.6346	8.39558	9.57798	13.0721	13.1992	0.659903	0.0120344	0.293569	0.94525	-0.385424	0.00113782
Chr1	AT1G08610	129	215	131	569	114	131	4.17522	3.28039	5.85011	5.39057	4.77633	5.16149	1.42425	1.65501e-06	0.330222	0.891482	-1.10905	1.03827e-14
Chr1	AT1G08620	251	678	70	350	303	299	2.51486	10.3447	3.12602	3.31582	12.695	11.7808	-0.712937	0.103701	0.300385	0.985957	0.993142	1.24347e-13
Chr1	AT1G08630	4	0	6	20	9	7	0.0665481	0	0.267944	0.189475	0.377079	0.275805	2.75167	0.00472139	2.32877	0.120195	-0.416868	0.791483
Chr1	AT1G08640	1860	3093	1114	4943	1158	1279	45.1924	47.1918	49.7483	46.8288	48.5175	50.3935	0.679041	0.00192629	-0.203088	1	-0.897107	4.41762e-26
Chr1	AT1G08650	451	1258	135	660	367	351	20.3737	19.1941	6.02874	6.25269	15.3764	13.8296	-0.655443	0.157519	-0.317742	0.951043	0.317222	0.0129864
Chr1	AT1G08660	538	914	109	565	353	396	13.6748	13.9455	4.86765	5.35268	14.7899	15.6027	-0.785334	0.00929269	-0.130419	1	0.639601	2.62743e-07
Chr1	AT1G08670	0	0	0	0	0	0	0	0	0	0	0	0	NA	NA	NA	NA	NA	NA
Chr1	AT1G08680	381	780	109	491	323	354	4.17681	11.9009	4.86765	4.65162	13.5329	13.9479	-0.527096	0.0554001	0.0879574	1	0.597817	3.88206e-07
Chr1	AT1G08695	0	0	0	0	0	0	0	0	0	0	0	0	NA	NA	NA	NA	NA	NA
Chr1	AT1G08700	234	559	570	2621	240	270	9.85212	8.52901	25.4547	24.8307	10.0554	10.6382	2.45548	4.59687e-26	0.261675	0.979581	-2.21274	1.34929e-115
Chr1	AT1G08710	186	229	137	641	84	115	7.12393	3.494	6.11806	6.07269	3.5194	4.53108	1.20622	6.15787e-06	-0.311958	1	-1.53015	7.91649e-27
Chr1	AT1G08720	311	720	164	803	297	308	4.13183	10.9855	7.32381	7.60744	12.4436	12.1354	0.319193	0.335993	0.124442	1	-0.213321	0.0484296
Chr1	AT1G08730	7	7	2	5	6	8	0.0577354	0.106803	0.0893147	0.0473688	0.251386	0.315206	-0.431327	0.787073	0.702547	0.981768	1.1244	0.0814412
Chr1	AT1G08735	0	0	0	0	0	0	0	0	0	0	0	0	NA	NA	NA	NA	NA	NA
Chr1	AT1G08740	0	0	0	0	0	0	0	0	0	0	0	0	NA	NA	NA	NA	NA	NA
Chr1	AT1G08750	168	335	61	287	124	138	3.38785	5.1113	2.7241	2.71897	5.19531	5.4373	-0.13193	0.779593	-0.0809121	1	0.0340283	0.955539
Chr1	AT1G08760	165	321	35	155	127	133	3.55259	4.8977	1.56301	1.46843	5.321	5.24029	-0.932276	0.00912829	-0.0465775	1	0.86906	1.13111e-06
Chr1	AT1G08770	127	295	68	322	84	93	10.2857	4.501	3.0367	3.05055	3.5194	3.66427	0.313891	0.498923	-0.360576	0.84706	-0.693103	4.81761e-05
Chr1	AT1G08780	254	326	48	257	139	157	12.5787	4.97399	2.14355	2.43476	5.82377	6.18591	-0.679777	0.2109	-0.209031	1	0.458411	0.0174383
Chr1	AT1G08790	0	0	0	0	0	0	0	0	0	0	0	0	NA	NA	NA	NA	NA	NA
Chr1	AT1G08800	248	646	48	186	229	209	3.50796	9.85643	2.14355	1.76212	9.59456	8.23475	-1.38816	0.00119928	-0.108912	1	1.25966	5.38933e-14
Chr1	AT1G08810	178	293	44	159	93	116	9.36512	4.47048	1.96492	1.50633	3.89648	4.57048	-0.728162	0.0259838	-0.35673	0.914499	0.35659	0.0384329
Chr1	AT1G08820	355	730	127	665	314	333	6.67237	11.1381	5.67149	6.30006	13.1559	13.1204	-0.0968009	0.918899	0.121836	1	0.201289	0.238481
Chr1	AT1G08830	5699	8091	4018	20057	3585	4015	176.925	123.449	179.433	190.015	150.203	158.194	1.10441	1.73316e-08	-0.0752222	1	-1.19298	1.22516e-39
Chr1	AT1G08840	91	143	27	81	93	93	0.680025	2.18184	1.20575	0.767375	3.89648	3.66427	-0.545041	0.136266	0.478153	0.703803	1.00913	4.33457e-08
Chr1	AT1G08845	86	154	50	252	65	49	2.7292	2.34967	2.23287	2.38739	2.72335	1.93063	0.677141	0.0652176	-0.230082	1	-0.922783	1.51339e-06
Chr1	AT1G08860	0	1	0	1	2	0	0	0.0152576	0	0.00947377	0.0837953	0	0.0398798	1	2.27129	1	2.19394	0.965687
Chr1	AT1G08870	0	0	0	0	0	0	0	0	0	0	0	0	NA	NA	NA	NA	NA	NA
Chr1	AT1G08880	1032	1263	319	1376	533	565	84.8585	19.2704	14.2457	13.0359	22.3314	22.2614	-0.100782	0.96287	-0.311669	1	-0.222548	0.0499508
Chr1	AT1G08890	293	445	73	403	132	136	5.22763	6.78964	3.25999	3.81793	5.53049	5.3585	-0.362496	0.515986	-0.660263	0.250059	-0.31184	0.015546
Chr1	AT1G08900	538	941	44	232	279	302	11.3223	14.3574	1.96492	2.19791	11.6894	11.899	-2.10144	1.25768e-12	-0.516258	0.356588	1.56957	2.08862e-27
Chr1	AT1G08910	315	557	172	777	285	278	4.45928	8.4985	7.68107	7.36112	11.9408	10.9534	0.515411	0.0725635	0.204994	0.988268	-0.325974	0.0069149
Chr1	AT1G08920	320	500	121	492	237	257	6.59173	7.62881	5.40354	4.66109	9.92974	10.126	-0.00260776	0.983096	0.075401	1	0.0637703	0.452889
Chr1	AT1G08930	1525	3246	490	2200	1282	1308	28.0453	49.5263	21.8821	20.8423	53.7128	51.5361	-0.391919	0.0688146	-0.00545061	1	0.368867	1.49451e-05
Chr1	AT1G08940	51	132	19	85	45	47	2.41621	2.01401	0.84849	0.80527	1.88539	1.85183	-0.339814	0.481503	-0.0756172	1	0.244487	0.436409
Chr1	AT1G08950	0	0	0	0	0	0	0	0	0	0	0	0	NA	NA	NA	NA	NA	NA
Chr1	AT1G08960	130	294	30	122	121	130	3.51363	4.48574	1.33972	1.1558	5.06962	5.12209	-0.985785	0.00529637	0.131465	1	1.09901	1.34586e-09
Chr1	AT1G08970	480	813	124	625	274	340	18.5263	12.4044	5.53751	5.9211	11.48	13.3962	-0.453856	0.180427	-0.252442	0.965903	0.186072	0.340811
Chr1	AT1G08980	1318	2551	583	2652	922	1027	41.7508	38.9222	26.0352	25.1244	38.6296	40.4645	0.150839	0.666062	-0.135673	1	-0.303159	0.000761038
Chr1	AT1G08985	0	0	0	0	0	0	0	0	0	0	0	0	NA	NA	NA	NA	NA	NA
Chr1	AT1G08990	0	0	1	0	0	0	0	0	0.0446574	0	0	0	Infinite	0.941916	NA	NA	Neg. infinite	1
Chr1	AT1G09000	38	59	15	63	46	33	0.641511	0.9002	0.66986	0.596847	1.92729	1.30022	0.0856859	0.967136	0.516872	0.883661	0.417315	0.235701
Chr1	AT1G09010	840	2015	184	845	841	785	13.9353	30.7441	8.21695	8.00533	35.2359	30.9296	-1.02397	0.00101964	0.0908076	1	1.09595	4.82347e-16
Chr1	AT1G09020	536	1137	213	881	446	483	7.65288	17.3479	9.51202	8.34639	18.6864	19.0305	-0.139777	0.469647	0.025315	1	0.14753	0.08367
Chr1	AT1G09026	0	0	0	0	0	0	0	0	0	0	0	0	NA	NA	NA	NA	NA	NA
Chr1	AT1G09030	0	0	0	0	0	0	0	0	0	0	0	0	NA	NA	NA	NA	NA	NA
Chr1	AT1G09040	53	108	10	57	59	51	0.915275	1.64782	0.446574	0.540005	2.47196	2.00944	-0.946567	0.134894	0.32011	1	1.24954	4.48734e-05
Chr1	AT1G09050	64	122	12	115	44	61	1.56698	1.86143	0.535888	1.08948	1.8435	2.40344	-0.445039	0.873085	0.0211123	1	0.44908	0.77684
Chr1	AT1G09060	486	1068	310	1436	469	506	7.23883	16.2951	13.8438	13.6043	19.65	19.9368	0.594741	0.0255292	0.209136	1	-0.403612	3.11624e-05
Chr1	AT1G09070	2656	5728	3027	15160	1651	1902	146.921	87.3957	135.178	143.622	69.173	74.9401	1.50425	3.84061e-13	-0.36224	0.676744	-1.8844	6.9501e-73
Chr1	AT1G09080	18	46	23	78	6	19	0.480014	0.701851	1.02712	0.738954	0.251386	0.748613	1.26634	0.0743666	-0.461628	1	-1.74817	0.003353
Chr1	AT1G09090	0	0	0	4	0	1	0	0	0	0.0378951	0	0.0394007	Infinite	0.461582	Infinite	1	-0.886505	0.830726
Chr1	AT1G09100	328	503	326	1481	215	224	8.20297	7.67459	14.5583	14.0306	9.00799	8.82576	1.48108	2.86127e-10	-0.117543	1	-1.6127	2.85053e-52
Chr1	AT1G09110	0	0	0	0	0	0	0	0	0	0	0	0	NA	NA	NA	NA	NA	NA
Chr1	AT1G09130	2595	5662	1109	4920	1968	2091	66.8087	86.3887	49.525	46.6109	82.4546	82.3869	-0.0082654	0.875488	-0.144076	1	-0.153703	0.126258
Chr1	AT1G09140	875	1553	4265	20710	597	631	18.0243	23.6951	190.464	196.202	25.0129	24.8618	3.72332	7.22707e-67	-0.147994	1	-3.88702	0
Chr1	AT1G09150	444	757	401	2015	322	396	10.6038	11.55	17.9076	19.0896	13.491	15.6027	1.34499	1.17687e-09	0.0814309	1	-1.27897	7.07427e-30
Chr1	AT1G09155	4	2	3	21	3	2	0.213177	0.0305153	0.133972	0.198949	0.125693	0.0788014	1.94853	0.0282774	0.313035	1	-1.63903	0.0183286
Chr1	AT1G09157	3	1	5	37	3	1	0.287176	0.0152576	0.223287	0.350529	0.125693	0.0394007	3.25678	0.000150935	0.522465	1	-2.73481	8.34803e-05
Chr1	AT1G09160	420	688	297	1374	353	364	10.0718	10.4972	13.2632	13.017	14.7899	14.3419	0.958767	5.17662e-05	0.190162	0.981924	-0.783391	3.79322e-15
Chr1	AT1G09170	9	14	1	5	7	8	0.1121	0.213607	0.0446574	0.0473688	0.293284	0.315206	-1.61927	0.23071	0.187829	1	1.79275	0.0292462
Chr1	AT1G09176	1	1	0	1	1	0	0.154813	0.0152576	0	0.00947377	0.0418976	0	-1.45698	1	-0.253776	1	1.19394	1
Chr1	AT1G09180	48	63	1	6	24	25	3.53932	0.96123	0.0446574	0.0568426	1.00554	0.985018	-3.78398	6.88129e-06	-0.411678	1	3.35972	1.66281e-09
Chr1	AT1G09190	32	83	25	87	30	49	1.40126	1.26638	1.11643	0.824218	1.25693	1.93063	0.559903	0.588867	0.366761	1	-0.213071	0.921498
Chr1	AT1G09195	138	245	6	36	69	95	2.71405	3.73812	0.267944	0.341056	2.89094	3.74307	-2.92126	1.72664e-09	-0.393192	0.881919	2.51204	2.05895e-10
Chr1	AT1G09200	793	1133	13	66	522	612	91.5684	17.2869	0.580546	0.625269	21.8706	24.1132	-4.3134	1.35605e-19	0.0206881	1	4.32062	7.59475e-110
Chr1	AT1G09210	2010	3283	3247	14960	1820	2043	35.9904	50.0908	145.002	141.728	76.2537	80.4956	2.14964	1.17426e-25	0.36142	0.653473	-1.80303	2.41754e-93
Chr1	AT1G09220	27	56	1	6	19	25	1.12863	0.854427	0.0446574	0.0568426	0.796055	0.985018	-3.26766	0.000230999	-0.0502005	1	3.19977	2.38391e-08
Chr1	AT1G09230	317	613	87	366	208	236	7.14632	9.35292	3.88519	3.4674	8.71471	9.29857	-0.591906	0.0342669	-0.213672	0.987365	0.361629	0.00437285
Chr1	AT1G09240	202	832	8	36	315	320	11.3171	12.6943	0.357259	0.341056	13.1978	12.6082	-3.99914	0.0109609	0.301047	1	4.27585	3.61252e-109
Chr1	AT1G09245	0	0	0	0	0	0	0	0	0	0	0	0	NA	NA	NA	NA	NA	NA
Chr1	AT1G09250	209	379	2	14	118	141	14.9386	5.78264	0.0893147	0.132633	4.94392	5.5555	-4.99047	1.62611e-23	-0.345008	0.878184	4.62922	1.52269e-51
Chr1	AT1G09260	0	0	0	0	0	0	0	0	0	0	0	0	NA	NA	NA	NA	NA	NA
Chr1	AT1G09270	674	1161	406	1699	456	514	12.2407	17.7141	18.1309	16.0959	19.1053	20.252	0.622088	0.0148335	-0.0921491	1	-0.729578	5.34625e-12
Chr1	AT1G09280	215	352	145	686	202	193	4.67953	5.37068	6.47532	6.499	8.46332	7.60434	0.907025	0.000875303	0.297932	0.875762	-0.623827	4.03398e-07
Chr1	AT1G09290	191	274	32	187	119	102	5.95336	4.18059	1.42904	1.77159	4.98582	4.01887	-0.852921	0.0658297	-0.281354	0.997237	0.558216	0.0653743
Chr1	AT1G09300	125	227	39	191	87	101	1.85395	3.46348	1.74164	1.80949	3.6451	3.97947	-0.252339	0.66167	-0.0661147	1	0.170194	0.541605
Chr1	AT1G09310	10219	20523	1121	5564	4004	4490	866.761	313.132	50.0609	52.712	167.758	176.909	-1.8247	1.67972e-16	-0.994209	0.0054746	0.81339	1.57994e-19
Chr1	AT1G09320	83	174	46	241	85	93	2.398	2.65483	2.05424	2.28318	3.5613	3.66427	0.520318	0.180279	0.34137	0.966174	-0.19653	0.234751
Chr1	AT1G09330	575	785	378	1673	357	405	17.276	11.9772	16.8805	15.8496	14.9575	15.9573	0.940439	2.89061e-05	-0.0604877	1	-1.01381	2.54588e-25
Chr1	AT1G09340	12806	27050	6076	26956	9645	10572	308.363	412.719	271.338	255.375	404.103	416.544	0.167887	0.711085	-0.106372	1	-0.291826	0.0120408
Chr1	AT1G09350	39	108	8	42	33	44	1.68251	1.64782	0.357259	0.397898	1.38262	1.73363	-1.14062	0.0547939	-0.00737348	1	1.11255	0.00141608
Chr1	AT1G09360	0	0	0	0	0	0	0	0	0	0	0	0	NA	NA	NA	NA	NA	NA
Chr1	AT1G09370	2	2	0	0	2	0	0.259649	0.0305153	0	0	0.0837953	0	Neg. infinite	0.323932	-0.253776	1	Infinite	0.764757
Chr1	AT1G09380	1	0	0	0	0	0	0.0204966	0	0	0	0	0	Neg. infinite	1	Neg. infinite	1	NA	NA
Chr1	AT1G09390	237	652	6	53	207	212	6.97106	9.94797	0.267944	0.50211	8.67281	8.35295	-3.70666	3.82513e-06	-0.15597	1	3.52996	1.59271e-59
Chr1	AT1G09400	5	3	0	0	4	3	0.229578	0.0457729	0	0	0.167591	0.118202	Neg. infinite	0.13203	0.414908	1	Infinite	0.00840912
Chr1	AT1G09410	18	40	2	5	23	16	0.594972	0.610305	0.0893147	0.0473688	0.963646	0.630411	-2.313	0.0044016	0.319842	1	2.6154	5.42507e-06
Chr1	AT1G09415	225	386	129	648	147	203	24.0741	5.88944	5.7608	6.139	6.15895	7.99834	0.684815	0.0113588	0.018966	1	-0.681411	7.74822e-05
Chr1	AT1G09420	48	87	13	75	72	72	0.984701	1.32741	0.580546	0.710533	3.01663	2.83685	-0.328718	0.790621	0.934292	0.189737	1.24702	3.58326e-06
Chr1	AT1G09421	0	0	0	0	0	0	0	0	0	0	0	0	NA	NA	NA	NA	NA	NA
Chr1	AT1G09430	865	1661	649	2997	693	730	17.7712	25.3429	28.9826	28.3929	29.0351	28.7625	0.929825	3.4529e-05	0.0249764	1	-0.921375	1.15367e-26
Chr1	AT1G09440	138	276	52	245	103	122	4.05739	4.2111	2.32218	2.32107	4.31546	4.80689	-0.0796594	0.910159	-0.0201779	1	0.0424106	0.928273
Chr1	AT1G09450	23	31	4	13	61	55	0.393697	0.472986	0.178629	0.123159	2.55576	2.16704	-1.17083	0.144368	1.87989	0.000573409	3.03834	7.40534e-19
Chr1	AT1G09460	32	36	17	62	22	39	1.53476	0.549275	0.759175	0.587374	0.921748	1.53663	0.616308	0.373778	0.566666	0.94525	-0.0607275	1
Chr1	AT1G09470	85	60	16	121	79	77	2.68893	0.915458	0.714518	1.14633	3.30991	3.03385	-0.1002	0.83081	0.740112	0.701293	0.833692	0.0211341
Chr1	AT1G09480	26	26	1	8	13	16	0.677349	0.396698	0.0446574	0.0757901	0.544669	0.630411	-2.49914	0.0287311	-0.138384	1	2.35068	0.000328974
Chr1	AT1G09483	0	0	0	1	0	0	0	0	0	0.00947377	0	0	Infinite	0.941916	NA	NA	Neg. infinite	1
Chr1	AT1G09490	459	935	143	641	356	382	17.7158	14.2659	6.386	6.07269	14.9156	15.0511	-0.403793	0.127588	-0.0521158	1	0.334514	0.00275027
Chr1	AT1G09500	25	54	3	11	55	51	0.921213	0.823912	0.133972	0.104211	2.30437	2.00944	-1.96084	0.00792701	1.30503	0.0687307	3.2483	2.73862e-18
Chr1	AT1G09510	0	0	0	0	1	1	0	0	0	0	0.0418976	0.0394007	NA	NA	Infinite	0.948162	Infinite	0.457139
Chr1	AT1G09520	108	233	105	525	104	92	6.84541	3.55503	4.68902	4.97373	4.35736	3.62487	1.27346	2.94421e-05	0.0826185	1	-1.20854	1.19019e-16
Chr1	AT1G09530	142	289	264	1195	117	147	3.36033	4.40945	11.7895	11.3212	4.90202	5.7919	2.18097	7.06825e-17	0.155041	1	-2.04321	6.48225e-65
Chr1	AT1G09540	4	2	1	6	0	1	0.15967	0.0305153	0.0446574	0.0568426	0	0.0394007	0.233809	0.838219	-2.05578	1	-2.29495	0.224544
Chr1	AT1G09550	0	0	0	0	0	0	0	0	0	0	0	0	NA	NA	NA	NA	NA	NA
Chr1	AT1G09560	355	773	319	1585	263	309	24.2354	11.7941	14.2457	15.0159	11.0191	12.1748	1.14788	1.50761e-06	-0.101637	1	-1.26753	1.84662e-37
Chr1	AT1G09570	872	1986	1513	6543	1078	1122	11.9621	30.3016	67.5666	61.9869	45.1657	44.2076	1.96124	2.09756e-19	0.512446	0.382105	-1.46712	1.50445e-66
Chr1	AT1G09575	82	101	4	35	55	40	4.57574	1.54102	0.178629	0.331582	2.30437	1.57603	-2.18684	0.0028218	-0.185239	1	1.98976	0.00123604
Chr1	AT1G09580	172	245	86	314	110	114	7.07154	3.73812	3.84053	2.97476	4.60874	4.49168	0.389971	0.387655	-0.109977	1	-0.513095	0.0573419
Chr1	AT1G09590	1712	2063	1060	4982	1329	1485	94.329	31.4765	47.3368	47.1983	55.682	58.5101	0.971423	5.92405e-06	0.323595	0.879537	-0.659419	2.30407e-15
Chr1	AT1G09600	4	6	0	5	8	9	0.103629	0.0915458	0	0.0473688	0.335181	0.354606	-1.37037	0.8631	1.56216	0.55036	2.91745	0.00511229
Chr1	AT1G09610	5	18	5	34	6	8	0.296757	0.274637	0.223287	0.322108	0.251386	0.315206	1.11518	0.186811	0.259391	1	-0.879292	0.0627669
Chr1	AT1G09620	1278	2789	1562	6659	1590	1623	22.8076	42.5535	69.7548	63.0858	66.6173	63.9474	1.4797	1.82624e-11	0.54119	0.316154	-0.956354	2.30823e-28
Chr1	AT1G09625	0	0	0	0	0	0	0	0	0	0	0	0	NA	NA	NA	NA	NA	NA
Chr1	AT1G09630	179	287	23	82	134	149	8.32265	4.37894	1.02712	0.776849	5.61428	5.87071	-1.66274	6.15475e-06	0.0922905	1	1.74057	4.16553e-21
Chr1	AT1G09640	2359	4454	3734	16888	2273	2521	62.3383	67.9575	166.751	159.993	95.2334	99.3292	2.00438	1.06879e-21	0.341133	0.760354	-1.67961	2.97092e-78
Chr1	AT1G09645	293	401	74	366	149	177	12.6404	6.11831	3.30464	3.4674	6.24275	6.97393	-0.360628	0.47665	-0.315137	0.991494	0.0324855	1
Chr1	AT1G09650	6	6	1	3	4	2	0.28426	0.0915458	0.0446574	0.0284213	0.167591	0.0788014	-1.11109	0.531101	-0.279094	1	0.823166	0.530485
Chr1	AT1G09660	320	655	401	1921	259	270	6.73852	9.99374	17.9076	18.1991	10.8515	10.6382	1.64852	1.39584e-12	-0.0151089	1	-1.68086	3.56773e-65
Chr1	AT1G09665	0	0	0	0	0	0	0	0	0	0	0	0	NA	NA	NA	NA	NA	NA
Chr1	AT1G09680	25	55	6	50	31	25	0.959618	0.839169	0.267944	0.473688	1.29883	0.985018	-0.331153	0.941916	0.372918	1	0.685942	0.331286
Chr1	AT1G09690	3778	4901	4616	22286	2799	3016	205.413	74.7776	206.138	211.132	117.272	118.833	1.92843	5.34664e-22	0.18699	0.991889	-1.75379	1.41475e-80
Chr1	AT1G09700	126	281	471	1996	188	165	3.40947	4.28739	21.0336	18.9096	7.87676	6.50112	3.07125	2.17234e-35	0.683415	0.254789	-2.40579	8.84128e-78
Chr1	AT1G09710	92	177	271	1357	71	74	1.8383	2.7006	12.1021	12.8559	2.97473	2.91565	2.96102	1.09383e-29	-0.0380324	1	-3.01564	3.80899e-118
Chr1	AT1G09720	0	0	0	3	0	0	0	0	0	0.0284213	0	0	Infinite	0.47856	NA	NA	Neg. infinite	0.621278
Chr1	AT1G09730	409	805	135	723	430	386	4.26336	12.2824	6.02874	6.84953	18.016	15.2087	-0.162443	0.788435	0.288258	0.890063	0.433944	0.044983
Chr1	AT1G09740	240	326	116	628	135	149	9.63516	4.97399	5.18025	5.94953	5.65618	5.87071	0.649264	0.00744918	-0.220264	1	-0.88245	2.22467e-09
Chr1	AT1G09750	2754	5797	440	1884	2786	2853	117.008	88.4485	19.6492	17.8486	116.727	112.41	-1.42458	1.50722e-11	0.272764	0.948162	1.67988	1.48178e-84
Chr1	AT1G09760	428	770	508	2283	404	434	11.6671	11.7484	22.6859	21.6286	16.9266	17.0999	1.61956	9.86304e-13	0.322546	0.779375	-1.31283	6.92214e-46
Chr1	AT1G09770	919	2242	2584	12030	1129	1186	18.2743	34.2076	115.395	113.969	47.3024	46.7292	2.65416	1.53689e-35	0.454837	0.551706	-2.21843	5.73708e-144
Chr1	AT1G09780	1703	3560	284	1101	1608	1701	47.6863	54.3171	12.6827	10.4306	67.3714	67.0206	-1.42454	1.57397e-11	0.201808	1	1.609	4.59638e-79
Chr1	AT1G09790	0	0	0	0	0	0	0	0	0	0	0	0	NA	NA	NA	NA	NA	NA
Chr1	AT1G09794	33	67	18	75	28	21	1.7042	1.02226	0.803833	0.710533	1.17313	0.827415	0.355818	0.712133	-0.157569	1	-0.530195	0.162851
Chr1	AT1G09795	1277	2813	1039	4954	1058	1129	26.4688	42.9197	46.399	46.933	44.3277	44.4834	0.964976	1.20244e-05	-0.0207735	1	-1.00379	1.00001e-33
Chr1	AT1G09800	74	82	70	332	64	59	1.46359	1.25113	3.12602	3.14529	2.68145	2.32464	1.63643	8.15075e-07	0.389511	0.883661	-1.2575	3.13735e-12
Chr1	AT1G09810	153	247	108	474	110	115	3.25615	3.76863	4.823	4.49057	4.60874	4.53108	0.928617	0.00258122	-0.0155301	1	-0.958755	2.53677e-10
Chr1	AT1G09812	5	14	2	11	3	2	0.458554	0.213607	0.0893147	0.104211	0.125693	0.0788014	-0.150719	1	-0.985036	0.978678	-0.854629	0.409561
Chr1	AT1G09815	216	265	45	172	130	156	17.3135	4.04327	2.00958	1.62949	5.44669	6.14651	-0.752975	0.120408	8.70571e-05	1	0.741351	1.83525e-06
Chr1	AT1G09820	69	127	3	8	47	72	2.27107	1.93772	0.133972	0.0757901	1.96919	2.83685	-3.49029	1.24109e-08	0.116544	1	3.59079	7.95559e-09
Chr1	AT1G09830	427	867	697	3403	368	369	12.7472	13.2284	31.1262	32.2392	15.4183	14.5389	2.05006	7.35535e-21	0.0539273	1	-2.01325	1.32752e-110
Chr1	AT1G09840	531	1001	84	317	395	417	8.31809	15.2729	3.75122	3.00318	16.5496	16.4301	-1.44049	2.0318e-08	-0.0670641	1	1.35722	1.70932e-32
Chr1	AT1G09850	345	752	625	2870	294	296	10.2686	11.4737	27.9109	27.1897	12.3179	11.6626	2.10081	1.88762e-20	-0.0135323	1	-2.1322	1.97236e-113
Chr1	AT1G09860	0	0	6	15	3	1	0	0	0.267944	0.142107	0.125693	0.0394007	Infinite	0.000186801	Infinite	0.637946	-2.24219	0.0455068
Chr1	AT1G09870	257	535	190	782	225	296	6.2946	8.16283	8.4849	7.40849	9.42697	11.6626	0.767022	0.013117	0.261988	0.951284	-0.52254	0.00823374
Chr1	AT1G09880	1	5	0	6	3	2	0.02477	0.0762881	0	0.0568426	0.125693	0.0788014	-0.145412	0.960631	0.780795	1	0.899266	1
Chr1	AT1G09890	19	38	2	18	17	16	0.402766	0.57979	0.0893147	0.170528	0.71226	0.630411	-1.37423	0.203462	0.0754706	1	1.43245	0.0206009
Chr1	AT1G09900	196	412	135	619	201	234	7.63651	6.28614	6.02874	5.86426	8.42143	9.21977	0.732865	0.0170933	0.387589	0.75656	-0.362857	0.00554665
Chr1	AT1G09910	262	482	26	154	188	212	4.06869	7.35418	1.16109	1.45896	7.87676	8.35295	-1.76674	7.28312e-07	-0.0531502	1	1.69733	2.37178e-22
Chr1	AT1G09920	435	760	116	464	267	293	12.7574	11.5958	5.18025	4.39583	11.1867	11.5444	-0.594072	0.0230626	-0.26227	0.948162	0.316355	0.00336622
Chr1	AT1G09930	1	4	1	0	3	0	0.0274091	0.0610305	0.0446574	0	0.125693	0	-0.292067	0.591988	0.300928	1	0.571627	0.854869
Chr1	AT1G09932	72	171	0	8	27	56	1.89478	2.60905	0	0.0757901	1.13124	2.20644	-5.1995	1.34246e-11	-0.663789	0.786297	4.5152	0.00332932
Chr1	AT1G09935	0	0	0	0	0	0	0	0	0	0	0	0	NA	NA	NA	NA	NA	NA
Chr1	AT1G09940	294	638	209	866	256	253	8.03937	9.73436	9.33339	8.20428	10.7258	9.96838	0.682763	0.0294509	0.00798972	1	-0.692511	8.67435e-09
Chr1	AT1G09950	5	18	75	336	2	8	0.34101	0.274637	3.3493	3.18319	0.0837953	0.315206	4.69462	6.66569e-25	-0.243884	1	-4.9625	8.55843e-58
Chr1	AT1G09960	30	67	45	194	35	62	0.702799	1.02226	2.00958	1.83791	1.46642	2.44284	1.76466	8.56506e-05	0.875762	0.721799	-0.90742	0.00223058
Chr1	AT1G09970	669	1604	561	2661	829	871	13.5573	24.4732	25.0528	25.2097	34.7332	34.318	0.93655	7.05021e-05	0.481518	0.469845	-0.473968	2.68123e-08
Chr1	AT1G09980	441	766	87	353	370	392	5.74765	11.6873	3.88519	3.34424	15.5021	15.4451	-1.01518	0.0001771	0.167062	1	1.16687	8.90768e-24
Chr1	AT1G09995	58	64	12	74	29	44	3.01304	0.976488	0.535888	0.701059	1.21503	1.73363	-0.35001	0.941916	-0.0189883	1	0.319941	0.658206
Chr1	AT1G10000	5	19	3	18	8	5	0.384058	0.289895	0.133972	0.170528	0.335181	0.197004	0.22123	0.941916	0.115167	1	-0.129437	0.871108
Chr1	AT1G10010	0	0	1	0	0	0	0	0	0.0446574	0	0	0	Infinite	0.941916	NA	NA	Neg. infinite	1
Chr1	AT1G10020	310	721	143	568	304	304	9.10296	11.0007	6.386	5.3811	12.7369	11.9778	-0.0248822	0.709496	0.133253	1	0.139668	0.12223
Chr1	AT1G10030	206	286	95	511	113	138	7.16447	4.36368	4.24245	4.8411	4.73443	5.4373	0.562961	0.0265833	-0.193345	1	-0.769536	6.2313e-07
Chr1	AT1G10040	12	19	29	163	13	16	0.299253	0.289895	1.29506	1.54422	0.544669	0.630411	2.90201	8.373e-09	0.710832	0.925329	-2.20585	4.25972e-14
Chr1	AT1G10050	124	305	505	2228	112	105	2.06005	4.65358	22.552	21.1076	4.69254	4.13707	3.14347	9.19666e-38	-0.0751755	1	-3.23772	3.69433e-180
Chr1	AT1G10060	183	301	15	82	99	107	4.46495	4.59255	0.66986	0.776849	4.14787	4.21588	-2.02748	9.1129e-07	-0.414281	0.810542	1.59823	3.34442e-12
Chr1	AT1G10070	71	59	3	12	68	52	2.084	0.9002	0.133972	0.113685	2.84904	2.04884	-2.82405	0.0532093	0.557681	0.930151	3.3742	3.41057e-10
Chr1	AT1G10090	568	1359	360	1536	452	487	6.75148	20.7351	16.0767	14.5517	18.9377	19.1881	0.459042	0.157254	-0.137502	1	-0.615415	7.19652e-10
Chr1	AT1G10095	60	101	21	151	29	43	1.34611	1.54102	0.937805	1.43054	1.21503	1.69423	0.278318	0.354837	-0.343773	1	-0.637708	0.132479
Chr1	AT1G10100	1	0	0	0	0	0	0.0883527	0	0	0	0	0	Neg. infinite	1	Neg. infinite	1	NA	NA
Chr1	AT1G10110	5	7	2	4	4	1	0.259168	0.106803	0.0893147	0.0378951	0.167591	0.0394007	-0.242081	0.819912	-0.456662	1	-0.226266	1
Chr1	AT1G10120	173	295	51	203	164	149	4.34676	4.501	2.27753	1.92317	6.87121	5.87071	-0.435622	0.200869	0.249138	0.976675	0.669727	9.74415e-06
Chr1	AT1G10130	416	1001	145	796	427	398	2.57996	15.2729	6.47532	7.54112	17.8903	15.6815	-0.222348	0.59696	0.123272	1	0.326653	0.136163
Chr1	AT1G10140	94	163	30	147	67	72	8.81727	2.48699	1.33972	1.39264	2.80714	2.83685	-0.186396	0.836662	-0.0567078	1	0.11422	0.799995
Chr1	AT1G10150	390	777	150	617	369	327	15.246	11.8552	6.6986	5.84531	15.4602	12.884	-0.142703	0.522175	0.118641	1	0.244622	0.12977
Chr1	AT1G10155	3	7	3	18	3	2	0.258848	0.106803	0.133972	0.170528	0.125693	0.0788014	1.39429	0.188779	-0.0964555	1	-1.50918	0.0455738
Chr1	AT1G10160	73	233	64	273	105	89	1.13541	3.55503	2.85807	2.58634	4.39925	3.50666	0.676456	0.188683	0.304495	1	-0.393648	0.0451051
Chr1	AT1G10170	472	1151	1639	7620	459	516	8.4775	17.5615	73.1934	72.1901	19.231	20.3308	2.95801	3.26921e-42	0.167618	1	-2.80955	2.11629e-217
Chr1	AT1G10180	234	455	216	881	215	248	4.95438	6.94222	9.64599	8.34639	9.00799	9.77138	1.13282	6.09307e-05	0.280396	0.933301	-0.869083	3.05091e-10
Chr1	AT1G10190	0	0	0	0	0	0	0	0	0	0	0	0	NA	NA	NA	NA	NA	NA
Chr1	AT1G10200	1567	2704	239	1138	978	1008	73.3454	41.2566	10.6731	10.7811	40.9759	39.7159	-1.26932	6.87088e-08	-0.275013	0.905281	0.978938	1.74449e-26
Chr1	AT1G10210	106	219	55	250	83	77	3.78245	3.34142	2.45615	2.36844	3.4775	3.03385	0.331259	0.498049	-0.151071	1	-0.499541	0.0095074
Chr1	AT1G10220	3	3	38	191	2	0	0.0778369	0.0457729	1.69698	1.80949	0.0837953	0	5.4768	1.89435e-19	-0.838739	1	-6.32367	1.78436e-37
Chr1	AT1G10230	125	171	209	1038	99	98	11.1001	2.60905	9.33339	9.83377	4.14787	3.86127	2.36962	8.44838e-20	0.190947	1	-2.19153	5.15018e-65
Chr1	AT1G10240	129	232	45	170	129	117	2.8584	3.53977	2.00958	1.61054	5.4048	4.60988	-0.264807	0.425814	0.288004	0.966174	0.537232	0.000681725
Chr1	AT1G10250	2	2	2	7	2	2	0.332424	0.0305153	0.0893147	0.0663164	0.0837953	0.0788014	1.56549	0.35504	0.708079	1	-0.86685	0.691125
Chr1	AT1G10260	2	0	281	1192	3	2	0.194106	0	12.5487	11.2927	0.125693	0.0788014	9.4571	1.03985e-93	1.65359	0.878749	-7.79751	1.49559e-198
Chr1	AT1G10270	105	191	77	356	136	149	2.46227	2.91421	3.43862	3.37266	5.69808	5.87071	0.937248	0.00565746	0.785581	0.127408	-0.167637	0.342149
Chr1	AT1G10280	68	134	20	84	56	50	1.82872	2.04452	0.893147	0.795796	2.34627	1.97004	-0.507251	0.296107	-0.0685395	1	0.42209	0.102021
Chr1	AT1G10290	877	1729	229	1040	883	918	8.88753	26.3804	10.2265	9.85272	36.9956	36.1699	-0.624522	0.00869301	0.325875	0.782815	0.933605	2.18375e-24
Chr1	AT1G10300	1	2	2	3	5	7	0.0335774	0.0305153	0.0893147	0.0284213	0.209488	0.275805	1.7203	0.689812	2.85634	0.238786	1.11946	0.0661202
Chr1	AT1G10310	316	651	127	626	225	277	9.55997	9.93271	5.67149	5.93058	9.42697	10.914	0.0240467	0.979144	-0.0806102	1	-0.122106	0.303992
Chr1	AT1G10320	206	406	63	303	145	146	3.42478	6.1946	2.81341	2.87055	6.07516	5.7525	-0.354699	0.344184	-0.213048	1	0.124853	0.60321
Chr1	AT1G10330	10	33	2	6	10	16	0.498755	0.503502	0.0893147	0.0568426	0.418976	0.630411	-1.70799	0.0427219	0.230315	1	1.91599	0.000666158
Chr1	AT1G10340	74	199	3	17	44	46	2.30243	3.03627	0.133972	0.161054	1.8435	1.81243	-3.39472	1.09697e-06	-0.67662	0.452962	2.69785	2.85501e-12
Chr1	AT1G10350	208	442	25	147	163	166	8.83184	6.74387	1.11643	1.39264	6.82932	6.54052	-1.60448	1.09957e-05	-0.106784	1	1.47995	2.08261e-15
Chr1	AT1G10360	966	1680	329	1651	490	505	52.3595	25.6328	14.6923	15.6412	20.5298	19.8974	-0.0768987	0.96661	-0.579609	0.190119	-0.518192	6.49231e-09
Chr1	AT1G10370	261	468	149	658	136	161	14.3019	7.14057	6.65395	6.23374	5.69808	6.34351	0.553587	0.0681368	-0.459912	0.619424	-1.02935	1.48503e-14
Chr1	AT1G10380	58	174	21	99	99	102	2.36238	2.65483	0.937805	0.937903	4.14787	4.01887	-0.472096	0.324217	0.73935	0.430802	1.19018	2.68405e-08
Chr1	AT1G10385	0	0	1	1	0	0	0	0	0.0446574	0.00947377	0	0	Infinite	0.535489	NA	NA	Neg. infinite	0.764757
Chr1	AT1G10390	764	1875	1307	6155	840	797	9.18734	28.608	58.3672	58.311	35.194	31.4024	1.9407	2.41902e-19	0.218475	1	-1.74133	2.96352e-94
Chr1	AT1G10400	0	0	1	7	1	1	0	0	0.0446574	0.0663164	0.0418976	0.0394007	Infinite	0.026419	Infinite	0.948162	-1.38401	0.34069
Chr1	AT1G10410	364	682	192	936	331	317	8.60798	10.4057	8.57421	8.86745	13.8681	12.49	0.479137	0.0713847	0.15852	1	-0.336833	0.00122107
Chr1	AT1G10417	23	26	0	11	12	18	0.492031	0.396698	0	0.104211	0.502772	0.709213	-2.58629	0.0599243	0.01971	1	2.59367	0.00303818
Chr1	AT1G10430	347	553	85	488	186	230	11.2675	8.43747	3.79588	4.6232	7.79296	9.06216	-0.38791	0.458338	-0.304926	0.927337	0.0682269	1
Chr1	AT1G10440	0	0	0	0	0	0	0	0	0	0	0	0	NA	NA	NA	NA	NA	NA
Chr1	AT1G10450	301	614	204	936	320	337	3.19614	9.36818	9.1101	8.86745	13.4072	13.278	0.733083	0.00825396	0.388207	0.697524	-0.362053	0.00112947
Chr1	AT1G10455	0	0	0	0	0	0	0	0	0	0	0	0	NA	NA	NA	NA	NA	NA
Chr1	AT1G10460	13	36	13	64	16	10	0.911502	0.549275	0.580546	0.606321	0.670362	0.394007	1.09621	0.117727	0.0256672	1	-1.09063	0.0042528
Chr1	AT1G10470	1656	3842	166	823	1109	1206	71.0915	58.6198	7.41312	7.79691	46.4645	47.5173	-2.06847	3.58288e-09	-0.354884	0.639216	1.69495	6.64323e-72
Chr1	AT1G10480	4	0	0	3	1	1	0.182346	0	0	0.0284213	0.0418976	0.0394007	-1.2409	1	-0.676051	1	0.569318	1
Chr1	AT1G10490	305	531	113	533	338	363	2.88724	8.1018	5.04628	5.04952	14.1614	14.3025	-0.00201199	1	0.576787	0.209499	0.56331	2.59738e-06
Chr1	AT1G10500	942	1706	468	2157	612	678	44.3884	26.0295	20.8996	20.4349	25.6414	26.7137	0.376417	0.128444	-0.198507	0.994823	-0.590851	3.94294e-11
Chr1	AT1G10510	710	1680	387	1849	624	703	11.9688	25.6328	17.2824	17.517	26.1441	27.6987	0.331146	0.264625	0.0476287	1	-0.302371	0.000709473
Chr1	AT1G10520	8	21	30	129	7	16	0.170464	0.32041	1.33972	1.22212	0.293284	0.630411	2.95179	1.96347e-07	0.570616	1	-2.4016	8.70281e-13
Chr1	AT1G10522	471	576	563	2828	286	301	17.2738	8.78839	25.1421	26.7918	11.9827	11.8596	1.96108	1.01024e-20	-0.0829097	1	-2.05572	1.62765e-82
Chr1	AT1G10530	11	10	1	8	2	4	0.633001	0.152576	0.0446574	0.0757901	0.0837953	0.157603	-1.2109	0.570013	-1.13303	0.978019	0.06836	1
Chr1	AT1G10540	7	18	0	5	8	9	0.159918	0.274637	0	0.0473688	0.335181	0.354606	-2.58099	0.131227	0.357358	1	2.91745	0.00511229
Chr1	AT1G10550	10	14	1	19	7	17	0.381337	0.213607	0.0446574	0.180002	0.293284	0.669812	-0.407852	0.988728	0.767168	0.978933	1.16057	0.605107
Chr1	AT1G10560	68	112	0	0	20	35	1.9951	1.70885	0	0	0.837953	1.37902	Neg. infinite	6.27258e-14	-0.901185	0.432961	Infinite	1.40566e-07
Chr1	AT1G10570	494	664	30	156	271	285	9.36036	10.1311	1.33972	1.47791	11.3543	11.2292	-2.3679	1.64508e-06	-0.285268	1	2.06988	1.09873e-40
Chr1	AT1G10580	313	670	205	920	354	364	8.91787	10.2226	9.15476	8.71587	14.8318	14.3419	0.630789	0.0317895	0.423745	0.624343	-0.224712	0.0588574
Chr1	AT1G10585	6	25	1	7	7	16	0.348714	0.381441	0.0446574	0.0663164	0.293284	0.630411	-1.58815	0.179595	0.560878	1	2.12373	0.0792695
Chr1	AT1G10586	1	0	0	0	0	0	0.0278675	0	0	0	0	0	Neg. infinite	1	Neg. infinite	1	NA	NA
Chr1	AT1G10588	0	0	0	0	0	0	0	0	0	0	0	0	NA	NA	NA	NA	NA	NA
Chr1	AT1G10590	1125	1599	910	4177	572	680	54.1791	24.3969	40.6382	39.5719	23.9655	26.7925	1.24039	1.70007e-09	-0.338057	0.93856	-1.59181	9.29781e-76
Chr1	AT1G10600	320	499	276	1182	188	234	12.4539	7.61355	12.3254	11.198	7.87676	9.21977	1.22388	7.71829e-07	-0.15321	1	-1.39145	3.2894e-35
Chr1	AT1G10610	156	302	47	200	123	113	3.87098	4.6078	2.0989	1.89475	5.15341	4.45228	-0.450259	0.198064	-0.0992424	1	0.334558	0.0513422
Chr1	AT1G10620	0	0	0	1	0	0	0	0	0	0.00947377	0	0	Infinite	0.941916	NA	NA	Neg. infinite	1
Chr1	AT1G10630	856	1448	406	1912	537	618	30.9715	22.093	18.1309	18.1138	22.499	24.3496	0.373331	0.110095	-0.173115	1	-0.561676	5.18275e-10
Chr1	AT1G10640	96	174	5	34	157	144	2.66256	2.65483	0.223287	0.322108	6.57793	5.6737	-2.57083	3.12762e-06	0.999655	0.0198427	3.55446	2.63598e-46
Chr1	AT1G10650	245	338	353	1555	179	164	7.36424	5.15708	15.764	14.7317	7.49968	6.46172	2.06269	2.97931e-18	0.0164563	1	-2.05905	1.83373e-78
Chr1	AT1G10652	0	0	0	0	0	0	0	0	0	0	0	0	NA	NA	NA	NA	NA	NA
Chr1	AT1G10657	385	845	33	130	304	370	19.5931	12.8927	1.47369	1.23159	12.7369	14.5783	-2.41214	3.84814e-16	0.0112233	1	2.40537	1.59326e-34
Chr1	AT1G10660	371	701	357	1816	300	340	9.59027	10.6956	15.9427	17.2044	12.5693	13.3962	1.37211	1.56643e-09	0.103778	1	-1.2848	3.11481e-33
Chr1	AT1G10670	2610	4546	1581	7060	1930	1941	59.763	69.3612	70.6033	66.8848	80.8625	76.4768	0.667611	0.00232374	-0.0542024	1	-0.737224	4.6675e-18
Chr1	AT1G10680	0	0	0	0	0	0	0	0	0	0	0	0	NA	NA	NA	NA	NA	NA
Chr1	AT1G10682	592	728	76	400	310	379	86.3029	11.1076	3.39396	3.78951	12.9883	14.9329	-1.22562	0.0374973	-0.187685	1	1.02599	3.03549e-09
Chr1	AT1G10690	55	130	0	5	43	44	6.01351	1.98349	0	0.0473688	1.8016	1.73363	-5.4851	3.38862e-10	-0.190336	1	5.27483	5.81896e-20
Chr1	AT1G10700	443	856	124	519	347	364	12.9217	13.0605	5.53751	4.91689	14.5385	14.3419	-0.566413	0.0276337	-0.0151327	1	0.534747	1.00419e-06
Chr1	AT1G10710	8	8	0	1	1	10	0.17088	0.122061	0	0.00947377	0.0418976	0.394007	-4.45698	0.0499395	0.135534	1	4.58043	0.446525
Chr1	AT1G10717	0	0	0	0	0	0	0	0	0	0	0	0	NA	NA	NA	NA	NA	NA
Chr1	AT1G10720	244	438	111	464	201	210	9.4488	6.68284	4.95697	4.39583	8.42143	8.27415	0.18707	0.735197	0.107565	1	-0.0952329	0.783846
Chr1	AT1G10730	113	183	26	94	58	74	3.41417	2.79215	1.16109	0.890534	2.43006	2.91565	-0.820186	0.0390832	-0.353643	0.974033	0.45186	0.0231114
Chr1	AT1G10740	314	619	362	1505	229	226	7.49139	9.44447	16.166	14.258	9.59456	8.90456	1.45625	4.72029e-09	-0.176107	1	-1.64906	7.54624e-37
Chr1	AT1G10745	0	0	0	0	0	0	0	0	0	0	0	0	NA	NA	NA	NA	NA	NA
Chr1	AT1G10747	0	0	0	0	0	0	0	0	0	0	0	0	NA	NA	NA	NA	NA	NA
Chr1	AT1G10750	32	30	15	87	17	32	0.610638	0.457729	0.66986	0.824218	0.71226	1.26082	0.864274	0.0623441	0.342583	1	-0.531275	0.181298
Chr1	AT1G10760	7044	24679	930	4163	7424	7636	49.8187	376.543	41.5313	39.4393	311.048	300.864	-2.10805	0.0306137	-0.0991648	1	1.98609	1.22531e-98
Chr1	AT1G10770	44	49	0	3	15	11	3.95747	0.747624	0	0.0284213	0.628465	0.433408	-5.3884	2.97143e-05	-1.10085	0.687116	4.27593	3.17666e-06
Chr1	AT1G10780	84	71	1	13	105	61	2.52163	1.08329	0.0446574	0.123159	4.39925	2.40344	-3.62834	0.0385979	0.780754	0.91079	4.40096	0.000487483
Chr1	AT1G10790	10	11	2	6	6	6	0.470581	0.167834	0.0893147	0.0568426	0.251386	0.236404	-0.898294	0.476488	-0.0781635	1	0.809824	0.263778
Chr1	AT1G10800	2	3	4	8	1	0	0.323212	0.0457729	0.178629	0.0757901	0.0418976	0	2.03576	0.241303	-1.48488	1	-3.53246	0.0727299
Chr1	AT1G10810	6	12	6	17	3	11	0.261427	0.183092	0.267944	0.161054	0.125693	0.433408	1.00441	0.509716	0.477967	1	-0.543997	0.846339
Chr1	AT1G10820	249	525	56	227	203	218	4.1824	8.01025	2.50081	2.15055	8.50522	8.58935	-0.970003	0.000881936	-0.00565611	1	0.946869	1.92659e-11
Chr1	AT1G10830	556	1106	278	1330	381	376	20.2954	16.8749	12.4147	12.6001	15.963	14.8147	0.343684	0.2023	-0.272683	0.874577	-0.633245	9.67206e-11
Chr1	AT1G10840	1275	2038	1637	7394	877	1005	30.8822	31.095	73.1041	70.049	36.7442	39.5977	1.81871	1.16015e-18	-0.00532313	1	-1.83862	4.13404e-103
Chr1	AT1G10850	125	218	24	154	184	174	3.05196	3.32616	1.07178	1.45896	7.70917	6.85572	-0.710399	0.203313	0.89547	0.0317215	1.59028	1.73652e-17
Chr1	AT1G10865	177	304	201	821	108	137	7.52469	4.63832	8.97613	7.77796	4.52495	5.3979	1.52236	4.12855e-08	-0.148602	1	-1.68635	3.50805e-24
Chr1	AT1G10870	286	490	83	467	268	285	2.7998	7.47624	3.70656	4.42425	11.2286	11.2292	-0.209047	0.828284	0.338721	0.759859	0.532356	0.000422211
Chr1	AT1G10880	0	0	0	0	0	0	0	0	0	0	0	0	NA	NA	NA	NA	NA	NA
Chr1	AT1G10890	770	1495	201	993	538	558	17.7298	22.8101	8.97613	9.40745	22.5409	21.9856	-0.552089	0.037072	-0.191648	0.990364	0.343767	0.00185713
Chr1	AT1G10900	767	2044	156	717	655	679	10.9377	31.1866	6.96655	6.79269	27.443	26.7531	-1.21858	0.00807464	-0.152712	1	1.04584	8.38855e-26
Chr1	AT1G10910	608	1257	392	1806	520	514	9.93114	19.1788	17.5057	17.1096	21.7868	20.252	0.653756	0.00878669	0.0192791	1	-0.651753	1.64302e-12
Chr1	AT1G10920	165	352	8	22	123	125	3.44861	5.37068	0.357259	0.208423	5.15341	4.92509	-3.42759	2.30993e-16	-0.183374	1	3.22687	4.23431e-40
Chr1	AT1G10930	320	653	52	232	371	382	2.90958	9.96323	2.32218	2.19791	15.544	15.0511	-1.34747	5.34383e-06	0.496812	0.422143	1.82713	1.16555e-44
Chr1	AT1G10940	1036	2415	382	1690	801	857	25.6074	36.8472	17.0591	16.0107	33.56	33.7664	-0.275913	0.187539	-0.163245	0.992724	0.0940598	0.278876
Chr1	AT1G10950	1082	2380	1295	6048	1231	1351	15.8562	36.3131	57.8313	57.2973	51.576	53.2304	1.50784	2.19177e-12	0.458406	0.505702	-1.06747	1.30541e-37
Chr1	AT1G10960	2994	6087	18742	89604	1846	2049	320.836	92.8732	836.968	848.887	77.3431	80.7321	3.97281	1.25083e-61	-0.356883	0.713068	-4.3469	4.71401e-224
Chr1	AT1G10970	96	263	759	3561	92	99	3.2737	4.01276	33.8949	33.7361	3.85458	3.90067	4.05316	1.25342e-63	0.017057	1	-4.05646	2.94085e-294
Chr1	AT1G10980	14	3	42	166	28	20	0.369124	0.0457729	1.87561	1.57265	1.17313	0.788014	3.69934	1.20373e-13	1.9521	0.0918219	-1.74575	1.01888e-10
Chr1	AT1G10990	69	53	3	10	28	34	5.31166	0.808654	0.133972	0.0947377	1.17313	1.33962	-2.86428	0.0728828	-0.328804	1	2.52841	1.82105e-09
Chr1	AT1G11000	111	160	10	68	64	90	1.83928	2.44122	0.446574	0.644216	2.68145	3.54606	-1.62493	0.00293654	-0.0319646	1	1.57909	0.000131456
Chr1	AT1G11010	0	0	0	0	0	0	0	0	0	0	0	0	NA	NA	NA	NA	NA	NA
Chr1	AT1G11020	180	361	39	188	145	140	6.87155	5.508	1.74164	1.78107	6.07516	5.5161	-0.863381	0.0158508	-0.0605892	1	0.785836	9.45309e-06
Chr1	AT1G11030	0	0	0	0	0	0	0	0	0	0	0	0	NA	NA	NA	NA	NA	NA
Chr1	AT1G11040	0	0	0	0	0	0	0	0	0	0	0	0	NA	NA	NA	NA	NA	NA
Chr1	AT1G11050	236	668	5	33	269	299	7.23989	10.1921	0.223287	0.312634	11.2705	11.7808	-4.25021	1.17137e-06	0.262937	1	4.49223	1.10743e-100
Chr1	AT1G11060	176	297	114	508	159	161	2.33295	4.53151	5.09094	4.81267	6.66173	6.34351	0.784925	0.0101872	0.261296	0.954719	-0.5387	0.000163293
Chr1	AT1G11070	47	99	2	4	61	51	0.957171	1.5105	0.0893147	0.0378951	2.55576	2.00944	-3.7607	5.94706e-08	0.495003	0.88642	4.23882	8.83891e-24
Chr1	AT1G11080	21	8	12	34	37	32	0.439833	0.122061	0.535888	0.322108	1.55021	1.26082	0.991871	0.343028	1.7765	0.0162355	0.783248	0.00393333
Chr1	AT1G11090	177	326	10	75	120	139	10.577	4.97399	0.446574	0.710533	5.02772	5.4767	-2.37927	4.7686e-08	-0.115718	1	2.24712	2.99436e-22
Chr1	AT1G11100	15	18	178	731	14	10	0.186435	0.274637	7.94901	6.92532	0.586567	0.394007	5.13945	3.71079e-48	0.295652	1	-4.85492	1.17283e-87
Chr1	AT1G11110	2	0	0	0	0	0	0.0609807	0	0	0	0	0	Neg. infinite	0.918899	Neg. infinite	1	NA	NA
Chr1	AT1G11112	8	3	0	4	10	7	0.760601	0.0457729	0	0.0378951	0.418976	0.275805	-2.09584	0.820857	1.15557	0.692057	3.24882	0.00211037
Chr1	AT1G11120	9	8	4	17	17	13	0.29484	0.122061	0.178629	0.161054	0.71226	0.512209	0.580883	0.562754	1.50699	0.261561	0.917908	0.0718899
Chr1	AT1G11125	8	6	1	8	6	4	0.603236	0.0915458	0.0446574	0.0757901	0.251386	0.157603	-0.664889	0.98521	0.168819	1	0.826813	0.628124
Chr1	AT1G11130	139	342	113	608	189	187	2.11769	5.21811	5.04628	5.76005	7.91866	7.36793	0.965404	0.000973294	0.551826	0.514467	-0.432817	0.000356632
Chr1	AT1G11145	0	0	0	0	0	0	0	0	0	0	0	0	NA	NA	NA	NA	NA	NA
Chr1	AT1G11150	73	171	0	11	41	63	1.92544	2.60905	0	0.104211	1.7178	2.48224	-4.74874	1.6454e-10	-0.341841	0.961154	4.38676	1.36099e-07
Chr1	AT1G11160	41	29	22	77	43	42	0.428016	0.442471	0.982462	0.72948	1.8016	1.65483	0.825324	0.197443	0.915098	0.437921	0.0835819	0.582773
Chr1	AT1G11170	40	80	1	17	24	32	0.71586	1.22061	0.0446574	0.161054	1.00554	1.26082	-2.78181	0.000814022	-0.242273	1	2.52172	1.36834e-06
Chr1	AT1G11175	408	361	60	227	93	97	35.8218	5.508	2.67944	2.15055	3.89648	3.82187	-1.09047	0.312393	-1.33637	0.779648	-0.254226	0.429326
Chr1	AT1G11180	247	485	68	368	143	183	6.29192	7.39995	3.0367	3.48635	5.99136	7.21033	-0.414332	0.309733	-0.312937	0.879613	0.0843819	0.9529
Chr1	AT1G11185	2	6	2	0	4	5	0.266573	0.0915458	0.0893147	0	0.167591	0.197004	-0.0201984	0.653811	1.11248	0.987037	1.11245	0.0623376
Chr1	AT1G11190	20	31	2	14	9	7	0.515662	0.472986	0.0893147	0.132633	0.377079	0.275805	-1.49654	0.159051	-0.861326	0.884843	0.621004	0.62925
Chr1	AT1G11200	185	370	23	105	138	177	5.6878	5.64532	1.02712	0.994746	5.78188	6.97393	-1.70218	2.94451e-06	0.0408661	1	1.72593	8.071e-14
Chr1	AT1G11210	319	600	3	18	146	130	16.8979	9.15458	0.133972	0.170528	6.11706	5.12209	-5.17186	3.57313e-33	-0.883805	0.0166659	4.27173	8.64103e-40
Chr1	AT1G11220	16	30	1	5	28	26	0.859252	0.457729	0.0446574	0.0473688	1.17313	1.02442	-2.57971	0.0121187	1.08142	0.447416	3.64491	2.85336e-11
Chr1	AT1G11230	0	0	1	0	1	0	0	0	0.0446574	0	0.0418976	0	Infinite	0.941916	Infinite	1	-1.01334	1
Chr1	AT1G11240	333	456	362	1708	189	233	15.131	6.95748	16.166	16.1812	7.91866	9.18037	1.71006	4.41736e-14	-0.128441	1	-1.85151	1.04602e-70
Chr1	AT1G11250	1	0	0	0	1	0	0.071258	0	0	0	0.0418976	0	Neg. infinite	1	0.362093	1	Infinite	0.92616
Chr1	AT1G11260	880	1743	255	1214	886	1007	20.4647	26.594	11.3876	11.5012	37.1213	39.6765	-0.443682	0.0796367	0.387664	0.634948	0.814406	7.1479e-19
Chr1	AT1G11265	0	0	0	0	0	0	0	0	0	0	0	0	NA	NA	NA	NA	NA	NA
Chr1	AT1G11270	56	119	611	3013	44	52	0.597259	1.81566	27.2856	28.5445	1.8435	2.04884	4.76323	1.0207e-78	0.0064472	1	-4.77454	9.76115e-293
Chr1	AT1G11280	264	471	135	614	307	313	5.21555	7.18634	6.02874	5.81689	12.8626	12.3324	0.419263	0.176654	0.591834	0.210579	0.156879	0.216079
Chr1	AT1G11290	92	206	58	230	84	88	2.65036	3.14307	2.59013	2.17897	3.5194	3.46726	0.455162	0.434942	0.0933104	1	-0.379946	0.110498
Chr1	AT1G11300	196	270	35	156	98	105	2.11621	4.11956	1.56301	1.47791	4.10597	4.13707	-0.940416	0.0160071	-0.420463	0.859313	0.50702	0.00908437
Chr1	AT1G11310	1446	3938	227	1025	1316	1222	29.3543	60.0845	10.1372	9.71061	55.1373	48.1477	-1.62356	0.00233471	-0.155864	1	1.44754	1.6566e-20
Chr1	AT1G11320	45	95	35	152	46	38	1.80246	1.44947	1.56301	1.44001	1.92729	1.49723	0.866394	0.0845839	0.14122	1	-0.742503	0.00324953
Chr1	AT1G11330	365	716	142	514	282	279	7.26835	10.9245	6.34135	4.86952	11.8151	10.9928	-0.198435	0.295513	-0.0875156	1	0.094354	0.43036
Chr1	AT1G11340	42	103	3	30	39	38	0.889517	1.57154	0.133972	0.284213	1.63401	1.49723	-1.99286	0.00548366	-0.00637696	1	1.96695	2.52999e-06
Chr1	AT1G11350	680	1182	240	1079	407	374	14.805	18.0345	10.7178	10.2222	17.0523	14.7359	-0.105448	0.774353	-0.419923	0.557464	-0.329797	0.00218676
Chr1	AT1G11360	263	629	72	405	218	206	11.1875	9.59705	3.21533	3.83688	9.13369	8.11655	-0.54664	0.126615	-0.170872	0.996134	0.356842	0.102762
Chr1	AT1G11362	6	0	0	0	3	3	0.612029	0	0	0	0.125693	0.118202	Neg. infinite	0.712481	0.323949	1	Infinite	0.0189858
Chr1	AT1G11370	0	0	0	0	0	2	0	0	0	0	0	0.0788014	NA	NA	Infinite	1	Infinite	0.751096
Chr1	AT1G11380	120	213	58	273	92	107	5.35526	3.24987	2.59013	2.58634	3.85458	4.21588	0.366325	0.346982	0.0908817	1	-0.291204	0.11396
Chr1	AT1G11390	192	292	140	654	177	135	4.23825	4.45523	6.25203	6.19584	7.41588	5.3191	1.05978	0.000107764	0.17374	1	-0.899793	1.99864e-07
Chr1	AT1G11400	161	236	343	1596	144	143	4.72172	3.6008	15.3175	15.1201	6.03326	5.6343	2.62768	2.48604e-27	0.325765	0.844353	-2.31548	1.5667e-94
Chr1	AT1G11410	341	702	265	1052	209	228	7.58474	10.7109	11.8342	9.9664	8.75661	8.98336	0.823263	0.00444576	-0.387643	0.661837	-1.22812	1.54972e-12
Chr1	AT1G11420	38	43	23	109	46	38	1.16066	0.656078	1.02712	1.03264	1.92729	1.49723	0.980149	0.0401357	0.791651	0.469845	-0.199211	0.517466
Chr1	AT1G11430	1911	3385	1589	7755	1312	1393	69.6836	51.6471	70.9606	73.4691	54.9697	54.8852	1.17708	7.45087e-09	-0.13434	1	-1.32711	8.51619e-58
Chr1	AT1G11440	252	542	7	33	154	194	13.5436	8.26963	0.312602	0.312634	6.45224	7.64374	-3.8969	6.61688e-23	-0.315988	0.839513	3.563	9.47836e-34
Chr1	AT1G11450	18	16	0	2	15	22	0.588028	0.244122	0	0.0189475	0.628465	0.866816	-4.56896	0.0170371	0.797078	0.705138	5.35611	6.38837e-10
Chr1	AT1G11460	0	1	0	0	0	2	0	0.0152576	0	0	0	0.0788014	Neg. infinite	1	2.19397	1	Infinite	0.751096
Chr1	AT1G11470	0	0	0	0	0	0	0	0	0	0	0	0	NA	NA	NA	NA	NA	NA
Chr1	AT1G11475	379	442	194	970	198	235	16.2604	6.74387	8.66353	9.18955	8.29573	9.25917	0.761189	0.00241791	-0.184068	1	-0.956592	1.01035e-17
Chr1	AT1G11480	528	1075	739	3461	479	535	13.1204	16.4019	33.0018	32.7887	20.069	21.0794	1.79558	2.79389e-16	0.203819	0.995464	-1.60898	3.65374e-75
Chr1	AT1G11490	1	3	1	1	2	7	0.0592509	0.0457729	0.0446574	0.00947377	0.0837953	0.275805	0.262169	1	2.09515	0.901581	1.81162	0.209811
Chr1	AT1G11500	3	8	1	1	4	2	0.284839	0.122061	0.0446574	0.00947377	0.167591	0.0788014	-1.21946	0.287706	0.0617987	1	1.26252	0.188328
Chr1	AT1G11510	0	0	0	1	0	0	0	0	0	0.00947377	0	0	Infinite	0.941916	NA	NA	Neg. infinite	1
Chr1	AT1G11520	0	0	2	5	0	0	0	0	0.0893147	0.0473688	0	0	Infinite	0.0423791	NA	NA	Neg. infinite	0.0623376
Chr1	AT1G11530	661	836	78	393	266	279	44.1774	12.7554	3.48327	3.72319	11.1448	10.9928	-1.39682	0.00891152	-0.698198	0.684571	0.686531	6.4909e-07
Chr1	AT1G11540	3	3	2	6	3	0	0.122549	0.0457729	0.0893147	0.0568426	0.125693	0	0.888905	0.710854	-0.253776	1	-1.15051	0.596192
Chr1	AT1G11545	316	439	83	335	199	223	12.2099	6.6981	3.70656	3.17371	8.33763	8.78636	-0.457462	0.161051	-0.0598083	1	0.384654	0.0020945
Chr1	AT1G11550	0	0	0	0	0	0	0	0	0	0	0	0	NA	NA	NA	NA	NA	NA
Chr1	AT1G11560	0	1	1	1	0	0	0	0.0152576	0.0446574	0.00947377	0	0	2.53188	0.918899	Neg. infinite	1	Neg. infinite	0.764757
Chr1	AT1G11570	5	7	0	2	6	6	0.517569	0.106803	0	0.0189475	0.251386	0.236404	-2.97013	0.240052	0.783364	0.996292	3.73924	0.00495935
Chr1	AT1G11572	0	0	0	0	0	1	0	0	0	0	0	0.0394007	NA	NA	Infinite	1	Infinite	0.92616
Chr1	AT1G11580	454	976	51	217	447	483	14.9782	14.8914	2.27753	2.05581	18.7282	19.0305	-1.95349	2.30451e-12	0.256203	0.949469	2.19197	1.12368e-68
Chr1	AT1G11590	0	0	0	0	0	1	0	0	0	0	0	0.0394007	NA	NA	Infinite	1	Infinite	0.92616
Chr1	AT1G11592	54	127	74	338	57	53	2.15309	1.93772	3.30464	3.20213	2.38817	2.08824	1.63353	7.16814e-06	0.180416	1	-1.47173	1.89847e-15
Chr1	AT1G11593	0	0	0	0	0	0	0	0	0	0	0	0	NA	NA	NA	NA	NA	NA
Chr1	AT1G11600	41	9	25	75	92	89	1.6209	0.137319	1.11643	0.710533	3.85458	3.50666	1.2272	0.203826	2.3074	4.50837e-06	1.08152	1.3514e-08
Chr1	AT1G11608	0	0	0	0	0	0	0	0	0	0	0	0	NA	NA	NA	NA	NA	NA
Chr1	AT1G11610	1	0	0	0	0	0	0.0282614	0	0	0	0	0	Neg. infinite	1	Neg. infinite	1	NA	NA
Chr1	AT1G11620	0	0	0	0	0	0	0	0	0	0	0	0	NA	NA	NA	NA	NA	NA
Chr1	AT1G11630	96	211	65	269	76	91	4.46354	3.21936	2.90273	2.54844	3.18422	3.58546	0.601617	0.183966	0.00128715	1	-0.618354	0.00178203
Chr1	AT1G11640	0	0	0	0	0	0	0	0	0	0	0	0	NA	NA	NA	NA	NA	NA
Chr1	AT1G11650	2360	4989	1438	7026	2007	2072	48.5426	76.1203	64.2173	66.5627	84.0886	81.6383	0.598009	0.00686131	0.0248529	1	-0.590742	4.99983e-13
Chr1	AT1G11655	0	0	0	0	0	0	0	0	0	0	0	0	NA	NA	NA	NA	NA	NA
Chr1	AT1G11660	465	878	1134	5182	426	452	8.1103	13.3962	50.6414	49.0931	17.8484	17.8091	2.63529	4.53396e-34	0.235892	0.951284	-2.41574	1.85168e-161
Chr1	AT1G11670	95	145	9	59	81	62	1.94718	2.21236	0.401916	0.558952	3.39371	2.44284	-1.62061	0.0040872	0.0609234	1	1.66754	0.000332054
Chr1	AT1G11680	787	1790	518	2213	779	740	24.4432	27.3111	23.1325	20.9654	32.6383	29.1565	0.555439	0.0482622	0.128858	1	-0.444812	2.46557e-05
Chr1	AT1G11684	0	0	0	0	0	0	0	0	0	0	0	0	NA	NA	NA	NA	NA	NA
Chr1	AT1G11690	0	0	0	0	0	0	0	0	0	0	0	0	NA	NA	NA	NA	NA	NA
Chr1	AT1G11700	108	282	10	38	57	59	8.6271	4.30265	0.446574	0.360003	2.38817	2.32464	-2.46671	3.57536e-06	-0.830857	0.1979	1.61616	6.98682e-09
Chr1	AT1G11710	46	63	10	61	36	29	1.21696	0.96123	0.446574	0.5779	1.50832	1.14262	-0.41316	0.814409	0.0367499	1	0.437076	0.41476
Chr1	AT1G11720	662	1837	54	172	752	780	8.43629	28.0283	2.4115	1.62949	31.507	30.7326	-2.81121	1.86073e-05	0.224815	1	3.01579	2.35512e-154
Chr1	AT1G11730	44	35	3	22	16	25	1.16626	0.534017	0.133972	0.208423	0.670362	0.985018	-1.64289	0.342194	-0.295949	1	1.33891	0.010614
Chr1	AT1G11735	0	0	0	3	0	0	0	0	0	0.0284213	0	0	Infinite	0.47856	NA	NA	Neg. infinite	0.621278
Chr1	AT1G11740	15	31	0	1	13	10	0.278416	0.472986	0	0.00947377	0.544669	0.394007	-5.82639	0.000191058	-0.125053	1	5.68308	6.77046e-07
Chr1	AT1G11750	1736	3289	1088	5524	1131	1163	50.5944	50.1823	48.5872	52.3331	47.3862	45.823	0.750106	0.000279832	-0.280848	0.871971	-1.04737	1.43728e-26
Chr1	AT1G11755	280	379	53	278	158	142	9.07508	5.78264	2.36684	2.63371	6.61983	5.5949	-0.725448	0.0855578	-0.357494	0.97588	0.355248	0.0768105
Chr1	AT1G11760	41	82	43	183	50	50	2.28787	1.25113	1.92027	1.7337	2.09488	1.97004	1.32495	0.00328514	0.564137	0.818483	-0.777688	0.00085705
Chr1	AT1G11765	0	0	0	0	0	0	0	0	0	0	0	0	NA	NA	NA	NA	NA	NA
Chr1	AT1G11770	0	0	0	0	1	0	0	0	0	0	0.0418976	0	NA	NA	Infinite	1	Infinite	0.92616
Chr1	AT1G11780	182	282	106	462	126	141	5.40556	4.30265	4.73368	4.37688	5.2791	5.5555	0.673887	0.0304906	0.00673818	1	-0.681363	6.54071e-06
Chr1	AT1G11785	7	21	4	18	1	1	0.44774	0.32041	0.178629	0.170528	0.0418976	0.0394007	0.152727	1	-2.8605	0.219869	-3.03444	0.00163361
Chr1	AT1G11790	317	608	165	679	272	262	5.59168	9.27664	7.36846	6.43269	11.3962	10.323	0.32248	0.430911	0.0617537	1	-0.277101	0.0616825
Chr1	AT1G11800	107	204	68	304	77	92	3.62584	3.11256	3.0367	2.88003	3.22612	3.62487	0.672416	0.0739776	-0.0309952	1	-0.719939	6.3434e-05
Chr1	AT1G11810	0	1	0	1	0	0	0	0.0152576	0	0.00947377	0	0	0.0398798	1	Neg. infinite	1	Neg. infinite	1
Chr1	AT1G11820	463	870	391	1999	591	588	12.6015	13.2741	17.461	18.9381	24.7615	23.1676	1.19164	8.785e-08	0.672124	0.0741487	-0.535818	9.79662e-09
Chr1	AT1G11840	4590	7667	3408	16047	3025	3264	117.307	116.98	152.192	152.026	126.74	128.604	1.02852	5.86695e-07	-0.141144	1	-1.1847	1.39468e-40
Chr1	AT1G11850	290	367	58	348	141	205	29.9747	5.59955	2.59013	3.29687	5.90757	8.07715	-0.499155	0.56589	-0.171682	1	0.315025	0.585878
Chr1	AT1G11860	14967	34452	8805	39885	11820	12990	449.687	525.656	393.208	377.861	495.23	511.815	0.425018	0.144213	-0.102997	1	-0.546523	3.58435e-06
Chr1	AT1G11870	443	885	176	814	399	375	10.7152	13.503	7.8597	7.71165	16.7172	14.7753	-0.0158873	0.961719	0.0848981	1	0.083918	0.555483
Chr1	AT1G11880	66	155	85	352	60	69	1.69295	2.36493	3.79588	3.33477	2.51386	2.71865	1.47661	5.16911e-05	0.117822	1	-1.37749	3.64139e-14
Chr1	AT1G11890	347	663	141	622	240	245	10.3501	10.1158	6.29669	5.89268	10.0554	9.65317	0.0161599	1	-0.205892	0.992724	-0.238472	0.091993
Chr1	AT1G11900	59	82	8	24	37	32	2.6465	1.25113	0.357259	0.22737	1.55021	1.26082	-1.59544	0.00437768	-0.246508	1	1.3363	2.87767e-05
Chr1	AT1G11905	97	180	41	130	79	60	4.00922	2.74637	1.83095	1.23159	3.30991	2.36404	-0.118589	0.548201	-0.143146	1	-0.0402394	0.92616
Chr1	AT1G11910	4674	11401	4241	19455	3893	4215	77.8911	173.952	189.392	184.312	163.108	166.074	1.01192	9.80499e-06	-0.0838103	1	-1.11486	3.11256e-33
Chr1	AT1G11915	2	8	0	0	9	2	0.0953992	0.122061	0	0	0.377079	0.0788014	Neg. infinite	0.0576805	1.16164	1	Infinite	0.167846
Chr1	AT1G11920	0	0	0	1	0	0	0	0	0	0.00947377	0	0	Infinite	0.941916	NA	NA	Neg. infinite	1
Chr1	AT1G11925	2	6	0	0	2	11	0.174502	0.0915458	0	0	0.0837953	0.433408	Neg. infinite	0.0963498	1.62028	1	Infinite	0.170881
Chr1	AT1G11930	1050	1748	350	1825	634	638	38.8341	26.6703	15.6301	17.2896	26.5631	25.1377	-0.0484463	0.970719	-0.315141	0.829945	-0.281707	0.00363164
Chr1	AT1G11940	72	129	12	64	58	59	2.01207	1.96823	0.535888	0.606321	2.43006	2.32464	-1.08267	0.0551125	0.0576062	1	1.12444	9.57363e-05
Chr1	AT1G11950	50	131	15	106	76	63	0.838832	1.99875	0.66986	1.00422	3.18422	2.48224	-0.300905	0.812697	0.542558	0.829952	0.823538	0.0615076
Chr1	AT1G11960	202	389	417	1881	116	130	3.39051	5.93522	18.6221	17.8202	4.86013	5.12209	2.37107	3.41661e-23	-0.412172	0.733976	-2.79983	2.36431e-135
Chr1	AT1G11970	0	0	0	0	0	0	0	0	0	0	0	0	NA	NA	NA	NA	NA	NA
Chr1	AT1G11980	0	0	0	0	0	0	0	0	0	0	0	0	NA	NA	NA	NA	NA	NA
Chr1	AT1G11990	0	6	0	14	4	2	0	0.0915458	0	0.132633	0.167591	0.0788014	1.26227	0.686105	1.24597	1	-0.0547696	0.883554
Chr1	AT1G12000	643	868	207	976	682	630	11.4227	13.2436	9.24407	9.2464	28.5742	24.8224	-0.0372829	0.952453	0.572948	0.219344	0.597596	5.13213e-06
Chr1	AT1G12010	106	139	27	70	54	80	4.29744	2.12081	1.20575	0.663164	2.26247	3.15206	-0.729339	0.0890404	-0.109454	1	0.607533	0.114449
Chr1	AT1G12013	1	1	0	0	0	0	0.542444	0.0152576	0	0	0	0	Neg. infinite	0.776042	Neg. infinite	1	NA	NA
Chr1	AT1G12015	0	0	0	0	0	0	0	0	0	0	0	0	NA	NA	NA	NA	NA	NA
Chr1	AT1G12020	90	259	21	104	82	81	7.19746	3.95172	0.937805	0.985272	3.43561	3.19146	-1.03261	0.05412	-0.159423	1	0.852356	0.000286668
Chr1	AT1G12030	8	12	4	18	4	10	0.33441	0.183092	0.178629	0.170528	0.167591	0.394007	0.497624	0.684826	0.26767	1	-0.244426	0.906666
Chr1	AT1G12040	0	0	0	0	0	0	0	0	0	0	0	0	NA	NA	NA	NA	NA	NA
Chr1	AT1G12050	617	1462	161	808	518	541	12.4963	22.3066	7.18984	7.6548	21.703	21.3158	-0.696238	0.0172785	-0.0749577	1	0.602442	3.11989e-08
Chr1	AT1G12060	47	82	44	205	18	24	5.08322	1.25113	1.96492	1.94212	0.754158	0.945617	1.32488	0.00136339	-0.791716	0.683411	-2.13227	1.58213e-16
Chr1	AT1G12064	1	0	6	27	0	0	0.117212	0	0.267944	0.255792	0	0	4.94902	3.70308e-05	Neg. infinite	1	Neg. infinite	2.34432e-07
Chr1	AT1G12070	1	1	0	1	1	2	0.0586549	0.0152576	0	0.00947377	0.0418976	0.0788014	-1.45698	1	1.2801	1	2.72578	0.520651
Chr1	AT1G12080	191	197	127	687	58	86	15.1362	3.00575	5.67149	6.50848	2.43006	3.38846	1.26528	1.1637e-05	-0.722622	0.969005	-1.99821	8.69448e-19
Chr1	AT1G12090	13419	28952	415	1708	9100	9439	1069.47	441.739	18.5328	16.1812	381.269	371.903	-3.84	1.14349e-37	-0.314036	0.88642	3.50826	2.62567e-254
Chr1	AT1G12100	7	7	0	1	7	5	0.817742	0.106803	0	0.00947377	0.293284	0.197004	-4.26434	0.0764162	0.492115	1	4.74593	0.00126565
Chr1	AT1G12110	949	2735	191	948	888	973	15.4004	41.7296	8.52956	8.98113	37.2051	38.3369	-1.24555	0.03227	-0.0479783	1	1.17664	4.25384e-35
Chr1	AT1G12120	751	1612	102	470	620	689	18.6155	24.5953	4.55505	4.45267	25.9765	27.1471	-1.62218	6.02077e-11	0.023888	1	1.6283	2.33033e-53
Chr1	AT1G12130	0	2	0	0	0	2	0	0.0305153	0	0	0	0.0788014	Neg. infinite	0.776042	1.19397	1	Infinite	0.751096
Chr1	AT1G12140	540	1451	75	365	465	484	11.7132	22.1388	3.3493	3.45793	19.4824	19.0699	-1.73427	0.00120074	-0.144806	1	1.56932	3.88053e-40
Chr1	AT1G12150	23	18	0	6	7	7	0.759883	0.274637	0	0.0568426	0.293284	0.275805	-3.27994	0.154285	-0.894818	1	2.37667	0.0449295
Chr1	AT1G12160	53	64	22	148	36	24	1.65272	0.976488	0.982462	1.40212	1.50832	0.945617	0.67714	0.0592068	-0.2057	1	-0.894264	0.0335784
Chr1	AT1G12170	0	0	0	0	0	0	0	0	0	0	0	0	NA	NA	NA	NA	NA	NA
Chr1	AT1G12180	0	0	0	1	0	0	0	0	0	0.00947377	0	0	Infinite	0.941916	NA	NA	Neg. infinite	1
Chr1	AT1G12190	0	0	0	0	0	0	0	0	0	0	0	0	NA	NA	NA	NA	NA	NA
Chr1	AT1G12200	78	236	19	62	82	90	2.18761	3.6008	0.84849	0.587374	3.43561	3.54606	-1.29516	0.0248844	0.0783562	1	1.35233	1.94881e-10
Chr1	AT1G12210	26	83	2	21	36	46	0.684742	1.26638	0.0893147	0.198949	1.50832	1.81243	-2.06777	0.037815	0.543463	0.948162	2.58872	9.53944e-10
Chr1	AT1G12211	0	0	0	0	0	0	0	0	0	0	0	0	NA	NA	NA	NA	NA	NA
Chr1	AT1G12220	157	403	55	226	135	144	3.29024	6.14882	2.45615	2.14107	5.65618	5.6737	-0.480571	0.111258	-0.090745	1	0.370237	0.0149139
Chr1	AT1G12230	1140	2073	666	2764	907	981	25.7828	31.6291	29.7418	26.1855	38.0012	38.6521	0.533745	0.0388458	0.073326	1	-0.476311	8.63618e-06
Chr1	AT1G12240	1868	3568	200	918	1446	1564	32.744	54.4392	8.93147	8.69692	60.584	61.6227	-1.87955	2.06439e-16	-0.00156194	1	1.8615	3.69444e-93
Chr1	AT1G12244	221	250	13	108	99	99	11.1096	3.81441	0.580546	1.02317	4.14787	3.90067	-1.91699	0.0372114	-0.51479	0.982384	1.39102	1.39381e-06
Chr1	AT1G12250	945	1573	497	2566	541	588	30.1948	24.0002	22.1947	24.3097	22.6666	23.1676	0.601993	0.00341237	-0.336593	0.780839	-0.953651	9.12975e-18
Chr1	AT1G12260	10	29	3	11	11	13	0.231706	0.442471	0.133972	0.104211	0.460874	0.512209	-0.884805	0.291193	0.236549	1	1.10048	0.0426063
Chr1	AT1G12270	537	906	938	4186	558	572	13.9173	13.8234	41.8886	39.6572	23.3789	22.5372	2.21732	9.55658e-25	0.472033	0.367307	-1.76036	3.0957e-90
Chr1	AT1G12280	171	482	67	359	174	179	4.45819	7.35418	2.99204	3.40108	7.29019	7.05273	-0.206728	0.705793	0.0466187	1	0.232649	0.300136
Chr1	AT1G12290	40	104	95	425	36	42	0.66108	1.58679	4.24245	4.02635	1.50832	1.65483	2.32877	2.8281e-11	0.0307892	1	-2.31782	1.42469e-34
Chr1	AT1G12294	0	0	0	0	0	0	0	0	0	0	0	0	NA	NA	NA	NA	NA	NA
Chr1	AT1G12300	40	102	3	13	58	45	0.915308	1.55628	0.133972	0.123159	2.43006	1.77303	-2.66215	5.14858e-05	0.455934	0.966174	3.09878	2.00798e-10
Chr1	AT1G12310	779	841	148	641	372	440	61.1793	12.8317	6.60929	6.07269	15.5859	17.3363	-0.730166	0.336056	-0.27466	1	0.445046	2.2392e-05
Chr1	AT1G12320	101	139	3	14	58	64	7.1606	2.12081	0.133972	0.132633	2.43006	2.52165	-3.49474	5.1452e-09	-0.19855	1	3.28322	3.8603e-20
Chr1	AT1G12330	210	400	62	362	149	141	7.02765	6.10305	2.76876	3.4295	6.24275	5.5555	-0.230797	0.778998	-0.219565	0.997237	-0.00526009	0.757492
Chr1	AT1G12340	21	35	7	57	11	21	1.60775	0.534017	0.312602	0.540005	0.460874	0.827415	0.326637	0.45638	0.00304852	1	-0.339354	0.524571
Chr1	AT1G12350	289	487	69	361	194	221	8.46499	7.43046	3.08136	3.42003	8.12814	8.70756	-0.535706	0.163695	-0.0804707	1	0.439993	0.00698913
Chr1	AT1G12360	555	1155	205	766	516	501	7.02538	17.6226	9.15476	7.25691	21.6192	19.7398	-0.297823	0.118638	0.12231	1	0.402923	0.00449302
Chr1	AT1G12370	31	63	17	85	33	38	0.841768	0.96123	0.759175	0.80527	1.38262	1.49723	0.493463	0.433418	0.458708	0.97588	-0.0520125	0.909597
Chr1	AT1G12380	127	149	13	45	124	115	3.09647	2.27339	0.580546	0.42632	5.19531	4.53108	-1.81554	0.00392129	0.537393	0.550902	2.34194	1.51017e-26
Chr1	AT1G12390	156	228	100	410	112	113	6.521	3.47874	4.46574	3.88424	4.69254	4.45228	0.808212	0.0127815	0.0217043	1	-0.799977	8.93571e-07
Chr1	AT1G12400	109	147	7	44	50	52	7.83092	2.24287	0.312602	0.416846	2.09488	2.04884	-2.13809	0.000106172	-0.553397	0.786534	1.57181	1.98741e-06
Chr1	AT1G12410	2844	4757	1118	5210	1579	1722	95.0381	72.5805	49.9269	49.3583	66.1564	67.848	0.102628	0.67213	-0.381629	0.70032	-0.499316	2.66907e-09
Chr1	AT1G12411	0	0	0	0	0	0	0	0	0	0	0	0	NA	NA	NA	NA	NA	NA
Chr1	AT1G12420	95	162	63	276	88	79	2.39469	2.47174	2.81341	2.61476	3.68699	3.11266	0.799614	0.0327886	0.207802	1	-0.606893	0.00121026
Chr1	AT1G12423	0	0	0	0	0	0	0	0	0	0	0	0	NA	NA	NA	NA	NA	NA
Chr1	AT1G12430	321	566	164	747	354	354	4.59253	8.63582	7.32381	7.0769	14.8318	13.9479	0.427388	0.144941	0.509892	0.349844	0.0669537	0.629071
Chr1	AT1G12440	971	1426	142	671	548	620	47.9845	21.7574	6.34135	6.3569	22.9599	24.4284	-1.22706	9.6816e-06	-0.245433	0.979581	0.967931	9.26398e-21
Chr1	AT1G12450	119	298	6	27	107	135	4.94188	4.54677	0.267944	0.255792	4.48305	5.3191	-3.19325	2.35424e-09	0.121056	1	3.2948	1.02235e-32
Chr1	AT1G12451	0	0	0	0	0	0	0	0	0	0	0	0	NA	NA	NA	NA	NA	NA
Chr1	AT1G12460	226	487	43	200	161	199	4.67744	7.43046	1.92027	1.89475	6.74552	7.84074	-1.13215	0.000413309	-0.111072	1	1.00317	3.28937e-10
Chr1	AT1G12470	360	977	336	1442	435	454	3.96087	14.9067	15.0049	13.6612	18.2255	17.8879	0.91547	0.00133945	0.337418	0.948162	-0.598235	3.31444e-09
Chr1	AT1G12480	43	129	32	132	28	23	1.48078	1.96823	1.42904	1.25054	1.17313	0.906216	0.47328	0.56796	-0.803199	0.636241	-1.29749	5.67143e-06
Chr1	AT1G12490	0	3	1	7	2	2	0	0.0457729	0.0446574	0.0663164	0.0837953	0.0788014	1.99415	0.316216	1.64818	1	-0.384014	0.843016
Chr1	AT1G12500	534	1054	56	252	354	401	19.7291	16.0815	2.50081	2.38739	14.8318	15.7997	-1.94805	2.05895e-12	-0.215152	0.975319	1.71603	1.08403e-40
Chr1	AT1G12510	0	0	0	0	0	0	0	0	0	0	0	0	NA	NA	NA	NA	NA	NA
Chr1	AT1G12520	2180	3743	1278	6482	1415	1441	83.8166	57.1093	57.0721	61.409	59.2852	56.7764	0.723619	0.000290201	-0.223519	0.979581	-0.962478	1.48171e-23
Chr1	AT1G12530	133	242	43	224	104	123	5.16753	3.69235	1.92027	2.12212	4.35736	4.84629	-0.155892	0.895111	0.114604	1	0.254393	0.305662
Chr1	AT1G12540	1	0	0	0	0	1	0.05616	0	0	0	0	0.0394007	Neg. infinite	1	0.284768	1	Infinite	0.92616
Chr1	AT1G12550	92	198	7	28	53	78	4.64148	3.02101	0.312602	0.265265	2.22058	3.07326	-2.55846	2.08356e-07	-0.275231	0.996175	2.26529	5.28733e-07
Chr1	AT1G12560	0	0	0	2	0	0	0	0	0	0.0189475	0	0	Infinite	0.509716	NA	NA	Neg. infinite	0.764757
Chr1	AT1G12570	35	21	52	252	32	51	0.853655	0.32041	2.32218	2.38739	1.34072	2.00944	2.5783	2.93059e-11	1.16085	0.518121	-1.42283	1.54312e-11
Chr1	AT1G12580	343	630	339	1502	324	335	8.19165	9.6123	15.1388	14.2296	13.5748	13.1992	1.33042	3.81196e-08	0.281311	0.887214	-1.06511	3.06342e-26
Chr1	AT1G12590	0	0	0	0	0	0	0	0	0	0	0	0	NA	NA	NA	NA	NA	NA
Chr1	AT1G12600	2	11	2	2	3	3	0.0523376	0.167834	0.0893147	0.0189475	0.125693	0.118202	-0.340409	0.529342	-0.0651212	1	0.249177	0.535428
Chr1	AT1G12610	30	2	2	6	0	1	1.95644	0.0305153	0.0893147	0.0568426	0	0.0394007	-1.85374	0.776954	-4.67245	0.96965	-2.81592	0.148495
Chr1	AT1G12620	70	120	7	14	50	60	1.96718	1.83092	0.312602	0.132633	2.09488	2.36404	-2.37635	3.59814e-06	0.0368023	1	2.39822	9.25054e-16
Chr1	AT1G12630	1	4	1	0	1	1	0.119412	0.0610305	0.0446574	0	0.0418976	0.0394007	-0.292067	0.591988	-0.322179	1	-0.0529991	0.878105
Chr1	AT1G12640	236	648	225	928	268	268	6.64287	9.88694	10.0479	8.79166	11.2286	10.5594	0.90873	0.00517751	0.207525	1	-0.721454	8.68783e-10
Chr1	AT1G12650	346	334	268	1269	200	207	11.6851	5.09605	11.9682	12.0222	8.37953	8.15595	1.41893	3.17489e-08	-0.0408378	1	-1.46906	2.86258e-41
Chr1	AT1G12660	0	0	0	0	0	0	0	0	0	0	0	0	NA	NA	NA	NA	NA	NA
Chr1	AT1G12663	0	0	0	0	0	0	0	0	0	0	0	0	NA	NA	NA	NA	NA	NA
Chr1	AT1G12665	0	0	0	0	0	0	0	0	0	0	0	0	NA	NA	NA	NA	NA	NA
Chr1	AT1G12672	2	3	0	1	3	1	0.179194	0.0457729	0	0.00947377	0.125693	0.0394007	-2.69229	0.568486	0.496175	1	3.17425	0.286564
Chr1	AT1G12680	285	573	179	750	213	222	6.51944	8.74262	7.99367	7.10533	8.9242	8.74696	0.570524	0.0782091	-0.116824	1	-0.704307	2.5798e-08
Chr1	AT1G12700	79	146	6	34	54	58	1.99066	2.22761	0.267944	0.322108	2.26247	2.28524	-2.19138	9.32066e-05	-0.162328	1	2.01281	4.28278e-10
Chr1	AT1G12710	603	983	94	557	301	301	24.2222	14.9982	4.19779	5.27689	12.6112	11.8596	-1.02985	0.000914002	-0.579972	0.22996	0.43502	0.055716
Chr1	AT1G12720	0	0	0	0	0	0	0	0	0	0	0	0	NA	NA	NA	NA	NA	NA
Chr1	AT1G12725	0	0	0	0	0	0	0	0	0	0	0	0	NA	NA	NA	NA	NA	NA
Chr1	AT1G12730	143	316	52	246	104	110	3.09894	4.82141	2.32218	2.33055	4.35736	4.33408	-0.205125	0.602393	-0.217664	0.997237	-0.0306024	0.92616
Chr1	AT1G12740	0	0	8	60	2	1	0	0	0.357259	0.568426	0.0837953	0.0394007	Infinite	3.03424e-09	Infinite	0.747027	-3.8465	8.43335e-06
Chr1	AT1G12750	336	616	22	84	199	212	7.03312	9.3987	0.982462	0.795796	8.33763	8.35295	-2.68523	1.8175e-16	-0.369338	0.743184	2.29997	2.34376e-40
Chr1	AT1G12760	548	1272	646	2577	473	476	16.1868	19.4077	28.8487	24.4139	19.8176	18.7547	1.33322	4.39262e-08	-0.0448475	1	-1.39652	1.36189e-15
Chr1	AT1G12770	762	1718	555	2437	721	737	20.3438	26.2126	24.7848	23.0876	30.2082	29.0383	0.727694	0.00411987	0.121802	1	-0.624101	3.75813e-12
Chr1	AT1G12775	51	96	1	3	38	47	1.76408	1.46473	0.0446574	0.0284213	1.59211	1.85183	-4.59103	6.35877e-09	0.0551449	1	4.62999	2.45456e-20
Chr1	AT1G12780	1186	1765	561	2579	806	876	34.5507	26.9297	25.0528	24.4328	33.7695	34.515	0.438005	0.0424877	-0.015509	1	-0.467302	9.47315e-08
Chr1	AT1G12790	71	129	17	82	47	57	2.34241	1.96823	0.759175	0.776849	1.96919	2.24584	-0.645839	0.248655	-0.105419	1	0.524359	0.0717171
Chr1	AT1G12800	3735	8263	1474	6544	3246	3324	69.1423	126.074	65.825	61.9963	136	130.968	-0.133576	0.472836	0.0152598	1	0.130822	0.126957
Chr1	AT1G12805	26	0	0	0	11	7	3.48536	0	0	0	0.460874	0.275805	Neg. infinite	0.499884	-0.198002	1	Infinite	2.029e-06
Chr1	AT1G12810	355	571	263	1255	231	205	15.8629	8.7121	11.7449	11.8896	9.67836	8.07715	1.06088	7.58189e-06	-0.269801	0.95205	-1.34517	7.74322e-36
Chr1	AT1G12820	518	1186	337	1515	483	470	14.31	18.0955	15.0495	14.3528	20.2366	18.5183	0.569101	0.041004	0.053989	1	-0.533462	3.86995e-08
Chr1	AT1G12830	122	182	269	1300	90	91	9.27934	2.77689	12.0128	12.3159	3.77079	3.58546	2.69358	6.58186e-26	0.0493765	1	-2.65799	1.21085e-98
Chr1	AT1G12840	2425	4264	1986	8678	1736	1737	56.5823	65.0585	88.6895	82.2134	72.7343	68.439	1.0807	4.12059e-07	-0.111159	1	-1.20735	1.97196e-45
Chr1	AT1G12845	149	310	6	49	109	104	18.0699	4.72986	0.267944	0.464215	4.56684	4.09767	-2.88164	6.53236e-10	-0.235373	0.992724	2.62862	5.86648e-23
Chr1	AT1G12850	494	969	117	537	374	415	18.1458	14.7846	5.22491	5.08741	15.6697	16.3513	-0.753929	0.00494071	-0.0342827	1	0.702853	6.31869e-10
Chr1	AT1G12855	0	5	0	0	1	2	0	0.0762881	0	0	0.0418976	0.0788014	Neg. infinite	0.669568	0.483238	1	Infinite	0.209981
Chr1	AT1G12860	442	814	29	158	480	475	13.7036	12.4197	1.29506	1.49686	20.1109	18.7153	-2.43088	9.62929e-15	0.449644	0.469978	2.8644	1.11127e-94
Chr1	AT1G12870	1	1	1	0	1	1	0.0353232	0.0152576	0.0446574	0	0.0418976	0.0394007	0.752656	1	0.708079	1	-0.0529991	0.878105
Chr1	AT1G12880	359	435	14	74	134	143	17.9437	6.63707	0.625203	0.701059	5.61428	5.6343	-2.93274	5.70467e-05	-0.769675	0.700142	2.15139	2.93641e-24
Chr1	AT1G12890	2	5	0	0	1	2	0.212368	0.0762881	0	0	0.0418976	0.0788014	Neg. infinite	0.126885	-0.325106	1	Infinite	0.209981
Chr1	AT1G12900	33134	74077	8952	38978	26382	28300	1189.01	1130.24	399.773	369.269	1105.34	1115.04	-0.702238	0.00175291	-0.0858862	1	0.5982	5.01402e-06
Chr1	AT1G12910	314	630	418	1839	285	322	15.762	9.6123	18.6668	17.4223	11.9408	12.687	1.68973	1.28245e-12	0.224039	0.983133	-1.48272	6.1558e-51
Chr1	AT1G12920	969	1805	1736	7955	819	929	36.7513	27.54	77.5252	75.3638	34.3142	36.6033	2.20229	7.945e-26	0.178522	1	-2.04001	2.55579e-125
Chr1	AT1G12930	236	570	72	355	266	259	2.28412	8.69685	3.21533	3.36319	11.1448	10.2048	-0.499634	0.105808	0.28512	0.966174	0.765777	3.47686e-08
Chr1	AT1G12935	0	0	0	0	0	0	0	0	0	0	0	0	NA	NA	NA	NA	NA	NA
Chr1	AT1G12938	0	0	0	0	0	0	0	0	0	0	0	0	NA	NA	NA	NA	NA	NA
Chr1	AT1G12940	1	9	0	4	2	4	0.0320253	0.137319	0	0.0378951	0.0837953	0.157603	-1.39605	0.832692	0.361825	1	1.72578	0.524734
Chr1	AT1G12950	2	0	3	7	1	2	0.0487973	0	0.133972	0.0663164	0.0418976	0.0788014	2.55796	0.100127	0.895969	1	-1.65648	0.338522
Chr1	AT1G12960	0	0	0	0	0	0	0	0	0	0	0	0	NA	NA	NA	NA	NA	NA
Chr1	AT1G12970	110	288	66	409	97	84	3.5818	4.3942	2.94739	3.87477	4.06407	3.30966	0.588174	0.119555	-0.214295	1	-0.822345	0.00489954
Chr1	AT1G12980	5	1	1	1	0	0	0.280575	0.0152576	0.0446574	0.00947377	0	0	-0.806027	0.849692	Neg. infinite	1	Neg. infinite	0.764757
Chr1	AT1G12990	228	651	304	1291	221	204	6.55211	9.93271	13.5758	12.2306	9.25938	8.03774	1.37847	3.08466e-07	-0.109715	1	-1.5088	4.26357e-42
Chr1	AT1G13000	228	640	22	145	210	209	4.73283	9.76488	0.982462	1.3737	8.79851	8.23475	-2.05682	0.00277616	-0.1169	1	1.91917	4.85755e-27
Chr1	AT1G13010	0	0	0	0	0	0	0	0	0	0	0	0	NA	NA	NA	NA	NA	NA
Chr1	AT1G13020	313	735	138	628	321	357	6.97525	11.2144	6.16272	5.94953	13.4491	14.0661	-0.00392796	0.921512	0.266839	0.966174	0.252034	0.0323124
Chr1	AT1G13030	113	178	95	500	108	129	2.35124	2.71586	4.24245	4.73688	4.52495	5.08269	1.33087	5.01208e-06	0.510338	0.566211	-0.835085	2.1703e-09
Chr1	AT1G13040	29	57	14	56	25	29	1.30669	0.869685	0.625203	0.530531	1.04744	1.14262	0.176518	0.950791	0.184759	1	-0.00852817	0.988487
Chr1	AT1G13050	24	89	9	32	31	39	1.11663	1.35793	0.401916	0.303161	1.29883	1.53663	-0.810294	0.232401	0.291141	1	1.07806	0.000646599
Chr1	AT1G13060	1070	1953	760	3601	836	893	28.1057	29.7981	33.9396	34.115	35.0264	35.1848	0.906513	2.78081e-05	0.0354126	1	-0.887101	5.49108e-26
Chr1	AT1G13080	460	914	953	4512	318	308	18.1447	13.9455	42.5585	42.7456	13.3235	12.1354	2.38775	3.16195e-28	-0.27216	0.883661	-2.67675	1.02084e-185
Chr1	AT1G13090	771	1708	616	2743	569	599	31.0599	26.06	27.5089	25.9865	23.8398	23.601	0.885043	0.000226181	-0.201876	0.960109	-1.10497	1.06083e-35
Chr1	AT1G13100	123	280	13	39	59	84	5.33269	4.27214	0.580546	0.369477	2.47196	3.30966	-2.30651	8.53911e-09	-0.610919	0.44603	1.67725	5.09265e-06
Chr1	AT1G13110	1741	3511	95	474	1036	1124	67.1964	53.5695	4.24245	4.49057	43.406	44.2864	-2.83138	2.9356e-31	-0.418811	0.520412	2.39544	1.09356e-122
Chr1	AT1G13120	286	533	154	758	211	235	4.96353	8.13231	6.87723	7.18112	8.8404	9.25917	0.51992	0.0573658	-0.0315764	1	-0.567778	1.01661e-06
Chr1	AT1G13130	0	2	0	0	2	1	0	0.0305153	0	0	0.0837953	0.0394007	Neg. infinite	0.776042	1.83094	1	Infinite	0.209981
Chr1	AT1G13140	10	17	1	5	13	11	0.381129	0.25938	0.0446574	0.0473688	0.544669	0.433408	-1.83168	0.139655	0.660244	0.976904	2.47685	0.000330705
Chr1	AT1G13150	25	38	1	14	15	21	0.960672	0.57979	0.0446574	0.132633	0.628465	0.827415	-2.12559	0.0473393	-0.0119278	1	2.09886	0.000746081
Chr1	AT1G13160	264	534	217	964	309	341	4.62647	8.14757	9.69065	9.13271	12.9464	13.4356	0.994833	0.000266199	0.5674	0.278275	-0.444536	8.20005e-05
Chr1	AT1G13170	458	749	22	108	349	378	7.90545	11.428	0.982462	1.02317	14.6223	14.8935	-2.8765	5.60131e-19	0.085355	1	2.94701	1.33663e-81
Chr1	AT1G13180	163	227	10	68	87	115	3.31473	3.46348	0.446574	0.644216	3.6451	4.53108	-2.15751	5.48921e-06	-0.172311	1	1.97174	3.34187e-09
Chr1	AT1G13190	390	1036	108	586	431	489	9.98916	15.8069	4.823	5.55163	18.0579	19.2669	-0.646299	0.157586	0.287952	0.982994	0.914089	8.6243e-15
Chr1	AT1G13195	152	164	51	207	73	79	5.29167	2.50225	2.27753	1.96107	3.05853	3.11266	0.0461428	0.926646	-0.332489	1	-0.388979	0.109984
Chr1	AT1G13200	2	0	0	0	0	0	0.107078	0	0	0	0	0	Neg. infinite	0.918899	Neg. infinite	1	NA	NA
Chr1	AT1G13210	808	2358	38	129	920	952	11.3648	35.9775	1.69698	1.22212	38.5458	37.5095	-3.61181	1.17245e-05	0.182711	1	3.77373	3.82541e-220
Chr1	AT1G13220	296	576	135	606	285	330	4.42768	8.78839	6.02874	5.7411	11.9408	13.0022	0.181517	0.686888	0.350242	0.765526	0.151998	0.207989
Chr1	AT1G13230	0	0	5	7	2	2	0	0	0.223287	0.0663164	0.0837953	0.0788014	Infinite	0.0683727	Infinite	0.551706	-1.75694	0.500072
Chr1	AT1G13240	0	0	0	0	0	0	0	0	0	0	0	0	NA	NA	NA	NA	NA	NA
Chr1	AT1G13245	1006	1121	35	190	494	520	121.791	17.1038	1.56301	1.80002	20.6974	20.4884	-3.02967	0.000855771	-0.33768	1	2.68117	1.14316e-90
Chr1	AT1G13250	181	374	16	111	170	168	8.79551	5.70635	0.714518	1.05159	7.1226	6.61932	-1.88775	3.14934e-06	0.15464	1	2.02489	2.7447e-24
Chr1	AT1G13260	1715	3232	59	283	1081	1202	76.2438	49.3126	2.63478	2.68108	45.2914	47.3597	-3.47559	1.48444e-42	-0.267892	0.900408	3.19131	9.79396e-191
Chr1	AT1G13270	863	1658	344	1626	662	732	25.5993	25.2971	15.3621	15.4043	27.7362	28.8413	0.0338723	0.948991	-0.00269586	1	-0.0531511	0.607959
Chr1	AT1G13280	627	861	212	1024	368	413	30.8758	13.1368	9.46736	9.70114	15.4183	16.2725	0.0406397	0.735197	-0.153201	1	-0.206824	0.0431812
Chr1	AT1G13290	0	0	0	3	0	0	0	0	0	0.0284213	0	0	Infinite	0.47856	NA	NA	Neg. infinite	0.621278
Chr1	AT1G13300	5	10	2	2	4	7	0.192663	0.152576	0.0893147	0.0189475	0.167591	0.275805	-0.724477	0.344363	0.404756	1	1.11264	0.0566256
Chr1	AT1G13310	1	2	4	7	0	0	0.0351106	0.0305153	0.178629	0.0663164	0	0	2.77801	0.198616	Neg. infinite	1	Neg. infinite	0.0485823
Chr1	AT1G13320	744	1597	425	1970	693	729	12.0068	24.3664	18.9794	18.6633	29.0351	28.7231	0.454492	0.0866894	0.157903	1	-0.314324	0.000536769
Chr1	AT1G13330	23	27	3	23	27	25	0.604368	0.411956	0.133972	0.217897	1.13124	0.985018	-0.862172	0.591924	0.801796	0.65255	1.65251	0.000493719
Chr1	AT1G13340	27	36	31	123	16	14	1.13134	0.549275	1.38438	1.16527	0.670362	0.55161	1.68449	0.000899567	-0.295449	1	-1.9923	6.60879e-10
Chr1	AT1G13350	482	960	308	1319	349	365	8.00572	14.6473	13.7545	12.4959	14.6223	14.3813	0.61759	0.0250501	-0.153052	1	-0.787514	3.15378e-14
Chr1	AT1G13360	986	1359	81	365	321	341	63.0673	20.7351	3.61725	3.45793	13.4491	13.4356	-2.05315	9.2869e-07	-1.04601	0.0746177	0.994203	1.05061e-15
Chr1	AT1G13370	3	2	1	1	2	1	0.252012	0.0305153	0.0446574	0.00947377	0.0837953	0.0394007	-0.368614	0.886405	-0.101504	1	0.26252	0.826958
Chr1	AT1G13380	179	319	310	1462	140	167	9.26449	4.86718	13.8438	13.8506	5.86567	6.57992	2.20612	1.84542e-19	0.136129	1	-2.08581	8.19839e-77
Chr1	AT1G13390	744	924	150	804	231	294	27.2574	14.098	6.6986	7.61691	9.67836	11.5838	-0.56613	0.401064	-0.916001	0.516345	-0.361954	0.0328592
Chr1	AT1G13400	1	1	0	3	7	3	0.0544979	0.0152576	0	0.0284213	0.293284	0.118202	0.127981	0.882355	3.04539	0.46713	2.90724	0.158405
Chr1	AT1G13410	23	58	0	0	30	31	0.790099	0.884942	0	0	1.25693	1.22142	Neg. infinite	1.0226e-07	0.50227	0.979581	Infinite	8.42894e-19
Chr1	AT1G13420	2	6	0	1	2	4	0.115471	0.0915458	0	0.00947377	0.0837953	0.157603	-3.22984	0.281868	0.518876	1	3.72578	0.0775301
Chr1	AT1G13430	4	3	0	4	0	1	0.22446	0.0457729	0	0.0378951	0	0.0394007	-1.32317	0.990941	-2.2	0.997237	-0.886505	0.830726
Chr1	AT1G13440	10923	23543	8345	37390	10583	11636	311.848	359.21	372.666	354.224	443.403	458.467	0.846418	0.000451559	0.243755	1	-0.620456	6.98178e-08
Chr1	AT1G13448	39	65	0	2	36	25	3.97819	0.991746	0	0.0189475	1.50832	0.985018	-6.04831	1.22255e-07	0.0597845	1	6.09225	1.79013e-08
Chr1	AT1G13450	491	714	470	2206	265	292	13.1037	10.8939	20.989	20.8991	11.1029	11.505	1.48489	1.0763e-11	-0.323239	0.887283	-1.82169	4.96258e-79
Chr1	AT1G13460	297	405	50	200	163	152	8.2602	6.17934	2.23287	1.89475	6.82932	5.98891	-1.09367	0.00215535	-0.377338	0.947422	0.703677	3.84983e-06
Chr1	AT1G13470	208	942	0	4	129	115	10.7654	14.3727	0	0.0378951	5.4048	4.53108	-8.32757	0.000730463	-1.21395	0.829303	7.08732	7.52398e-51
Chr1	AT1G13480	3	5	1	0	2	2	0.146188	0.0762881	0.0446574	0	0.0837953	0.0788014	-1.13824	0.291271	-0.177467	1	0.947001	0.286564
Chr1	AT1G13485	0	0	0	0	0	0	0	0	0	0	0	0	NA	NA	NA	NA	NA	NA
Chr1	AT1G13490	0	0	0	0	0	0	0	0	0	0	0	0	NA	NA	NA	NA	NA	NA
Chr1	AT1G13500	0	0	0	0	0	1	0	0	0	0	0	0.0394007	NA	NA	Infinite	1	Infinite	0.92616
Chr1	AT1G13510	1	0	0	0	0	0	0.043248	0	0	0	0	0	Neg. infinite	1	Neg. infinite	1	NA	NA
Chr1	AT1G13520	1	7	2	7	6	12	0.0476023	0.106803	0.0893147	0.0663164	0.251386	0.472809	0.921201	0.819683	2.23989	0.419106	1.28961	0.0472933
Chr1	AT1G13530	2	6	0	0	2	4	0.100756	0.0915458	0	0	0.0837953	0.157603	Neg. infinite	0.0963498	0.518876	1	Infinite	0.0189858
Chr1	AT1G13540	2	10	0	0	1	3	0.104285	0.152576	0	0	0.0418976	0.118202	Neg. infinite	0.0390049	-0.5683	1	Infinite	0.0948268
Chr1	AT1G13550	0	5	0	1	1	0	0	0.0762881	0	0.00947377	0.0418976	0	-2.28205	0.831999	-1.05064	1	1.19394	1
Chr1	AT1G13560	703	1296	225	1072	614	654	13.7027	19.7739	10.0479	10.1559	25.7252	25.7681	-0.246721	0.427365	0.186989	0.996292	0.4176	3.22816e-05
Chr1	AT1G13570	168	267	49	171	173	120	5.66274	4.07379	2.18821	1.62001	7.24829	4.72809	-0.487502	0.12418	0.248754	1	0.722267	0.10187
Chr1	AT1G13580	132	163	6	35	72	84	3.7155	2.48699	0.267944	0.331582	3.01663	3.30966	-2.64507	9.28159e-05	-0.167058	1	2.466	2.85255e-17
Chr1	AT1G13590	0	0	0	1	0	0	0	0	0	0.00947377	0	0	Infinite	0.941916	NA	NA	Neg. infinite	1
Chr1	AT1G13600	7	3	47	213	4	5	0.718222	0.0457729	2.0989	2.01791	0.167591	0.197004	4.8116	6.05214e-20	0.385665	1	-4.42862	2.24639e-35
Chr1	AT1G13605	0	0	0	0	0	0	0	0	0	0	0	0	NA	NA	NA	NA	NA	NA
Chr1	AT1G13607	1	0	0	0	0	0	0.159035	0	0	0	0	0	Neg. infinite	1	Neg. infinite	1	NA	NA
Chr1	AT1G13608	0	1	0	0	0	0	0	0.0152576	0	0	0	0	Neg. infinite	1	Neg. infinite	1	NA	NA
Chr1	AT1G13609	33	14	0	2	0	1	4.63692	0.213607	0	0.0189475	0	0.0394007	-5.17221	0.2335	-5.05347	0.658636	0.113495	1
Chr1	AT1G13610	2	1	0	14	0	0	0.0636139	0.0152576	0	0.132633	0	0	1.63169	0.498237	Neg. infinite	1	Neg. infinite	0.430068
Chr1	AT1G13620	0	0	0	0	0	0	0	0	0	0	0	0	NA	NA	NA	NA	NA	NA
Chr1	AT1G13630	25	53	21	84	21	28	0.551334	0.808654	0.937805	0.795796	0.879851	1.10322	0.917934	0.165958	0.199189	1	-0.736443	0.0407922
Chr1	AT1G13635	3	5	1	0	2	4	0.104027	0.0762881	0.0446574	0	0.0837953	0.157603	-1.13824	0.291271	0.394554	1	1.5185	0.0777083
Chr1	AT1G13640	352	786	1033	4375	324	317	8.84428	11.9925	46.1311	41.4477	13.5748	12.49	2.72073	8.65077e-34	0.0588435	1	-2.67994	4.00131e-101
Chr1	AT1G13650	2982	3658	23	82	1246	1331	118.292	55.8124	1.02712	0.776849	52.2045	52.4423	-5.55294	2.83491e-11	-0.613168	0.832027	4.92819	0
Chr1	AT1G13660	0	1	0	0	0	0	0	0.0152576	0	0	0	0	Neg. infinite	1	Neg. infinite	1	NA	NA
Chr1	AT1G13670	11	12	0	4	8	11	0.950282	0.183092	0	0.0378951	0.335181	0.433408	-2.96215	0.107796	0.445593	1	3.39584	0.0006794
Chr1	AT1G13680	2	1	0	0	0	0	0.0575455	0.0152576	0	0	0	0	Neg. infinite	0.501461	Neg. infinite	1	NA	NA
Chr1	AT1G13690	207	412	404	1919	158	216	12.9214	6.28614	18.0416	18.1802	6.61983	8.51055	2.30273	2.37605e-22	0.128833	1	-2.19103	2.93678e-97
Chr1	AT1G13700	171	315	6	33	187	187	7.2476	4.80615	0.267944	0.312634	7.83486	7.36793	-3.32665	2.26259e-13	0.466844	0.596523	3.77735	3.42921e-61
Chr1	AT1G13710	25	0	63	293	43	46	0.905478	0	2.81341	2.77581	1.8016	1.81243	3.72112	7.65791e-21	2.15452	0.00311	-1.56101	6.52242e-15
Chr1	AT1G13720	0	0	0	0	0	0	0	0	0	0	0	0	NA	NA	NA	NA	NA	NA
Chr1	AT1G13730	272	549	96	402	312	326	6.98213	8.37644	4.28711	3.80845	13.0721	12.8446	-0.264328	0.33227	0.500112	0.434615	0.747437	2.30953e-10
Chr1	AT1G13740	108	187	26	84	96	63	4.36084	2.85318	1.16109	0.795796	4.02217	2.48224	-0.870054	0.01959	-0.0526501	1	0.802573	0.111672
Chr1	AT1G13750	190	562	9	28	122	115	4.6798	8.57479	0.401916	0.265265	5.11151	4.53108	-3.6654	1.64605e-05	-0.720608	0.641844	2.92398	2.5135e-34
Chr1	AT1G13755	0	0	0	0	0	0	0	0	0	0	0	0	NA	NA	NA	NA	NA	NA
Chr1	AT1G13760	0	0	0	0	0	0	0	0	0	0	0	0	NA	NA	NA	NA	NA	NA
Chr1	AT1G13770	216	293	55	318	121	140	5.36933	4.47048	2.45615	3.01266	5.06962	5.5161	-0.222574	0.941916	-0.190187	1	0.0194047	0.834419
Chr1	AT1G13780	65	138	15	54	74	74	2.40529	2.10555	0.66986	0.511583	3.10043	2.91565	-1.01563	0.0258767	0.419843	0.919693	1.41805	2.31631e-09
Chr1	AT1G13790	74	119	86	428	74	80	1.73357	1.81566	3.84053	4.05477	3.10043	3.15206	1.7417	4.90012e-08	0.487355	0.747027	-1.26902	3.13493e-15
Chr1	AT1G13800	21	24	11	69	17	13	0.554312	0.366183	0.491231	0.65369	0.71226	0.512209	0.984929	0.0621438	0.157906	1	-0.837942	0.0120437
Chr1	AT1G13810	62	96	75	299	50	55	3.20656	1.46473	3.3493	2.83266	2.09488	2.16704	1.66786	5.64658e-06	0.214665	1	-1.46733	1.42623e-13
Chr1	AT1G13820	1571	2220	422	2121	705	723	48.6206	33.8719	18.8454	20.0939	29.5378	28.4867	-0.279653	0.558562	-0.623604	0.414519	-0.357193	1.65738e-05
Chr1	AT1G13830	6	8	0	5	6	4	0.360388	0.122061	0	0.0473688	0.251386	0.157603	-1.88107	0.538472	0.294649	1	2.1623	0.156507
Chr1	AT1G13840	0	0	0	0	0	0	0	0	0	0	0	0	NA	NA	NA	NA	NA	NA
Chr1	AT1G13850	0	0	0	0	0	0	0	0	0	0	0	0	NA	NA	NA	NA	NA	NA
Chr1	AT1G13860	224	585	42	180	226	213	4.17875	8.92571	1.87561	1.70528	9.46887	8.39235	-1.36809	0.00169881	0.0384231	1	1.38682	3.87675e-20
Chr1	AT1G13870	142	264	9	67	121	135	7.21605	4.02801	0.401916	0.634742	5.06962	5.3191	-2.22685	2.01487e-06	0.179343	1	2.3897	4.23013e-24
Chr1	AT1G13880	274	491	128	518	196	220	8.1972	7.49149	5.71614	4.90741	8.21194	8.66816	0.204593	0.719955	-0.0424467	1	-0.262787	0.139967
Chr1	AT1G13890	0	0	0	2	0	0	0	0	0	0.0189475	0	0	Infinite	0.509716	NA	NA	Neg. infinite	0.764757
Chr1	AT1G13900	300	630	283	1217	238	287	8.62119	9.6123	12.638	11.5296	9.97164	11.308	1.14203	1.20221e-05	0.0448454	1	-1.11475	9.38088e-25
Chr1	AT1G13910	91	141	70	350	69	73	2.88525	2.15133	3.12602	3.31582	2.89094	2.87625	1.17475	0.000299571	0.0968733	1	-1.09213	1.65256e-10
Chr1	AT1G13920	61	123	3	23	35	52	2.72573	1.87669	0.133972	0.217897	1.46642	2.04884	-2.62682	5.22641e-05	-0.223619	1	2.38559	6.59142e-06
Chr1	AT1G13930	9833	21637	845	4671	4757	5384	416.002	330.129	37.7355	44.252	199.307	212.133	-2.16501	6.76417e-14	-0.75277	0.0796326	1.39408	8.16527e-31
Chr1	AT1G13940	226	567	74	383	222	253	3.90866	8.65107	3.30464	3.62845	9.30128	9.96838	-0.392621	0.269068	0.169041	1	0.542128	0.000283681
Chr1	AT1G13950	194	446	76	332	134	152	10.5153	6.8049	3.39396	3.14529	5.61428	5.98891	-0.186223	0.50375	-0.271787	0.927829	-0.104062	0.719389
Chr1	AT1G13960	216	446	38	188	188	192	5.1463	6.8049	1.69698	1.78107	7.87676	7.56494	-1.16681	0.000575552	0.0684812	1	1.21796	9.15808e-14
Chr1	AT1G13970	34	36	3	49	19	13	0.788063	0.549275	0.133972	0.464215	0.796055	0.512209	-0.599749	1	-0.401344	1	0.187866	0.958239
Chr1	AT1G13980	472	1134	402	1747	577	592	5.3349	17.3021	17.9523	16.5507	24.1749	23.3252	0.894725	0.000593057	0.443272	0.577182	-0.47034	1.14359e-06
Chr1	AT1G13990	599	1390	348	1837	384	377	22.7676	21.2081	15.5408	17.4033	16.0887	14.8541	0.513859	0.0313446	-0.491044	0.288243	-1.0235	2.08116e-13
Chr1	AT1G14000	580	1296	150	689	464	532	13.8755	19.7739	6.6986	6.52743	19.4405	20.9612	-0.726941	0.00288469	-0.0294122	1	0.6793	9.44462e-11
Chr1	AT1G14010	237	523	195	924	197	214	9.86565	7.97974	8.70819	8.75376	8.25384	8.43175	0.975167	0.000359094	-0.00445056	1	-0.997688	5.01317e-18
Chr1	AT1G14020	217	319	56	203	150	161	5.71926	4.86718	2.50081	1.92317	6.28465	6.34351	-0.588926	0.0635168	0.00767824	1	0.583097	2.97832e-05
Chr1	AT1G14030	910	1795	331	1485	596	663	28.8003	27.3874	14.7816	14.0685	24.971	26.1227	-0.155415	0.527854	-0.245629	0.926259	-0.107057	0.380526
Chr1	AT1G14040	82	86	33	123	68	61	1.41504	1.31216	1.47369	1.16527	2.84904	2.40344	0.267409	0.648722	0.339603	0.971017	0.0623285	0.623391
Chr1	AT1G14048	0	0	0	1	0	0	0	0	0	0.00947377	0	0	Infinite	0.941916	NA	NA	Neg. infinite	1
Chr1	AT1G14060	204	181	109	532	118	127	16.2956	2.76163	4.86765	5.04004	4.94392	5.00389	0.946481	0.00724162	0.0285253	1	-0.926485	4.19374e-11
Chr1	AT1G14070	76	122	7	43	50	37	3.31968	1.86143	0.312602	0.407372	2.09488	1.45783	-1.74913	0.00330204	-0.366513	0.985873	1.36814	0.00345233
Chr1	AT1G14071	0	0	0	0	0	0	0	0	0	0	0	0	NA	NA	NA	NA	NA	NA
Chr1	AT1G14080	0	11	0	2	0	1	0	0.167834	0	0.0189475	0	0.0394007	-2.41955	0.787073	-2.26547	1	0.113495	1
Chr1	AT1G14100	5	7	0	0	2	3	0.215176	0.106803	0	0	0.0837953	0.118202	Neg. infinite	0.0360244	-0.487421	1	Infinite	0.0425352
Chr1	AT1G14110	0	0	0	1	0	0	0	0	0	0.00947377	0	0	Infinite	0.941916	NA	NA	Neg. infinite	1
Chr1	AT1G14120	37	3	0	16	21	23	1.64805	0.0457729	0	0.15158	0.879851	0.906216	-2.09812	0.935209	0.511189	1	2.61188	5.10128e-05
Chr1	AT1G14130	105	133	11	34	60	60	3.88341	2.02926	0.491231	0.322108	2.51386	2.36404	-1.8941	0.000193274	-0.227116	1	1.65521	4.01931e-10
Chr1	AT1G14140	162	272	139	598	115	121	6.64479	4.15007	6.20737	5.66531	4.81823	4.76749	1.16938	6.84236e-05	-0.0557101	1	-1.24012	3.21184e-18
Chr1	AT1G14150	1193	2435	164	854	642	665	92.9628	37.1523	7.32381	8.0906	26.8983	26.2015	-1.47518	9.80379e-10	-0.606382	0.116461	0.851555	3.01282e-16
Chr1	AT1G14160	0	0	0	0	0	0	0	0	0	0	0	0	NA	NA	NA	NA	NA	NA
Chr1	AT1G14170	193	238	13	68	98	115	5.16848	3.63131	0.580546	0.644216	4.10597	4.53108	-2.16246	0.000607901	-0.265143	1	1.88539	3.34429e-16
Chr1	AT1G14180	103	113	17	92	75	79	3.52443	1.72411	0.759175	0.871587	3.14232	3.11266	-0.777506	0.368734	0.239496	1	1.00634	6.52522e-05
Chr1	AT1G14185	3	2	1	2	4	1	0.115217	0.0305153	0.0446574	0.0189475	0.167591	0.0394007	-0.132569	1	0.645642	1	0.773734	0.637402
Chr1	AT1G14190	18	34	4	19	13	17	0.836914	0.518759	0.178629	0.180002	0.544669	0.669812	-0.793009	0.405765	0.051575	1	0.828052	0.120559
Chr1	AT1G14200	76	243	66	337	30	36	6.51731	3.7076	2.94739	3.19266	1.25693	1.41843	0.791445	0.0505026	-1.31742	0.354356	-2.13094	2.09085e-25
Chr1	AT1G14205	79	114	224	1033	43	49	3.95709	1.73937	10.0032	9.7864	1.8016	1.93063	3.04369	1.78255e-28	-0.28123	1	-3.33841	2.01924e-108
Chr1	AT1G14210	232	354	181	934	113	129	13.6883	5.4012	8.08298	8.8485	4.73443	5.08269	1.22908	7.0506e-07	-0.475702	0.689255	-1.71894	2.04228e-39
Chr1	AT1G14220	0	0	1	0	0	0	0	0	0.0446574	0	0	0	Infinite	0.941916	NA	NA	Neg. infinite	1
Chr1	AT1G14225	0	0	0	0	0	0	0	0	0	0	0	0	NA	NA	NA	NA	NA	NA
Chr1	AT1G14230	341	527	39	139	238	217	8.43762	8.04077	1.74164	1.31685	9.97164	8.54995	-1.80632	3.48793e-09	-0.124429	1	1.66798	3.10399e-18
Chr1	AT1G14240	5	0	1	3	4	3	0.112936	0	0.0446574	0.0284213	0.167591	0.118202	-0.216944	1	0.814887	1	1.03795	0.356037
Chr1	AT1G14250	1381	1270	32	158	724	812	31.83	19.3772	1.42904	1.49686	30.3339	31.9934	-3.58932	0.0081966	-0.0998073	1	3.4806	8.45079e-170
Chr1	AT1G14260	21	12	1	8	14	8	0.716471	0.183092	0.0446574	0.0757901	0.586567	0.315206	-1.95341	0.483157	0.0183182	1	1.96722	0.0361669
Chr1	AT1G14270	925	1889	529	2531	648	719	27.2765	28.8217	23.6237	23.9781	27.1497	28.3291	0.517642	0.0301228	-0.176288	0.997237	-0.711186	1.52163e-16
Chr1	AT1G14280	469	802	47	278	281	291	21.5627	12.2366	2.0989	2.63371	11.7732	11.4656	-1.70171	4.51277e-08	-0.324291	0.832553	1.36202	2.48964e-20
Chr1	AT1G14290	320	658	275	1385	278	309	11.7052	10.0395	12.2808	13.1212	11.6475	12.1748	1.13804	2.1496e-06	0.130303	1	-1.0251	9.81466e-25
Chr1	AT1G14300	180	220	263	1231	120	134	5.21555	3.35668	11.7449	11.6622	5.02772	5.2797	2.19893	6.25493e-19	0.0954738	1	-2.11519	7.69145e-70
Chr1	AT1G14310	306	417	73	265	181	187	12.2427	6.36243	3.25999	2.51055	7.58347	7.36793	-0.653593	0.0552896	-0.197636	1	0.443287	0.000350694
Chr1	AT1G14315	0	0	0	0	0	1	0	0	0	0	0	0.0394007	NA	NA	Infinite	1	Infinite	0.92616
Chr1	AT1G14320	6493	9929	4462	20768	5259	5472	313.994	151.493	199.261	196.751	220.34	215.601	0.968019	2.63474e-06	0.188625	0.992724	-0.793447	7.94243e-17
Chr1	AT1G14330	124	304	15	69	110	129	4.06795	4.63832	0.66986	0.65369	4.60874	5.08269	-1.89734	2.53008e-06	0.0625023	1	1.9406	2.20149e-19
Chr1	AT1G14340	168	357	63	255	135	136	7.27917	5.44697	2.81341	2.41581	5.65618	5.3585	-0.239451	0.397809	-0.0782467	1	0.143692	0.289238
Chr1	AT1G14345	969	2088	50	270	650	688	81.3023	31.8579	2.23287	2.55792	27.2335	27.1077	-2.90271	7.26006e-26	-0.314224	0.743184	2.57062	3.34109e-103
Chr1	AT1G14350	161	288	37	198	151	134	3.50421	4.3942	1.65232	1.87581	6.32654	5.2797	-0.615424	0.164578	0.184822	1	0.784537	7.08821e-05
Chr1	AT1G14360	370	607	2008	8965	240	263	12.5745	9.26138	89.672	84.9323	10.0554	10.3624	3.87241	1.04149e-69	-0.140567	1	-4.02781	0
Chr1	AT1G14370	200	451	39	207	160	209	5.46256	6.88119	1.74164	1.96107	6.70362	8.23475	-1.03391	0.00274993	0.0644354	1	1.07983	1.36875e-05
Chr1	AT1G14380	367	789	29	150	373	412	7.16145	12.0383	1.29506	1.42107	15.6278	16.2331	-2.31921	1.25048e-13	0.318122	0.853296	2.61947	1.1973e-73
Chr1	AT1G14390	16	33	1	5	13	7	0.444817	0.503502	0.0446574	0.0473688	0.544669	0.275805	-2.65108	0.00832796	-0.411755	1	2.22248	0.023396
Chr1	AT1G14400	1223	2293	1519	6953	1006	903	50.9707	34.9857	67.8345	65.8711	42.149	35.5788	1.66825	1.87938e-15	-0.0303823	1	-1.71477	1.84644e-91
Chr1	AT1G14410	419	613	295	1372	360	385	16.4625	9.35292	13.1739	12.998	15.0832	15.1693	1.0312	8.00356e-06	0.321855	0.705284	-0.72294	3.07078e-13
Chr1	AT1G14420	1	1	0	1	0	3	0.0359032	0.0152576	0	0.00947377	0	0.118202	-1.45698	1	1.25386	1	2.69846	0.846432
Chr1	AT1G14430	43	38	5	14	25	29	1.51967	0.57979	0.223287	0.132633	1.04744	1.14262	-1.60811	0.123	0.093335	1	1.69322	7.094e-06
Chr1	AT1G14440	103	136	34	116	169	154	3.46679	2.07504	1.51835	1.09896	7.0807	6.06771	-0.204427	0.612144	1.20648	0.000771528	1.39871	3.70372e-13
Chr1	AT1G14450	750	1250	526	2663	409	447	38.6462	19.072	23.4898	25.2286	17.1361	17.6121	1.00151	1.96476e-06	-0.403501	0.629067	-1.42008	1.89909e-43
Chr1	AT1G14455	1	3	0	0	0	0	0.120439	0.0457729	0	0	0	0	Neg. infinite	0.31497	Neg. infinite	0.992724	NA	NA
Chr1	AT1G14460	219	529	63	261	253	250	3.66705	8.07128	2.81341	2.47265	10.6001	9.85018	-0.708623	0.011406	0.330841	0.901183	1.02058	2.94643e-14
Chr1	AT1G14470	15	32	8	23	17	19	0.647121	0.488244	0.357259	0.217897	0.71226	0.748613	0.0560919	0.917356	0.489949	1	0.416419	0.190125
Chr1	AT1G14480	27	48	12	22	21	27	1.03867	0.732366	0.535888	0.208423	0.879851	1.06382	-0.286772	0.357127	0.188203	1	0.459639	0.230346
Chr1	AT1G14490	11	6	5	31	9	7	0.949111	0.0915458	0.223287	0.293687	0.377079	0.275805	1.09524	0.0947985	0.501473	1	-0.597997	0.212654
Chr1	AT1G14500	0	0	0	1	0	0	0	0	0	0.00947377	0	0	Infinite	0.941916	NA	NA	Neg. infinite	1
Chr1	AT1G14510	537	745	536	2371	419	399	14.7824	11.3669	23.9363	22.4623	17.5551	15.7209	1.53256	2.48612e-12	0.134037	1	-1.41144	1.00181e-52
Chr1	AT1G14518	0	0	0	0	0	0	0	0	0	0	0	0	NA	NA	NA	NA	NA	NA
Chr1	AT1G14520	62	124	7	70	40	54	2.00022	1.89195	0.312602	0.663164	1.67591	2.12764	-1.17097	0.11413	-0.127543	1	1.02583	0.11977
Chr1	AT1G14530	55	126	31	143	54	53	1.34193	1.92246	1.38438	1.35475	2.26247	2.08824	0.380117	0.539521	0.133945	1	-0.264551	0.32294
Chr1	AT1G14540	1	7	0	1	3	10	0.04272	0.106803	0	0.00947377	0.125693	0.394007	-3.10127	0.319534	1.76239	0.966174	4.8329	0.103921
Chr1	AT1G14549	0	0	0	0	0	0	0	0	0	0	0	0	NA	NA	NA	NA	NA	NA
Chr1	AT1G14550	0	0	0	0	1	0	0	0	0	0	0.0418976	0	NA	NA	Infinite	1	Infinite	0.92616
Chr1	AT1G14560	176	354	59	189	127	136	4.71503	5.4012	2.63478	1.79054	5.321	5.3585	-0.506801	0.0477709	-0.148224	1	0.341748	0.0694274
Chr1	AT1G14570	637	1134	470	2258	523	518	11.6079	17.3021	20.989	21.3918	21.9125	20.4096	0.989483	8.23791e-06	0.0707946	1	-0.934367	5.00122e-26
Chr1	AT1G14580	193	382	25	112	186	181	4.26033	5.82841	1.11643	1.06106	7.79296	7.13153	-1.64856	3.7818e-06	0.21327	1	1.84505	4.50525e-26
Chr1	AT1G14590	164	260	88	378	113	83	6.28131	3.96698	3.92985	3.58108	4.73443	3.27026	0.530197	0.123599	-0.295967	0.985033	-0.84029	0.00011947
Chr1	AT1G14600	67	109	8	30	33	27	1.98743	1.66308	0.357259	0.284213	1.38262	1.06382	-1.74626	0.00146153	-0.731552	0.634948	1.0003	0.00370317
Chr1	AT1G14610	1058	2340	936	4222	1293	1398	11.772	35.7028	41.7993	39.9982	54.1737	55.0822	1.04252	4.4362e-06	0.546438	0.296719	-0.51414	2.11238e-09
Chr1	AT1G14620	244	359	441	2043	222	220	9.22419	5.47749	19.6939	19.3549	9.30128	8.66816	2.38485	3.96315e-25	0.346621	0.724848	-2.05183	1.45496e-91
Chr1	AT1G14630	32	33	5	11	21	20	1.41543	0.503502	0.223287	0.104211	0.879851	0.788014	-1.37999	0.0596642	0.050993	1	1.42153	0.000215969
Chr1	AT1G14640	59	134	44	142	56	39	1.7958	2.04452	1.96492	1.34528	2.34627	1.53663	0.556564	0.513869	-0.12557	1	-0.699948	0.218638
Chr1	AT1G14642	0	3	0	2	0	0	0	0.0457729	0	0.0189475	0	0	-0.545083	1	Neg. infinite	1	Neg. infinite	0.764757
Chr1	AT1G14650	660	1453	1242	5864	644	706	11.2178	22.1693	55.4644	55.5542	26.9821	27.8169	2.16795	4.62281e-24	0.235393	0.976904	-1.95061	1.05351e-114
Chr1	AT1G14660	90	176	7	29	73	61	1.39116	2.68534	0.312602	0.274739	3.05853	2.40344	-2.42986	1.64607e-06	-0.127844	1	2.28553	4.52655e-14
Chr1	AT1G14670	916	2013	994	4203	974	901	21.9813	30.7136	44.3894	39.8182	40.8083	35.5	1.29695	1.33548e-08	0.241109	0.976675	-1.07367	1.09557e-19
Chr1	AT1G14680	11	30	7	47	17	10	0.882716	0.457729	0.312602	0.445267	0.71226	0.394007	0.705411	0.322025	0.335302	1	-0.39017	0.342879
Chr1	AT1G14685	530	891	295	1303	435	442	18.8163	13.5945	13.1739	12.3443	18.2255	17.4151	0.56257	0.0267283	0.127896	1	-0.449701	1.20316e-05
Chr1	AT1G14686	2	0	0	0	0	1	0.137341	0	0	0	0	0.0394007	Neg. infinite	0.918899	-0.715232	1	Infinite	0.92616
Chr1	AT1G14687	27	53	1	10	14	10	2.33539	0.808654	0.0446574	0.0947377	0.586567	0.394007	-2.76497	0.00254491	-0.871819	0.726425	1.87625	0.0104174
Chr1	AT1G14688	0	0	2	0	0	0	0	0	0.0893147	0	0	0	Infinite	0.755771	NA	NA	Neg. infinite	0.764757
Chr1	AT1G14690	501	848	214	930	425	401	10.0394	12.9385	9.55668	8.8106	17.8065	15.7997	0.164529	0.65463	0.119427	1	-0.0601362	0.808164
Chr1	AT1G14700	296	461	59	301	191	197	8.43351	7.03377	2.63478	2.8516	8.00245	7.76194	-0.761794	0.0345095	-0.157484	1	0.590012	0.000235597
Chr1	AT1G14710	826	1764	261	1197	754	810	17.4516	26.9145	11.6556	11.3401	31.5908	31.9146	-0.403455	0.0859255	0.147894	1	0.533659	8.05765e-09
Chr1	AT1G14720	745	1097	100	521	480	520	25.949	16.7376	4.46574	4.93583	20.1109	20.4884	-1.27952	1.25725e-05	-0.0880826	1	1.1777	6.92646e-25
Chr1	AT1G14730	7	25	1	14	11	16	0.292609	0.381441	0.0446574	0.132633	0.460874	0.630411	-0.979538	0.573933	0.727398	0.980523	1.68307	0.0213382
Chr1	AT1G14740	622	1594	906	4161	681	753	16.8831	24.3207	40.4596	39.4203	28.5323	29.6687	1.65441	1.50063e-13	0.285475	0.949802	-1.3886	3.08602e-59
Chr1	AT1G14750	10	10	2	11	15	10	0.224784	0.152576	0.0893147	0.104211	0.628465	0.394007	-0.438975	0.954706	1.03772	0.690644	1.4673	0.019296
Chr1	AT1G14755	0	0	0	0	0	0	0	0	0	0	0	0	NA	NA	NA	NA	NA	NA
Chr1	AT1G14760	3	0	0	3	2	0	0.243816	0	0	0.0284213	0.0837953	0	-0.825864	1	-0.222869	1	0.608981	1
Chr1	AT1G14770	93	113	34	140	64	80	2.9314	1.72411	1.51835	1.32633	2.68145	3.15206	0.113546	0.837732	0.230579	0.995464	0.105347	0.577601
Chr1	AT1G14780	15	23	9	47	20	9	0.331951	0.350925	0.401916	0.445267	0.837953	0.354606	0.856141	0.207953	0.428488	1	-0.441187	0.447328
Chr1	AT1G14790	234	562	59	286	226	242	4.02216	8.57479	2.63478	2.7095	9.46887	9.53497	-0.782619	0.0104338	0.134311	1	0.897949	5.66505e-10
Chr1	AT1G14800	0	4	0	1	2	4	0	0.0610305	0	0.00947377	0.0837953	0.157603	-1.96012	0.885533	1.80517	0.968884	3.72578	0.0775301
Chr1	AT1G14810	1062	2151	831	3687	974	1076	32.7229	32.8192	37.1103	34.9298	40.8083	42.3952	0.921914	5.69319e-05	0.215321	0.981768	-0.723711	4.8258e-17
Chr1	AT1G14820	319	358	42	207	170	141	11.53	5.46223	1.87561	1.96107	7.1226	5.5555	-1.18713	0.103193	-0.384982	1	0.79149	0.00215921
Chr1	AT1G14830	679	1450	201	1019	655	688	11.1822	22.1236	8.97613	9.65377	27.443	27.1077	-0.423748	0.120035	0.211313	0.994823	0.617331	1.69183e-09
Chr1	AT1G14840	495	833	40	170	364	366	9.77916	12.7096	1.78629	1.61054	15.2507	14.4207	-2.24909	2.17859e-14	-0.0387049	1	2.19538	1.31368e-57
Chr1	AT1G14850	252	522	293	1443	287	303	2.68685	7.96448	13.0846	13.6706	12.0246	11.9384	1.55179	1.36839e-10	0.477745	0.505849	-1.09143	7.38854e-28
Chr1	AT1G14860	4	7	1	10	1	4	0.198652	0.106803	0.0446574	0.0947377	0.0418976	0.157603	0.0734577	0.893606	-0.327481	1	-0.417802	0.669085
Chr1	AT1G14870	55	41	4	40	38	38	3.35248	0.625563	0.178629	0.378951	1.59211	1.49723	-1.23155	0.650418	0.308246	1	1.53253	0.000275631
Chr1	AT1G14880	486	2189	16	105	184	195	28.7959	33.3989	0.714518	0.994746	7.70917	7.68314	-4.06242	0.0258809	-1.80077	0.616457	2.23625	1.70335e-31
Chr1	AT1G14890	161	252	125	704	120	127	11.947	3.84492	5.58217	6.66953	5.02772	5.00389	1.27315	1.04669e-06	0.0657431	1	-1.22183	4.09539e-09
Chr1	AT1G14900	126	87	21	150	130	145	8.02996	1.32741	0.937805	1.42107	5.44669	5.7131	-0.317501	0.986686	0.996131	0.321662	1.30713	1.20383e-09
Chr1	AT1G14910	427	941	499	2164	387	411	7.51307	14.3574	22.284	20.5012	16.2144	16.1937	1.41919	2.45374e-09	0.104949	1	-1.33223	1.47542e-45
Chr1	AT1G14920	521	926	22	80	356	366	17.1321	14.1286	0.982462	0.757901	14.9156	14.4207	-3.32719	4.47812e-27	-0.166684	1	3.14498	3.35608e-92
Chr1	AT1G14930	0	3	0	2	0	2	0	0.0457729	0	0.0189475	0	0.0788014	-0.545083	1	0.609003	1	1.1135	1
Chr1	AT1G14940	0	0	0	2	0	0	0	0	0	0.0189475	0	0	Infinite	0.509716	NA	NA	Neg. infinite	0.764757
Chr1	AT1G14950	0	0	0	0	0	0	0	0	0	0	0	0	NA	NA	NA	NA	NA	NA
Chr1	AT1G14960	0	0	0	0	0	0	0	0	0	0	0	0	NA	NA	NA	NA	NA	NA
Chr1	AT1G14970	121	138	22	106	75	75	2.85277	2.10555	0.982462	1.00422	3.14232	2.95505	-0.747138	0.278529	-0.0507285	1	0.685459	0.00433363
Chr1	AT1G14980	1267	1345	6338	30335	760	865	79.3722	20.5215	283.038	287.387	31.8422	34.0816	4.06897	2.82545e-78	0.0340677	1	-4.04522	0
Chr1	AT1G14990	204	342	31	127	84	93	11.5774	5.21811	1.38438	1.20317	3.5194	3.66427	-1.36047	0.000101618	-0.803275	0.124268	0.542174	0.00548561
Chr1	AT1G15000	183	274	56	313	137	146	8.71122	4.18059	2.50081	2.96529	5.73998	5.7525	-0.046852	0.911005	0.105873	1	0.138772	0.798149
Chr1	AT1G15002	1	5	2	14	2	2	0.141364	0.0762881	0.0893147	0.132633	0.0837953	0.0788014	1.80886	0.154943	0.451157	1	-1.38401	0.104305
Chr1	AT1G15010	42	29	1	9	18	13	5.49339	0.442471	0.0446574	0.0852639	0.754158	0.512209	-2.91346	0.182743	-0.559667	1	2.3475	0.000273941
Chr1	AT1G15015	1	0	0	0	0	1	0.0831061	0	0	0	0	0.0394007	Neg. infinite	1	0.284768	1	Infinite	0.92616
Chr1	AT1G15020	272	504	106	456	189	215	6.0887	7.68984	4.73368	4.32004	7.91866	8.47115	-0.0392412	0.904476	-0.0981348	1	-0.0750503	0.846432
Chr1	AT1G15030	449	873	90	466	395	377	12.4678	13.3199	4.01916	4.41478	16.5496	14.8541	-0.898824	0.00217167	0.0814835	1	0.963656	6.41061e-15
Chr1	AT1G15040	13	7	1	8	13	10	0.605645	0.106803	0.0446574	0.0757901	0.544669	0.394007	-1.24152	0.760746	0.788405	0.861061	2.02566	0.00508913
Chr1	AT1G15045	0	0	0	0	0	0	0	0	0	0	0	0	NA	NA	NA	NA	NA	NA
Chr1	AT1G15050	3	1	0	1	1	0	0.212691	0.0152576	0	0.00947377	0.0418976	0	-2.65318	0.79214	-1.45859	1	1.19394	1
Chr1	AT1G15060	318	664	102	501	219	265	6.6089	10.1311	4.55505	4.74636	9.17558	10.4412	-0.314279	0.342937	-0.152255	1	0.144445	0.421828
Chr1	AT1G15080	37	86	2	4	37	28	1.26482	1.31216	0.0893147	0.0378951	1.55021	1.10322	-3.49346	9.31539e-07	-0.019785	1	3.4558	1.07761e-10
Chr1	AT1G15090	0	0	0	0	0	0	0	0	0	0	0	0	NA	NA	NA	NA	NA	NA
Chr1	AT1G15100	92	213	15	111	80	73	8.28537	3.24987	0.66986	1.05159	3.35181	2.87625	-1.03751	0.0504516	-0.0993184	1	0.919487	0.0105788
Chr1	AT1G15110	47	68	24	103	31	35	1.04176	1.03752	1.07178	0.975798	1.29883	1.37902	0.517965	0.352782	-0.0126646	1	-0.544105	0.0869279
Chr1	AT1G15120	2199	2670	1129	5377	1088	1315	99.596	40.7379	50.4182	50.9404	45.5846	51.8119	0.706534	0.00272054	-0.271149	1	-0.989421	9.27367e-33
Chr1	AT1G15125	749	868	21	112	739	808	40.7238	13.2436	0.937805	1.06106	30.9624	31.8358	-3.37651	7.4661e-05	0.675267	0.207906	4.04053	8.95791e-199
Chr1	AT1G15130	711	1600	455	1988	620	679	12.7147	24.4122	20.3191	18.8339	25.9765	26.7531	0.53903	0.053031	0.0553034	1	-0.501967	9.12543e-08
Chr1	AT1G15140	1546	3635	505	2325	1065	1143	50.4815	55.4615	22.552	22.0265	44.621	45.035	-0.429306	0.0775463	-0.334415	0.689255	0.0761647	0.457139
Chr1	AT1G15150	10	59	1	7	16	14	0.311972	0.9002	0.0446574	0.0663164	0.670362	0.55161	-2.69184	0.210303	-0.138716	1	2.52555	9.13439e-05
Chr1	AT1G15160	29	99	17	68	42	41	0.980331	1.5105	0.759175	0.644216	1.7597	1.61543	-0.0105005	0.832944	0.346913	1	0.334982	0.224155
Chr1	AT1G15165	69	158	16	91	59	85	2.01683	2.4107	0.714518	0.862113	2.47196	3.34906	-0.742128	0.175955	0.228245	1	0.951578	0.01065
Chr1	AT1G15170	114	274	47	215	102	74	3.42075	4.18059	2.0989	2.03686	4.27356	2.91565	-0.115999	0.740798	-0.232295	1	-0.134951	0.721241
Chr1	AT1G15175	124	227	23	98	70	77	7.1829	3.46348	1.02712	0.928429	2.93284	3.03385	-1.1082	0.00624931	-0.414112	0.855878	0.678093	0.00250619
Chr1	AT1G15180	412	1011	471	1996	392	367	12.4427	15.4255	21.0336	18.9096	16.4239	14.4601	1.2845	2.29599e-07	0.000879672	1	-1.30265	9.81401e-32
Chr1	AT1G15190	2	4	4	24	1	4	0.121802	0.0610305	0.178629	0.22737	0.0418976	0.157603	2.51492	0.0121087	0.576381	1	-1.95657	0.00505489
Chr1	AT1G15200	601	1227	537	2761	450	525	14.5822	18.7211	23.981	26.1571	18.8539	20.6854	1.21532	2.28566e-08	-0.0424987	1	-1.27515	1.00993e-24
Chr1	AT1G15210	0	0	2	12	6	7	0	0	0.0893147	0.113685	0.251386	0.275805	Infinite	0.00286343	Infinite	0.0105344	0.443178	0.803864
Chr1	AT1G15215	125	222	54	264	96	90	4.40429	3.38719	2.4115	2.50107	4.02217	3.54606	0.2318	0.546973	-0.0617098	1	-0.309131	0.0785911
Chr1	AT1G15220	111	140	12	80	66	51	5.14729	2.13607	0.535888	0.757901	2.76524	2.00944	-1.2969	0.0378708	-0.336383	1	0.948532	0.040239
Chr1	AT1G15230	249	436	743	4031	142	164	16.9328	6.65232	33.1804	38.1888	5.94947	6.46172	3.1091	1.83743e-38	-0.331823	0.884685	-3.45661	2.88458e-44
Chr1	AT1G15240	481	1019	185	976	384	432	6.53049	15.5475	8.26161	9.2464	16.0887	17.0211	-0.00950118	0.995759	-0.00533553	1	-0.0135552	0.688271
Chr1	AT1G15250	184	347	167	740	122	141	15.8956	5.2944	7.45778	7.01059	5.11151	5.5555	1.18831	2.61274e-05	-0.166509	1	-1.3712	4.37115e-25
Chr1	AT1G15260	373	717	30	126	171	209	32.1043	10.9397	1.33972	1.19369	7.1645	8.23475	-2.35935	2.31674e-14	-0.669996	0.117686	1.67276	5.26744e-24
Chr1	AT1G15270	1515	2492	780	3931	842	961	72.0684	38.022	34.8327	37.2414	35.2778	37.8641	0.561171	0.00535913	-0.335083	0.794481	-0.911215	9.03375e-22
Chr1	AT1G15280	734	1329	494	2304	543	576	11.5732	20.2774	22.0607	21.8276	22.7504	22.6948	0.823096	0.000280757	-0.0427202	1	-0.881715	3.3711e-23
Chr1	AT1G15290	1883	4950	1322	5926	2276	2426	16.6874	75.5252	59.037	56.1415	95.359	95.5861	0.562584	0.0833523	0.380056	0.798243	-0.202419	0.0309783
Chr1	AT1G15300	26	48	16	32	28	36	0.6326	0.732366	0.714518	0.303161	1.17313	1.41843	0.192325	0.886237	0.630954	0.83898	0.422842	0.246338
Chr1	AT1G15310	23	74	6	12	29	43	0.529593	1.12906	0.267944	0.113685	1.21503	1.69423	-1.504	0.0212531	0.522781	0.985873	2.005	6.82939e-06
Chr1	AT1G15320	0	0	1	1	0	1	0	0	0.0446574	0.00947377	0	0.0394007	Infinite	0.535489	Infinite	1	-1.37657	1
Chr1	AT1G15330	0	0	0	1	1	0	0	0	0	0.00947377	0.0418976	0	Infinite	0.941916	Infinite	1	1.19394	1
Chr1	AT1G15340	664	1793	713	3617	810	931	23.0933	27.3569	31.8407	34.2666	33.9371	36.6821	1.24322	6.01735e-08	0.426306	0.785752	-0.837216	1.59777e-16
Chr1	AT1G15350	367	441	56	306	182	159	15.8818	6.72861	2.50081	2.89897	7.62537	6.26471	-0.933982	0.154123	-0.493017	0.971759	0.429507	0.089727
Chr1	AT1G15360	0	0	2	9	0	0	0	0	0.0893147	0.0852639	0	0	Infinite	0.00839658	NA	NA	Neg. infinite	0.00775484
Chr1	AT1G15370	436	640	105	578	248	249	19.9407	9.76488	4.68902	5.47584	10.3906	9.81078	-0.391609	0.425611	-0.320404	0.894157	0.0575196	1
Chr1	AT1G15380	18	19	4	20	24	16	0.703663	0.289895	0.178629	0.189475	1.00554	0.630411	-0.388154	0.918899	0.840209	0.705138	1.21849	0.0178467
Chr1	AT1G15385	0	2	0	0	1	0	0	0.0305153	0	0	0.0418976	0	Neg. infinite	0.776042	0.271291	1	Infinite	0.92616
Chr1	AT1G15390	508	744	375	1842	322	319	30.4345	11.3517	16.7465	17.4507	13.491	12.5688	1.13886	1.69865e-07	-0.172134	1	-1.32458	1.25416e-43
Chr1	AT1G15400	416	653	307	1452	196	205	25.7836	9.96323	13.7098	13.7559	8.21194	8.07715	1.06518	3.99276e-06	-0.606342	0.247528	-1.68587	1.07553e-55
Chr1	AT1G15405	134	126	14	162	16	28	32.2223	1.92246	0.625203	1.53475	0.670362	1.10322	-0.667213	0.941916	-1.87892	0.49058	-1.22164	0.20862
Chr1	AT1G15410	259	590	180	894	239	253	6.96259	9.002	8.03833	8.46955	10.0135	9.96838	0.741075	0.00720563	0.102559	1	-0.656937	2.40857e-09
Chr1	AT1G15415	5	2	0	3	1	6	0.522204	0.0305153	0	0.0284213	0.0418976	0.236404	-1.84913	0.909941	0.502928	1	2.34766	0.626381
Chr1	AT1G15420	236	259	624	2791	179	217	9.29329	3.95172	27.8662	26.4413	7.49968	8.54995	3.0824	1.6742e-42	0.403034	0.86625	-2.69004	2.82023e-158
Chr1	AT1G15430	105	188	17	94	79	91	4.33476	2.86843	0.759175	0.890534	3.30991	3.58546	-1.09588	0.0256243	0.0503794	1	1.13032	3.2629e-06
Chr1	AT1G15440	240	336	708	3172	260	261	4.86362	5.12656	31.6174	30.0508	10.8934	10.2836	3.0993	6.48849e-43	0.638505	0.1155	-2.47385	8.16408e-148
Chr1	AT1G15450	0	0	0	0	0	0	0	0	0	0	0	0	NA	NA	NA	NA	NA	NA
Chr1	AT1G15460	1	1	0	4	1	0	0.0170963	0.0152576	0	0.0378951	0.0418976	0	0.543019	0.669568	-0.253776	1	-0.806056	0.828278
Chr1	AT1G15470	247	393	25	117	153	160	7.33612	5.99625	1.11643	1.10843	6.41034	6.30411	-1.81773	3.87315e-07	-0.220626	1	1.58262	4.3848e-18
Chr1	AT1G15480	105	164	153	659	141	124	2.84453	2.50225	6.83258	6.24321	5.90757	4.88569	1.98332	8.46563e-12	0.788858	0.120195	-1.20857	6.9823e-19
Chr1	AT1G15490	100	212	34	91	81	118	2.13339	3.23462	1.51835	0.862113	3.39371	4.64928	-0.62724	0.0309837	0.219431	1	0.829135	0.0299984
Chr1	AT1G15500	1961	4037	3946	18037	2192	2335	53.1043	61.595	176.218	170.878	91.8396	92.0007	2.29337	1.83256e-27	0.461924	0.500254	-1.84873	2.32654e-93
Chr1	AT1G15510	155	274	154	667	158	150	4.17161	4.18059	6.87723	6.319	6.61983	5.91011	1.34953	2.80796e-06	0.358599	0.835715	-1.00644	3.58066e-14
Chr1	AT1G15520	43	109	4	32	61	64	0.465204	1.66308	0.178629	0.303161	2.55576	2.52165	-1.8515	0.00602157	0.630016	0.721799	2.46168	2.38233e-13
Chr1	AT1G15530	123	390	16	124	153	162	4.36902	5.95047	0.714518	1.17475	6.41034	6.38291	-1.59312	0.0771615	0.252814	1	1.82379	8.49668e-19
Chr1	AT1G15540	0	0	2	2	0	1	0	0	0.0893147	0.0189475	0	0.0394007	Infinite	0.323932	Infinite	1	-2.37657	0.713801
Chr1	AT1G15550	47	83	96	412	33	37	1.94837	1.26638	4.28711	3.90319	1.38262	1.45783	2.38358	4.43171e-12	-0.0598765	1	-2.45908	2.29049e-36
Chr1	AT1G15560	0	0	0	0	0	0	0	0	0	0	0	0	NA	NA	NA	NA	NA	NA
Chr1	AT1G15570	117	158	83	391	155	148	2.31274	2.4107	3.70656	3.70424	6.49414	5.83131	1.10171	0.000354238	0.916016	0.0252328	-0.19836	0.202607
Chr1	AT1G15580	19	34	9	48	15	16	1.59799	0.518759	0.401916	0.454741	0.628465	0.630411	0.425168	0.548164	0.0633807	1	-0.377641	0.357793
Chr1	AT1G15590	0	0	0	0	0	0	0	0	0	0	0	0	NA	NA	NA	NA	NA	NA
Chr1	AT1G15600	0	0	0	0	0	0	0	0	0	0	0	0	NA	NA	NA	NA	NA	NA
Chr1	AT1G15610	0	2	0	0	1	0	0	0.0305153	0	0	0.0418976	0	Neg. infinite	0.776042	0.271291	1	Infinite	0.92616
Chr1	AT1G15620	0	4	0	0	0	1	0	0.0610305	0	0	0	0.0394007	Neg. infinite	0.69155	-0.806034	1	Infinite	0.92616
Chr1	AT1G15630	0	0	0	0	0	1	0	0	0	0	0	0.0394007	NA	NA	Infinite	1	Infinite	0.92616
Chr1	AT1G15640	0	0	1	0	0	0	0	0	0.0446574	0	0	0	Infinite	0.941916	NA	NA	Neg. infinite	1
Chr1	AT1G15650	0	0	0	0	0	0	0	0	0	0	0	0	NA	NA	NA	NA	NA	NA
Chr1	AT1G15660	206	322	18	117	229	232	3.52961	4.91296	0.803833	1.10843	9.59456	9.14096	-1.76021	2.16961e-05	0.612144	0.196102	2.35789	5.67937e-40
Chr1	AT1G15670	133	167	17	74	125	140	6.05118	2.54802	0.759175	0.701059	5.23721	5.5161	-1.38342	0.0056042	0.577683	0.339846	1.94912	1.15933e-21
Chr1	AT1G15680	0	0	0	1	0	0	0	0	0	0.00947377	0	0	Infinite	0.941916	NA	NA	Neg. infinite	1
Chr1	AT1G15690	6735	17204	5531	24356	7784	8109	125.911	262.492	247	230.743	326.131	319.5	0.800487	0.00147376	0.322903	0.948508	-0.497143	2.80604e-06
Chr1	AT1G15700	51	58	58	255	48	44	2.85728	0.884942	2.59013	2.41581	2.01109	1.73363	1.83353	1.06302e-06	0.493682	0.798243	-1.35065	8.71844e-11
Chr1	AT1G15710	187	429	38	185	164	172	9.85345	6.54552	1.69698	1.75265	6.87121	6.77692	-1.05345	0.0018042	0.0168685	1	1.05184	4.45218e-10
Chr1	AT1G15720	35	45	18	86	26	30	1.67634	0.686593	0.803833	0.814744	1.08934	1.18202	0.677716	0.198812	0.246835	1	-0.443183	0.177294
Chr1	AT1G15730	620	1442	214	967	557	687	16.7768	22.0015	9.55668	9.16113	23.337	27.0683	-0.354354	0.120767	0.162051	1	0.497698	0.000455704
Chr1	AT1G15740	1126	2158	508	2361	801	862	19.644	32.926	22.6859	22.3676	33.56	33.9634	0.20207	0.485131	-0.129608	1	-0.348204	7.78472e-05
Chr1	AT1G15750	968	1803	516	2374	1117	1162	10.8971	27.5095	23.0432	22.4907	46.7997	45.7836	0.456387	0.0604239	0.564433	0.206956	0.0918632	0.354586
Chr1	AT1G15757	0	0	0	0	0	0	0	0	0	0	0	0	NA	NA	NA	NA	NA	NA
Chr1	AT1G15760	8	14	4	6	7	5	0.920728	0.213607	0.178629	0.0568426	0.293284	0.197004	-0.182117	0.602501	-0.0346382	1	0.132861	0.630835
Chr1	AT1G15770	0	0	0	0	0	0	0	0	0	0	0	0	NA	NA	NA	NA	NA	NA
Chr1	AT1G15772	0	0	0	0	0	0	0	0	0	0	0	0	NA	NA	NA	NA	NA	NA
Chr1	AT1G15780	437	1354	163	806	564	598	4.90917	20.6588	7.27915	7.63586	23.6303	23.5616	-0.423163	0.448092	0.327818	1	0.729333	3.37513e-12
Chr1	AT1G15790	81	140	22	88	37	40	3.09051	2.13607	0.982462	0.833692	1.55021	1.57603	-0.560009	0.229804	-0.691982	0.597196	-0.147292	0.889322
Chr1	AT1G15800	60	106	13	100	48	53	1.61357	1.61731	0.580546	0.947377	2.01109	2.08824	-0.387447	0.860754	0.116765	1	0.488261	0.413156
Chr1	AT1G15810	260	404	81	299	230	259	8.47791	6.16408	3.61725	2.83266	9.63646	10.2048	-0.341953	0.231694	0.36319	0.692292	0.690991	1.16585e-08
Chr1	AT1G15820	74160	163889	23303	117217	46200	47766	3714.65	2500.56	1040.65	1110.49	1935.67	1882.01	-0.370436	0.225069	-0.457374	0.763951	-0.105021	0.549941
Chr1	AT1G15825	31	108	39	285	25	28	5.70851	1.64782	1.74164	2.70002	1.04744	1.10322	1.54034	0.0150634	-0.418056	0.993502	-1.98149	0.000534725
Chr1	AT1G15830	124	369	148	1168	92	111	5.97997	5.63006	6.60929	11.0654	3.85458	4.37348	1.67855	0.0166752	-0.338453	0.97956	-2.03861	0.00246122
Chr1	AT1G15840	0	0	0	0	0	0	0	0	0	0	0	0	NA	NA	NA	NA	NA	NA
Chr1	AT1G15850	0	0	0	0	0	0	0	0	0	0	0	0	NA	NA	NA	NA	NA	NA
Chr1	AT1G15860	412	649	421	1903	244	242	12.8877	9.9022	18.8007	18.0286	10.223	9.53497	1.49968	4.31566e-11	-0.316335	0.8839	-1.83033	1.09583e-73
Chr1	AT1G15870	19	23	28	107	11	22	0.988499	0.350925	1.25041	1.01369	0.460874	0.866816	2.0771	0.000132974	0.389752	1	-1.6993	4.31874e-07
Chr1	AT1G15880	279	598	328	1499	235	273	10.8582	9.12406	14.6476	14.2012	9.84595	10.7564	1.48671	1.40005e-09	0.0871282	1	-1.41737	1.13937e-42
Chr1	AT1G15885	89	133	28	163	48	39	7.74603	2.02926	1.25041	1.54422	2.01109	1.53663	0.0267887	0.785566	-0.549419	0.801775	-0.589953	0.00929072
Chr1	AT1G15890	59	176	9	30	50	68	1.4207	2.68534	0.401916	0.284213	2.09488	2.67925	-1.9449	0.00297529	-0.0540306	1	1.86965	6.00676e-10
Chr1	AT1G15900	5	2	0	1	3	2	1.02603	0.0305153	0	0.00947377	0.125693	0.0788014	-3.43409	0.540969	0.053088	1	3.48423	0.151443
Chr1	AT1G15910	206	455	177	905	260	271	3.80441	6.94222	7.90435	8.57376	10.8934	10.6776	1.09355	3.91612e-05	0.567463	0.354153	-0.544183	2.96006e-07
Chr1	AT1G15920	139	277	178	976	106	130	5.52646	4.22636	7.94901	9.2464	4.44115	5.12209	1.80249	4.51411e-12	0.0402778	1	-1.77936	7.04556e-17
Chr1	AT1G15930	2134	2861	4479	20364	1559	1705	92.5201	43.6521	200.02	192.924	65.3184	67.1782	2.64548	1.15772e-37	0.15803	1	-2.50013	5.15273e-161
Chr1	AT1G15940	282	547	608	2642	371	358	4.20389	8.34592	27.1517	25.0297	15.544	14.1055	2.40202	1.485e-25	0.671349	0.10626	-1.74721	9.09957e-79
Chr1	AT1G15950	708	1765	523	2571	626	698	14.4608	26.9297	23.3558	24.3571	26.2279	27.5017	0.747718	0.00182826	0.00618143	1	-0.760955	4.68609e-19
Chr1	AT1G15960	166	342	21	67	155	141	3.39945	5.21811	0.937805	0.634742	6.49414	5.5555	-1.93339	4.76346e-08	0.0918355	1	2.00827	2.02579e-22
Chr1	AT1G15970	199	374	225	1027	167	146	5.46296	5.70635	10.0479	9.72956	6.99691	5.7525	1.52893	5.06949e-09	-0.0206024	1	-1.56567	1.76617e-39
Chr1	AT1G15980	2806	7420	989	4509	2405	2597	95.0851	113.212	44.1661	42.7172	100.764	102.324	-0.424535	0.23196	-0.111416	1	0.293147	0.000614775
Chr1	AT1G15990	2	6	7	8	1	2	0.0567061	0.0915458	0.312602	0.0757901	0.0418976	0.0788014	2.1057	0.597926	-0.481124	1	-2.60787	0.360109
Chr1	AT1G16000	160	267	162	769	126	141	13.5545	4.07379	7.23449	7.28533	5.2791	5.5555	1.48258	4.53333e-08	0.143243	1	-1.35441	1.06667e-25
Chr1	AT1G16010	435	834	288	1518	353	382	12.9529	12.7249	12.8613	14.3812	14.7899	15.0511	0.848987	0.000195678	0.0641572	1	-0.801437	9.7256e-11
Chr1	AT1G16020	294	570	31	147	182	267	6.44308	8.69685	1.38438	1.39264	7.62537	10.52	-1.88907	5.78715e-09	-0.0956452	1	1.77652	4.47036e-05
Chr1	AT1G16022	0	3	3	12	0	0	0	0.0457729	0.133972	0.113685	0	0	3.1485	0.0472245	Neg. infinite	1	Neg. infinite	0.00109401
Chr1	AT1G16025	0	0	0	0	0	0	0	0	0	0	0	0	NA	NA	NA	NA	NA	NA
Chr1	AT1G16030	80	174	8137	37723	74	100	2.40362	2.65483	363.377	357.379	3.10043	3.94007	7.92047	2.63942e-189	0.329384	0.976904	-7.60916	0
Chr1	AT1G16040	111	228	359	1777	86	92	4.14033	3.47874	16.032	16.8349	3.6032	3.62487	3.03795	1.63509e-34	-0.0621232	1	-3.11738	2.94079e-148
Chr1	AT1G16060	98	181	0	3	57	62	2.12441	2.76163	0	0.0284213	2.38817	2.44284	-6.86534	2.26887e-16	-0.385588	0.934681	6.46244	1.03122e-29
Chr1	AT1G16070	42	23	23	128	30	35	1.45278	0.350925	1.02712	1.21264	1.25693	1.37902	1.2755	0.00682767	0.581867	0.948162	-0.698137	0.00553367
Chr1	AT1G16080	1635	3653	1430	6475	1173	1241	66.9062	55.7361	63.86	61.3426	49.1459	48.8963	1.02069	4.88626e-06	-0.245736	0.894656	-1.28458	1.09171e-52
Chr1	AT1G16090	61	90	3	12	18	29	2.73096	1.37319	0.133972	0.113685	0.754158	1.14262	-2.91873	1.06321e-05	-0.897706	0.523161	2.0071	0.000123243
Chr1	AT1G16100	0	0	0	0	0	0	0	0	0	0	0	0	NA	NA	NA	NA	NA	NA
Chr1	AT1G16110	197	450	5	29	165	197	5.47464	6.86593	0.223287	0.274739	6.91311	7.76194	-3.91611	1.28191e-19	0.0501506	1	3.94763	1.03105e-61
Chr1	AT1G16120	1	2	0	0	0	0	0.029853	0.0305153	0	0	0	0	Neg. infinite	0.501461	Neg. infinite	1	NA	NA
Chr1	AT1G16130	39	129	3	5	42	62	1.00295	1.96823	0.133972	0.0473688	1.7597	2.44284	-3.36593	0.000548932	0.266194	1	3.61016	5.31901e-11
Chr1	AT1G16150	2	6	2	6	5	5	0.0568443	0.0915458	0.0893147	0.0568426	0.209488	0.197004	0.701013	0.93479	1.26878	0.94528	0.546789	0.497611
Chr1	AT1G16160	0	0	0	3	0	1	0	0	0	0.0284213	0	0.0394007	Infinite	0.47856	Infinite	1	-0.471467	0.9529
Chr1	AT1G16170	189	448	27	198	150	144	12.1445	6.83542	1.20575	1.87581	6.28465	5.6737	-1.25532	0.00651154	-0.215545	0.976904	1.02078	0.000993608
Chr1	AT1G16180	1289	3117	1744	8295	1108	1178	36.4437	47.558	77.8824	78.5849	46.4226	46.414	1.6217	3.02325e-14	-0.0445106	1	-1.68524	2.56866e-89
Chr1	AT1G16190	216	404	79	353	185	203	5.12188	6.16408	3.52793	3.34424	7.75106	7.99834	-0.110977	0.783014	0.170113	1	0.264838	0.0659603
Chr1	AT1G16210	556	1285	932	4907	415	469	27.3218	19.606	41.6207	46.4878	17.3875	18.4789	2.04384	7.11279e-22	-0.166914	0.992724	-2.22942	3.58406e-38
Chr1	AT1G16220	28	48	2	21	21	48	1.03122	0.732366	0.0893147	0.198949	0.879851	1.89123	-1.6709	0.0879935	0.674208	0.979879	2.32878	0.0913248
Chr1	AT1G16225	0	0	0	0	0	0	0	0	0	0	0	0	NA	NA	NA	NA	NA	NA
Chr1	AT1G16230	0	0	0	0	0	0	0	0	0	0	0	0	NA	NA	NA	NA	NA	NA
Chr1	AT1G16240	1307	1296	465	2189	465	522	49.8679	19.7739	20.7657	20.7381	19.4824	20.5672	0.27873	0.461582	-0.695067	0.976675	-0.983415	1.04424e-27
Chr1	AT1G16250	189	264	24	130	118	118	5.22534	4.02801	1.07178	1.23159	4.94392	4.64928	-1.29605	0.00217612	-0.157871	1	1.12503	5.32787e-08
Chr1	AT1G16260	214	603	83	378	212	224	5.90952	9.20035	3.70656	3.58108	8.8823	8.82576	-0.34222	0.385681	0.0274413	1	0.349042	0.0128808
Chr1	AT1G16270	251	655	174	753	326	348	3.32585	9.99374	7.77038	7.13375	13.6586	13.7114	0.525773	0.15014	0.491013	0.542875	-0.0545535	0.899951
Chr1	AT1G16280	167	260	234	1206	137	123	5.82837	3.96698	10.4498	11.4254	5.73998	4.84629	2.05962	1.30551e-16	0.0936269	1	-1.98019	6.35457e-42
Chr1	AT1G16290	0	0	0	1	0	0	0	0	0	0.00947377	0	0	Infinite	0.941916	NA	NA	Neg. infinite	1
Chr1	AT1G16300	77	81	25	160	52	73	1.62684	1.23587	1.11643	1.5158	2.17868	2.87625	0.356559	0.279773	0.37476	0.970913	0.00764138	0.882248
Chr1	AT1G16310	46	93	6	25	35	27	1.42302	1.41896	0.267944	0.236844	1.46642	1.06382	-1.7051	0.00473849	-0.294618	1	1.3937	0.00017175
Chr1	AT1G16320	472	1174	533	2267	414	401	25.6431	17.9125	23.8024	21.477	17.3456	15.7997	1.25806	2.96532e-07	-0.104301	1	-1.38156	1.34673e-42
Chr1	AT1G16330	24	27	12	43	43	44	0.335613	0.411956	0.535888	0.407372	1.8016	1.73363	0.517689	0.540986	1.50428	0.0218926	0.975934	0.000529048
Chr1	AT1G16340	258	368	171	817	183	178	6.31025	5.61481	7.63641	7.74007	7.66727	7.01333	0.979848	0.00011163	-0.00606045	1	-0.999178	9.28708e-17
Chr1	AT1G16350	633	1316	1302	5975	601	665	21.544	20.079	58.1439	56.6058	25.1805	26.2015	2.32032	3.04495e-27	0.246788	0.949469	-2.09096	6.35826e-129
Chr1	AT1G16360	7	3	1	4	7	2	0.260824	0.0457729	0.0446574	0.0378951	0.293284	0.0788014	-0.829323	0.880334	0.411282	1	1.23902	0.5132
Chr1	AT1G16370	16	24	2	16	8	6	0.63868	0.366183	0.0893147	0.15158	0.335181	0.236404	-1.03401	0.481612	-0.710157	0.986408	0.309953	1
Chr1	AT1G16380	0	0	0	0	0	0	0	0	0	0	0	0	NA	NA	NA	NA	NA	NA
Chr1	AT1G16390	111	197	9	67	81	86	4.33925	3.00575	0.401916	0.634742	3.39371	3.38846	-1.83807	0.000396592	-0.0477162	1	1.7744	9.53764e-11
Chr1	AT1G16400	88	302	16	79	91	117	2.66112	4.6078	0.714518	0.748428	3.81269	4.60988	-1.55552	0.0702179	0.0606519	1	1.59335	8.62883e-13
Chr1	AT1G16410	2734	9797	196	824	3261	3522	73.0479	149.479	8.75284	7.80638	136.628	138.769	-3.05432	0.00809184	0.0932988	1	3.1246	4.4525e-239
Chr1	AT1G16420	3	2	1	0	1	5	0.122263	0.0305153	0.0446574	0	0.0418976	0.197004	-0.650981	0.600306	0.859667	1	1.5049	0.352773
Chr1	AT1G16430	105	119	27	151	59	43	8.24625	1.81566	1.20575	1.43054	2.47196	1.69423	-0.129869	0.962466	-0.393026	1	-0.273887	0.302919
Chr1	AT1G16440	7	2	0	0	2	0	0.263773	0.0305153	0	0	0.0837953	0	Neg. infinite	0.398955	-1.64957	1	Infinite	0.764757
Chr1	AT1G16445	74	73	22	118	51	61	3.39998	1.11381	0.982462	1.1179	2.13678	2.40344	0.120294	0.629012	0.309316	0.991889	0.179327	0.749049
Chr1	AT1G16450	0	0	0	0	0	0	0	0	0	0	0	0	NA	NA	NA	NA	NA	NA
Chr1	AT1G16460	1329	1963	195	921	735	797	30.1841	29.9507	8.70819	8.72534	30.7948	31.4024	-1.22633	5.67152e-06	-0.309678	0.882831	0.902928	5.43809e-21
Chr1	AT1G16470	1023	1261	117	691	585	672	25.0559	19.2399	5.22491	6.54637	24.5101	26.4773	-1.30284	0.0398699	-0.109569	1	1.18128	2.8041e-13
Chr1	AT1G16480	35	66	7	30	45	30	0.82825	1.007	0.312602	0.284213	1.88539	1.18202	-1.01705	0.126743	0.428235	0.979581	1.42935	0.00988465
Chr1	AT1G16489	0	1	0	1	1	0	0	0.0152576	0	0.00947377	0.0418976	0	0.0398798	1	1.27129	1	1.19394	1
Chr1	AT1G16490	20	32	3	17	17	15	1.04441	0.488244	0.133972	0.161054	0.71226	0.591011	-1.10856	0.280609	0.115374	1	1.2094	0.028902
Chr1	AT1G16500	73	180	44	211	30	44	4.47695	2.74637	1.96492	1.99896	1.25693	1.73363	0.445058	0.372301	-0.873499	0.251916	-1.33806	3.61284e-09
Chr1	AT1G16510	38	90	2	12	20	16	3.05288	1.37319	0.0893147	0.113685	0.837953	0.630411	-2.86577	8.08789e-05	-0.926816	0.475533	1.92022	0.000445148
Chr1	AT1G16515	13	7	1	1	1	2	3.44576	0.106803	0.0446574	0.00947377	0.0418976	0.0788014	-2.4078	0.234728	-2.16817	0.948162	0.23571	0.826958
Chr1	AT1G16520	158	188	112	545	134	143	4.59331	2.86843	5.00162	5.1632	5.61428	5.6343	1.19932	1.17782e-05	0.424612	0.693495	-0.786152	8.54337e-09
Chr1	AT1G16530	24	39	1	7	9	12	1.10999	0.595047	0.0446574	0.0663164	0.377079	0.472809	-2.79131	0.00404946	-0.773623	0.897447	2.00255	0.0065942
Chr1	AT1G16540	120	226	17	128	93	88	1.39162	3.44822	0.759175	1.21264	3.89648	3.46726	-1.06578	0.0432211	-0.0840756	1	0.965192	0.00462352
Chr1	AT1G16560	629	1037	364	1369	436	456	18.9391	15.8222	16.2553	12.9696	18.2674	17.9667	0.523519	0.0789539	-0.0820352	1	-0.620299	0.00647789
Chr1	AT1G16570	232	430	101	535	176	174	5.37025	6.56078	4.51039	5.06847	7.37399	6.85572	0.272801	0.32378	-0.0731388	1	-0.362113	0.00273811
Chr1	AT1G16590	64	97	7	20	36	33	3.35211	1.47999	0.312602	0.189475	1.50832	1.30022	-1.98814	0.000307079	-0.419477	0.979581	1.55509	2.43906e-06
Chr1	AT1G16610	446	679	383	1811	389	398	9.91391	10.3599	17.1038	17.157	16.2982	15.6815	1.30389	5.64517e-09	0.28631	0.798489	-1.03159	5.13504e-28
Chr1	AT1G16620	5	8	1	6	2	3	0.255571	0.122061	0.0446574	0.0568426	0.0837953	0.118202	-0.647535	0.871971	-0.572863	1	0.0596981	1
Chr1	AT1G16630	50	74	53	270	105	105	1.27274	1.12906	2.36684	2.55792	4.39925	4.13707	1.68143	5.18884e-06	1.55593	0.000194713	-0.139219	0.37782
Chr1	AT1G16635	5	3	5	58	1	1	0.404482	0.0457729	0.223287	0.549479	0.0418976	0.0394007	2.78371	0.0256808	-1.39796	1	-4.18718	0.0114434
Chr1	AT1G16640	13	22	4	31	18	21	0.818057	0.335668	0.178629	0.293687	0.754158	0.827415	0.15551	0.734502	0.979084	0.649479	0.808041	0.197351
Chr1	AT1G16650	137	197	56	214	94	100	2.9452	3.00575	2.50081	2.02739	3.93838	3.94007	0.122668	0.918899	0.00440574	1	-0.131558	0.891455
Chr1	AT1G16660	0	0	0	0	0	0	0	0	0	0	0	0	NA	NA	NA	NA	NA	NA
Chr1	AT1G16670	160	268	44	134	88	94	4.57916	4.08904	1.96492	1.26948	3.68699	3.70367	-0.689427	0.0214606	-0.4113	0.83898	0.263315	0.188945
Chr1	AT1G16680	262	498	185	807	214	281	5.9428	7.5983	8.26161	7.64533	8.9661	11.0716	0.809316	0.00462645	0.227852	0.976904	-0.598017	6.01333e-05
Chr1	AT1G16690	110	204	5	65	104	87	2.15973	3.11256	0.223287	0.615795	4.35736	3.42786	-2.15841	0.000135171	0.132491	1	2.27437	5.81042e-06
Chr1	AT1G16700	1140	1375	296	1488	540	565	36.643	20.9792	13.2186	14.097	22.6247	22.2614	-0.23313	0.897398	-0.437585	0.981924	-0.216043	0.011999
Chr1	AT1G16705	9	2	1	0	3	2	0.378472	0.0305153	0.0446574	0	0.125693	0.0788014	-1.95216	0.509717	-0.677683	1	1.27695	0.151443
Chr1	AT1G16710	383	1096	266	1215	488	518	3.19244	16.7224	11.8789	11.5106	20.4461	20.4096	0.486828	0.282713	0.380436	0.948162	-0.127178	0.26463
Chr1	AT1G16720	2496	6073	502	2262	2365	2524	51.5217	92.6596	22.418	21.4297	99.0879	99.4474	-1.1724	0.00059146	0.0937561	1	1.24708	2.87681e-48
Chr1	AT1G16730	177	263	288	1470	70	86	13.1204	4.01276	12.8613	13.9264	2.93284	3.38846	2.29858	8.49952e-22	-0.703152	0.35138	-3.01566	3.6887e-85
Chr1	AT1G16740	332	507	100	551	219	219	16.7135	7.73562	4.46574	5.22005	9.17558	8.62876	-0.0938429	0.994303	-0.134807	1	-0.0550714	0.467541
Chr1	AT1G16750	118	184	17	98	96	89	2.97767	2.8074	0.759175	0.928429	4.02217	3.50666	-1.13584	0.0244441	0.102061	1	1.2236	2.8737e-07
Chr1	AT1G16760	1	0	0	0	0	0	0.022771	0	0	0	0	0	Neg. infinite	1	Neg. infinite	1	NA	NA
Chr1	AT1G16770	4	13	1	19	3	1	0.186725	0.198349	0.0446574	0.180002	0.125693	0.0394007	0.259524	0.722119	-1.10605	0.966174	-1.38757	0.3701
Chr1	AT1G16780	310	485	128	505	231	246	4.4135	7.39995	5.71614	4.78425	9.67836	9.69257	0.103281	0.929178	0.0701875	1	-0.0473145	0.981391
Chr1	AT1G16790	97	209	27	133	62	79	10.347	3.18884	1.20575	1.26001	2.59765	3.11266	-0.541067	0.233885	-0.243608	1	0.279499	0.316155
Chr1	AT1G16800	58	218	25	93	139	122	0.416691	3.32616	1.11643	0.88106	5.82377	4.80689	-0.593729	0.359415	0.910756	0.54835	1.48124	6.34857e-12
Chr1	AT1G16810	752	1091	370	1811	376	454	40.2612	16.6461	16.5232	17.157	15.7535	17.8879	0.557014	0.00813336	-0.363114	0.863129	-0.933762	7.30578e-24
Chr1	AT1G16820	65	100	14	38	36	38	2.79214	1.52576	0.625203	0.360003	1.50832	1.49723	-1.04816	0.0230962	-0.353316	1	0.681021	0.00568422
Chr1	AT1G16825	64	107	23	170	36	37	2.72079	1.63257	1.02712	1.61054	1.50832	1.45783	0.34549	0.247616	-0.405327	0.978544	-0.766093	0.0644564
Chr1	AT1G16830	26	25	5	17	13	20	0.985034	0.381441	0.223287	0.161054	0.544669	0.788014	-0.811089	0.373985	0.0632212	1	0.864942	0.0429648
Chr1	AT1G16840	458	928	205	956	325	336	23.2405	14.1591	9.15476	9.05692	13.6167	13.2386	0.151391	0.705652	-0.203222	0.97926	-0.371713	0.00061796
Chr1	AT1G16850	43	66	24	129	14	17	3.56509	1.007	1.07178	1.22212	0.586567	0.669812	0.773348	0.0852066	-1.01366	0.520225	-1.80131	3.63938e-09
Chr1	AT1G16858	0	0	0	0	0	0	0	0	0	0	0	0	NA	NA	NA	NA	NA	NA
Chr1	AT1G16860	0	0	0	0	0	0	0	0	0	0	0	0	NA	NA	NA	NA	NA	NA
Chr1	AT1G16870	308	502	517	2524	267	316	8.55594	7.65933	23.0879	23.9118	11.1867	12.4506	2.2487	6.08719e-24	0.339864	0.727434	-1.92371	5.64363e-92
Chr1	AT1G16880	5084	11951	1511	6604	4043	4338	130.985	182.344	67.4773	62.5648	169.392	170.92	-0.602345	0.0166258	-0.127274	1	0.456378	7.1404e-08
Chr1	AT1G16890	1018	1815	959	4610	702	814	30.8777	27.6926	42.8264	43.6741	29.4121	32.0722	1.34134	1.52427e-10	-0.0673818	1	-1.42454	7.01735e-64
Chr1	AT1G16900	169	346	228	1002	172	195	3.46595	5.27914	10.1819	9.49272	7.2064	7.68314	1.69288	3.00692e-10	0.376662	0.806148	-1.33347	1.05869e-29
Chr1	AT1G16905	0	0	0	0	0	0	0	0	0	0	0	0	NA	NA	NA	NA	NA	NA
Chr1	AT1G16910	2	2	0	1	5	3	0.151462	0.0305153	0	0.00947377	0.209488	0.118202	-2.45698	0.736539	1.71771	0.779965	4.1643	0.0195898
Chr1	AT1G16916	278	202	49	205	68	87	35.2412	3.08204	2.18821	1.94212	2.84904	3.42786	-0.675204	0.709871	-0.995489	0.992724	-0.327027	0.190004
Chr1	AT1G16920	478	489	298	1473	289	318	17.43	7.46098	13.3079	13.9549	12.1084	12.5294	1.1079	6.13456e-05	0.0394273	1	-1.07842	1.26987e-27
Chr1	AT1G16930	78	125	6	32	40	41	3.52817	1.9072	0.267944	0.303161	1.67591	1.61543	-2.12061	0.000249154	-0.512205	0.868176	1.59378	7.14248e-06
Chr1	AT1G16940	0	0	0	0	0	0	0	0	0	0	0	0	NA	NA	NA	NA	NA	NA
Chr1	AT1G16950	0	0	0	0	0	0	0	0	0	0	0	0	NA	NA	NA	NA	NA	NA
Chr1	AT1G16960	133	204	10	51	86	101	9.72489	3.11256	0.446574	0.483162	3.6032	3.97947	-2.15848	4.9523e-06	-0.0488936	1	2.09535	7.09358e-17
Chr1	AT1G16970	207	360	49	247	163	192	2.87856	5.49275	2.18821	2.34002	6.82932	7.56494	-0.598366	0.127434	0.153328	1	0.736105	6.94444e-06
Chr1	AT1G16980	0	0	0	0	0	0	0	0	0	0	0	0	NA	NA	NA	NA	NA	NA
Chr1	AT1G17000	0	0	0	0	0	0	0	0	0	0	0	0	NA	NA	NA	NA	NA	NA
Chr1	AT1G17010	0	0	0	0	0	0	0	0	0	0	0	0	NA	NA	NA	NA	NA	NA
Chr1	AT1G17020	29	63	17	99	31	21	1.12301	0.96123	0.759175	0.937903	1.29883	0.827415	0.656586	0.216219	0.0649496	1	-0.609296	0.0413864
Chr1	AT1G17030	4	9	2	4	1	1	0.134117	0.137319	0.0893147	0.0378951	0.0418976	0.0394007	-0.257908	0.741917	-1.8123	0.884685	-1.57212	0.640538
Chr1	AT1G17040	109	208	43	146	66	84	2.25327	3.17359	1.92027	1.38317	2.76524	3.30966	-0.197652	0.452549	-0.231638	1	-0.0504113	0.913546
Chr1	AT1G17050	468	988	206	718	397	448	14.4713	15.0745	9.19942	6.80217	16.6334	17.6515	-0.0998735	0.411832	0.0871866	1	0.169618	0.271675
Chr1	AT1G17060	43	78	1	9	20	29	0.895784	1.19009	0.0446574	0.0852639	0.837953	1.14262	-3.48058	1.97594e-05	-0.46991	0.976675	2.99414	4.78464e-08
Chr1	AT1G17070	82	247	52	247	98	121	2.09262	3.76863	2.32218	2.34002	4.10597	4.76749	0.338318	0.595254	0.356424	1	-0.00334859	1
Chr1	AT1G17080	659	869	527	2394	362	334	34.4905	13.2589	23.5344	22.6802	15.1669	13.1598	1.26286	3.30131e-09	-0.363058	0.978933	-1.63828	9.24934e-69
Chr1	AT1G17090	53	62	22	69	30	37	1.79424	0.945973	0.982462	0.65369	1.25693	1.45783	0.146657	0.992347	-0.0405031	1	-0.198285	1
Chr1	AT1G17100	570	1238	1121	5406	376	422	40.4933	18.8889	50.0609	51.2152	15.7535	16.6271	2.25774	6.58655e-26	-0.301554	0.782815	-2.57723	8.04515e-182
Chr1	AT1G17110	543	1269	340	1429	606	663	7.20451	19.3619	15.1835	13.538	25.39	26.1227	0.450296	0.176153	0.380538	0.715477	-0.0883802	0.679311
Chr1	AT1G17120	217	560	116	550	221	219	7.58474	8.54427	5.18025	5.21057	9.25938	8.62876	0.22543	0.666158	0.0965247	1	-0.148577	0.268855
Chr1	AT1G17130	382	673	281	1295	279	275	10.4867	10.2684	12.5487	12.2685	11.6894	10.8352	0.962259	7.76274e-05	-0.094113	1	-1.07191	7.37208e-25
Chr1	AT1G17140	586	958	45	151	362	408	20.7413	14.6168	2.00958	1.43054	15.1669	16.0755	-2.45599	1.03501e-18	-0.187834	1	2.25351	1.92241e-66
Chr1	AT1G17145	369	543	175	747	235	230	10.0745	8.28489	7.81504	7.0769	9.84595	9.06216	0.396709	0.167649	-0.176794	1	-0.587044	2.86094e-06
Chr1	AT1G17147	65	108	0	2	44	46	7.8692	1.64782	0	0.0189475	1.8435	1.81243	-6.78316	1.42326e-11	-0.121789	1	6.64524	1.19391e-23
Chr1	AT1G17150	0	0	0	0	0	0	0	0	0	0	0	0	NA	NA	NA	NA	NA	NA
Chr1	AT1G17160	258	585	22	120	190	200	10.4902	8.92571	0.982462	1.13685	7.96055	7.88014	-2.21048	8.92171e-11	-0.223268	0.961101	1.96879	3.30055e-28
Chr1	AT1G17170	13	10	0	1	13	18	0.91517	0.152576	0	0.00947377	0.544669	0.709213	-5.03435	0.0454079	1.07617	0.518121	6.10198	3.36689e-09
Chr1	AT1G17180	0	1	0	2	1	2	0	0.0152576	0	0.0189475	0.0418976	0.0788014	1.03988	0.916973	2.80517	0.976675	1.72578	0.826958
Chr1	AT1G17190	63	63	7	20	32	51	3.68908	0.96123	0.312602	0.189475	1.34072	2.00944	-1.72334	0.0438606	0.0969632	1	1.81062	0.00037009
Chr1	AT1G17200	587	892	88	522	319	346	25.0308	13.6098	3.92985	4.94531	13.3653	13.6326	-1.03838	0.00116074	-0.352943	0.794467	0.671274	0.000110329
Chr1	AT1G17210	506	1032	653	3084	494	578	7.65402	15.7459	29.1613	29.2171	20.6974	22.7736	1.68327	2.63652e-14	0.343267	0.752679	-1.35728	2.60053e-54
Chr1	AT1G17220	3562	11312	3654	16883	4174	4568	46.2692	172.594	163.178	159.946	174.881	179.982	0.964141	0.00902269	0.189326	1	-0.796698	4.3172e-18
Chr1	AT1G17230	77	198	61	307	111	100	1.43644	3.02101	2.7241	2.90845	4.65064	3.94007	0.840172	0.0259433	0.535852	0.721377	-0.323915	0.0408015
Chr1	AT1G17232	0	0	0	0	0	0	0	0	0	0	0	0	NA	NA	NA	NA	NA	NA
Chr1	AT1G17235	5	4	1	5	2	1	0.974587	0.0610305	0.0446574	0.0473688	0.0837953	0.0394007	-0.405995	1	-0.912148	1	-0.513157	0.92616
Chr1	AT1G17240	16	27	4	12	5	8	0.486573	0.411956	0.178629	0.113685	0.209488	0.315206	-0.840652	0.288905	-0.909466	0.898139	-0.0840092	1
Chr1	AT1G17250	0	0	0	0	0	0	0	0	0	0	0	0	NA	NA	NA	NA	NA	NA
Chr1	AT1G17255	17	28	1	9	12	20	0.32816	0.427214	0.0446574	0.0852639	0.502772	0.788014	-2.074	0.0667231	0.31834	1	2.37674	0.000650527
Chr1	AT1G17260	21	44	3	24	15	20	0.303612	0.671336	0.133972	0.22737	0.628465	0.788014	-1.07914	0.30493	-0.0257362	1	1.03543	0.0912187
Chr1	AT1G17270	77	121	13	66	51	55	2.20462	1.84617	0.580546	0.625269	2.13678	2.16704	-1.01097	0.0768676	-0.0935369	1	0.903008	0.00212178
Chr1	AT1G17275	0	0	0	0	0	0	0	0	0	0	0	0	NA	NA	NA	NA	NA	NA
Chr1	AT1G17277	0	0	0	0	0	0	0	0	0	0	0	0	NA	NA	NA	NA	NA	NA
Chr1	AT1G17280	466	855	281	1504	363	356	10.1332	13.0453	12.5487	14.2485	15.2088	14.0267	0.758179	0.000685757	-0.0333096	1	-0.807551	2.34957e-08
Chr1	AT1G17285	1	1	1	0	0	1	0.109166	0.0152576	0.0446574	0	0	0.0394007	0.752656	1	-0.331101	1	-1.09378	1
Chr1	AT1G17290	2333	5899	1206	4955	2038	2164	43.303	90.0047	53.8568	46.9425	85.3874	85.2631	0.0933258	0.986855	-0.0587582	1	-0.171509	0.22562
Chr1	AT1G17300	0	0	1	0	0	1	0	0	0.0446574	0	0	0.0394007	Infinite	0.941916	Infinite	1	-1.09378	1
Chr1	AT1G17310	0	0	0	0	0	1	0	0	0	0	0	0.0394007	NA	NA	Infinite	1	Infinite	0.92616
Chr1	AT1G17330	177	322	25	155	108	100	6.44414	4.91296	1.11643	1.46843	4.52495	3.94007	-1.21202	0.00352533	-0.418971	0.764421	0.777043	0.000991655
Chr1	AT1G17340	278	544	72	355	206	215	3.97733	8.30015	3.21533	3.36319	8.63092	8.47115	-0.570756	0.0837724	-0.10811	1	0.445884	0.00364573
Chr1	AT1G17345	2	0	0	0	7	9	0.177828	0	0	0	0.293284	0.354606	Neg. infinite	0.918899	3.31911	0.0320216	Infinite	8.77618e-06
Chr1	AT1G17350	208	250	70	282	102	117	5.43295	3.81441	3.12602	2.6716	4.27356	4.60988	-0.0144378	1	-0.318051	1	-0.315107	0.160479
Chr1	AT1G17360	522	1462	225	992	569	621	7.75687	22.3066	10.0479	9.39798	23.8398	24.4678	-0.207647	0.534678	0.194168	1	0.381252	5.56744e-05
Chr1	AT1G17370	858	1581	1172	5227	688	680	17.1785	24.1223	52.3384	49.5194	28.8256	26.7925	1.79958	3.49041e-17	0.0108331	1	-1.80475	2.00053e-97
Chr1	AT1G17380	105	89	59	233	72	101	4.26184	1.35793	2.63478	2.20739	3.01663	3.97947	0.891586	0.0484823	0.500451	0.94525	-0.399313	0.185703
Chr1	AT1G17390	0	0	0	0	0	0	0	0	0	0	0	0	NA	NA	NA	NA	NA	NA
Chr1	AT1G17400	6	7	1	0	2	0	0.209926	0.106803	0.0446574	0	0.0837953	0	-1.91508	0.0925796	-1.91996	0.874605	-0.0133357	1
Chr1	AT1G17410	100	109	57	281	37	51	4.78955	1.66308	2.54547	2.66213	1.55021	2.00944	0.943083	0.00330119	-0.526932	1	-1.48077	2.06672e-13
Chr1	AT1G17420	288	547	75	427	323	310	4.95279	8.34592	3.3493	4.0453	13.5329	12.2142	-0.429923	0.313169	0.452719	0.524439	0.866185	8.63987e-08
Chr1	AT1G17430	92	186	0	6	70	63	3.68713	2.83792	0	0.0568426	2.93284	2.48224	-5.84133	2.40808e-14	-0.196478	1	5.62672	4.02182e-30
Chr1	AT1G17440	385	945	301	1318	395	376	7.08961	14.4185	13.4419	12.4864	16.5496	14.8147	0.758863	0.00673992	0.120756	1	-0.657169	1.26684e-10
Chr1	AT1G17450	194	562	89	437	254	240	1.59615	8.57479	3.97451	4.14004	10.642	9.45617	-0.0694988	0.859274	0.327223	1	0.375857	0.0100668
Chr1	AT1G17455	378	245	66	328	116	119	20.4252	3.73812	2.94739	3.1074	4.86013	4.68868	-0.520404	0.911675	-0.790012	1	-0.2753	0.0772766
Chr1	AT1G17460	82	152	120	534	103	101	1.47052	2.31916	5.35888	5.05899	4.31546	3.97947	1.8931	1.03777e-09	0.648581	0.437048	-1.26058	2.18441e-17
Chr1	AT1G17470	1000	1842	1043	5034	736	836	20.033	28.1045	46.5776	47.6909	30.8367	32.939	1.46772	2.33725e-12	-0.0120164	1	-1.49589	1.24765e-70
Chr1	AT1G17480	52	89	0	7	52	47	2.01591	1.35793	0	0.0663164	2.17868	1.85183	-4.67443	2.73815e-07	0.320215	1	4.97831	3.27289e-21
Chr1	AT1G17490	177	255	59	293	70	122	14.9045	3.89069	2.63478	2.77581	2.93284	4.80689	0.0105222	0.884625	-0.390613	1	-0.414981	0.260696
Chr1	AT1G17495	0	0	0	0	0	0	0	0	0	0	0	0	NA	NA	NA	NA	NA	NA
Chr1	AT1G17500	292	611	59	230	280	278	4.30527	9.32241	2.63478	2.17897	11.7313	10.9534	-1.14471	4.69233e-05	0.178273	1	1.30567	4.66364e-23
Chr1	AT1G17510	135	151	13	70	55	50	11.735	2.3039	0.580546	0.663164	2.30437	1.97004	-1.5693	0.0426983	-0.710872	0.893617	0.847689	0.00551115
Chr1	AT1G17520	137	306	26	118	121	121	3.48731	4.66883	1.16109	1.1179	5.06962	4.76749	-1.18173	0.00152706	0.0142854	1	1.17791	1.17324e-09
Chr1	AT1G17530	276	409	372	1911	146	169	22.0722	6.24037	16.6125	18.1044	6.11706	6.65872	2.03351	1.83396e-19	-0.327407	0.938517	-2.37477	1.13921e-59
Chr1	AT1G17540	0	0	0	1	0	2	0	0	0	0.00947377	0	0.0788014	Infinite	0.941916	Infinite	1	2.1135	0.9529
Chr1	AT1G17545	0	0	0	0	0	0	0	0	0	0	0	0	NA	NA	NA	NA	NA	NA
Chr1	AT1G17550	604	1237	290	1220	473	478	14.4397	18.8737	12.9506	11.558	19.8176	18.8335	0.171761	0.776042	-0.0852255	1	-0.274124	0.0189678
Chr1	AT1G17560	145	140	18	57	96	88	8.26256	2.13607	0.803833	0.540005	4.02217	3.46726	-1.48719	0.0998879	0.0708018	1	1.54902	3.4392e-13
Chr1	AT1G17570	0	0	0	0	0	0	0	0	0	0	0	0	NA	NA	NA	NA	NA	NA
Chr1	AT1G17580	410	934	69	419	443	490	2.79819	14.2506	3.08136	3.96951	18.5607	19.3063	-1.14754	0.000505204	0.362238	0.761194	1.4912	4.75583e-32
Chr1	AT1G17590	46	89	23	124	57	59	1.35531	1.35793	1.02712	1.17475	2.38817	2.32464	0.454638	0.351978	0.636054	0.68137	0.164731	0.792872
Chr1	AT1G17600	74	173	10	49	60	64	1.389	2.63957	0.446574	0.464215	2.51386	2.52165	-1.65246	0.000883111	-0.0991779	1	1.53459	6.04664e-08
Chr1	AT1G17610	86	184	5	18	58	48	4.1162	2.8074	0.223287	0.170528	2.43006	1.89123	-3.0105	1.04015e-08	-0.467867	0.792765	2.52527	3.46996e-14
Chr1	AT1G17615	1	0	0	0	0	0	0.0570761	0	0	0	0	0	Neg. infinite	1	Neg. infinite	1	NA	NA
Chr1	AT1G17620	270	554	37	220	177	185	17.5752	8.45272	1.65232	2.08423	7.41588	7.28913	-1.37924	5.14572e-05	-0.319153	0.834407	1.0427	3.04716e-09
Chr1	AT1G17630	33	62	2	19	37	27	1.05202	0.945973	0.0893147	0.180002	1.55021	1.06382	-2.07222	0.0144361	0.285279	1	2.34108	0.000129824
Chr1	AT1G17640	46	82	11	40	28	36	1.88901	1.25113	0.491231	0.378951	1.17313	1.41843	-0.827722	0.136393	-0.167339	1	0.64465	0.0349387
Chr1	AT1G17650	730	1495	423	1973	544	597	20.1507	22.8101	18.8901	18.6917	22.7923	23.5222	0.515885	0.0401755	-0.0973603	1	-0.630508	3.02173e-12
Chr1	AT1G17660	0	0	0	0	0	0	0	0	0	0	0	0	NA	NA	NA	NA	NA	NA
Chr1	AT1G17665	83	228	69	282	58	55	2.6033	3.47874	3.08136	2.6716	2.43006	2.16704	0.704496	0.132601	-0.530138	0.704902	-1.25484	2.4986e-10
Chr1	AT1G17670	0	0	0	0	0	0	0	0	0	0	0	0	NA	NA	NA	NA	NA	NA
Chr1	AT1G17680	244	585	104	493	222	231	2.72747	8.92571	4.64437	4.67057	9.30128	9.10156	-0.0401705	0.882355	0.0289007	1	0.0501435	0.87442
Chr1	AT1G17690	242	511	270	1286	295	281	3.03206	7.79665	12.0575	12.1833	12.3598	11.0716	1.45279	5.21325e-09	0.488914	0.497421	-0.981375	1.05821e-21
Chr1	AT1G17700	37	55	3	7	28	28	3.21227	0.839169	0.133972	0.0663164	1.17313	1.10322	-2.51204	0.000361205	0.0806611	1	2.57938	1.63007e-09
Chr1	AT1G17710	5	10	4	14	0	1	0.238498	0.152576	0.178629	0.132633	0	0.0394007	0.805991	0.624497	-3.08328	0.549944	-3.90764	0.00195101
Chr1	AT1G17720	643	1227	279	1248	518	531	8.69452	18.7211	12.4594	11.8233	21.703	20.9218	0.12161	0.792894	0.018024	1	-0.120004	0.328215
Chr1	AT1G17730	429	620	79	365	236	256	24.4857	9.45973	3.52793	3.45793	9.88784	10.0866	-0.900556	0.00373065	-0.303328	0.938609	0.583753	1.64822e-05
Chr1	AT1G17744	0	0	0	0	0	0	0	0	0	0	0	0	NA	NA	NA	NA	NA	NA
Chr1	AT1G17745	290	631	54	258	225	214	4.71817	9.62756	2.4115	2.44423	9.42697	8.43175	-1.15129	0.000134033	-0.187015	0.992724	0.946459	1.92627e-10
Chr1	AT1G17750	22	66	5	8	38	36	0.444416	1.007	0.223287	0.0757901	1.59211	1.41843	-1.72913	0.00472404	0.697922	0.829993	2.40643	6.18144e-12
Chr1	AT1G17760	239	484	87	424	178	211	2.56899	7.38469	3.88519	4.01688	7.45778	8.31355	-0.114123	0.822688	-0.0319995	1	0.0648964	0.850699
Chr1	AT1G17770	0	0	0	0	0	0	0	0	0	0	0	0	NA	NA	NA	NA	NA	NA
Chr1	AT1G17780	210	373	143	460	117	154	9.3717	5.69109	6.386	4.35793	4.90202	6.06771	0.609412	0.309592	-0.273789	0.976675	-0.898843	0.0618227
Chr1	AT1G17790	162	244	39	205	95	75	5.53516	3.72286	1.74164	1.94212	3.98028	2.95505	-0.444617	0.428203	-0.451576	0.792765	-0.0207076	0.864882
Chr1	AT1G17800	0	0	0	0	0	0	0	0	0	0	0	0	NA	NA	NA	NA	NA	NA
Chr1	AT1G17810	0	1	2	3	0	0	0	0.0152576	0.0893147	0.0284213	0	0	3.65473	0.311135	Neg. infinite	1	Neg. infinite	0.214841
Chr1	AT1G17820	244	477	128	575	172	182	4.48371	7.27789	5.71614	5.44742	7.2064	7.17093	0.380508	0.273054	-0.169521	1	-0.566737	2.87235e-05
Chr1	AT1G17830	59	98	9	31	37	28	1.57039	1.49525	0.401916	0.293687	1.55021	1.10322	-1.46072	0.00705014	-0.445136	0.961791	1.00106	0.00209051
Chr1	AT1G17840	828	1953	257	1301	677	733	14.6423	29.7981	11.4769	12.3254	28.3647	28.8807	-0.435646	0.124256	-0.083337	1	0.333486	0.00175389
Chr1	AT1G17850	345	728	123	573	318	325	8.00978	11.1076	5.49286	5.42847	13.3235	12.8052	-0.208711	0.49388	0.13523	1	0.326411	0.00840912
Chr1	AT1G17860	156	204	67	298	86	97	14.8116	3.11256	2.99204	2.82318	3.6032	3.82187	0.356052	0.283646	-0.210489	1	-0.578962	0.00138079
Chr1	AT1G17870	44	68	2716	12745	58	68	1.34863	1.03752	121.289	120.743	2.43006	2.67925	7.45598	2.95873e-177	0.97247	0.169194	-6.49778	0
Chr1	AT1G17880	2361	2818	1669	7949	1481	1662	105.03	42.996	74.5331	75.307	62.0504	65.484	1.17777	4.30309e-09	0.0246899	1	-1.16459	1.80337e-44
Chr1	AT1G17890	399	878	95	420	314	322	18.8141	13.3962	4.24245	3.97898	13.1559	12.687	-0.86132	0.00110131	-0.122741	1	0.720624	2.65474e-09
Chr1	AT1G17900	0	0	0	0	0	0	0	0	0	0	0	0	NA	NA	NA	NA	NA	NA
Chr1	AT1G17910	0	0	0	0	0	0	0	0	0	0	0	0	NA	NA	NA	NA	NA	NA
Chr1	AT1G17920	60	79	5	42	56	77	1.19616	1.20535	0.223287	0.397898	2.34627	3.03385	-1.49209	0.0558425	0.699756	0.418146	2.17883	3.69793e-07
Chr1	AT1G17930	118	246	49	245	113	119	3.15276	3.75338	2.18821	2.32107	4.73443	4.68868	0.0727508	0.918899	0.220983	1	0.130769	0.686341
Chr1	AT1G17940	171	296	86	341	143	157	3.08317	4.51626	3.84053	3.23055	5.99136	6.18591	0.32192	0.508457	0.19071	1	-0.146551	0.694262
Chr1	AT1G17950	0	1	2	2	1	1	0	0.0152576	0.0893147	0.0189475	0.0418976	0.0394007	3.53188	0.551261	2.23315	1	-1.33579	0.984466
Chr1	AT1G17960	7	4	2	9	3	2	0.168326	0.0610305	0.0893147	0.0852639	0.125693	0.0788014	0.163195	0.89106	-0.537016	1	-0.704494	0.635432
Chr1	AT1G17970	382	764	74	480	272	295	10.4091	11.6568	3.30464	4.54741	11.3962	11.6232	-0.788473	0.0249693	-0.15396	1	0.617324	0.0227887
Chr1	AT1G17980	276	691	108	438	303	301	4.59728	10.543	4.823	4.14951	12.695	11.8596	-0.308873	0.225392	0.231689	1	0.521301	4.37872e-06
Chr1	AT1G17990	258	613	6	21	236	263	8.9286	9.35292	0.267944	0.198949	9.88784	10.3624	-4.4337	2.81952e-18	0.0939122	1	4.50891	3.19423e-95
Chr1	AT1G18000	303	659	14	97	224	252	12.5756	10.0548	0.625203	0.918955	9.38507	9.92898	-2.86459	7.5126e-16	-0.136447	1	2.70998	3.15841e-49
Chr1	AT1G18010	298	654	14	96	221	248	13.148	9.97849	0.625203	0.909482	9.25938	9.77138	-2.85663	9.62831e-16	-0.140766	1	2.69761	1.95299e-48
Chr1	AT1G18020	248	596	6	20	229	252	10.3978	9.09354	0.267944	0.189475	9.59456	9.92898	-4.4159	5.96311e-17	0.0889693	1	4.48608	2.66516e-92
Chr1	AT1G18030	145	289	123	601	84	113	3.83608	4.40945	5.49286	5.69373	3.5194	4.45228	1.12037	0.000117796	-0.283158	0.975319	-1.42068	4.77478e-23
Chr1	AT1G18040	95	171	87	328	98	100	2.52859	2.60905	3.88519	3.1074	4.10597	3.94007	1.12572	0.00240994	0.413335	0.832553	-0.728066	0.000882516
Chr1	AT1G18050	6	7	2	9	0	1	0.231069	0.106803	0.0893147	0.0852639	0	0.0394007	0.065198	1	-2.99728	0.667894	-3.07523	0.0411912
Chr1	AT1G18060	1618	4031	891	4469	1113	1296	72.0688	61.5035	39.7897	42.3383	46.6321	51.0633	0.339492	0.271352	-0.322988	0.815247	-0.681938	7.94819e-13
Chr1	AT1G18070	1584	2984	1316	6010	1364	1481	24.0175	45.5288	58.7691	56.9373	57.1484	58.3525	1.08301	4.21205e-07	0.164974	1	-0.93437	7.4937e-29
Chr1	AT1G18075	7	1	0	4	4	0	2.64772	0.0152576	0	0.0378951	0.167591	0	-1.7421	0.996927	-0.551032	1	1.19394	1
Chr1	AT1G18080	3841	6524	5104	22766	3686	4132	137.833	99.5407	227.931	215.68	154.435	162.804	1.81777	5.78045e-18	0.417702	0.59142	-1.41529	8.39216e-50
Chr1	AT1G18090	66	130	19	74	67	67	1.39066	1.98349	0.84849	0.701059	2.80714	2.63985	-0.588628	0.202006	0.310846	0.997237	0.882813	0.000143906
Chr1	AT1G18100	0	0	0	0	0	0	0	0	0	0	0	0	NA	NA	NA	NA	NA	NA
Chr1	AT1G18130	0	0	0	2	0	0	0	0	0	0.0189475	0	0	Infinite	0.509716	NA	NA	Neg. infinite	0.764757
Chr1	AT1G18140	8	3	2	2	11	12	0.215973	0.0457729	0.0893147	0.0189475	0.460874	0.472809	-0.603834	0.763566	1.58318	0.254789	2.18603	7.70808e-05
Chr1	AT1G18150	813	1743	116	550	619	641	16.1895	26.594	5.18025	5.21057	25.9346	25.2559	-1.52942	4.62923e-10	-0.143314	1	1.36839	1.07046e-38
Chr1	AT1G18160	522	1167	269	1469	484	527	6.96285	17.8056	12.0128	13.917	20.2785	20.7642	0.39706	0.0945873	0.144749	1	-0.270607	0.0329318
Chr1	AT1G18170	719	1545	185	933	418	508	34.4369	23.573	8.26161	8.83903	17.5132	20.0156	-0.634783	0.0132074	-0.415236	0.500254	0.201639	0.235182
Chr1	AT1G18180	39	94	36	157	53	38	1.31838	1.43422	1.60767	1.48738	2.22058	1.49723	1.01067	0.0442337	0.361505	1	-0.667815	0.00668907
Chr1	AT1G18190	191	442	82	328	195	183	3.7064	6.74387	3.6619	3.1074	8.17004	7.21033	-0.119755	0.5461	0.151501	1	0.252888	0.0419076
Chr1	AT1G18200	40	46	2	8	20	19	1.84025	0.701851	0.0893147	0.0757901	0.837953	0.748613	-2.745	0.000690818	-0.400754	1	2.33335	6.6869e-06
Chr1	AT1G18210	400	674	42	197	318	370	12.6139	10.2836	1.87561	1.86633	13.3235	14.5783	-1.80229	4.35037e-09	0.179538	0.995464	1.96663	7.28404e-46
Chr1	AT1G18220	0	0	0	0	0	0	0	0	0	0	0	0	NA	NA	NA	NA	NA	NA
Chr1	AT1G18240	2	4	0	2	1	2	0.106996	0.0610305	0	0.0189475	0.0418976	0.0788014	-1.89455	0.729863	-0.150147	1	1.72578	0.826958
Chr1	AT1G18250	251	191	54	240	288	317	12.8956	2.91421	2.4115	2.2737	12.0665	12.49	-0.364848	0.924521	1.10057	0.112709	1.45835	3.61456e-27
Chr1	AT1G18260	426	1030	1556	7162	407	444	9.15806	15.7154	69.4869	67.8511	17.0523	17.4939	3.03077	9.2708e-44	0.12683	1	-2.92298	8.60104e-230
Chr1	AT1G18265	170	293	3	26	76	65	11.4273	4.47048	0.133972	0.246318	3.18422	2.56105	-3.87815	1.1458e-14	-0.882291	0.0909851	2.98031	5.06617e-17
Chr1	AT1G18270	464	1061	75	331	445	463	3.10437	16.1883	3.3493	3.13582	18.6445	18.2425	-1.45189	1.66379e-07	0.142756	1	1.57627	6.2797e-41
Chr1	AT1G18280	1	0	0	0	0	2	0.0678713	0	0	0	0	0.0788014	Neg. infinite	1	1.28477	1	Infinite	0.751096
Chr1	AT1G18290	0	0	0	0	1	0	0	0	0	0	0.0418976	0	NA	NA	Infinite	1	Infinite	0.92616
Chr1	AT1G18300	711	600	16	69	114	127	35.5629	9.15458	0.714518	0.65369	4.77633	5.00389	-3.68862	0.016694	-1.77436	0.643022	1.90625	1.91151e-19
Chr1	AT1G18310	0	0	1	2	0	0	0	0	0.0446574	0.0189475	0	0	Infinite	0.282713	NA	NA	Neg. infinite	0.477903
Chr1	AT1G18320	46	38	66	320	21	20	2.42202	0.57979	2.94739	3.03161	0.879851	0.788014	2.39959	1.26946e-11	-0.367063	1	-2.77442	2.72554e-33
Chr1	AT1G18330	397	841	668	2820	251	254	13.5712	12.8317	29.8311	26.716	10.5163	10.0078	1.95736	1.58609e-17	-0.418636	0.543103	-2.3935	4.61796e-82
Chr1	AT1G18335	129	201	29	151	83	89	3.95047	3.06678	1.29506	1.43054	3.4775	3.50666	-0.573012	0.279141	-0.133954	1	0.424713	0.0881659
Chr1	AT1G18340	181	304	32	117	117	124	5.17383	4.63832	1.42904	1.10843	4.90202	4.88569	-1.21813	0.000419374	-0.185821	1	1.01737	6.5316e-09
Chr1	AT1G18350	9	14	0	1	2	0	0.579373	0.213607	0	0.00947377	0.0837953	0	-4.88614	0.01228	-2.67834	0.368187	2.19394	0.965687
Chr1	AT1G18360	605	1290	63	264	463	455	15.496	19.6823	2.81341	2.50107	19.3986	17.9273	-2.067	5.27221e-15	-0.168644	0.997237	1.8808	7.60141e-55
Chr1	AT1G18370	164	139	6	30	325	335	2.51005	2.12081	0.267944	0.284213	13.6167	13.1992	-2.88259	0.0501903	1.79478	1.6375e-09	4.66929	7.94482e-120
Chr1	AT1G18382	0	0	0	0	0	0	0	0	0	0	0	0	NA	NA	NA	NA	NA	NA
Chr1	AT1G18390	113	274	21	80	84	86	1.77451	4.18059	0.937805	0.757901	3.5194	3.38846	-1.39804	0.000198961	-0.283366	0.948162	1.09577	2.71053e-07
Chr1	AT1G18400	127	324	128	519	109	106	3.78971	4.94347	5.71614	4.91689	4.56684	4.17648	1.04016	0.00245498	-0.153847	1	-1.21345	1.26289e-15
Chr1	AT1G18410	9	15	2	4	3	0	0.106166	0.228864	0.0893147	0.0378951	0.125693	0	-1.20479	0.198373	-2.13932	0.505849	-0.947497	0.915627
Chr1	AT1G18415	3	21	2	2	8	5	0.0818106	0.32041	0.0893147	0.0189475	0.335181	0.197004	-1.19423	0.323117	0.207281	1	1.3739	0.0222512
Chr1	AT1G18420	0	0	0	0	0	0	0	0	0	0	0	0	NA	NA	NA	NA	NA	NA
Chr1	AT1G18430	0	0	0	0	0	0	0	0	0	0	0	0	NA	NA	NA	NA	NA	NA
Chr1	AT1G18440	253	483	112	482	167	199	9.1445	7.36943	5.00162	4.56636	6.99691	7.84074	0.12306	0.887269	-0.158621	1	-0.298199	0.063239
Chr1	AT1G18450	564	822	328	1428	471	452	10.2032	12.5418	14.6476	13.5285	19.7338	17.8091	0.7109	0.00266005	0.206697	0.94525	-0.517638	2.6157e-07
Chr1	AT1G18460	494	1136	488	1904	526	541	9.48883	17.3327	21.7928	18.0381	22.0382	21.3158	1.07103	5.50196e-05	0.280907	0.938266	-0.808477	1.13852e-05
Chr1	AT1G18470	619	1510	389	1829	518	544	10.666	23.039	17.3717	17.3275	21.703	21.434	0.499755	0.0695296	-0.0991971	1	-0.618067	1.22916e-11
Chr1	AT1G18480	177	296	82	391	159	165	8.98812	4.51626	3.6619	3.70424	6.66173	6.50112	0.356422	0.272907	0.276727	0.944413	-0.0947276	0.560607
Chr1	AT1G18485	167	499	45	186	175	197	3.81517	7.61355	2.00958	1.76212	7.33209	7.76194	-0.987346	0.0681708	0.103569	1	1.0697	2.20269e-12
Chr1	AT1G18486	0	0	0	0	0	0	0	0	0	0	0	0	NA	NA	NA	NA	NA	NA
Chr1	AT1G18490	178	349	20	133	115	147	5.34805	5.32491	0.893147	1.26001	4.81823	5.7919	-1.53831	0.000164564	-0.154501	1	1.36669	3.57119e-06
Chr1	AT1G18500	820	1905	610	2686	853	879	15.6008	29.0658	27.241	25.4465	35.7387	34.6332	0.736081	0.00361693	0.240517	0.97956	-0.514103	8.86178e-09
Chr1	AT1G18510	0	0	0	1	0	0	0	0	0	0.00947377	0	0	Infinite	0.941916	NA	NA	Neg. infinite	1
Chr1	AT1G18520	0	0	0	1	0	0	0	0	0	0.00947377	0	0	Infinite	0.941916	NA	NA	Neg. infinite	1
Chr1	AT1G18530	0	0	0	0	1	0	0	0	0	0	0.0418976	0	NA	NA	Infinite	1	Infinite	0.92616
Chr1	AT1G18540	3021	4042	1866	8605	2650	3041	167.907	61.6713	83.3306	81.5218	111.029	119.818	0.892199	5.69453e-06	0.458891	0.404176	-0.446005	2.95116e-07
Chr1	AT1G18550	51	79	9	24	84	73	1.25793	1.20535	0.401916	0.22737	3.5194	2.87625	-1.34956	0.0112831	1.08109	0.0584321	2.41692	1.66293e-18
Chr1	AT1G18560	73	123	4	13	68	66	1.94154	1.87669	0.178629	0.123159	2.84904	2.60045	-2.98288	4.02774e-07	0.276923	1	3.24497	1.02054e-22
Chr1	AT1G18570	225	409	21	76	169	178	8.483	6.24037	0.937805	0.720006	7.0807	7.01333	-2.20209	2.97023e-10	-0.0287243	1	2.15758	8.16749e-33
Chr1	AT1G18580	197	380	19	105	184	173	5.80427	5.7979	0.84849	0.994746	7.70917	6.81632	-1.89792	6.81122e-07	0.163435	1	2.04477	1.45977e-27
Chr1	AT1G18590	754	1606	21	116	561	578	38.7382	24.5037	0.937805	1.09896	23.5046	22.7736	-3.76558	1.48941e-36	-0.175173	0.992724	3.57267	1.74123e-140
Chr1	AT1G18600	206	437	48	173	156	157	6.03893	6.66758	2.14355	1.63896	6.53603	6.18591	-1.00034	0.000649148	-0.163228	1	0.819683	3.38363e-08
Chr1	AT1G18610	129	201	35	141	103	118	2.47175	3.06678	1.56301	1.3358	4.31546	4.64928	-0.485873	0.238463	0.226407	0.99378	0.698034	9.20029e-05
Chr1	AT1G18620	1181	2726	102	425	1088	1094	18.4755	41.5923	4.55505	4.02635	45.5846	43.1044	-2.40357	7.59674e-12	0.053036	1	2.43819	1.52342e-132
Chr1	AT1G18630	215	256	169	920	89	109	8.6763	3.90595	7.54709	8.71587	3.72889	4.29468	1.43328	4.54186e-09	-0.507227	0.972323	-1.95213	1.67447e-20
Chr1	AT1G18640	618	979	161	699	368	404	18.5361	14.9372	7.18984	6.62216	15.4183	15.9179	-0.504265	0.0643971	-0.239329	0.978678	0.250501	0.0164163
Chr1	AT1G18650	393	562	193	930	272	320	16.1862	8.57479	8.61887	8.8106	11.3962	12.6082	0.551924	0.0211605	0.095106	1	-0.470268	1.38128e-05
Chr1	AT1G18660	644	1277	250	1227	452	533	9.46129	19.484	11.1643	11.6243	18.9377	21.0006	-0.000205177	1	-0.105918	1	-0.122711	0.189035
Chr1	AT1G18670	152	285	18	69	134	126	2.80049	4.34842	0.803833	0.65369	5.61428	4.96449	-1.84411	1.94531e-06	0.100731	1	1.92877	7.70625e-22
Chr1	AT1G18680	136	198	147	604	78	72	6.23633	3.02101	6.56463	5.72216	3.26802	2.83685	1.56592	7.73108e-08	-0.361156	0.961253	-1.94043	3.28179e-36
Chr1	AT1G18690	84	169	37	127	67	63	1.75565	2.57854	1.65232	1.20317	2.80714	2.48224	-0.0714783	0.686701	-0.0953497	1	-0.0406412	0.861139
Chr1	AT1G18700	290	754	227	939	358	334	3.07514	11.5042	10.1372	8.89587	14.9994	13.1598	0.673014	0.0438997	0.326351	0.948162	-0.366287	0.0118146
Chr1	AT1G18710	8	6	3	10	8	15	0.222144	0.0915458	0.133972	0.0947377	0.335181	0.591011	0.254368	0.937144	1.35093	0.531793	1.08939	0.0473329
Chr1	AT1G18720	900	1864	700	2926	646	656	32.631	28.4402	31.2602	27.7202	27.0659	25.8469	0.854702	0.000479009	-0.215946	0.949469	-1.08791	6.93127e-23
[truncated: 30,681 more rows]
