# Supplementary material for: Recurrent evolution of heat-responsiveness in Brassicaceae COPIA elements
Source: Genome Biol. 2016 Oct 11;17:209. doi: 10.1186/s13059-016-1072-3 (PMC5059998; doi:10.1186/s13059-016-1072-3)
Supplement: Additional file 3: — List of A. lyrata TEs in general feature format. (GFF 4554 kb) [file 13059_2016_1072_MOESM3_ESM.gff]

scaffold_1	Repeat_Masker	TE	8292	8866	.	.	.	ID=TE_1;Name=ALHALN2,DNA/hAT-Ac
scaffold_1	Repeat_Masker	TE	8890	9064	.	.	.	ID=TE_2;Name=RP1_AT,DNA
scaffold_1	Repeat_Masker	TE	21923	22061	.	.	.	ID=TE_3;Name=ALHALN7,DNA/hAT-Ac
scaffold_1	Repeat_Masker	TE	22088	22366	.	.	.	ID=TE_4;Name=ALREP3,RC/Helitron
scaffold_1	Repeat_Masker	TE	22367	22705	.	.	.	ID=TE_5;Name=ALREP1,RC/Helitron
scaffold_1	Repeat_Masker	TE	29487	29519	.	.	.	ID=TE_6;Name=ALREP20,RC/Helitron
scaffold_1	Repeat_Masker	TE	29520	29674	.	.	.	ID=TE_7;Name=ALHAL7,DNA/hAT-Ac
scaffold_1	Repeat_Masker	TE	98928	100653	.	.	.	ID=TE_8;Name=ALREP15,RC/Helitron
scaffold_1	Repeat_Masker	TE	104228	104584	.	.	.	ID=TE_9;Name=ALCOPIN,LTR
scaffold_1	Repeat_Masker	TE	105393	105986	.	.	.	ID=TE_10;Name=ArnoldY1,DNA/MuDR
scaffold_1	Repeat_Masker	TE	105687	106368	.	.	.	ID=TE_11;Name=HelitronY3,RC/Helitron
scaffold_1	Repeat_Masker	TE	116624	116852	.	.	.	ID=TE_12;Name=ALMU7,DNA/MuDR
scaffold_1	Repeat_Masker	TE	116980	117157	.	.	.	ID=TE_13;Name=ALCopia36,LTR/Copia
scaffold_1	Repeat_Masker	TE	117276	117531	.	.	.	ID=TE_14;Name=ALMU10,DNA/MuDR
scaffold_1	Repeat_Masker	TE	117683	117806	.	.	.	ID=TE_15;Name=ALMU7,DNA/MuDR
scaffold_1	Repeat_Masker	TE	120735	120967	.	.	.	ID=TE_16;Name=ALLINE1_11,LINE/L1
scaffold_1	Repeat_Masker	TE	156593	156647	.	.	.	ID=TE_17;Name=ALLINEI,LINE/L1
scaffold_1	Repeat_Masker	TE	168332	168405	.	.	.	ID=TE_18;Name=ALREP15,RC/Helitron
scaffold_1	Repeat_Masker	TE	171047	171207	.	.	.	ID=TE_19;Name=ALREP4,RC/Helitron
scaffold_1	Repeat_Masker	TE	174351	174506	.	.	.	ID=TE_20;Name=ALSINE2A,SINE?
scaffold_1	Repeat_Masker	TE	175252	175499	.	.	.	ID=TE_21;Name=ALSINE2A,SINE?
scaffold_1	Repeat_Masker	TE	199211	199422	.	.	.	ID=TE_22;Name=ALCopia54,LTR/Copia
scaffold_1	Repeat_Masker	TE	199570	203667	.	.	.	ID=TE_23;Name=ALCopia45,LTR/Copia
scaffold_1	Repeat_Masker	TE	203668	203879	.	.	.	ID=TE_24;Name=ALCopia54,LTR/Copia
scaffold_1	Repeat_Masker	TE	213018	213172	.	.	.	ID=TE_25;Name=ALTIRX1C,DNA
scaffold_1	Repeat_Masker	TE	217405	219336	.	.	.	ID=TE_26;Name=ALCLUST1,Satellite
scaffold_1	Repeat_Masker	TE	256658	258869	.	.	.	ID=TE_27;Name=ALCLUST1,Satellite
scaffold_1	Repeat_Masker	TE	259502	260174	.	.	.	ID=TE_28;Name=HelitronY3,RC/Helitron
scaffold_1	Repeat_Masker	TE	259875	260485	.	.	.	ID=TE_29;Name=ArnoldY1,DNA/MuDR
scaffold_1	Repeat_Masker	TE	261196	261351	.	.	.	ID=TE_30;Name=ArnoldY2,DNA/MuDR
scaffold_1	Repeat_Masker	TE	261436	261519	.	.	.	ID=TE_31;Name=ArnoldY1,DNA/MuDR
scaffold_1	Repeat_Masker	TE	278593	280783	.	.	.	ID=TE_32;Name=ALCLUST1,Satellite
scaffold_1	Repeat_Masker	TE	305501	305627	.	.	.	ID=TE_33;Name=SIMPLEHAT2,DNA/hAT
scaffold_1	Repeat_Masker	TE	306363	306597	.	.	.	ID=TE_34;Name=ALTIRTA1,DNA/TcMar-Stowaway
scaffold_1	Repeat_Masker	TE	311162	311215	.	.	.	ID=TE_35;Name=ALLINE1_3A,LINE/L1
scaffold_1	Repeat_Masker	TE	321149	321471	.	.	.	ID=TE_36;Name=ALREPX1,Other/Composite
scaffold_1	Repeat_Masker	TE	335023	335159	.	.	.	ID=TE_37;Name=ALDNA2T9A,DNA/MuDR
scaffold_1	Repeat_Masker	TE	345649	345926	.	.	.	ID=TE_38;Name=ALCLUST1,Satellite
scaffold_1	Repeat_Masker	TE	345955	346601	.	.	.	ID=TE_39;Name=ALHALN2,DNA/hAT-Ac
scaffold_1	Repeat_Masker	TE	346602	347832	.	.	.	ID=TE_40;Name=ALCLUST1,Satellite
scaffold_1	Repeat_Masker	TE	349798	350353	.	.	.	ID=TE_41;Name=HelitronY3,RC/Helitron
scaffold_1	Repeat_Masker	TE	350358	351571	.	.	.	ID=TE_42;Name=ALCLUST1,Satellite
scaffold_1	Repeat_Masker	TE	366373	366481	.	.	.	ID=TE_43;Name=ALTIRTA1,DNA/TcMar-Stowaway
scaffold_1	Repeat_Masker	TE	381869	382747	.	.	.	ID=TE_44;Name=ALCLUST1,Satellite
scaffold_1	Repeat_Masker	TE	385342	386550	.	.	.	ID=TE_45;Name=ALCLUST1,Satellite
scaffold_1	Repeat_Masker	TE	386554	386675	.	.	.	ID=TE_46;Name=HelitronY3,RC/Helitron
scaffold_1	Repeat_Masker	TE	386676	386837	.	.	.	ID=TE_47;Name=ArnoldY1,DNA/MuDR
scaffold_1	Repeat_Masker	TE	386709	386907	.	.	.	ID=TE_48;Name=ArnoldY2,DNA/MuDR
scaffold_1	Repeat_Masker	TE	387291	387381	.	.	.	ID=TE_49;Name=ALCLUST1,Satellite
scaffold_1	Repeat_Masker	TE	408312	409218	.	.	.	ID=TE_50;Name=ArnoldY1,DNA/MuDR
scaffold_1	Repeat_Masker	TE	409225	411026	.	.	.	ID=TE_51;Name=ALCLUST1,Satellite
scaffold_1	Repeat_Masker	TE	416183	416347	.	.	.	ID=TE_52;Name=ALSB2,SINE/tRNA
scaffold_1	Repeat_Masker	TE	424503	424851	.	.	.	ID=TE_53;Name=ALREPX1,Other/Composite
scaffold_1	Repeat_Masker	TE	450290	451116	.	.	.	ID=TE_54;Name=ALCLUST1,Satellite
scaffold_1	Repeat_Masker	TE	451117	451442	.	.	.	ID=TE_55;Name=ArnoldY1,DNA/MuDR
scaffold_1	Repeat_Masker	TE	451415	451817	.	.	.	ID=TE_56;Name=HelitronY3,RC/Helitron
scaffold_1	Repeat_Masker	TE	451817	453303	.	.	.	ID=TE_57;Name=ALCLUST1,Satellite
scaffold_1	Repeat_Masker	TE	471165	471389	.	.	.	ID=TE_58;Name=ALMU7,DNA/MuDR
scaffold_1	Repeat_Masker	TE	471390	471413	.	.	.	ID=TE_59;Name=BRODYAGA1,DNA/MuDR
scaffold_1	Repeat_Masker	TE	471414	471689	.	.	.	ID=TE_60;Name=ALCopia36,LTR/Copia
scaffold_1	Repeat_Masker	TE	471808	472117	.	.	.	ID=TE_61;Name=ALMU7,DNA/MuDR
scaffold_1	Repeat_Masker	TE	472125	472204	.	.	.	ID=TE_62;Name=ALMU11,DNA/MuDR
scaffold_1	Repeat_Masker	TE	472213	472337	.	.	.	ID=TE_63;Name=ALMU7,DNA/MuDR
scaffold_1	Repeat_Masker	TE	490570	490703	.	.	.	ID=TE_64;Name=ArnoldY2,DNA/MuDR
scaffold_1	Repeat_Masker	TE	490607	490725	.	.	.	ID=TE_65;Name=HelitronY3,RC/Helitron
scaffold_1	Repeat_Masker	TE	491081	491579	.	.	.	ID=TE_66;Name=ALCLUST1,Satellite
scaffold_1	Repeat_Masker	TE	491584	492226	.	.	.	ID=TE_67;Name=ArnoldY1,DNA/MuDR
scaffold_1	Repeat_Masker	TE	492227	492548	.	.	.	ID=TE_68;Name=HelitronY3,RC/Helitron
scaffold_1	Repeat_Masker	TE	492498	492570	.	.	.	ID=TE_69;Name=Arnold1,DNA/MuDR
scaffold_1	Repeat_Masker	TE	492838	493162	.	.	.	ID=TE_70;Name=ArnoldY1,DNA/MuDR
scaffold_1	Repeat_Masker	TE	497791	498337	.	.	.	ID=TE_71;Name=ALHALN6,DNA/hAT-Ac
scaffold_1	Repeat_Masker	TE	498365	498487	.	.	.	ID=TE_72;Name=ALHALN1,DNA/hAT-Ac
scaffold_1	Repeat_Masker	TE	524706	524821	.	.	.	ID=TE_73;Name=ALRAN,DNA?
scaffold_1	Repeat_Masker	TE	527204	527307	.	.	.	ID=TE_74;Name=ALHALN9,DNA/hAT
scaffold_1	Repeat_Masker	TE	540990	542648	.	.	.	ID=TE_75;Name=ALCLUST1,Satellite
scaffold_1	Repeat_Masker	TE	550039	550170	.	.	.	ID=TE_76;Name=ALREP11A,RC/Helitron
scaffold_1	Repeat_Masker	TE	550625	550926	.	.	.	ID=TE_77;Name=ALREP11,RC/Helitron
scaffold_1	Repeat_Masker	TE	550925	551000	.	.	.	ID=TE_78;Name=HelitronY1E,RC/Helitron
scaffold_1	Repeat_Masker	TE	567739	570049	.	.	.	ID=TE_79;Name=ALCLUST1,Satellite
scaffold_1	Repeat_Masker	TE	625825	626476	.	.	.	ID=TE_80;Name=ALHPOGON3,DNA/TcMar-Pogo
scaffold_1	Repeat_Masker	TE	635369	635489	.	.	.	ID=TE_81;Name=ALTIRTA1,DNA/TcMar-Stowaway
scaffold_1	Repeat_Masker	TE	639272	640621	.	.	.	ID=TE_82;Name=ALCLUST1,Satellite
scaffold_1	Repeat_Masker	TE	644501	644656	.	.	.	ID=TE_83;Name=ArnoldY1,DNA/MuDR
scaffold_1	Repeat_Masker	TE	644856	648028	.	.	.	ID=TE_84;Name=ALCLUST1,Satellite
scaffold_1	Repeat_Masker	TE	661329	662359	.	.	.	ID=TE_85;Name=HelitronY3,RC/Helitron
scaffold_1	Repeat_Masker	TE	667788	668136	.	.	.	ID=TE_86;Name=ALTIRX1D,DNA
scaffold_1	Repeat_Masker	TE	669378	670338	.	.	.	ID=TE_87;Name=ALREP11A,RC/Helitron
scaffold_1	Repeat_Masker	TE	676598	677182	.	.	.	ID=TE_88;Name=ALHPOGON1,DNA/TcMar-Pogo
scaffold_1	Repeat_Masker	TE	682215	683266	.	.	.	ID=TE_89;Name=HelitronY1D,RC/Helitron
scaffold_1	Repeat_Masker	TE	731924	732681	.	.	.	ID=TE_90;Name=ALCLUST1,Satellite
scaffold_1	Repeat_Masker	TE	742842	742895	.	.	.	ID=TE_91;Name=ALLINEI,LINE/L1
scaffold_1	Repeat_Masker	TE	749458	749721	.	.	.	ID=TE_92;Name=ALTIRTA1,DNA/TcMar-Stowaway
scaffold_1	Repeat_Masker	TE	755447	755529	.	.	.	ID=TE_93;Name=DT1,DNA/TcMar-Stowaway
scaffold_1	Repeat_Masker	TE	764759	765057	.	.	.	ID=TE_94;Name=ALTIRX1C,DNA
scaffold_1	Repeat_Masker	TE	783362	783436	.	.	.	ID=TE_95;Name=ALTIRTA1,DNA/TcMar-Stowaway
scaffold_1	Repeat_Masker	TE	822690	823175	.	.	.	ID=TE_96;Name=ArnoldY1,DNA/MuDR
scaffold_1	Repeat_Masker	TE	823017	823681	.	.	.	ID=TE_97;Name=HelitronY3,RC/Helitron
scaffold_1	Repeat_Masker	TE	846002	846689	.	.	.	ID=TE_98;Name=ArnoldY1,DNA/MuDR
scaffold_1	Repeat_Masker	TE	909541	909683	.	.	.	ID=TE_99;Name=Helitron1,RC/Helitron
scaffold_1	Repeat_Masker	TE	910362	910380	.	.	.	ID=TE_100;Name=ALHALN6,DNA/hAT-Ac
scaffold_1	Repeat_Masker	TE	910381	910460	.	.	.	ID=TE_101;Name=Helitron1,RC/Helitron
scaffold_1	Repeat_Masker	TE	910461	910482	.	.	.	ID=TE_102;Name=ALHALN6,DNA/hAT-Ac
scaffold_1	Repeat_Masker	TE	926440	926642	.	.	.	ID=TE_103;Name=TSCL,LINE?
scaffold_1	Repeat_Masker	TE	927792	928276	.	.	.	ID=TE_104;Name=ALHALN1,DNA/hAT-Ac
scaffold_1	Repeat_Masker	TE	937113	937197	.	.	.	ID=TE_105;Name=HelitronY3,RC/Helitron
scaffold_1	Repeat_Masker	TE	937281	937423	.	.	.	ID=TE_106;Name=ArnoldY2,DNA/MuDR
scaffold_1	Repeat_Masker	TE	943235	944155	.	.	.	ID=TE_107;Name=ALREP9,RC/Helitron
scaffold_1	Repeat_Masker	TE	948975	948990	.	.	.	ID=TE_108;Name=ALREP10A,RC/Helitron
scaffold_1	Repeat_Masker	TE	948991	949095	.	.	.	ID=TE_109;Name=ALHALN3,DNA/hAT-Ac
scaffold_1	Repeat_Masker	TE	949130	949257	.	.	.	ID=TE_110;Name=ALCopia30,LTR/Copia
scaffold_1	Repeat_Masker	TE	949174	949517	.	.	.	ID=TE_111;Name=ALSB6,SINE/tRNA
scaffold_1	Repeat_Masker	TE	1034908	1034997	.	.	.	ID=TE_112;Name=ALCopia49,LTR/Copia
scaffold_1	Repeat_Masker	TE	1044309	1044385	.	.	.	ID=TE_113;Name=ALCopia24,LTR/Copia
scaffold_1	Repeat_Masker	TE	1057524	1057610	.	.	.	ID=TE_114;Name=ALCopia91,LTR/Copia
scaffold_1	Repeat_Masker	TE	1061583	1061639	.	.	.	ID=TE_115;Name=ALTIRTA1,DNA/TcMar-Stowaway
scaffold_1	Repeat_Masker	TE	1075031	1076046	.	.	.	ID=TE_116;Name=HelitronY3,RC/Helitron
scaffold_1	Repeat_Masker	TE	1077006	1077311	.	.	.	ID=TE_117;Name=ArnoldY1,DNA/MuDR
scaffold_1	Repeat_Masker	TE	1077287	1077350	.	.	.	ID=TE_118;Name=Arnold3,DNA/MuDR
scaffold_1	Repeat_Masker	TE	1095557	1096008	.	.	.	ID=TE_119;Name=ALCopia27,LTR/Copia
scaffold_1	Repeat_Masker	TE	1096009	1096083	.	.	.	ID=TE_120;Name=ALlantys1,LTR/Gypsy
scaffold_1	Repeat_Masker	TE	1096116	1101511	.	.	.	ID=TE_121;Name=ALCopia27,LTR/Copia
scaffold_1	Repeat_Masker	TE	1104585	1104830	.	.	.	ID=TE_122;Name=ALTIRX1C,DNA
scaffold_1	Repeat_Masker	TE	1110273	1110367	.	.	.	ID=TE_123;Name=HelitronY3,RC/Helitron
scaffold_1	Repeat_Masker	TE	1110451	1110606	.	.	.	ID=TE_124;Name=ArnoldY2,DNA/MuDR
scaffold_1	Repeat_Masker	TE	1110974	1111226	.	.	.	ID=TE_125;Name=ArnoldY2,DNA/MuDR
scaffold_1	Repeat_Masker	TE	1111389	1111815	.	.	.	ID=TE_126;Name=HelitronY3,RC/Helitron
scaffold_1	Repeat_Masker	TE	1112943	1113046	.	.	.	ID=TE_127;Name=Vandal1N1,DNA/MuDR
scaffold_1	Repeat_Masker	TE	1113253	1113388	.	.	.	ID=TE_128;Name=Vandal2N1,DNA/MuDR
scaffold_1	Repeat_Masker	TE	1113724	1113809	.	.	.	ID=TE_129;Name=Vandal1,DNA/MuDR
scaffold_1	Repeat_Masker	TE	1114359	1114507	.	.	.	ID=TE_130;Name=Vandal2N1,DNA/MuDR
scaffold_1	Repeat_Masker	TE	1114652	1114826	.	.	.	ID=TE_131;Name=Vandal1,DNA/MuDR
scaffold_1	Repeat_Masker	TE	1114841	1114956	.	.	.	ID=TE_132;Name=Vandal1N1,DNA/MuDR
scaffold_1	Repeat_Masker	TE	1114948	1115716	.	.	.	ID=TE_133;Name=SIMPLEHAT2,DNA/hAT
scaffold_1	Repeat_Masker	TE	1115717	1115815	.	.	.	ID=TE_134;Name=Vandal1N1,DNA/MuDR
scaffold_1	Repeat_Masker	TE	1116117	1116184	.	.	.	ID=TE_135;Name=Vandal2N1,DNA/MuDR
scaffold_1	Repeat_Masker	TE	1116195	1116987	.	.	.	ID=TE_136;Name=ALMU11,DNA/MuDR
scaffold_1	Repeat_Masker	TE	1127216	1127564	.	.	.	ID=TE_137;Name=ALTIRX1D,DNA
scaffold_1	Repeat_Masker	TE	1135992	1136028	.	.	.	ID=TE_138;Name=ALCopia63,LTR/Copia
scaffold_1	Repeat_Masker	TE	1170257	1170495	.	.	.	ID=TE_139;Name=ALSB3,SINE
scaffold_1	Repeat_Masker	TE	1182702	1182849	.	.	.	ID=TE_140;Name=ArnoldY2,DNA/MuDR
scaffold_1	Repeat_Masker	TE	1186093	1186225	.	.	.	ID=TE_141;Name=SIMPLEHAT2,DNA/hAT
scaffold_1	Repeat_Masker	TE	1187241	1187343	.	.	.	ID=TE_142;Name=ArnoldY2,DNA/MuDR
scaffold_1	Repeat_Masker	TE	1187258	1187345	.	.	.	ID=TE_143;Name=HelitronY3,RC/Helitron
scaffold_1	Repeat_Masker	TE	1187447	1187611	.	.	.	ID=TE_144;Name=SIMPLEHAT2,DNA/hAT
scaffold_1	Repeat_Masker	TE	1190252	1190297	.	.	.	ID=TE_145;Name=ALCopia24,LTR/Copia
scaffold_1	Repeat_Masker	TE	1190298	1190350	.	.	.	ID=TE_146;Name=Arnold3,DNA/MuDR
scaffold_1	Repeat_Masker	TE	1194529	1195254	.	.	.	ID=TE_147;Name=ALREP11,RC/Helitron
scaffold_1	Repeat_Masker	TE	1195350	1195407	.	.	.	ID=TE_148;Name=ALREP2A,RC/Helitron
scaffold_1	Repeat_Masker	TE	1198091	1198542	.	.	.	ID=TE_149;Name=ALCopia27,LTR/Copia
scaffold_1	Repeat_Masker	TE	1198541	1198617	.	.	.	ID=TE_150;Name=ALlantys1,LTR/Gypsy
scaffold_1	Repeat_Masker	TE	1198650	1204193	.	.	.	ID=TE_151;Name=ALCopia27,LTR/Copia
scaffold_1	Repeat_Masker	TE	1212657	1212712	.	.	.	ID=TE_152;Name=ALhila6A,LTR/Gypsy
scaffold_1	Repeat_Masker	TE	1214310	1214466	.	.	.	ID=TE_153;Name=ALREP16,DNA/MuDR
scaffold_1	Repeat_Masker	TE	1215234	1215404	.	.	.	ID=TE_154;Name=Vandal12,DNA/MuDR
scaffold_1	Repeat_Masker	TE	1236696	1236814	.	.	.	ID=TE_155;Name=ALCopia56,LTR/Copia
scaffold_1	Repeat_Masker	TE	1246744	1247317	.	.	.	ID=TE_156;Name=ALHALN2,DNA/hAT-Ac
scaffold_1	Repeat_Masker	TE	1302672	1302915	.	.	.	ID=TE_157;Name=ALTIRTA1,DNA/TcMar-Stowaway
scaffold_1	Repeat_Masker	TE	1306337	1306919	.	.	.	ID=TE_158;Name=ALHALN7,DNA/hAT-Ac
scaffold_1	Repeat_Masker	TE	1332249	1332512	.	.	.	ID=TE_159;Name=ALTIRTA1,DNA/TcMar-Stowaway
scaffold_1	Repeat_Masker	TE	1333764	1333838	.	.	.	ID=TE_160;Name=ALHALN1,DNA/hAT-Ac
scaffold_1	Repeat_Masker	TE	1334311	1334440	.	.	.	ID=TE_161;Name=ALHALN3A,DNA/hAT-Ac
scaffold_1	Repeat_Masker	TE	1360003	1360548	.	.	.	ID=TE_162;Name=ALHPOGON1,DNA/TcMar-Pogo
scaffold_1	Repeat_Masker	TE	1366019	1366403	.	.	.	ID=TE_163;Name=ALSB3,SINE
scaffold_1	Repeat_Masker	TE	1371200	1371309	.	.	.	ID=TE_164;Name=ALHALN8,DNA/hAT
scaffold_1	Repeat_Masker	TE	1384718	1384869	.	.	.	ID=TE_165;Name=ArnoldY2,DNA/MuDR
scaffold_1	Repeat_Masker	TE	1384953	1385045	.	.	.	ID=TE_166;Name=HelitronY3,RC/Helitron
scaffold_1	Repeat_Masker	TE	1385512	1386025	.	.	.	ID=TE_167;Name=ArnoldY2,DNA/MuDR
scaffold_1	Repeat_Masker	TE	1390532	1390661	.	.	.	ID=TE_168;Name=ALLINE1_4,LINE/L1
scaffold_1	Repeat_Masker	TE	1419617	1419799	.	.	.	ID=TE_169;Name=ALSB3,SINE
scaffold_1	Repeat_Masker	TE	1421815	1422294	.	.	.	ID=TE_170;Name=ALLINEI,LINE/L1
scaffold_1	Repeat_Masker	TE	1431000	1431516	.	.	.	ID=TE_171;Name=ALHAL1,DNA/hAT-Ac
scaffold_1	Repeat_Masker	TE	1431517	1431570	.	.	.	ID=TE_172;Name=ALCopia16,LTR/Copia
scaffold_1	Repeat_Masker	TE	1432249	1432594	.	.	.	ID=TE_173;Name=ALSB6,SINE/tRNA
scaffold_1	Repeat_Masker	TE	1444833	1444981	.	.	.	ID=TE_174;Name=HelitronY3A,RC/Helitron
scaffold_1	Repeat_Masker	TE	1446700	1447095	.	.	.	ID=TE_175;Name=ALREP12,RC/Helitron
scaffold_1	Repeat_Masker	TE	1460363	1460597	.	.	.	ID=TE_176;Name=HelitronY3,RC/Helitron
scaffold_1	Repeat_Masker	TE	1460655	1461001	.	.	.	ID=TE_177;Name=ALSB6,SINE/tRNA
scaffold_1	Repeat_Masker	TE	1461089	1462466	.	.	.	ID=TE_178;Name=ALCLUST1,Satellite
scaffold_1	Repeat_Masker	TE	1501780	1501814	.	.	.	ID=TE_179;Name=ALCopia35,LTR/Copia
scaffold_1	Repeat_Masker	TE	1507276	1507784	.	.	.	ID=TE_180;Name=ALHALN1,DNA/hAT-Ac
scaffold_1	Repeat_Masker	TE	1513507	1513586	.	.	.	ID=TE_181;Name=ALREP10C,RC/Helitron
scaffold_1	Repeat_Masker	TE	1514090	1515251	.	.	.	ID=TE_182;Name=ArnoldY2,DNA/MuDR
scaffold_1	Repeat_Masker	TE	1515255	1515868	.	.	.	ID=TE_183;Name=TAG3N1,DNA/hAT-Tag1
scaffold_1	Repeat_Masker	TE	1538357	1538632	.	.	.	ID=TE_184;Name=ALLINE1_11,LINE/L1
scaffold_1	Repeat_Masker	TE	1567276	1567497	.	.	.	ID=TE_185;Name=ALCopia27,LTR/Copia
scaffold_1	Repeat_Masker	TE	1567850	1567974	.	.	.	ID=TE_186;Name=ALCopia27,LTR/Copia
scaffold_1	Repeat_Masker	TE	1568276	1572474	.	.	.	ID=TE_187;Name=ALCopia27,LTR/Copia
scaffold_1	Repeat_Masker	TE	1572623	1572710	.	.	.	ID=TE_188;Name=ALlantys1,LTR/Gypsy
scaffold_1	Repeat_Masker	TE	1572711	1573342	.	.	.	ID=TE_189;Name=ALCopia27,LTR/Copia
scaffold_1	Repeat_Masker	TE	1576305	1576380	.	.	.	ID=TE_190;Name=HelitronY1E,RC/Helitron
scaffold_1	Repeat_Masker	TE	1576379	1576680	.	.	.	ID=TE_191;Name=ALREP11,RC/Helitron
scaffold_1	Repeat_Masker	TE	1577175	1577306	.	.	.	ID=TE_192;Name=ALREP11A,RC/Helitron
scaffold_1	Repeat_Masker	TE	1582615	1582763	.	.	.	ID=TE_193;Name=DT1,DNA/TcMar-Stowaway
scaffold_1	Repeat_Masker	TE	1582764	1582821	.	.	.	ID=TE_194;Name=ALDNALA1,DNA/TcMar-Mariner
scaffold_1	Repeat_Masker	TE	1623091	1625649	.	.	.	ID=TE_195;Name=ALLINE1A,LINE/L1
scaffold_1	Repeat_Masker	TE	1625942	1626844	.	.	.	ID=TE_196;Name=ArnoldY2,DNA/MuDR
scaffold_1	Repeat_Masker	TE	1626853	1626925	.	.	.	ID=TE_197;Name=HelitronY1D,RC/Helitron
scaffold_1	Repeat_Masker	TE	1628970	1629184	.	.	.	ID=TE_198;Name=HelitronY1A,RC/Helitron
scaffold_1	Repeat_Masker	TE	1629498	1629580	.	.	.	ID=TE_199;Name=ArnoldY1,DNA/MuDR
scaffold_1	Repeat_Masker	TE	1629662	1629819	.	.	.	ID=TE_200;Name=ArnoldY2,DNA/MuDR
scaffold_1	Repeat_Masker	TE	1630214	1630319	.	.	.	ID=TE_201;Name=HelitronY1E,RC/Helitron
scaffold_1	Repeat_Masker	TE	1642954	1644188	.	.	.	ID=TE_202;Name=ALREP3,RC/Helitron
scaffold_1	Repeat_Masker	TE	1666567	1666864	.	.	.	ID=TE_203;Name=ALSB3,SINE
scaffold_1	Repeat_Masker	TE	1694391	1695092	.	.	.	ID=TE_204;Name=ALHALN4,DNA/hAT-Ac
scaffold_1	Repeat_Masker	TE	1719244	1719507	.	.	.	ID=TE_205;Name=ALTIRTA1,DNA/TcMar-Stowaway
scaffold_1	Repeat_Masker	TE	1723372	1723649	.	.	.	ID=TE_206;Name=Copia-2_AT,LTR/Copia
scaffold_1	Repeat_Masker	TE	1763916	1764212	.	.	.	ID=TE_207;Name=ALREP4,RC/Helitron
scaffold_1	Repeat_Masker	TE	1764442	1764594	.	.	.	ID=TE_208;Name=ALREP11A,RC/Helitron
scaffold_1	Repeat_Masker	TE	1800933	1801492	.	.	.	ID=TE_209;Name=ALHALN2,DNA/hAT-Ac
scaffold_1	Repeat_Masker	TE	1816908	1819013	.	.	.	ID=TE_210;Name=ALREP15,RC/Helitron
scaffold_1	Repeat_Masker	TE	1819735	1819792	.	.	.	ID=TE_211;Name=ALhila7,LTR/Gypsy
scaffold_1	Repeat_Masker	TE	1822926	1823287	.	.	.	ID=TE_212;Name=ALRAN,DNA?
scaffold_1	Repeat_Masker	TE	1825091	1825503	.	.	.	ID=TE_213;Name=ALTIRX1C,DNA
scaffold_1	Repeat_Masker	TE	1826439	1826800	.	.	.	ID=TE_214;Name=ALRAN,DNA?
scaffold_1	Repeat_Masker	TE	1842358	1843060	.	.	.	ID=TE_215;Name=ALHALN4,DNA/hAT-Ac
scaffold_1	Repeat_Masker	TE	1881553	1881817	.	.	.	ID=TE_216;Name=ALTIRTA1,DNA/TcMar-Stowaway
scaffold_1	Repeat_Masker	TE	1889127	1889520	.	.	.	ID=TE_217;Name=ALREPX1,Other/Composite
scaffold_1	Repeat_Masker	TE	1905176	1905372	.	.	.	ID=TE_218;Name=ALSB5,SINE/tRNA
scaffold_1	Repeat_Masker	TE	1915546	1918968	.	.	.	ID=TE_219;Name=ALCopia75,LTR/Copia
scaffold_1	Repeat_Masker	TE	1919590	1920013	.	.	.	ID=TE_220;Name=ALCopia22,LTR/Copia
scaffold_1	Repeat_Masker	TE	1929510	1930277	.	.	.	ID=TE_221;Name=ALREP3,RC/Helitron
scaffold_1	Repeat_Masker	TE	1963759	1964080	.	.	.	ID=TE_222;Name=ALMU6N1,DNA/MuDR
scaffold_1	Repeat_Masker	TE	1964723	1965007	.	.	.	ID=TE_223;Name=ALMU6N1,DNA/MuDR
scaffold_1	Repeat_Masker	TE	2025971	2026153	.	.	.	ID=TE_224;Name=ALSB6,SINE/tRNA
scaffold_1	Repeat_Masker	TE	2026148	2026175	.	.	.	ID=TE_225;Name=ALCopia30,LTR/Copia
scaffold_1	Repeat_Masker	TE	2026176	2026223	.	.	.	ID=TE_226;Name=ALSB6,SINE/tRNA
scaffold_1	Repeat_Masker	TE	2026224	2026244	.	.	.	ID=TE_227;Name=ALCopia30,LTR/Copia
scaffold_1	Repeat_Masker	TE	2033718	2034072	.	.	.	ID=TE_228;Name=ALCLUST1,Satellite
scaffold_1	Repeat_Masker	TE	2034223	2034378	.	.	.	ID=TE_229;Name=ArnoldY2,DNA/MuDR
scaffold_1	Repeat_Masker	TE	2034462	2034547	.	.	.	ID=TE_230;Name=HelitronY3,RC/Helitron
scaffold_1	Repeat_Masker	TE	2034560	2035374	.	.	.	ID=TE_231;Name=ALCLUST1,Satellite
scaffold_1	Repeat_Masker	TE	2049413	2049572	.	.	.	ID=TE_232;Name=ALTIRTA1,DNA/TcMar-Stowaway
scaffold_1	Repeat_Masker	TE	2081230	2081385	.	.	.	ID=TE_233;Name=ArnoldY2,DNA/MuDR
scaffold_1	Repeat_Masker	TE	2081449	2081534	.	.	.	ID=TE_234;Name=Arnold4,DNA/MuDR
scaffold_1	Repeat_Masker	TE	2082603	2083794	.	.	.	ID=TE_235;Name=ALLINE1A,LINE/L1
scaffold_1	Repeat_Masker	TE	2084881	2085274	.	.	.	ID=TE_236;Name=ALREPX1,Other/Composite
scaffold_1	Repeat_Masker	TE	2091025	2091062	.	.	.	ID=TE_237;Name=ALCopia95,LTR/Copia
scaffold_1	Repeat_Masker	TE	2128285	2128345	.	.	.	ID=TE_238;Name=ALGP9B,LTR/Gypsy
scaffold_1	Repeat_Masker	TE	2128785	2130105	.	.	.	ID=TE_239;Name=ALGP9B,LTR/Gypsy
scaffold_1	Repeat_Masker	TE	2130204	2130276	.	.	.	ID=TE_240;Name=ALGP3B,LTR/Gypsy
scaffold_1	Repeat_Masker	TE	2158948	2159125	.	.	.	ID=TE_241;Name=SIMPLEHAT1,DNA/hAT
scaffold_1	Repeat_Masker	TE	2159742	2159920	.	.	.	ID=TE_242;Name=SIMPLEHAT1,DNA/hAT
scaffold_1	Repeat_Masker	TE	2174877	2174917	.	.	.	ID=TE_243;Name=ALCopia46,LTR/Copia
scaffold_1	Repeat_Masker	TE	2184154	2184306	.	.	.	ID=TE_244;Name=ALSB5,SINE/tRNA
scaffold_1	Repeat_Masker	TE	2193016	2193523	.	.	.	ID=TE_245;Name=ALHALN3,DNA/hAT-Ac
scaffold_1	Repeat_Masker	TE	2194587	2194619	.	.	.	ID=TE_246;Name=ALREP15,RC/Helitron
scaffold_1	Repeat_Masker	TE	2195822	2195987	.	.	.	ID=TE_247;Name=Helitron1,RC/Helitron
scaffold_1	Repeat_Masker	TE	2196665	2196740	.	.	.	ID=TE_248;Name=ALREP15,RC/Helitron
scaffold_1	Repeat_Masker	TE	2200798	2201276	.	.	.	ID=TE_249;Name=ALHALN1,DNA/hAT-Ac
scaffold_1	Repeat_Masker	TE	2204375	2204434	.	.	.	ID=TE_250;Name=HelitronY1C,RC/Helitron
scaffold_1	Repeat_Masker	TE	2219011	2219359	.	.	.	ID=TE_251;Name=ALTIRX1D,DNA
scaffold_1	Repeat_Masker	TE	2226931	2227076	.	.	.	ID=TE_252;Name=ALIS112A,DNA/PIF-Harbinger
scaffold_1	Repeat_Masker	TE	2227322	2227756	.	.	.	ID=TE_253;Name=ArnoldY1,DNA/MuDR
scaffold_1	Repeat_Masker	TE	2228087	2228480	.	.	.	ID=TE_254;Name=ALREP4,RC/Helitron
scaffold_1	Repeat_Masker	TE	2228535	2228620	.	.	.	ID=TE_255;Name=ALREP15,RC/Helitron
scaffold_1	Repeat_Masker	TE	2237632	2237681	.	.	.	ID=TE_256;Name=ALMU2,DNA/MuDR
scaffold_1	Repeat_Masker	TE	2238931	2239707	.	.	.	ID=TE_257;Name=AL10MU1,DNA/MuDR
scaffold_1	Repeat_Masker	TE	2242232	2242314	.	.	.	ID=TE_258;Name=ALTIRTA1,DNA/TcMar-Stowaway
scaffold_1	Repeat_Masker	TE	2250525	2250748	.	.	.	ID=TE_259;Name=ALCopia69,LTR/Copia
scaffold_1	Repeat_Masker	TE	2251061	2251150	.	.	.	ID=TE_260;Name=Vandal7,DNA/MuDR
scaffold_1	Repeat_Masker	TE	2258908	2259083	.	.	.	ID=TE_261;Name=ALHALN6,DNA/hAT-Ac
scaffold_1	Repeat_Masker	TE	2259106	2259211	.	.	.	ID=TE_262;Name=ALHAL3,DNA/hAT-Ac
scaffold_1	Repeat_Masker	TE	2288980	2289468	.	.	.	ID=TE_263;Name=ALHPOGON1,DNA/TcMar-Pogo
scaffold_1	Repeat_Masker	TE	2297265	2297371	.	.	.	ID=TE_264;Name=HelitronY1D,RC/Helitron
scaffold_1	Repeat_Masker	TE	2298292	2298564	.	.	.	ID=TE_265;Name=ALREP4,RC/Helitron
scaffold_1	Repeat_Masker	TE	2307043	2307194	.	.	.	ID=TE_266;Name=ALSB5,SINE/tRNA
scaffold_1	Repeat_Masker	TE	2341764	2341829	.	.	.	ID=TE_267;Name=ALREP5,RC/Helitron
scaffold_1	Repeat_Masker	TE	2342403	2342632	.	.	.	ID=TE_268;Name=HelitronY1C,RC/Helitron
scaffold_1	Repeat_Masker	TE	2343928	2344031	.	.	.	ID=TE_269;Name=ALREP4,RC/Helitron
scaffold_1	Repeat_Masker	TE	2344075	2344132	.	.	.	ID=TE_270;Name=ALREP5,RC/Helitron
scaffold_1	Repeat_Masker	TE	2345224	2345409	.	.	.	ID=TE_271;Name=ALREP5,RC/Helitron
scaffold_1	Repeat_Masker	TE	2358197	2358519	.	.	.	ID=TE_272;Name=ALTIRX1C,DNA
scaffold_1	Repeat_Masker	TE	2369117	2369279	.	.	.	ID=TE_273;Name=ALSB3,SINE
scaffold_1	Repeat_Masker	TE	2467773	2468765	.	.	.	ID=TE_274;Name=ArnoldY2,DNA/MuDR
scaffold_1	Repeat_Masker	TE	2477795	2477894	.	.	.	ID=TE_275;Name=ALLINE1A,LINE/L1
scaffold_1	Repeat_Masker	TE	2486005	2486042	.	.	.	ID=TE_276;Name=AL9MU1,DNA/MuDR
scaffold_1	Repeat_Masker	TE	2494745	2494836	.	.	.	ID=TE_277;Name=ALCopia24,LTR/Copia
scaffold_1	Repeat_Masker	TE	2498087	2498205	.	.	.	ID=TE_278;Name=Vandal6,DNA/MuDR
scaffold_1	Repeat_Masker	TE	2506958	2508140	.	.	.	ID=TE_279;Name=Vandal2N1,DNA/MuDR
scaffold_1	Repeat_Masker	TE	2508233	2508473	.	.	.	ID=TE_280;Name=Vandal1N1,DNA/MuDR
scaffold_1	Repeat_Masker	TE	2508920	2509405	.	.	.	ID=TE_281;Name=Vandal1,DNA/MuDR
scaffold_1	Repeat_Masker	TE	2509461	2509920	.	.	.	ID=TE_282;Name=Vandal1N1,DNA/MuDR
scaffold_1	Repeat_Masker	TE	2509920	2510189	.	.	.	ID=TE_283;Name=Vandal2N1,DNA/MuDR
scaffold_1	Repeat_Masker	TE	2511025	2511107	.	.	.	ID=TE_284;Name=Vandal17,DNA/MuDR
scaffold_1	Repeat_Masker	TE	2524118	2524175	.	.	.	ID=TE_285;Name=ALTIRTA1,DNA/TcMar-Stowaway
scaffold_1	Repeat_Masker	TE	2526900	2527067	.	.	.	ID=TE_286;Name=ALCopia64,LTR/Copia
scaffold_1	Repeat_Masker	TE	2527257	2531370	.	.	.	ID=TE_287;Name=ALCopia65,LTR/Copia
scaffold_1	Repeat_Masker	TE	2531463	2531630	.	.	.	ID=TE_288;Name=ALCopia64,LTR/Copia
scaffold_1	Repeat_Masker	TE	2532794	2533658	.	.	.	ID=TE_289;Name=ALREP3,RC/Helitron
scaffold_1	Repeat_Masker	TE	2534711	2536930	.	.	.	ID=TE_290;Name=ALENSPM2,DNA/En-Spm
scaffold_1	Repeat_Masker	TE	2541093	2541242	.	.	.	ID=TE_291;Name=Arnold3,DNA/MuDR
scaffold_1	Repeat_Masker	TE	2549317	2551718	.	.	.	ID=TE_292;Name=ALMU13,DNA/MuDR
scaffold_1	Repeat_Masker	TE	2569696	2569939	.	.	.	ID=TE_293;Name=ALCopia65,LTR/Copia
scaffold_1	Repeat_Masker	TE	2570838	2571700	.	.	.	ID=TE_294;Name=Sadhu6-1,SINE
scaffold_1	Repeat_Masker	TE	2579628	2579713	.	.	.	ID=TE_295;Name=HelitronY1E,RC/Helitron
scaffold_1	Repeat_Masker	TE	2579712	2580013	.	.	.	ID=TE_296;Name=ALREP11,RC/Helitron
scaffold_1	Repeat_Masker	TE	2580465	2580594	.	.	.	ID=TE_297;Name=ALREP11A,RC/Helitron
scaffold_1	Repeat_Masker	TE	2612746	2612832	.	.	.	ID=TE_298;Name=ALREP1,RC/Helitron
scaffold_1	Repeat_Masker	TE	2613631	2613897	.	.	.	ID=TE_299;Name=ALREP4,RC/Helitron
scaffold_1	Repeat_Masker	TE	2613898	2614011	.	.	.	ID=TE_300;Name=ALHAL1,DNA/hAT-Ac
scaffold_1	Repeat_Masker	TE	2614227	2614408	.	.	.	ID=TE_301;Name=ALREP11A,RC/Helitron
scaffold_1	Repeat_Masker	TE	2615974	2616297	.	.	.	ID=TE_302;Name=Vandal5A,DNA/MuDR
scaffold_1	Repeat_Masker	TE	2616779	2617292	.	.	.	ID=TE_303;Name=ALHALN1,DNA/hAT-Ac
scaffold_1	Repeat_Masker	TE	2627836	2627892	.	.	.	ID=TE_304;Name=Vandal16,DNA/MuDR
scaffold_1	Repeat_Masker	TE	2627909	2628064	.	.	.	ID=TE_305;Name=ALREP10D,RC/Helitron
scaffold_1	Repeat_Masker	TE	2628138	2628583	.	.	.	ID=TE_306;Name=ArnoldY1,DNA/MuDR
scaffold_1	Repeat_Masker	TE	2628465	2629136	.	.	.	ID=TE_307;Name=HelitronY3,RC/Helitron
scaffold_1	Repeat_Masker	TE	2666421	2666640	.	.	.	ID=TE_308;Name=ALLINE2,LINE/L1
scaffold_1	Repeat_Masker	TE	2668356	2668519	.	.	.	ID=TE_309;Name=ALLINE1_3A,LINE/L1
scaffold_1	Repeat_Masker	TE	2673723	2673798	.	.	.	ID=TE_310;Name=HelitronY1E,RC/Helitron
scaffold_1	Repeat_Masker	TE	2673797	2674069	.	.	.	ID=TE_311;Name=ALREP11,RC/Helitron
scaffold_1	Repeat_Masker	TE	2674537	2674666	.	.	.	ID=TE_312;Name=ALREP11,RC/Helitron
scaffold_1	Repeat_Masker	TE	2702335	2702516	.	.	.	ID=TE_313;Name=ALREP11,RC/Helitron
scaffold_1	Repeat_Masker	TE	2702728	2702841	.	.	.	ID=TE_314;Name=ALHAL1,DNA/hAT-Ac
scaffold_1	Repeat_Masker	TE	2702845	2703113	.	.	.	ID=TE_315;Name=ALREP4,RC/Helitron
scaffold_1	Repeat_Masker	TE	2743866	2744137	.	.	.	ID=TE_316;Name=DT1,DNA/TcMar-Stowaway
scaffold_1	Repeat_Masker	TE	2744138	2744243	.	.	.	ID=TE_317;Name=HelitronY2,RC/Helitron
scaffold_1	Repeat_Masker	TE	2744951	2745157	.	.	.	ID=TE_318;Name=HelitronY2,RC/Helitron
scaffold_1	Repeat_Masker	TE	2746720	2747146	.	.	.	ID=TE_319;Name=HelitronY3,RC/Helitron
scaffold_1	Repeat_Masker	TE	2747358	2747760	.	.	.	ID=TE_320;Name=ArnoldY2,DNA/MuDR
scaffold_1	Repeat_Masker	TE	2748114	2748209	.	.	.	ID=TE_321;Name=ALLINE1_4,LINE/L1
scaffold_1	Repeat_Masker	TE	2759062	2759312	.	.	.	ID=TE_322;Name=ALHPOGON1,DNA/TcMar-Pogo
scaffold_1	Repeat_Masker	TE	2759609	2759693	.	.	.	ID=TE_323;Name=ALHPOGON1,DNA/TcMar-Pogo
scaffold_1	Repeat_Masker	TE	2763287	2763654	.	.	.	ID=TE_324;Name=TNAT1A,DNA
scaffold_1	Repeat_Masker	TE	2764014	2764236	.	.	.	ID=TE_325;Name=TNAT1A,DNA
scaffold_1	Repeat_Masker	TE	2828946	2830277	.	.	.	ID=TE_326;Name=ALlantys1,LTR/Gypsy
scaffold_1	Repeat_Masker	TE	2830581	2833151	.	.	.	ID=TE_327;Name=ALlantys1,LTR/Gypsy
scaffold_1	Repeat_Masker	TE	2833530	2834162	.	.	.	ID=TE_328;Name=ALlantys1,LTR/Gypsy
scaffold_1	Repeat_Masker	TE	2841102	2841261	.	.	.	ID=TE_329;Name=ALREP5,RC/Helitron
scaffold_1	Repeat_Masker	TE	2845151	2845274	.	.	.	ID=TE_330;Name=ALTIRX1D,DNA
scaffold_1	Repeat_Masker	TE	2856154	2856237	.	.	.	ID=TE_331;Name=ALTIRTA1,DNA/TcMar-Stowaway
scaffold_1	Repeat_Masker	TE	2901543	2902482	.	.	.	ID=TE_332;Name=ALLINE1_2,LINE/L1
scaffold_1	Repeat_Masker	TE	2912617	2913108	.	.	.	ID=TE_333;Name=ALHALN1,DNA/hAT-Ac
scaffold_1	Repeat_Masker	TE	2914502	2914598	.	.	.	ID=TE_334;Name=ALCopia30,LTR/Copia
scaffold_1	Repeat_Masker	TE	2914522	2914868	.	.	.	ID=TE_335;Name=ALSB6,SINE/tRNA
scaffold_1	Repeat_Masker	TE	2920029	2920197	.	.	.	ID=TE_336;Name=Helitron1,RC/Helitron
scaffold_1	Repeat_Masker	TE	2921015	2921160	.	.	.	ID=TE_337;Name=Helitron1,RC/Helitron
scaffold_1	Repeat_Masker	TE	2936525	2937047	.	.	.	ID=TE_338;Name=ALHALN3,DNA/hAT-Ac
scaffold_1	Repeat_Masker	TE	2937157	2937538	.	.	.	ID=TE_339;Name=ALREP3,RC/Helitron
scaffold_1	Repeat_Masker	TE	2937536	2938012	.	.	.	ID=TE_340;Name=ALREP1,RC/Helitron
scaffold_1	Repeat_Masker	TE	2938079	2938928	.	.	.	ID=TE_341;Name=ArnoldY2,DNA/MuDR
scaffold_1	Repeat_Masker	TE	2943189	2945449	.	.	.	ID=TE_342;Name=ALCopia46,LTR/Copia
scaffold_1	Repeat_Masker	TE	2945700	2947330	.	.	.	ID=TE_343;Name=ALCopia46,LTR/Copia
scaffold_1	Repeat_Masker	TE	2979511	2979571	.	.	.	ID=TE_344;Name=ALLINE1A,LINE/L1
scaffold_1	Repeat_Masker	TE	2990177	2990417	.	.	.	ID=TE_345;Name=ALDNALA1,DNA/TcMar-Mariner
scaffold_1	Repeat_Masker	TE	3000598	3000814	.	.	.	ID=TE_346;Name=ALLINE1_2,LINE/L1
scaffold_1	Repeat_Masker	TE	3011257	3011363	.	.	.	ID=TE_347;Name=HelitronY1D,RC/Helitron
scaffold_1	Repeat_Masker	TE	3012936	3013052	.	.	.	ID=TE_348;Name=HelitronY1D,RC/Helitron
scaffold_1	Repeat_Masker	TE	3013083	3013565	.	.	.	ID=TE_349;Name=ALREP4,RC/Helitron
scaffold_1	Repeat_Masker	TE	3027438	3030913	.	.	.	ID=TE_350;Name=Vandal21,DNA/MuDR
scaffold_1	Repeat_Masker	TE	3031578	3031698	.	.	.	ID=TE_351;Name=Vandal21,DNA/MuDR
scaffold_1	Repeat_Masker	TE	3048030	3048117	.	.	.	ID=TE_352;Name=TNAT1A,DNA
scaffold_1	Repeat_Masker	TE	3054685	3054722	.	.	.	ID=TE_353;Name=ALENSPM5,DNA/En-Spm
scaffold_1	Repeat_Masker	TE	3054698	3054878	.	.	.	ID=TE_354;Name=ALENSPM2,DNA/En-Spm
scaffold_1	Repeat_Masker	TE	3055437	3058011	.	.	.	ID=TE_355;Name=ALENSPM2,DNA/En-Spm
scaffold_1	Repeat_Masker	TE	3058989	3059072	.	.	.	ID=TE_356;Name=TNAT1A,DNA
scaffold_1	Repeat_Masker	TE	3071334	3071403	.	.	.	ID=TE_357;Name=ALTIRTA1,DNA/TcMar-Stowaway
scaffold_1	Repeat_Masker	TE	3071494	3071574	.	.	.	ID=TE_358;Name=DT1,DNA/TcMar-Stowaway
scaffold_1	Repeat_Masker	TE	3120587	3120867	.	.	.	ID=TE_359;Name=ALMUN1,DNA/MuDR
scaffold_1	Repeat_Masker	TE	3121556	3121835	.	.	.	ID=TE_360;Name=ALMUN1,DNA/MuDR
scaffold_1	Repeat_Masker	TE	3167591	3167780	.	.	.	ID=TE_361;Name=ALCopia18A,LTR/Copia
scaffold_1	Repeat_Masker	TE	3171253	3171320	.	.	.	ID=TE_362;Name=ALLINE1_3A,LINE/L1
scaffold_1	Repeat_Masker	TE	3176314	3176391	.	.	.	ID=TE_363;Name=ArnoldY1,DNA/MuDR
scaffold_1	Repeat_Masker	TE	3176392	3176463	.	.	.	ID=TE_364;Name=SIMPLEHAT1,DNA/hAT
scaffold_1	Repeat_Masker	TE	3176412	3176761	.	.	.	ID=TE_365;Name=ArnoldY1,DNA/MuDR
scaffold_1	Repeat_Masker	TE	3176718	3176797	.	.	.	ID=TE_366;Name=ArnoldY2,DNA/MuDR
scaffold_1	Repeat_Masker	TE	3176722	3176809	.	.	.	ID=TE_367;Name=ArnoldY1,DNA/MuDR
scaffold_1	Repeat_Masker	TE	3177030	3177155	.	.	.	ID=TE_368;Name=HelitronY3,RC/Helitron
scaffold_1	Repeat_Masker	TE	3177437	3177459	.	.	.	ID=TE_369;Name=HelitronY3,RC/Helitron
scaffold_1	Repeat_Masker	TE	3177460	3177648	.	.	.	ID=TE_370;Name=ArnoldY1,DNA/MuDR
scaffold_1	Repeat_Masker	TE	3177649	3178934	.	.	.	ID=TE_371;Name=HelitronY3,RC/Helitron
scaffold_1	Repeat_Masker	TE	3186524	3188387	.	.	.	ID=TE_372;Name=Vandal6,DNA/MuDR
scaffold_1	Repeat_Masker	TE	3188911	3189049	.	.	.	ID=TE_373;Name=Vandal6,DNA/MuDR
scaffold_1	Repeat_Masker	TE	3190493	3190631	.	.	.	ID=TE_374;Name=Vandal6,DNA/MuDR
scaffold_1	Repeat_Masker	TE	3198355	3198545	.	.	.	ID=TE_375;Name=ALTIRTA1,DNA/TcMar-Stowaway
scaffold_1	Repeat_Masker	TE	3231307	3231455	.	.	.	ID=TE_376;Name=ALSB5,SINE/tRNA
scaffold_1	Repeat_Masker	TE	3243749	3245148	.	.	.	ID=TE_377;Name=TA11,LINE/L1
scaffold_1	Repeat_Masker	TE	3257358	3257446	.	.	.	ID=TE_378;Name=ALCopia30,LTR/Copia
scaffold_1	Repeat_Masker	TE	3257372	3257716	.	.	.	ID=TE_379;Name=ALSB6,SINE/tRNA
scaffold_1	Repeat_Masker	TE	3295443	3295563	.	.	.	ID=TE_380;Name=Helitron1,RC/Helitron
scaffold_1	Repeat_Masker	TE	3295516	3295577	.	.	.	ID=TE_381;Name=ALHALN2,DNA/hAT-Ac
scaffold_1	Repeat_Masker	TE	3296066	3296435	.	.	.	ID=TE_382;Name=Helitron1,RC/Helitron
scaffold_1	Repeat_Masker	TE	3320298	3320834	.	.	.	ID=TE_383;Name=ALHALN3,DNA/hAT-Ac
scaffold_1	Repeat_Masker	TE	3328664	3328697	.	.	.	ID=TE_384;Name=AL9TSD1,DNA/MuDR
scaffold_1	Repeat_Masker	TE	3329160	3329264	.	.	.	ID=TE_385;Name=Vandal8,DNA/MuDR
scaffold_1	Repeat_Masker	TE	3329493	3330002	.	.	.	ID=TE_386;Name=Vandal7,DNA/MuDR
scaffold_1	Repeat_Masker	TE	3337646	3337778	.	.	.	ID=TE_387;Name=DT1,DNA/TcMar-Stowaway
scaffold_1	Repeat_Masker	TE	3339049	3339529	.	.	.	ID=TE_388;Name=ALREP11A,RC/Helitron
scaffold_1	Repeat_Masker	TE	3339922	3339970	.	.	.	ID=TE_389;Name=ALCopia24,LTR/Copia
scaffold_1	Repeat_Masker	TE	3347207	3347490	.	.	.	ID=TE_390;Name=Sadhu9-1,SINE
scaffold_1	Repeat_Masker	TE	3360275	3360347	.	.	.	ID=TE_391;Name=ALHALN3,DNA/hAT-Ac
scaffold_1	Repeat_Masker	TE	3404583	3404708	.	.	.	ID=TE_392;Name=SIMPLEHAT2,DNA/hAT
scaffold_1	Repeat_Masker	TE	3405139	3405315	.	.	.	ID=TE_393;Name=SIMPLEHAT2,DNA/hAT
scaffold_1	Repeat_Masker	TE	3414024	3414504	.	.	.	ID=TE_394;Name=HelitronY3,RC/Helitron
scaffold_1	Repeat_Masker	TE	3414181	3414547	.	.	.	ID=TE_395;Name=ArnoldY1,DNA/MuDR
scaffold_1	Repeat_Masker	TE	3414676	3414789	.	.	.	ID=TE_396;Name=ArnoldY2,DNA/MuDR
scaffold_1	Repeat_Masker	TE	3414790	3414832	.	.	.	ID=TE_397;Name=HelitronY3,RC/Helitron
scaffold_1	Repeat_Masker	TE	3427671	3427794	.	.	.	ID=TE_398;Name=ALHPOGON3,DNA/TcMar-Pogo
scaffold_1	Repeat_Masker	TE	3427825	3427851	.	.	.	ID=TE_399;Name=ALHPOGON2,DNA/TcMar-Pogo
scaffold_1	Repeat_Masker	TE	3428198	3428307	.	.	.	ID=TE_400;Name=ALHPOGON3,DNA/TcMar-Pogo
scaffold_1	Repeat_Masker	TE	3447452	3447526	.	.	.	ID=TE_401;Name=ALRAN,DNA?
scaffold_1	Repeat_Masker	TE	3447683	3447828	.	.	.	ID=TE_402;Name=ALCopia38A,LTR/Copia
scaffold_1	Repeat_Masker	TE	3447830	3448182	.	.	.	ID=TE_403;Name=ALCopia38B,LTR/Copia
scaffold_1	Repeat_Masker	TE	3448189	3448315	.	.	.	ID=TE_404;Name=ALRAN,DNA?
scaffold_1	Repeat_Masker	TE	3462364	3462496	.	.	.	ID=TE_405;Name=ALTIRTA1,DNA/TcMar-Stowaway
scaffold_1	Repeat_Masker	TE	3470091	3470217	.	.	.	ID=TE_406;Name=ALCopia20,LTR/Copia
scaffold_1	Repeat_Masker	TE	3473609	3473666	.	.	.	ID=TE_407;Name=ALREP5,RC/Helitron
scaffold_1	Repeat_Masker	TE	3475460	3475589	.	.	.	ID=TE_408;Name=HelitronY1E,RC/Helitron
scaffold_1	Repeat_Masker	TE	3475701	3475860	.	.	.	ID=TE_409;Name=ALREP5,RC/Helitron
scaffold_1	Repeat_Masker	TE	3499529	3499660	.	.	.	ID=TE_410;Name=ALREP11A,RC/Helitron
scaffold_1	Repeat_Masker	TE	3500115	3500416	.	.	.	ID=TE_411;Name=ALREP11,RC/Helitron
scaffold_1	Repeat_Masker	TE	3500415	3500490	.	.	.	ID=TE_412;Name=HelitronY1E,RC/Helitron
scaffold_1	Repeat_Masker	TE	3508766	3508809	.	.	.	ID=TE_413;Name=ALCopia27,LTR/Copia
scaffold_1	Repeat_Masker	TE	3565075	3565136	.	.	.	ID=TE_414;Name=ALMU2,DNA/MuDR
scaffold_1	Repeat_Masker	TE	3571572	3572279	.	.	.	ID=TE_415;Name=ALCLUST1,Satellite
scaffold_1	Repeat_Masker	TE	3577610	3578100	.	.	.	ID=TE_416;Name=ALTIR16T3A,DNA
scaffold_1	Repeat_Masker	TE	3580219	3580264	.	.	.	ID=TE_417;Name=ALDNA2T9A,DNA/MuDR
scaffold_1	Repeat_Masker	TE	3675920	3675993	.	.	.	ID=TE_418;Name=ALHALN6,DNA/hAT-Ac
scaffold_1	Repeat_Masker	TE	3677969	3678362	.	.	.	ID=TE_419;Name=ALCopia67,LTR/Copia
scaffold_1	Repeat_Masker	TE	3709762	3710011	.	.	.	ID=TE_420;Name=ALHALN9,DNA/hAT
scaffold_1	Repeat_Masker	TE	3720567	3720815	.	.	.	ID=TE_421;Name=ALHALN8,DNA/hAT
scaffold_1	Repeat_Masker	TE	3755709	3756057	.	.	.	ID=TE_422;Name=ALREP10C,RC/Helitron
scaffold_1	Repeat_Masker	TE	3756262	3756316	.	.	.	ID=TE_423;Name=ALREP10A,RC/Helitron
scaffold_1	Repeat_Masker	TE	3793127	3793925	.	.	.	ID=TE_424;Name=ALCLUST1,Satellite
scaffold_1	Repeat_Masker	TE	3794284	3794444	.	.	.	ID=TE_425;Name=SIMPLEHAT2,DNA/hAT
scaffold_1	Repeat_Masker	TE	3794443	3795455	.	.	.	ID=TE_426;Name=ALCLUST1,Satellite
scaffold_1	Repeat_Masker	TE	3795544	3795765	.	.	.	ID=TE_427;Name=ALHALN9,DNA/hAT
scaffold_1	Repeat_Masker	TE	3804561	3805049	.	.	.	ID=TE_428;Name=ALHALN1,DNA/hAT-Ac
scaffold_1	Repeat_Masker	TE	3824299	3824779	.	.	.	ID=TE_429;Name=ALHALN1,DNA/hAT-Ac
scaffold_1	Repeat_Masker	TE	3836449	3837019	.	.	.	ID=TE_430;Name=HelitronY1B,RC/Helitron
scaffold_1	Repeat_Masker	TE	3838233	3838348	.	.	.	ID=TE_431;Name=ALREP2,RC/Helitron
scaffold_1	Repeat_Masker	TE	3838466	3838513	.	.	.	ID=TE_432;Name=ALREP5,RC/Helitron
scaffold_1	Repeat_Masker	TE	3839545	3839583	.	.	.	ID=TE_433;Name=ALREP5,RC/Helitron
scaffold_1	Repeat_Masker	TE	3842840	3843171	.	.	.	ID=TE_434;Name=ALTIR16T3A,DNA
scaffold_1	Repeat_Masker	TE	3843513	3843687	.	.	.	ID=TE_435;Name=ALTIR16T3A,DNA
scaffold_1	Repeat_Masker	TE	3844900	3845013	.	.	.	ID=TE_436;Name=ALREP10,RC/Helitron
scaffold_1	Repeat_Masker	TE	3844956	3845023	.	.	.	ID=TE_437;Name=ALSAL5,Satellite
scaffold_1	Repeat_Masker	TE	3845034	3845065	.	.	.	ID=TE_438;Name=ALREP10B,RC/Helitron
scaffold_1	Repeat_Masker	TE	3855122	3855171	.	.	.	ID=TE_439;Name=Vandal22,DNA/MuDR
scaffold_1	Repeat_Masker	TE	3903877	3904250	.	.	.	ID=TE_440;Name=ALSB3,SINE
scaffold_1	Repeat_Masker	TE	3917351	3917475	.	.	.	ID=TE_441;Name=ALMU7,DNA/MuDR
scaffold_1	Repeat_Masker	TE	3917444	3917590	.	.	.	ID=TE_442;Name=BRODYAGA1A,DNA/MuDR
scaffold_1	Repeat_Masker	TE	3917601	3917876	.	.	.	ID=TE_443;Name=ALCopia36,LTR/Copia
scaffold_1	Repeat_Masker	TE	3917927	3918000	.	.	.	ID=TE_444;Name=ALMU5,DNA/MuDR
scaffold_1	Repeat_Masker	TE	3918007	3918316	.	.	.	ID=TE_445;Name=ALMU7,DNA/MuDR
scaffold_1	Repeat_Masker	TE	3918324	3918403	.	.	.	ID=TE_446;Name=ALMU11,DNA/MuDR
scaffold_1	Repeat_Masker	TE	3918412	3918536	.	.	.	ID=TE_447;Name=ALMU7,DNA/MuDR
scaffold_1	Repeat_Masker	TE	3942634	3947955	.	.	.	ID=TE_448;Name=TA11,LINE/L1
scaffold_1	Repeat_Masker	TE	3953465	3953787	.	.	.	ID=TE_449;Name=ALCopia42,LTR/Copia
scaffold_1	Repeat_Masker	TE	3962098	3962180	.	.	.	ID=TE_450;Name=ALTIRTA1,DNA/TcMar-Stowaway
scaffold_1	Repeat_Masker	TE	3973190	3973943	.	.	.	ID=TE_451;Name=ALGP9B,LTR/Gypsy
scaffold_1	Repeat_Masker	TE	3975054	3975106	.	.	.	ID=TE_452;Name=ALCopia42,LTR/Copia
scaffold_1	Repeat_Masker	TE	3994990	3995558	.	.	.	ID=TE_453;Name=ALHALN2,DNA/hAT-Ac
scaffold_1	Repeat_Masker	TE	4001973	4002043	.	.	.	ID=TE_454;Name=ALMUN1,DNA/MuDR
scaffold_1	Repeat_Masker	TE	4001978	4002160	.	.	.	ID=TE_455;Name=ALMU2,DNA/MuDR
scaffold_1	Repeat_Masker	TE	4002799	4003002	.	.	.	ID=TE_456;Name=ALMU2,DNA/MuDR
scaffold_1	Repeat_Masker	TE	4002920	4003001	.	.	.	ID=TE_457;Name=ALMUN1,DNA/MuDR
scaffold_1	Repeat_Masker	TE	4054762	4055108	.	.	.	ID=TE_458;Name=ALSB6,SINE/tRNA
scaffold_1	Repeat_Masker	TE	4060592	4060915	.	.	.	ID=TE_459;Name=ALREPX1,Other/Composite
scaffold_1	Repeat_Masker	TE	4069092	4070894	.	.	.	ID=TE_460;Name=ALREP15,RC/Helitron
scaffold_1	Repeat_Masker	TE	4079124	4079752	.	.	.	ID=TE_461;Name=ALHALN6,DNA/hAT-Ac
scaffold_1	Repeat_Masker	TE	4081621	4081709	.	.	.	ID=TE_462;Name=ALIS112A,DNA/PIF-Harbinger
scaffold_1	Repeat_Masker	TE	4082279	4082696	.	.	.	ID=TE_463;Name=ALREP4,RC/Helitron
scaffold_1	Repeat_Masker	TE	4082963	4083080	.	.	.	ID=TE_464;Name=ALREP11A,RC/Helitron
scaffold_1	Repeat_Masker	TE	4087957	4088222	.	.	.	ID=TE_465;Name=ALCopia94,LTR/Copia
scaffold_1	Repeat_Masker	TE	4088471	4088770	.	.	.	ID=TE_466;Name=ALhila4D,LTR/Gypsy
scaffold_1	Repeat_Masker	TE	4089221	4089329	.	.	.	ID=TE_467;Name=ALhila4D,LTR/Gypsy
scaffold_1	Repeat_Masker	TE	4112054	4112133	.	.	.	ID=TE_468;Name=ALLINE1A,LINE/L1
scaffold_1	Repeat_Masker	TE	4123450	4123991	.	.	.	ID=TE_469;Name=ALSAL5,Satellite
scaffold_1	Repeat_Masker	TE	4159678	4160373	.	.	.	ID=TE_470;Name=TNAT1A,DNA
scaffold_1	Repeat_Masker	TE	4160817	4160886	.	.	.	ID=TE_471;Name=ALHALN5,DNA/hAT-Ac
scaffold_1	Repeat_Masker	TE	4164255	4164793	.	.	.	ID=TE_472;Name=TNAT1A,DNA
scaffold_1	Repeat_Masker	TE	4166052	4166175	.	.	.	ID=TE_473;Name=ALMU7,DNA/MuDR
scaffold_1	Repeat_Masker	TE	4166172	4166317	.	.	.	ID=TE_474;Name=BRODYAGA1A,DNA/MuDR
scaffold_1	Repeat_Masker	TE	4166362	4166666	.	.	.	ID=TE_475;Name=ALMU7,DNA/MuDR
scaffold_1	Repeat_Masker	TE	4166674	4166753	.	.	.	ID=TE_476;Name=ALMU11,DNA/MuDR
scaffold_1	Repeat_Masker	TE	4166762	4166886	.	.	.	ID=TE_477;Name=ALMU7,DNA/MuDR
scaffold_1	Repeat_Masker	TE	4167223	4167352	.	.	.	ID=TE_478;Name=ALRAN,DNA?
scaffold_1	Repeat_Masker	TE	4217343	4217454	.	.	.	ID=TE_479;Name=ALREP6,RC/Helitron
scaffold_1	Repeat_Masker	TE	4217444	4217553	.	.	.	ID=TE_480;Name=ALREPX1,Other/Composite
scaffold_1	Repeat_Masker	TE	4217645	4217982	.	.	.	ID=TE_481;Name=Vandal6,DNA/MuDR
scaffold_1	Repeat_Masker	TE	4218571	4225349	.	.	.	ID=TE_482;Name=Vandal6,DNA/MuDR
scaffold_1	Repeat_Masker	TE	4226095	4226400	.	.	.	ID=TE_483;Name=Vandal6,DNA/MuDR
scaffold_1	Repeat_Masker	TE	4231922	4232068	.	.	.	ID=TE_484;Name=ALCopia93,LTR/Copia
scaffold_1	Repeat_Masker	TE	4232371	4233483	.	.	.	ID=TE_485;Name=ALCopia20,LTR/Copia
scaffold_1	Repeat_Masker	TE	4263601	4264411	.	.	.	ID=TE_486;Name=ALHALN10,DNA/hAT
scaffold_1	Repeat_Masker	TE	4315644	4320056	.	.	.	ID=TE_487;Name=ALCopia77,LTR/Copia
scaffold_1	Repeat_Masker	TE	4323498	4323731	.	.	.	ID=TE_488;Name=ALSB3,SINE
scaffold_1	Repeat_Masker	TE	4356678	4356812	.	.	.	ID=TE_489;Name=ALREP11A,RC/Helitron
scaffold_1	Repeat_Masker	TE	4357210	4358030	.	.	.	ID=TE_490;Name=ALREP11,RC/Helitron
scaffold_1	Repeat_Masker	TE	4373775	4374139	.	.	.	ID=TE_491;Name=Vandal5,DNA/MuDR
scaffold_1	Repeat_Masker	TE	4382128	4382391	.	.	.	ID=TE_492;Name=ALTIRTA1,DNA/TcMar-Stowaway
scaffold_1	Repeat_Masker	TE	4382729	4382853	.	.	.	ID=TE_493;Name=ALMU7,DNA/MuDR
scaffold_1	Repeat_Masker	TE	4382860	4382953	.	.	.	ID=TE_494;Name=ALMU9,DNA/MuDR
scaffold_1	Repeat_Masker	TE	4382949	4383258	.	.	.	ID=TE_495;Name=ALMU7,DNA/MuDR
scaffold_1	Repeat_Masker	TE	4383367	4383619	.	.	.	ID=TE_496;Name=ALCopia36,LTR/Copia
scaffold_1	Repeat_Masker	TE	4383644	4383869	.	.	.	ID=TE_497;Name=ALMU7,DNA/MuDR
scaffold_1	Repeat_Masker	TE	4387273	4387427	.	.	.	ID=TE_498;Name=ALREP11,RC/Helitron
scaffold_1	Repeat_Masker	TE	4387518	4387567	.	.	.	ID=TE_499;Name=HelitronY1E,RC/Helitron
scaffold_1	Repeat_Masker	TE	4387585	4387848	.	.	.	ID=TE_500;Name=ALREP4,RC/Helitron
scaffold_1	Repeat_Masker	TE	4387979	4388401	.	.	.	ID=TE_501;Name=ALHALN2,DNA/hAT-Ac
scaffold_1	Repeat_Masker	TE	4388484	4388494	.	.	.	ID=TE_502;Name=ALCopia30,LTR/Copia
scaffold_1	Repeat_Masker	TE	4388495	4388539	.	.	.	ID=TE_503;Name=ALSB6,SINE/tRNA
scaffold_1	Repeat_Masker	TE	4388644	4388837	.	.	.	ID=TE_504;Name=ALREP11A,RC/Helitron
scaffold_1	Repeat_Masker	TE	4388861	4389147	.	.	.	ID=TE_505;Name=ALSB6,SINE/tRNA
scaffold_1	Repeat_Masker	TE	4404331	4404527	.	.	.	ID=TE_506;Name=ALSB5,SINE/tRNA
scaffold_1	Repeat_Masker	TE	4406910	4407576	.	.	.	ID=TE_507;Name=HelitronY3,RC/Helitron
scaffold_1	Repeat_Masker	TE	4407517	4407900	.	.	.	ID=TE_508;Name=ArnoldY2,DNA/MuDR
scaffold_1	Repeat_Masker	TE	4408768	4408851	.	.	.	ID=TE_509;Name=ALTIRTA1,DNA/TcMar-Stowaway
scaffold_1	Repeat_Masker	TE	4419003	4419572	.	.	.	ID=TE_510;Name=ALTIRTA1,DNA/TcMar-Stowaway
scaffold_1	Repeat_Masker	TE	4424386	4424712	.	.	.	ID=TE_511;Name=ALREPX1,Other/Composite
scaffold_1	Repeat_Masker	TE	4432439	4432924	.	.	.	ID=TE_512;Name=ALTIR16T3A,DNA
scaffold_1	Repeat_Masker	TE	4456940	4457523	.	.	.	ID=TE_513;Name=ALHALN2,DNA/hAT-Ac
scaffold_1	Repeat_Masker	TE	4467741	4469380	.	.	.	ID=TE_514;Name=ALCLUST1,Satellite
scaffold_1	Repeat_Masker	TE	4477576	4477654	.	.	.	ID=TE_515;Name=ALLINE1_3A,LINE/L1
scaffold_1	Repeat_Masker	TE	4500109	4500165	.	.	.	ID=TE_516;Name=ALTIRTA1,DNA/TcMar-Stowaway
scaffold_1	Repeat_Masker	TE	4515938	4516060	.	.	.	ID=TE_517;Name=ALMU2,DNA/MuDR
scaffold_1	Repeat_Masker	TE	4517505	4517515	.	.	.	ID=TE_518;Name=ALSAL5,Satellite
scaffold_1	Repeat_Masker	TE	4517516	4517627	.	.	.	ID=TE_519;Name=ALMUNX1,DNA/MuDR
scaffold_1	Repeat_Masker	TE	4518389	4518455	.	.	.	ID=TE_520;Name=ALHALN3,DNA/hAT-Ac
scaffold_1	Repeat_Masker	TE	4518583	4518703	.	.	.	ID=TE_521;Name=ALMUNX1,DNA/MuDR
scaffold_1	Repeat_Masker	TE	4538718	4541000	.	.	.	ID=TE_522;Name=TA11,LINE/L1
scaffold_1	Repeat_Masker	TE	4542598	4543063	.	.	.	ID=TE_523;Name=ALHPOGON1,DNA/TcMar-Pogo
scaffold_1	Repeat_Masker	TE	4586159	4586418	.	.	.	ID=TE_524;Name=ALTIRTA1,DNA/TcMar-Stowaway
scaffold_1	Repeat_Masker	TE	4589805	4589994	.	.	.	ID=TE_525;Name=ALHPOGON3,DNA/TcMar-Pogo
scaffold_1	Repeat_Masker	TE	4590046	4590660	.	.	.	ID=TE_526;Name=HelitronY3,RC/Helitron
scaffold_1	Repeat_Masker	TE	4590355	4590970	.	.	.	ID=TE_527;Name=ArnoldY2,DNA/MuDR
scaffold_1	Repeat_Masker	TE	4591138	4591243	.	.	.	ID=TE_528;Name=ALHPOGO,DNA/TcMar-Pogo
scaffold_1	Repeat_Masker	TE	4591268	4591398	.	.	.	ID=TE_529;Name=ALHPOGON3,DNA/TcMar-Pogo
scaffold_1	Repeat_Masker	TE	4592932	4593222	.	.	.	ID=TE_530;Name=ALMU10,DNA/MuDR
scaffold_1	Repeat_Masker	TE	4598790	4599095	.	.	.	ID=TE_531;Name=ALREP4,RC/Helitron
scaffold_1	Repeat_Masker	TE	4599302	4599457	.	.	.	ID=TE_532;Name=ALREP1,RC/Helitron
scaffold_1	Repeat_Masker	TE	4601785	4601845	.	.	.	ID=TE_533;Name=TSCL,LINE?
scaffold_1	Repeat_Masker	TE	4601849	4601899	.	.	.	ID=TE_534;Name=ALTIRX1D,DNA
scaffold_1	Repeat_Masker	TE	4622539	4622753	.	.	.	ID=TE_535;Name=ALSB5,SINE/tRNA
scaffold_1	Repeat_Masker	TE	4624732	4624995	.	.	.	ID=TE_536;Name=ALTIRTA1,DNA/TcMar-Stowaway
scaffold_1	Repeat_Masker	TE	4631276	4631841	.	.	.	ID=TE_537;Name=ALREPX1,Other/Composite
scaffold_1	Repeat_Masker	TE	4632485	4633080	.	.	.	ID=TE_538;Name=ALHALN5,DNA/hAT-Ac
scaffold_1	Repeat_Masker	TE	4640348	4640592	.	.	.	ID=TE_539;Name=ALHALN8,DNA/hAT
scaffold_1	Repeat_Masker	TE	4646432	4649039	.	.	.	ID=TE_540;Name=ALCopia95,LTR/Copia
scaffold_1	Repeat_Masker	TE	4650008	4652193	.	.	.	ID=TE_541;Name=ALLINE2,LINE/L1
scaffold_1	Repeat_Masker	TE	4652875	4654034	.	.	.	ID=TE_542;Name=ALLINEII,LINE/L1
scaffold_1	Repeat_Masker	TE	4657346	4657492	.	.	.	ID=TE_543;Name=ALREP10D,RC/Helitron
scaffold_1	Repeat_Masker	TE	4684771	4684804	.	.	.	ID=TE_544;Name=ALSB3,SINE
scaffold_1	Repeat_Masker	TE	4687972	4688150	.	.	.	ID=TE_545;Name=ALREP11,RC/Helitron
scaffold_1	Repeat_Masker	TE	4688218	4688262	.	.	.	ID=TE_546;Name=HelitronY1E,RC/Helitron
scaffold_1	Repeat_Masker	TE	4688296	4688539	.	.	.	ID=TE_547;Name=ALREP4,RC/Helitron
scaffold_1	Repeat_Masker	TE	4688543	4688656	.	.	.	ID=TE_548;Name=ALHAL1,DNA/hAT-Ac
scaffold_1	Repeat_Masker	TE	4688871	4689052	.	.	.	ID=TE_549;Name=ALREP11A,RC/Helitron
scaffold_1	Repeat_Masker	TE	4759110	4759268	.	.	.	ID=TE_550;Name=ALSB2,SINE/tRNA
scaffold_1	Repeat_Masker	TE	4814264	4814616	.	.	.	ID=TE_551;Name=ALREPX1,Other/Composite
scaffold_1	Repeat_Masker	TE	4840313	4840595	.	.	.	ID=TE_552;Name=ALhila4D,LTR/Gypsy
scaffold_1	Repeat_Masker	TE	4840795	4841062	.	.	.	ID=TE_553;Name=ALCopia94,LTR/Copia
scaffold_1	Repeat_Masker	TE	4862897	4863240	.	.	.	ID=TE_554;Name=ALCopia6,LTR/Copia
scaffold_1	Repeat_Masker	TE	4878834	4878916	.	.	.	ID=TE_555;Name=DT1,DNA/TcMar-Stowaway
scaffold_1	Repeat_Masker	TE	4878995	4879077	.	.	.	ID=TE_556;Name=ALTIRTA1,DNA/TcMar-Stowaway
scaffold_1	Repeat_Masker	TE	4881382	4881467	.	.	.	ID=TE_557;Name=HelitronY3,RC/Helitron
scaffold_1	Repeat_Masker	TE	4881559	4881714	.	.	.	ID=TE_558;Name=ArnoldY2,DNA/MuDR
scaffold_1	Repeat_Masker	TE	4883912	4884214	.	.	.	ID=TE_559;Name=ALSB3,SINE
scaffold_1	Repeat_Masker	TE	4884332	4884616	.	.	.	ID=TE_560;Name=ArnoldY1,DNA/MuDR
scaffold_1	Repeat_Masker	TE	4884516	4884633	.	.	.	ID=TE_561;Name=ArnoldY2,DNA/MuDR
scaffold_1	Repeat_Masker	TE	4884684	4884807	.	.	.	ID=TE_562;Name=HelitronY3,RC/Helitron
scaffold_1	Repeat_Masker	TE	4885552	4885804	.	.	.	ID=TE_563;Name=ALSB3,SINE
scaffold_1	Repeat_Masker	TE	4887571	4887646	.	.	.	ID=TE_564;Name=ALSB2,SINE/tRNA
scaffold_1	Repeat_Masker	TE	4892296	4892540	.	.	.	ID=TE_565;Name=TNAT1A,DNA
scaffold_1	Repeat_Masker	TE	4892696	4892857	.	.	.	ID=TE_566;Name=ArnoldY2,DNA/MuDR
scaffold_1	Repeat_Masker	TE	4892943	4893025	.	.	.	ID=TE_567;Name=ArnoldY1,DNA/MuDR
scaffold_1	Repeat_Masker	TE	4893026	4893137	.	.	.	ID=TE_568;Name=TNAT1A,DNA
scaffold_1	Repeat_Masker	TE	4898595	4899239	.	.	.	ID=TE_569;Name=ALDNA2T9C,DNA/MuDR
scaffold_1	Repeat_Masker	TE	4899593	4899749	.	.	.	ID=TE_570;Name=ALDNA2T9C,DNA/MuDR
scaffold_1	Repeat_Masker	TE	4901911	4902063	.	.	.	ID=TE_571;Name=ALSB5,SINE/tRNA
scaffold_1	Repeat_Masker	TE	4912413	4912470	.	.	.	ID=TE_572;Name=ALTIRTA1,DNA/TcMar-Stowaway
scaffold_1	Repeat_Masker	TE	4914287	4914758	.	.	.	ID=TE_573;Name=ALHALN1,DNA/hAT-Ac
scaffold_1	Repeat_Masker	TE	4918364	4918530	.	.	.	ID=TE_574;Name=ALTIRTA1,DNA/TcMar-Stowaway
scaffold_1	Repeat_Masker	TE	4919612	4919695	.	.	.	ID=TE_575;Name=ALTIRTA1,DNA/TcMar-Stowaway
scaffold_1	Repeat_Masker	TE	4931433	4931910	.	.	.	ID=TE_576;Name=ALLINE1A,LINE/L1
scaffold_1	Repeat_Masker	TE	4934529	4934637	.	.	.	ID=TE_577;Name=ALSB5,SINE/tRNA
scaffold_1	Repeat_Masker	TE	4939995	4940137	.	.	.	ID=TE_578;Name=ArnoldY2,DNA/MuDR
scaffold_1	Repeat_Masker	TE	4956524	4957142	.	.	.	ID=TE_579;Name=HelitronY3,RC/Helitron
scaffold_1	Repeat_Masker	TE	4956986	4957403	.	.	.	ID=TE_580;Name=ArnoldY2,DNA/MuDR
scaffold_1	Repeat_Masker	TE	4960048	4960225	.	.	.	ID=TE_581;Name=ALHALN9,DNA/hAT
scaffold_1	Repeat_Masker	TE	4972277	4972352	.	.	.	ID=TE_582;Name=ALCopia24,LTR/Copia
scaffold_1	Repeat_Masker	TE	4976079	4976942	.	.	.	ID=TE_583;Name=ALREP3,RC/Helitron
scaffold_1	Repeat_Masker	TE	4998196	4998428	.	.	.	ID=TE_584;Name=ALSB3,SINE
scaffold_1	Repeat_Masker	TE	5007560	5007617	.	.	.	ID=TE_585;Name=ALTIRTA1,DNA/TcMar-Stowaway
scaffold_1	Repeat_Masker	TE	5008346	5008401	.	.	.	ID=TE_586;Name=ALLINE1_4,LINE/L1
scaffold_1	Repeat_Masker	TE	5010105	5010203	.	.	.	ID=TE_587;Name=ALTIRTA1,DNA/TcMar-Stowaway
scaffold_1	Repeat_Masker	TE	5026011	5026068	.	.	.	ID=TE_588;Name=ALTIRTA1,DNA/TcMar-Stowaway
scaffold_1	Repeat_Masker	TE	5027899	5028149	.	.	.	ID=TE_589;Name=ALREP16,DNA/MuDR
scaffold_1	Repeat_Masker	TE	5030908	5031452	.	.	.	ID=TE_590;Name=ALHALN3,DNA/hAT-Ac
scaffold_1	Repeat_Masker	TE	5044104	5044237	.	.	.	ID=TE_591;Name=ALCopia97,LTR/Copia
scaffold_1	Repeat_Masker	TE	5066602	5068090	.	.	.	ID=TE_592;Name=ALCLUST1,Satellite
scaffold_1	Repeat_Masker	TE	5089848	5090113	.	.	.	ID=TE_593;Name=DT1,DNA/TcMar-Stowaway
scaffold_1	Repeat_Masker	TE	5117448	5117712	.	.	.	ID=TE_594;Name=ALTIRTA1,DNA/TcMar-Stowaway
scaffold_1	Repeat_Masker	TE	5129857	5130001	.	.	.	ID=TE_595;Name=ALHALN6,DNA/hAT-Ac
scaffold_1	Repeat_Masker	TE	5129879	5130205	.	.	.	ID=TE_596;Name=Helitron1,RC/Helitron
scaffold_1	Repeat_Masker	TE	5130946	5131097	.	.	.	ID=TE_597;Name=Helitron1,RC/Helitron
scaffold_1	Repeat_Masker	TE	5133432	5133787	.	.	.	ID=TE_598;Name=BOMZH1,DNA/MuDR
scaffold_1	Repeat_Masker	TE	5133866	5134189	.	.	.	ID=TE_599;Name=ALMU3,DNA/MuDR
scaffold_1	Repeat_Masker	TE	5134158	5134193	.	.	.	ID=TE_600;Name=Arnold1,DNA/MuDR
scaffold_1	Repeat_Masker	TE	5134805	5135145	.	.	.	ID=TE_601;Name=BOMZH1,DNA/MuDR
scaffold_1	Repeat_Masker	TE	5134997	5135162	.	.	.	ID=TE_602;Name=BOMZH2,DNA/MuDR
scaffold_1	Repeat_Masker	TE	5135509	5135851	.	.	.	ID=TE_603;Name=ALREP1,RC/Helitron
scaffold_1	Repeat_Masker	TE	5135851	5136125	.	.	.	ID=TE_604;Name=ALREP3,RC/Helitron
scaffold_1	Repeat_Masker	TE	5148723	5149963	.	.	.	ID=TE_605;Name=ALCopia13,LTR/Copia
scaffold_1	Repeat_Masker	TE	5150279	5150566	.	.	.	ID=TE_606;Name=ALCopia64,LTR/Copia
scaffold_1	Repeat_Masker	TE	5154759	5155633	.	.	.	ID=TE_607;Name=ALlantys3,LTR/Gypsy
scaffold_1	Repeat_Masker	TE	5156856	5157468	.	.	.	ID=TE_608;Name=ALlantys1,LTR/Gypsy
scaffold_1	Repeat_Masker	TE	5157868	5160437	.	.	.	ID=TE_609;Name=ALlantys1,LTR/Gypsy
scaffold_1	Repeat_Masker	TE	5160784	5162075	.	.	.	ID=TE_610;Name=ALlantys1,LTR/Gypsy
scaffold_1	Repeat_Masker	TE	5168054	5168654	.	.	.	ID=TE_611;Name=ALlantys3,LTR/Gypsy
scaffold_1	Repeat_Masker	TE	5176413	5176527	.	.	.	ID=TE_612;Name=ArnoldY1,DNA/MuDR
scaffold_1	Repeat_Masker	TE	5176510	5176717	.	.	.	ID=TE_613;Name=SIMPLEHAT2,DNA/hAT
scaffold_1	Repeat_Masker	TE	5177409	5177506	.	.	.	ID=TE_614;Name=ALHALN3,DNA/hAT-Ac
scaffold_1	Repeat_Masker	TE	5185984	5186473	.	.	.	ID=TE_615;Name=ALHALN1,DNA/hAT-Ac
scaffold_1	Repeat_Masker	TE	5186601	5186675	.	.	.	ID=TE_616;Name=ALLINE1A,LINE/L1
scaffold_1	Repeat_Masker	TE	5186913	5187339	.	.	.	ID=TE_617;Name=ArnoldY1,DNA/MuDR
scaffold_1	Repeat_Masker	TE	5187221	5187914	.	.	.	ID=TE_618;Name=HelitronY3,RC/Helitron
scaffold_1	Repeat_Masker	TE	5222521	5222838	.	.	.	ID=TE_619;Name=BOMZH1,DNA/MuDR
scaffold_1	Repeat_Masker	TE	5224714	5225179	.	.	.	ID=TE_620;Name=TNAT1A,DNA
scaffold_1	Repeat_Masker	TE	5237591	5237737	.	.	.	ID=TE_621;Name=Vandal18NB,DNA/MuDR
scaffold_1	Repeat_Masker	TE	5237798	5238038	.	.	.	ID=TE_622;Name=Vandal18NA,DNA/MuDR
scaffold_1	Repeat_Masker	TE	5238042	5238178	.	.	.	ID=TE_623;Name=Vandal18NB,DNA/MuDR
scaffold_1	Repeat_Masker	TE	5238174	5238280	.	.	.	ID=TE_624;Name=Vandal18NA,DNA/MuDR
scaffold_1	Repeat_Masker	TE	5238251	5238890	.	.	.	ID=TE_625;Name=Vandal18NB,DNA/MuDR
scaffold_1	Repeat_Masker	TE	5244080	5245026	.	.	.	ID=TE_626;Name=ALCopia95,LTR/Copia
scaffold_1	Repeat_Masker	TE	5245180	5245316	.	.	.	ID=TE_627;Name=ALGP2,LTR/Gypsy
scaffold_1	Repeat_Masker	TE	5250376	5250855	.	.	.	ID=TE_628;Name=ALTIR16T3A,DNA
scaffold_1	Repeat_Masker	TE	5258433	5258550	.	.	.	ID=TE_629;Name=ALHALN2,DNA/hAT-Ac
scaffold_1	Repeat_Masker	TE	5258624	5258665	.	.	.	ID=TE_630;Name=ALHALN5,DNA/hAT-Ac
scaffold_1	Repeat_Masker	TE	5258671	5258754	.	.	.	ID=TE_631;Name=ALMUN1,DNA/MuDR
scaffold_1	Repeat_Masker	TE	5258675	5258854	.	.	.	ID=TE_632;Name=ALMU2,DNA/MuDR
scaffold_1	Repeat_Masker	TE	5259464	5259645	.	.	.	ID=TE_633;Name=ALMU2,DNA/MuDR
scaffold_1	Repeat_Masker	TE	5259566	5259659	.	.	.	ID=TE_634;Name=ALMUN1,DNA/MuDR
scaffold_1	Repeat_Masker	TE	5261622	5261742	.	.	.	ID=TE_635;Name=ArnoldY2,DNA/MuDR
scaffold_1	Repeat_Masker	TE	5261825	5261898	.	.	.	ID=TE_636;Name=HelitronY3,RC/Helitron
scaffold_1	Repeat_Masker	TE	5262423	5263297	.	.	.	ID=TE_637;Name=ArnoldY2,DNA/MuDR
scaffold_1	Repeat_Masker	TE	5263407	5263526	.	.	.	ID=TE_638;Name=ALREPX1,Other/Composite
scaffold_1	Repeat_Masker	TE	5263797	5264190	.	.	.	ID=TE_639;Name=ArnoldY2,DNA/MuDR
scaffold_1	Repeat_Masker	TE	5263889	5264573	.	.	.	ID=TE_640;Name=HelitronY3,RC/Helitron
scaffold_1	Repeat_Masker	TE	5265147	5265778	.	.	.	ID=TE_641;Name=META1,LTR/Copia
scaffold_1	Repeat_Masker	TE	5266101	5266329	.	.	.	ID=TE_642;Name=META1,LTR/Copia
scaffold_1	Repeat_Masker	TE	5322236	5322330	.	.	.	ID=TE_643;Name=HelitronY3,RC/Helitron
scaffold_1	Repeat_Masker	TE	5322413	5322566	.	.	.	ID=TE_644;Name=ArnoldY2,DNA/MuDR
scaffold_1	Repeat_Masker	TE	5338672	5339345	.	.	.	ID=TE_645;Name=ALLINE1A,LINE/L1
scaffold_1	Repeat_Masker	TE	5357734	5358348	.	.	.	ID=TE_646;Name=ALHALN5,DNA/hAT-Ac
scaffold_1	Repeat_Masker	TE	5370440	5374632	.	.	.	ID=TE_647;Name=ALCopia7,LTR/Copia
scaffold_1	Repeat_Masker	TE	5379306	5379805	.	.	.	ID=TE_648;Name=ALHALN1,DNA/hAT-Ac
scaffold_1	Repeat_Masker	TE	5380718	5380955	.	.	.	ID=TE_649;Name=DT1,DNA/TcMar-Stowaway
scaffold_1	Repeat_Masker	TE	5386031	5386412	.	.	.	ID=TE_650;Name=ALSB6,SINE/tRNA
scaffold_1	Repeat_Masker	TE	5386338	5386426	.	.	.	ID=TE_651;Name=ALCopia30,LTR/Copia
scaffold_1	Repeat_Masker	TE	5410805	5412329	.	.	.	ID=TE_652;Name=BRODYAGA2,DNA/MuDR
scaffold_1	Repeat_Masker	TE	5414750	5415236	.	.	.	ID=TE_653;Name=ALTIR16T3A,DNA
scaffold_1	Repeat_Masker	TE	5417347	5421385	.	.	.	ID=TE_654;Name=ALCopia77,LTR/Copia
scaffold_1	Repeat_Masker	TE	5423864	5424405	.	.	.	ID=TE_655;Name=ALHALN5,DNA/hAT-Ac
scaffold_1	Repeat_Masker	TE	5436784	5442378	.	.	.	ID=TE_656;Name=ALLINE1_1,LINE/L1
scaffold_1	Repeat_Masker	TE	5443103	5443171	.	.	.	ID=TE_657;Name=ALLINE2,LINE/L1
scaffold_1	Repeat_Masker	TE	5443641	5443731	.	.	.	ID=TE_658;Name=ALLINEII,LINE/L1
scaffold_1	Repeat_Masker	TE	5444790	5445035	.	.	.	ID=TE_659;Name=TAT1_ALY,LTR/Gypsy
scaffold_1	Repeat_Masker	TE	5448330	5448712	.	.	.	ID=TE_660;Name=HelitronY1A,RC/Helitron
scaffold_1	Repeat_Masker	TE	5448758	5448831	.	.	.	ID=TE_661;Name=ALREP11,RC/Helitron
scaffold_1	Repeat_Masker	TE	5454926	5454983	.	.	.	ID=TE_662;Name=ALSB6,SINE/tRNA
scaffold_1	Repeat_Masker	TE	5454927	5455000	.	.	.	ID=TE_663;Name=ALCopia30,LTR/Copia
scaffold_1	Repeat_Masker	TE	5473654	5473710	.	.	.	ID=TE_664;Name=ALREP12,RC/Helitron
scaffold_1	Repeat_Masker	TE	5474162	5474448	.	.	.	ID=TE_665;Name=ALREP1,RC/Helitron
scaffold_1	Repeat_Masker	TE	5474458	5474736	.	.	.	ID=TE_666;Name=ALREP3,RC/Helitron
scaffold_1	Repeat_Masker	TE	5510586	5510741	.	.	.	ID=TE_667;Name=ArnoldY2,DNA/MuDR
scaffold_1	Repeat_Masker	TE	5525540	5525784	.	.	.	ID=TE_668;Name=BOMZH2,DNA/MuDR
scaffold_1	Repeat_Masker	TE	5526422	5526639	.	.	.	ID=TE_669;Name=BOMZH2,DNA/MuDR
scaffold_1	Repeat_Masker	TE	5529051	5529185	.	.	.	ID=TE_670;Name=ALTIRTA1,DNA/TcMar-Stowaway
scaffold_1	Repeat_Masker	TE	5530407	5530727	.	.	.	ID=TE_671;Name=ALSB3,SINE
scaffold_1	Repeat_Masker	TE	5559925	5560006	.	.	.	ID=TE_672;Name=ALREP6,RC/Helitron
scaffold_1	Repeat_Masker	TE	5560001	5560758	.	.	.	ID=TE_673;Name=ALREP13,RC/Helitron
scaffold_1	Repeat_Masker	TE	5564232	5564683	.	.	.	ID=TE_674;Name=ALCopia27,LTR/Copia
scaffold_1	Repeat_Masker	TE	5564682	5564758	.	.	.	ID=TE_675;Name=ALlantys1,LTR/Gypsy
scaffold_1	Repeat_Masker	TE	5564791	5569876	.	.	.	ID=TE_676;Name=ALCopia27,LTR/Copia
scaffold_1	Repeat_Masker	TE	5570331	5570372	.	.	.	ID=TE_677;Name=ALCopia27,LTR/Copia
scaffold_1	Repeat_Masker	TE	5574014	5574352	.	.	.	ID=TE_678;Name=HelitronY1A,RC/Helitron
scaffold_1	Repeat_Masker	TE	5589461	5589898	.	.	.	ID=TE_679;Name=ALlantys2,LTR/Gypsy
scaffold_1	Repeat_Masker	TE	5599500	5599841	.	.	.	ID=TE_680;Name=ALREP10A,RC/Helitron
scaffold_1	Repeat_Masker	TE	5612289	5612411	.	.	.	ID=TE_681;Name=ALMU7,DNA/MuDR
scaffold_1	Repeat_Masker	TE	5612380	5612530	.	.	.	ID=TE_682;Name=BRODYAGA1A,DNA/MuDR
scaffold_1	Repeat_Masker	TE	5612541	5612814	.	.	.	ID=TE_683;Name=ALCopia36,LTR/Copia
scaffold_1	Repeat_Masker	TE	5612933	5613461	.	.	.	ID=TE_684;Name=ALMU7,DNA/MuDR
scaffold_1	Repeat_Masker	TE	5622835	5622968	.	.	.	ID=TE_685;Name=ALLINE1_5,LINE/L1
scaffold_1	Repeat_Masker	TE	5665113	5665614	.	.	.	ID=TE_686;Name=ALlantys2,LTR/Gypsy
scaffold_1	Repeat_Masker	TE	5666355	5670324	.	.	.	ID=TE_687;Name=ALlantys2,LTR/Gypsy
scaffold_1	Repeat_Masker	TE	5702499	5702745	.	.	.	ID=TE_688;Name=TAT1_ALY,LTR/Gypsy
scaffold_1	Repeat_Masker	TE	5702748	5704012	.	.	.	ID=TE_689;Name=ALlantys1,LTR/Gypsy
scaffold_1	Repeat_Masker	TE	5704427	5708530	.	.	.	ID=TE_690;Name=ALlantys1,LTR/Gypsy
scaffold_1	Repeat_Masker	TE	5712290	5712536	.	.	.	ID=TE_691;Name=TAT1_ALY,LTR/Gypsy
scaffold_1	Repeat_Masker	TE	5713355	5714219	.	.	.	ID=TE_692;Name=ALIS112A,DNA/PIF-Harbinger
scaffold_1	Repeat_Masker	TE	5714787	5716123	.	.	.	ID=TE_693;Name=ALIS112A,DNA/PIF-Harbinger
scaffold_1	Repeat_Masker	TE	5742005	5742288	.	.	.	ID=TE_694;Name=ALLINE1_3A,LINE/L1
scaffold_1	Repeat_Masker	TE	5746395	5746868	.	.	.	ID=TE_695;Name=ALHPOGON1,DNA/TcMar-Pogo
scaffold_1	Repeat_Masker	TE	5746872	5746956	.	.	.	ID=TE_696;Name=HelitronY3,RC/Helitron
scaffold_1	Repeat_Masker	TE	5747051	5747191	.	.	.	ID=TE_697;Name=ArnoldY2,DNA/MuDR
scaffold_1	Repeat_Masker	TE	5747345	5747414	.	.	.	ID=TE_698;Name=ALHPOGON1,DNA/TcMar-Pogo
scaffold_1	Repeat_Masker	TE	5750895	5751006	.	.	.	ID=TE_699;Name=ALHALN8,DNA/hAT
scaffold_1	Repeat_Masker	TE	5759260	5759559	.	.	.	ID=TE_700;Name=ALSB3,SINE
scaffold_1	Repeat_Masker	TE	5760954	5761147	.	.	.	ID=TE_701;Name=ALLINE1_4,LINE/L1
scaffold_1	Repeat_Masker	TE	5785851	5786199	.	.	.	ID=TE_702;Name=ALTIRX1D,DNA
scaffold_1	Repeat_Masker	TE	5787740	5790882	.	.	.	ID=TE_703;Name=ALCopia39,LTR/Copia
scaffold_1	Repeat_Masker	TE	5824900	5825246	.	.	.	ID=TE_704;Name=ALSB6,SINE/tRNA
scaffold_1	Repeat_Masker	TE	5826420	5826668	.	.	.	ID=TE_705;Name=DRL1,DNA/hAT
scaffold_1	Repeat_Masker	TE	5847776	5848775	.	.	.	ID=TE_706;Name=ArnoldY2,DNA/MuDR
scaffold_1	Repeat_Masker	TE	5858204	5858271	.	.	.	ID=TE_707;Name=ALSB6,SINE/tRNA
scaffold_1	Repeat_Masker	TE	5865628	5866176	.	.	.	ID=TE_708;Name=ALHAL8,DNA/hAT-Ac
scaffold_1	Repeat_Masker	TE	5869088	5869145	.	.	.	ID=TE_709;Name=ALTIRTA1,DNA/TcMar-Stowaway
scaffold_1	Repeat_Masker	TE	5883402	5883477	.	.	.	ID=TE_710;Name=ALREP11,RC/Helitron
scaffold_1	Repeat_Masker	TE	5883463	5883927	.	.	.	ID=TE_711;Name=HelitronY1A,RC/Helitron
scaffold_1	Repeat_Masker	TE	5884145	5884421	.	.	.	ID=TE_712;Name=HelitronY3A,RC/Helitron
scaffold_1	Repeat_Masker	TE	5885391	5885496	.	.	.	ID=TE_713;Name=ALREP11,RC/Helitron
scaffold_1	Repeat_Masker	TE	5899330	5899578	.	.	.	ID=TE_714;Name=ALLINE1_4,LINE/L1
scaffold_1	Repeat_Masker	TE	5899614	5899752	.	.	.	ID=TE_715;Name=ALLINE1_5,LINE/L1
scaffold_1	Repeat_Masker	TE	5900918	5901261	.	.	.	ID=TE_716;Name=ALREP1,RC/Helitron
scaffold_1	Repeat_Masker	TE	5901271	5901549	.	.	.	ID=TE_717;Name=ALREP3,RC/Helitron
scaffold_1	Repeat_Masker	TE	5902286	5902333	.	.	.	ID=TE_718;Name=ALREP5,RC/Helitron
scaffold_1	Repeat_Masker	TE	5902907	5905220	.	.	.	ID=TE_719;Name=Helitron1,RC/Helitron
scaffold_1	Repeat_Masker	TE	5906075	5907337	.	.	.	ID=TE_720;Name=Helitron4,RC/Helitron
scaffold_1	Repeat_Masker	TE	5908353	5908494	.	.	.	ID=TE_721;Name=Helitron5,RC/Helitron
scaffold_1	Repeat_Masker	TE	5908838	5908955	.	.	.	ID=TE_722;Name=Helitron1,RC/Helitron
scaffold_1	Repeat_Masker	TE	5909300	5914236	.	.	.	ID=TE_723;Name=Helitron1,RC/Helitron
scaffold_1	Repeat_Masker	TE	5915603	5915662	.	.	.	ID=TE_724;Name=ALREP5,RC/Helitron
scaffold_1	Repeat_Masker	TE	5915731	5916077	.	.	.	ID=TE_725;Name=ALSB6,SINE/tRNA
scaffold_1	Repeat_Masker	TE	5916569	5917379	.	.	.	ID=TE_726;Name=ALHALN10,DNA/hAT
scaffold_1	Repeat_Masker	TE	5925518	5926006	.	.	.	ID=TE_727;Name=ALHALN3,DNA/hAT-Ac
scaffold_1	Repeat_Masker	TE	5950487	5950759	.	.	.	ID=TE_728;Name=BRODYAGA2,DNA/MuDR
scaffold_1	Repeat_Masker	TE	5950953	5951108	.	.	.	ID=TE_729;Name=ArnoldY2,DNA/MuDR
scaffold_1	Repeat_Masker	TE	5951264	5952503	.	.	.	ID=TE_730;Name=BRODYAGA2,DNA/MuDR
scaffold_1	Repeat_Masker	TE	5952570	5952636	.	.	.	ID=TE_731;Name=ALREP20,RC/Helitron
scaffold_1	Repeat_Masker	TE	5952820	5953165	.	.	.	ID=TE_732;Name=Vandal18NB,DNA/MuDR
scaffold_1	Repeat_Masker	TE	5953165	5953243	.	.	.	ID=TE_733;Name=Vandal18NA,DNA/MuDR
scaffold_1	Repeat_Masker	TE	5953241	5953321	.	.	.	ID=TE_734;Name=Vandal18NB,DNA/MuDR
scaffold_1	Repeat_Masker	TE	5953360	5953470	.	.	.	ID=TE_735;Name=Vandal18NA,DNA/MuDR
scaffold_1	Repeat_Masker	TE	5953448	5953529	.	.	.	ID=TE_736;Name=Vandal18NB,DNA/MuDR
scaffold_1	Repeat_Masker	TE	5953501	5953585	.	.	.	ID=TE_737;Name=Vandal18NA,DNA/MuDR
scaffold_1	Repeat_Masker	TE	5953683	5954159	.	.	.	ID=TE_738;Name=Vandal18NB,DNA/MuDR
scaffold_1	Repeat_Masker	TE	5954911	5954966	.	.	.	ID=TE_739;Name=ALTIRTA1,DNA/TcMar-Stowaway
scaffold_1	Repeat_Masker	TE	5955795	5955838	.	.	.	ID=TE_740;Name=SIMPLEHAT2,DNA/hAT
scaffold_1	Repeat_Masker	TE	5956239	5956407	.	.	.	ID=TE_741;Name=SIMPLEHAT2,DNA/hAT
scaffold_1	Repeat_Masker	TE	5959215	5959350	.	.	.	ID=TE_742;Name=ALCopia88,LTR/Copia
scaffold_1	Repeat_Masker	TE	5971117	5971379	.	.	.	ID=TE_743;Name=ALSB6,SINE/tRNA
scaffold_1	Repeat_Masker	TE	5971322	5971394	.	.	.	ID=TE_744;Name=ALCopia30,LTR/Copia
scaffold_1	Repeat_Masker	TE	5984288	5984774	.	.	.	ID=TE_745;Name=ALHPOGO,DNA/TcMar-Pogo
scaffold_1	Repeat_Masker	TE	5984775	5985646	.	.	.	ID=TE_746;Name=ArnoldY2,DNA/MuDR
scaffold_1	Repeat_Masker	TE	5985656	5985797	.	.	.	ID=TE_747;Name=ALHPOGON1,DNA/TcMar-Pogo
scaffold_1	Repeat_Masker	TE	5985798	5986066	.	.	.	ID=TE_748;Name=ALREP4,RC/Helitron
scaffold_1	Repeat_Masker	TE	5986314	5986434	.	.	.	ID=TE_749;Name=ALREP11A,RC/Helitron
scaffold_1	Repeat_Masker	TE	6008521	6008677	.	.	.	ID=TE_750;Name=ALSINE2A,SINE?
scaffold_1	Repeat_Masker	TE	6026310	6026403	.	.	.	ID=TE_751;Name=ALCopia30,LTR/Copia
scaffold_1	Repeat_Masker	TE	6026322	6026547	.	.	.	ID=TE_752;Name=ALSB6,SINE/tRNA
scaffold_1	Repeat_Masker	TE	6031675	6031859	.	.	.	ID=TE_753;Name=HelitronY2,RC/Helitron
scaffold_1	Repeat_Masker	TE	6069996	6070393	.	.	.	ID=TE_754;Name=ALMU7,DNA/MuDR
scaffold_1	Repeat_Masker	TE	6070398	6070871	.	.	.	ID=TE_755;Name=HelitronY1D,RC/Helitron
scaffold_1	Repeat_Masker	TE	6070985	6071043	.	.	.	ID=TE_756;Name=ALREP11A,RC/Helitron
scaffold_1	Repeat_Masker	TE	6071044	6072058	.	.	.	ID=TE_757;Name=HelitronY3,RC/Helitron
scaffold_1	Repeat_Masker	TE	6072176	6072582	.	.	.	ID=TE_758;Name=ALREP11,RC/Helitron
scaffold_1	Repeat_Masker	TE	6072829	6073102	.	.	.	ID=TE_759;Name=ALCopia36,LTR/Copia
scaffold_1	Repeat_Masker	TE	6073113	6073263	.	.	.	ID=TE_760;Name=BRODYAGA1A,DNA/MuDR
scaffold_1	Repeat_Masker	TE	6073232	6073356	.	.	.	ID=TE_761;Name=ALMU7,DNA/MuDR
scaffold_1	Repeat_Masker	TE	6079603	6079781	.	.	.	ID=TE_762;Name=ALREP11,RC/Helitron
scaffold_1	Repeat_Masker	TE	6079851	6080190	.	.	.	ID=TE_763;Name=ALREP4,RC/Helitron
scaffold_1	Repeat_Masker	TE	6080514	6080695	.	.	.	ID=TE_764;Name=ALREP11A,RC/Helitron
scaffold_1	Repeat_Masker	TE	6106018	6106613	.	.	.	ID=TE_765;Name=ALCopia26,LTR/Copia
scaffold_1	Repeat_Masker	TE	6107180	6110520	.	.	.	ID=TE_766;Name=ALCopia26,LTR/Copia
scaffold_1	Repeat_Masker	TE	6113653	6113754	.	.	.	ID=TE_767;Name=HelitronY1D,RC/Helitron
scaffold_1	Repeat_Masker	TE	6119203	6119481	.	.	.	ID=TE_768;Name=ALREP3,RC/Helitron
scaffold_1	Repeat_Masker	TE	6119482	6119837	.	.	.	ID=TE_769;Name=ALREP1,RC/Helitron
scaffold_1	Repeat_Masker	TE	6120294	6120730	.	.	.	ID=TE_770;Name=ALREP11,RC/Helitron
scaffold_1	Repeat_Masker	TE	6120746	6121303	.	.	.	ID=TE_771;Name=ALHPOGON1,DNA/TcMar-Pogo
scaffold_1	Repeat_Masker	TE	6121309	6121344	.	.	.	ID=TE_772;Name=HelitronY1D,RC/Helitron
scaffold_1	Repeat_Masker	TE	6131402	6132102	.	.	.	ID=TE_773;Name=ALHALN4,DNA/hAT-Ac
scaffold_1	Repeat_Masker	TE	6167677	6167891	.	.	.	ID=TE_774;Name=HelitronY2,RC/Helitron
scaffold_1	Repeat_Masker	TE	6169649	6169856	.	.	.	ID=TE_775;Name=HelitronY2,RC/Helitron
scaffold_1	Repeat_Masker	TE	6186873	6187029	.	.	.	ID=TE_776;Name=ALCopia53,LTR/Copia
scaffold_1	Repeat_Masker	TE	6190918	6190975	.	.	.	ID=TE_777;Name=ALTIRTA1,DNA/TcMar-Stowaway
scaffold_1	Repeat_Masker	TE	6194293	6194384	.	.	.	ID=TE_778;Name=ALIS112A,DNA/PIF-Harbinger
scaffold_1	Repeat_Masker	TE	6210613	6211059	.	.	.	ID=TE_779;Name=ALLINE1_5,LINE/L1
scaffold_1	Repeat_Masker	TE	6212652	6213242	.	.	.	ID=TE_780;Name=ArnoldY1,DNA/MuDR
scaffold_1	Repeat_Masker	TE	6212992	6213677	.	.	.	ID=TE_781;Name=HelitronY3,RC/Helitron
scaffold_1	Repeat_Masker	TE	6226330	6226446	.	.	.	ID=TE_782;Name=ALRAN,DNA?
scaffold_1	Repeat_Masker	TE	6256176	6256520	.	.	.	ID=TE_783;Name=ALTIRX1D,DNA
scaffold_1	Repeat_Masker	TE	6290556	6290861	.	.	.	ID=TE_784;Name=ALSB3,SINE
scaffold_1	Repeat_Masker	TE	6295182	6295421	.	.	.	ID=TE_785;Name=ALREP16,DNA/MuDR
scaffold_1	Repeat_Masker	TE	6296987	6297128	.	.	.	ID=TE_786;Name=DT1,DNA/TcMar-Stowaway
scaffold_1	Repeat_Masker	TE	6299949	6300253	.	.	.	ID=TE_787;Name=ALRAN,DNA?
scaffold_1	Repeat_Masker	TE	6300796	6301115	.	.	.	ID=TE_788;Name=ALREP3,RC/Helitron
scaffold_1	Repeat_Masker	TE	6301120	6302246	.	.	.	ID=TE_789;Name=HelitronY3,RC/Helitron
scaffold_1	Repeat_Masker	TE	6302245	6302595	.	.	.	ID=TE_790;Name=ALREP20,RC/Helitron
scaffold_1	Repeat_Masker	TE	6303279	6303321	.	.	.	ID=TE_791;Name=ALHPOGO,DNA/TcMar-Pogo
scaffold_1	Repeat_Masker	TE	6305807	6305972	.	.	.	ID=TE_792;Name=ALREP11A,RC/Helitron
scaffold_1	Repeat_Masker	TE	6306143	6306315	.	.	.	ID=TE_793;Name=HelitronY1D,RC/Helitron
scaffold_1	Repeat_Masker	TE	6306403	6307068	.	.	.	ID=TE_794;Name=ALREP5,RC/Helitron
scaffold_1	Repeat_Masker	TE	6307106	6307204	.	.	.	ID=TE_795;Name=HelitronY1D,RC/Helitron
scaffold_1	Repeat_Masker	TE	6307388	6307931	.	.	.	ID=TE_796;Name=ALREP11,RC/Helitron
scaffold_1	Repeat_Masker	TE	6307952	6308338	.	.	.	ID=TE_797;Name=ALREP4,RC/Helitron
scaffold_1	Repeat_Masker	TE	6308623	6308774	.	.	.	ID=TE_798;Name=Vandal18NB,DNA/MuDR
scaffold_1	Repeat_Masker	TE	6308830	6309103	.	.	.	ID=TE_799;Name=Vandal18NA,DNA/MuDR
scaffold_1	Repeat_Masker	TE	6309074	6309194	.	.	.	ID=TE_800;Name=Vandal18NB,DNA/MuDR
scaffold_1	Repeat_Masker	TE	6309209	6309312	.	.	.	ID=TE_801;Name=Vandal18NA,DNA/MuDR
scaffold_1	Repeat_Masker	TE	6309283	6309905	.	.	.	ID=TE_802;Name=Vandal18NB,DNA/MuDR
scaffold_1	Repeat_Masker	TE	6316685	6316835	.	.	.	ID=TE_803;Name=Vandal7,DNA/MuDR
scaffold_1	Repeat_Masker	TE	6318574	6318698	.	.	.	ID=TE_804;Name=Vandal8,DNA/MuDR
scaffold_1	Repeat_Masker	TE	6318928	6318970	.	.	.	ID=TE_805;Name=AL9TSD1,DNA/MuDR
scaffold_1	Repeat_Masker	TE	6319385	6319428	.	.	.	ID=TE_806;Name=Vandal7,DNA/MuDR
scaffold_1	Repeat_Masker	TE	6326128	6326324	.	.	.	ID=TE_807;Name=ALREP16,DNA/MuDR
scaffold_1	Repeat_Masker	TE	6327435	6327578	.	.	.	ID=TE_808;Name=ALLINE1_4,LINE/L1
scaffold_1	Repeat_Masker	TE	6329372	6329762	.	.	.	ID=TE_809;Name=ALRAN,DNA?
scaffold_1	Repeat_Masker	TE	6332397	6334271	.	.	.	ID=TE_810;Name=TA11,LINE/L1
scaffold_1	Repeat_Masker	TE	6337953	6339603	.	.	.	ID=TE_811;Name=ALLINE1_4,LINE/L1
scaffold_1	Repeat_Masker	TE	6343476	6345379	.	.	.	ID=TE_812;Name=Vandal2N1,DNA/MuDR
scaffold_1	Repeat_Masker	TE	6345385	6345601	.	.	.	ID=TE_813;Name=Vandal2,DNA/MuDR
scaffold_1	Repeat_Masker	TE	6345653	6345918	.	.	.	ID=TE_814;Name=Vandal2N1,DNA/MuDR
scaffold_1	Repeat_Masker	TE	6345920	6346148	.	.	.	ID=TE_815;Name=Vandal2,DNA/MuDR
scaffold_1	Repeat_Masker	TE	6347582	6347825	.	.	.	ID=TE_816;Name=Vandal2,DNA/MuDR
scaffold_1	Repeat_Masker	TE	6352977	6353158	.	.	.	ID=TE_817;Name=ALCopia95,LTR/Copia
scaffold_1	Repeat_Masker	TE	6355260	6355891	.	.	.	ID=TE_818;Name=HelitronY3,RC/Helitron
scaffold_1	Repeat_Masker	TE	6355590	6356258	.	.	.	ID=TE_819;Name=ArnoldY2,DNA/MuDR
scaffold_1	Repeat_Masker	TE	6356372	6356851	.	.	.	ID=TE_820;Name=ALTIR16T3A,DNA
scaffold_1	Repeat_Masker	TE	6357580	6357956	.	.	.	ID=TE_821;Name=ALREPX1,Other/Composite
scaffold_1	Repeat_Masker	TE	6357972	6358042	.	.	.	ID=TE_822;Name=ALSB2,SINE/tRNA
scaffold_1	Repeat_Masker	TE	6358311	6363078	.	.	.	ID=TE_823;Name=ALCopia2,LTR/Copia
scaffold_1	Repeat_Masker	TE	6393963	6394147	.	.	.	ID=TE_824;Name=ALSB3,SINE
scaffold_1	Repeat_Masker	TE	6394651	6394900	.	.	.	ID=TE_825;Name=ALHALN9,DNA/hAT
scaffold_1	Repeat_Masker	TE	6396615	6397519	.	.	.	ID=TE_826;Name=ALREP5,RC/Helitron
scaffold_1	Repeat_Masker	TE	6397557	6397647	.	.	.	ID=TE_827;Name=HelitronY1D,RC/Helitron
scaffold_1	Repeat_Masker	TE	6399344	6400626	.	.	.	ID=TE_828;Name=Vandal18NB,DNA/MuDR
scaffold_1	Repeat_Masker	TE	6493109	6493455	.	.	.	ID=TE_829;Name=ALSB6,SINE/tRNA
scaffold_1	Repeat_Masker	TE	6493379	6493466	.	.	.	ID=TE_830;Name=ALCopia30,LTR/Copia
scaffold_1	Repeat_Masker	TE	6500749	6501877	.	.	.	ID=TE_831;Name=ALMUN1,DNA/MuDR
scaffold_1	Repeat_Masker	TE	6521493	6521539	.	.	.	ID=TE_832;Name=ALSB5,SINE/tRNA
scaffold_1	Repeat_Masker	TE	6533254	6538175	.	.	.	ID=TE_833;Name=ALCopia27,LTR/Copia
scaffold_1	Repeat_Masker	TE	6539029	6539302	.	.	.	ID=TE_834;Name=ALCopia27,LTR/Copia
scaffold_1	Repeat_Masker	TE	6564687	6564756	.	.	.	ID=TE_835;Name=ALLINE1_3A,LINE/L1
scaffold_1	Repeat_Masker	TE	6565810	6566071	.	.	.	ID=TE_836;Name=RP1_AT,DNA
scaffold_1	Repeat_Masker	TE	6567297	6567369	.	.	.	ID=TE_837;Name=ALCopia64,LTR/Copia
scaffold_1	Repeat_Masker	TE	6570692	6570794	.	.	.	ID=TE_838;Name=ALHALN6,DNA/hAT-Ac
scaffold_1	Repeat_Masker	TE	6584199	6585132	.	.	.	ID=TE_839;Name=ArnoldY2,DNA/MuDR
scaffold_1	Repeat_Masker	TE	6585175	6587005	.	.	.	ID=TE_840;Name=ALREP15,RC/Helitron
scaffold_1	Repeat_Masker	TE	6587316	6587391	.	.	.	ID=TE_841;Name=ALTIRTA1,DNA/TcMar-Stowaway
scaffold_1	Repeat_Masker	TE	6589423	6590091	.	.	.	ID=TE_842;Name=ALN9_1,DNA/MuDR
scaffold_1	Repeat_Masker	TE	6602547	6602739	.	.	.	ID=TE_843;Name=ALREPX1,Other/Composite
scaffold_1	Repeat_Masker	TE	6603926	6604092	.	.	.	ID=TE_844;Name=TAT1_ALY,LTR/Gypsy
scaffold_1	Repeat_Masker	TE	6608914	6609031	.	.	.	ID=TE_845;Name=ALREP5,RC/Helitron
scaffold_1	Repeat_Masker	TE	6609006	6609156	.	.	.	ID=TE_846;Name=HelitronY1C,RC/Helitron
scaffold_1	Repeat_Masker	TE	6611696	6611924	.	.	.	ID=TE_847;Name=HelitronY1C,RC/Helitron
scaffold_1	Repeat_Masker	TE	6612499	6612564	.	.	.	ID=TE_848;Name=ALREP5,RC/Helitron
scaffold_1	Repeat_Masker	TE	6619455	6619512	.	.	.	ID=TE_849;Name=ALTIRTA1,DNA/TcMar-Stowaway
scaffold_1	Repeat_Masker	TE	6620387	6620635	.	.	.	ID=TE_850;Name=ALHALN9,DNA/hAT
scaffold_1	Repeat_Masker	TE	6647702	6649253	.	.	.	ID=TE_851;Name=ALREP15,RC/Helitron
scaffold_1	Repeat_Masker	TE	6649268	6649305	.	.	.	ID=TE_852;Name=ALREP4,RC/Helitron
scaffold_1	Repeat_Masker	TE	6650761	6650991	.	.	.	ID=TE_853;Name=ArnoldY2,DNA/MuDR
scaffold_1	Repeat_Masker	TE	6650805	6651551	.	.	.	ID=TE_854;Name=HelitronY3,RC/Helitron
scaffold_1	Repeat_Masker	TE	6651545	6651826	.	.	.	ID=TE_855;Name=ALREP4,RC/Helitron
scaffold_1	Repeat_Masker	TE	6652005	6652167	.	.	.	ID=TE_856;Name=ALREP11A,RC/Helitron
scaffold_1	Repeat_Masker	TE	6652137	6652429	.	.	.	ID=TE_857;Name=ALREP11,RC/Helitron
scaffold_1	Repeat_Masker	TE	6652997	6653128	.	.	.	ID=TE_858;Name=ALREP11A,RC/Helitron
scaffold_1	Repeat_Masker	TE	6654491	6654718	.	.	.	ID=TE_859;Name=DT1,DNA/TcMar-Stowaway
scaffold_1	Repeat_Masker	TE	6659405	6659592	.	.	.	ID=TE_860;Name=ALTIRX1C,DNA
scaffold_1	Repeat_Masker	TE	6659594	6659961	.	.	.	ID=TE_861;Name=ALTIRX1A,DNA
scaffold_1	Repeat_Masker	TE	6659984	6661011	.	.	.	ID=TE_862;Name=ALLINE1_1,LINE/L1
scaffold_1	Repeat_Masker	TE	6661032	6661250	.	.	.	ID=TE_863;Name=ALTIRX1C,DNA
scaffold_1	Repeat_Masker	TE	6675777	6676804	.	.	.	ID=TE_864;Name=SIMPLEHAT2,DNA/hAT
scaffold_1	Repeat_Masker	TE	6679563	6680656	.	.	.	ID=TE_865;Name=ALLINE1A,LINE/L1
scaffold_1	Repeat_Masker	TE	6704897	6705060	.	.	.	ID=TE_866;Name=ALHAL1,DNA/hAT-Ac
scaffold_1	Repeat_Masker	TE	6705589	6709506	.	.	.	ID=TE_867;Name=ALCopia23,LTR/Copia
scaffold_1	Repeat_Masker	TE	6710162	6710332	.	.	.	ID=TE_868;Name=ALHAL1,DNA/hAT-Ac
scaffold_1	Repeat_Masker	TE	6721262	6721876	.	.	.	ID=TE_869;Name=ALLINEII,LINE/L1
scaffold_1	Repeat_Masker	TE	6722431	6726242	.	.	.	ID=TE_870;Name=ALLINEII,LINE/L1
scaffold_1	Repeat_Masker	TE	6772292	6772356	.	.	.	ID=TE_871;Name=ALREP5,RC/Helitron
scaffold_1	Repeat_Masker	TE	6772996	6773172	.	.	.	ID=TE_872;Name=ALGP8,LTR/Gypsy
scaffold_1	Repeat_Masker	TE	6773604	6774112	.	.	.	ID=TE_873;Name=HelitronY1B,RC/Helitron
scaffold_1	Repeat_Masker	TE	6774112	6774781	.	.	.	ID=TE_874;Name=HelitronY3,RC/Helitron
scaffold_1	Repeat_Masker	TE	6774663	6775107	.	.	.	ID=TE_875;Name=ArnoldY1,DNA/MuDR
scaffold_1	Repeat_Masker	TE	6775108	6775679	.	.	.	ID=TE_876;Name=ALREP5,RC/Helitron
scaffold_1	Repeat_Masker	TE	6776621	6776774	.	.	.	ID=TE_877;Name=ArnoldY2,DNA/MuDR
scaffold_1	Repeat_Masker	TE	6787636	6787691	.	.	.	ID=TE_878;Name=ALLINEII,LINE/L1
scaffold_1	Repeat_Masker	TE	6852044	6852530	.	.	.	ID=TE_879;Name=ALHALN3,DNA/hAT-Ac
scaffold_1	Repeat_Masker	TE	6855166	6855271	.	.	.	ID=TE_880;Name=ALHALN1,DNA/hAT-Ac
scaffold_1	Repeat_Masker	TE	6872176	6872383	.	.	.	ID=TE_881;Name=ALLINE1A,LINE/L1
scaffold_1	Repeat_Masker	TE	6876733	6876842	.	.	.	ID=TE_882;Name=ALIS112A,DNA/PIF-Harbinger
scaffold_1	Repeat_Masker	TE	6877355	6877801	.	.	.	ID=TE_883;Name=ALIS112A,DNA/PIF-Harbinger
scaffold_1	Repeat_Masker	TE	6894686	6894796	.	.	.	ID=TE_884;Name=ALHAL8,DNA/hAT-Ac
scaffold_1	Repeat_Masker	TE	6908827	6909730	.	.	.	ID=TE_885;Name=TNAT1A,DNA
scaffold_1	Repeat_Masker	TE	6910591	6910759	.	.	.	ID=TE_886;Name=ArnoldY2,DNA/MuDR
scaffold_1	Repeat_Masker	TE	6910907	6911108	.	.	.	ID=TE_887;Name=ALMU2,DNA/MuDR
scaffold_1	Repeat_Masker	TE	6912512	6912706	.	.	.	ID=TE_888;Name=ALMU2,DNA/MuDR
scaffold_1	Repeat_Masker	TE	6916595	6916858	.	.	.	ID=TE_889;Name=ALTIRTA1,DNA/TcMar-Stowaway
scaffold_1	Repeat_Masker	TE	6919133	6919199	.	.	.	ID=TE_890;Name=ALSB6,SINE/tRNA
scaffold_1	Repeat_Masker	TE	6920435	6920498	.	.	.	ID=TE_891;Name=SIMPLEHAT2,DNA/hAT
scaffold_1	Repeat_Masker	TE	6921017	6921142	.	.	.	ID=TE_892;Name=SIMPLEHAT2,DNA/hAT
scaffold_1	Repeat_Masker	TE	6930506	6930771	.	.	.	ID=TE_893;Name=ALRAN,DNA?
scaffold_1	Repeat_Masker	TE	6934085	6934367	.	.	.	ID=TE_894;Name=Harbinger,DNA/Harbinger
scaffold_1	Repeat_Masker	TE	6969362	6969437	.	.	.	ID=TE_895;Name=HelitronY1E,RC/Helitron
scaffold_1	Repeat_Masker	TE	6969436	6969737	.	.	.	ID=TE_896;Name=ALREP11,RC/Helitron
scaffold_1	Repeat_Masker	TE	6976522	6976647	.	.	.	ID=TE_897;Name=ALREP11A,RC/Helitron
scaffold_1	Repeat_Masker	TE	6977566	6977616	.	.	.	ID=TE_898;Name=ALMU1,DNA/MuDR
scaffold_1	Repeat_Masker	TE	7047922	7048060	.	.	.	ID=TE_899;Name=ALREP11,RC/Helitron
scaffold_1	Repeat_Masker	TE	7048236	7048502	.	.	.	ID=TE_900;Name=ALREP4,RC/Helitron
scaffold_1	Repeat_Masker	TE	7048834	7049015	.	.	.	ID=TE_901;Name=ALREP11,RC/Helitron
scaffold_1	Repeat_Masker	TE	7052051	7056459	.	.	.	ID=TE_902;Name=ALCopia13,LTR/Copia
scaffold_1	Repeat_Masker	TE	7056751	7058517	.	.	.	ID=TE_903;Name=TA11,LINE/L1
scaffold_1	Repeat_Masker	TE	7090845	7091189	.	.	.	ID=TE_904;Name=ALSB6,SINE/tRNA
scaffold_1	Repeat_Masker	TE	7091113	7091207	.	.	.	ID=TE_905;Name=ALCopia30,LTR/Copia
scaffold_1	Repeat_Masker	TE	7097557	7097840	.	.	.	ID=TE_906;Name=Vandal5A,DNA/MuDR
scaffold_1	Repeat_Masker	TE	7104388	7104464	.	.	.	ID=TE_907;Name=ALTIRTA1,DNA/TcMar-Stowaway
scaffold_1	Repeat_Masker	TE	7112808	7112852	.	.	.	ID=TE_908;Name=HelitronY1C,RC/Helitron
scaffold_1	Repeat_Masker	TE	7115108	7119893	.	.	.	ID=TE_909;Name=Helitron5,RC/Helitron
scaffold_1	Repeat_Masker	TE	7121711	7122668	.	.	.	ID=TE_910;Name=Helitron3,RC/Helitron
scaffold_1	Repeat_Masker	TE	7123498	7124415	.	.	.	ID=TE_911;Name=Helitron3,RC/Helitron
scaffold_1	Repeat_Masker	TE	7148497	7148560	.	.	.	ID=TE_912;Name=HelitronY1D,RC/Helitron
scaffold_1	Repeat_Masker	TE	7150379	7150462	.	.	.	ID=TE_913;Name=ALREP11,RC/Helitron
scaffold_1	Repeat_Masker	TE	7150531	7150889	.	.	.	ID=TE_914;Name=HelitronY1A,RC/Helitron
scaffold_1	Repeat_Masker	TE	7160566	7162979	.	.	.	ID=TE_915;Name=ALGP3B,LTR/Gypsy
scaffold_1	Repeat_Masker	TE	7186448	7186566	.	.	.	ID=TE_916;Name=ALRAN,DNA?
scaffold_1	Repeat_Masker	TE	7187919	7188206	.	.	.	ID=TE_917;Name=ALSB3,SINE
scaffold_1	Repeat_Masker	TE	7189937	7190809	.	.	.	ID=TE_918;Name=ALHALN10,DNA/hAT
scaffold_1	Repeat_Masker	TE	7191323	7191399	.	.	.	ID=TE_919;Name=ALREP2,RC/Helitron
scaffold_1	Repeat_Masker	TE	7191585	7191707	.	.	.	ID=TE_920;Name=ArnoldY1,DNA/MuDR
scaffold_1	Repeat_Masker	TE	7193023	7193700	.	.	.	ID=TE_921;Name=ALLINE1_11,LINE/L1
scaffold_1	Repeat_Masker	TE	7237934	7238077	.	.	.	ID=TE_922;Name=ALIS112A,DNA/PIF-Harbinger
scaffold_1	Repeat_Masker	TE	7250609	7250644	.	.	.	ID=TE_923;Name=ALGP5A,LTR/Gypsy
scaffold_1	Repeat_Masker	TE	7259150	7259669	.	.	.	ID=TE_924;Name=ALHALN3,DNA/hAT-Ac
scaffold_1	Repeat_Masker	TE	7261567	7261825	.	.	.	ID=TE_925;Name=ALCopia17,LTR/Copia
scaffold_1	Repeat_Masker	TE	7278876	7278933	.	.	.	ID=TE_926;Name=Helitron1,RC/Helitron
scaffold_1	Repeat_Masker	TE	7279773	7279922	.	.	.	ID=TE_927;Name=ALSINE2A,SINE?
scaffold_1	Repeat_Masker	TE	7281380	7281504	.	.	.	ID=TE_928;Name=ALMU7,DNA/MuDR
scaffold_1	Repeat_Masker	TE	7281473	7281619	.	.	.	ID=TE_929;Name=BRODYAGA1A,DNA/MuDR
scaffold_1	Repeat_Masker	TE	7281630	7281756	.	.	.	ID=TE_930;Name=ALCopia36,LTR/Copia
scaffold_1	Repeat_Masker	TE	7281956	7282048	.	.	.	ID=TE_931;Name=ALMU10,DNA/MuDR
scaffold_1	Repeat_Masker	TE	7282055	7282179	.	.	.	ID=TE_932;Name=ALMU7,DNA/MuDR
scaffold_1	Repeat_Masker	TE	7287035	7287165	.	.	.	ID=TE_933;Name=ALREP16,DNA/MuDR
scaffold_1	Repeat_Masker	TE	7287859	7288076	.	.	.	ID=TE_934;Name=DT1,DNA/TcMar-Stowaway
scaffold_1	Repeat_Masker	TE	7289600	7289693	.	.	.	ID=TE_935;Name=ALHPOGON1,DNA/TcMar-Pogo
scaffold_1	Repeat_Masker	TE	7289724	7289886	.	.	.	ID=TE_936;Name=ALHPOGO,DNA/TcMar-Pogo
scaffold_1	Repeat_Masker	TE	7290110	7290708	.	.	.	ID=TE_937;Name=ALREP3,RC/Helitron
scaffold_1	Repeat_Masker	TE	7291942	7292109	.	.	.	ID=TE_938;Name=ALHPOGON1,DNA/TcMar-Pogo
scaffold_1	Repeat_Masker	TE	7292215	7293239	.	.	.	ID=TE_939;Name=HelitronY3,RC/Helitron
scaffold_1	Repeat_Masker	TE	7308250	7308903	.	.	.	ID=TE_940;Name=ALCopia27,LTR/Copia
scaffold_1	Repeat_Masker	TE	7308904	7308978	.	.	.	ID=TE_941;Name=ALlantys1,LTR/Gypsy
scaffold_1	Repeat_Masker	TE	7309011	7313342	.	.	.	ID=TE_942;Name=ALCopia27,LTR/Copia
scaffold_1	Repeat_Masker	TE	7313663	7314365	.	.	.	ID=TE_943;Name=ALCopia27,LTR/Copia
scaffold_1	Repeat_Masker	TE	7340885	7340975	.	.	.	ID=TE_944;Name=ALTIRTA1,DNA/TcMar-Stowaway
scaffold_1	Repeat_Masker	TE	7349047	7349548	.	.	.	ID=TE_945;Name=ALREP11A,RC/Helitron
scaffold_1	Repeat_Masker	TE	7351556	7351635	.	.	.	ID=TE_946;Name=ALREP5,RC/Helitron
scaffold_1	Repeat_Masker	TE	7352236	7352325	.	.	.	ID=TE_947;Name=ALREP5,RC/Helitron
scaffold_1	Repeat_Masker	TE	7355154	7355202	.	.	.	ID=TE_948;Name=ALREP5,RC/Helitron
scaffold_1	Repeat_Masker	TE	7366530	7366672	.	.	.	ID=TE_949;Name=HelitronY2,RC/Helitron
scaffold_1	Repeat_Masker	TE	7392032	7392154	.	.	.	ID=TE_950;Name=ALCopia42,LTR/Copia
scaffold_1	Repeat_Masker	TE	7410197	7410278	.	.	.	ID=TE_951;Name=ALREP3,RC/Helitron
scaffold_1	Repeat_Masker	TE	7415966	7416784	.	.	.	ID=TE_952;Name=Vandal3,DNA/MuDR
scaffold_1	Repeat_Masker	TE	7417268	7417337	.	.	.	ID=TE_953;Name=ALCopia24,LTR/Copia
scaffold_1	Repeat_Masker	TE	7431773	7432286	.	.	.	ID=TE_954;Name=ALlantys3,LTR/Gypsy
scaffold_1	Repeat_Masker	TE	7433293	7433682	.	.	.	ID=TE_955;Name=ALRAN,DNA?
scaffold_1	Repeat_Masker	TE	7443592	7443720	.	.	.	ID=TE_956;Name=ALCopia87,LTR/Copia
scaffold_1	Repeat_Masker	TE	7443846	7444131	.	.	.	ID=TE_957;Name=ALCopia76,LTR/Copia
scaffold_1	Repeat_Masker	TE	7448432	7448560	.	.	.	ID=TE_958;Name=ALCopia87,LTR/Copia
scaffold_1	Repeat_Masker	TE	7471302	7471376	.	.	.	ID=TE_959;Name=Helitron2,RC/Helitron
scaffold_1	Repeat_Masker	TE	7471566	7471707	.	.	.	ID=TE_960;Name=ArnoldY1,DNA/MuDR
scaffold_1	Repeat_Masker	TE	7471783	7471874	.	.	.	ID=TE_961;Name=Arnold4,DNA/MuDR
scaffold_1	Repeat_Masker	TE	7472966	7473230	.	.	.	ID=TE_962;Name=ALCopia94,LTR/Copia
scaffold_1	Repeat_Masker	TE	7473485	7473786	.	.	.	ID=TE_963;Name=ALhila4C,LTR/Gypsy
scaffold_1	Repeat_Masker	TE	7490206	7490612	.	.	.	ID=TE_964;Name=ALHALN1,DNA/hAT-Ac
scaffold_1	Repeat_Masker	TE	7490611	7491514	.	.	.	ID=TE_965;Name=Vandal1,DNA/MuDR
scaffold_1	Repeat_Masker	TE	7497322	7501604	.	.	.	ID=TE_966;Name=TA11,LINE/L1
scaffold_1	Repeat_Masker	TE	7533147	7533396	.	.	.	ID=TE_967;Name=ALMU6N1,DNA/MuDR
scaffold_1	Repeat_Masker	TE	7534071	7534369	.	.	.	ID=TE_968;Name=BOMZH2,DNA/MuDR
scaffold_1	Repeat_Masker	TE	7536608	7536794	.	.	.	ID=TE_969;Name=BRODYAGA1A,DNA/MuDR
scaffold_1	Repeat_Masker	TE	7560382	7565302	.	.	.	ID=TE_970;Name=ALCopia43,LTR/Copia
scaffold_1	Repeat_Masker	TE	7566456	7566606	.	.	.	ID=TE_971;Name=ENDOVIR1,LTR/Copia
scaffold_1	Repeat_Masker	TE	7567597	7567650	.	.	.	ID=TE_972;Name=ALCopia42,LTR/Copia
scaffold_1	Repeat_Masker	TE	7575597	7575644	.	.	.	ID=TE_973;Name=ALIS112A,DNA/PIF-Harbinger
scaffold_1	Repeat_Masker	TE	7586419	7586832	.	.	.	ID=TE_974;Name=ALCopia27,LTR/Copia
scaffold_1	Repeat_Masker	TE	7586833	7586907	.	.	.	ID=TE_975;Name=ALlantys1,LTR/Gypsy
scaffold_1	Repeat_Masker	TE	7586933	7590295	.	.	.	ID=TE_976;Name=ALCopia27,LTR/Copia
scaffold_1	Repeat_Masker	TE	7590296	7590380	.	.	.	ID=TE_977;Name=ALhila6B,LTR/Gypsy
scaffold_1	Repeat_Masker	TE	7590373	7590892	.	.	.	ID=TE_978;Name=ALCopia27,LTR/Copia
scaffold_1	Repeat_Masker	TE	7593237	7593477	.	.	.	ID=TE_979;Name=ALDNALA1,DNA/TcMar-Mariner
scaffold_1	Repeat_Masker	TE	7617716	7617889	.	.	.	ID=TE_980;Name=ALHALN3A,DNA/hAT
scaffold_1	Repeat_Masker	TE	7617758	7617897	.	.	.	ID=TE_981;Name=ALHALN6,DNA/hAT-Ac
scaffold_1	Repeat_Masker	TE	7618203	7618397	.	.	.	ID=TE_982;Name=ALHALN3A,DNA/hAT
scaffold_1	Repeat_Masker	TE	7626084	7626562	.	.	.	ID=TE_983;Name=ALCopia85,LTR/Copia
scaffold_1	Repeat_Masker	TE	7643811	7644213	.	.	.	ID=TE_984;Name=ALTIRX1C,DNA
scaffold_1	Repeat_Masker	TE	7651625	7651730	.	.	.	ID=TE_985;Name=ALIS112A,DNA/PIF-Harbinger
scaffold_1	Repeat_Masker	TE	7653678	7654218	.	.	.	ID=TE_986;Name=Sadhu2-1,SINE
scaffold_1	Repeat_Masker	TE	7674131	7674381	.	.	.	ID=TE_987;Name=ALREP16,DNA/MuDR
scaffold_1	Repeat_Masker	TE	7689266	7692231	.	.	.	ID=TE_988;Name=ALCopia27,LTR/Copia
scaffold_1	Repeat_Masker	TE	7692233	7692311	.	.	.	ID=TE_989;Name=ALHALN3,DNA/hAT-Ac
scaffold_1	Repeat_Masker	TE	7693375	7693793	.	.	.	ID=TE_990;Name=ALCopia27,LTR/Copia
scaffold_1	Repeat_Masker	TE	7694076	7694755	.	.	.	ID=TE_991;Name=ALCopia27,LTR/Copia
scaffold_1	Repeat_Masker	TE	7695697	7695973	.	.	.	ID=TE_992;Name=ALCopia27,LTR/Copia
scaffold_1	Repeat_Masker	TE	7727251	7727469	.	.	.	ID=TE_993;Name=ALSB3,SINE
scaffold_1	Repeat_Masker	TE	7748691	7748954	.	.	.	ID=TE_994;Name=ALTIRTA1,DNA/TcMar-Stowaway
scaffold_1	Repeat_Masker	TE	7757267	7757407	.	.	.	ID=TE_995;Name=ALLINE1A,LINE/L1
scaffold_1	Repeat_Masker	TE	7758999	7759072	.	.	.	ID=TE_996;Name=BRODYAGA1A,DNA/MuDR
scaffold_1	Repeat_Masker	TE	7765279	7767399	.	.	.	ID=TE_997;Name=ALLINEII,LINE/L1
scaffold_1	Repeat_Masker	TE	7786707	7787111	.	.	.	ID=TE_998;Name=ALREPX1,Other/Composite
scaffold_1	Repeat_Masker	TE	7788115	7788246	.	.	.	ID=TE_999;Name=ALREP11A,RC/Helitron
scaffold_1	Repeat_Masker	TE	7788815	7789002	.	.	.	ID=TE_1000;Name=ALREP11,RC/Helitron
scaffold_1	Repeat_Masker	TE	7789001	7789076	.	.	.	ID=TE_1001;Name=HelitronY1E,RC/Helitron
scaffold_1	Repeat_Masker	TE	7794328	7794459	.	.	.	ID=TE_1002;Name=ALRAN,DNA?
scaffold_1	Repeat_Masker	TE	7795010	7795157	.	.	.	ID=TE_1003;Name=ALSINE2A,SINE?
scaffold_1	Repeat_Masker	TE	7798072	7798705	.	.	.	ID=TE_1004;Name=HelitronY3,RC/Helitron
scaffold_1	Repeat_Masker	TE	7798587	7799029	.	.	.	ID=TE_1005;Name=ArnoldY1,DNA/MuDR
scaffold_1	Repeat_Masker	TE	7799030	7800778	.	.	.	ID=TE_1006;Name=ALREP3,RC/Helitron
scaffold_1	Repeat_Masker	TE	7803407	7803436	.	.	.	ID=TE_1007;Name=ALREP15,RC/Helitron
scaffold_1	Repeat_Masker	TE	7806419	7806494	.	.	.	ID=TE_1008;Name=ALREP15,RC/Helitron
scaffold_1	Repeat_Masker	TE	7846777	7846853	.	.	.	ID=TE_1009;Name=ALHPOGON1,DNA/TcMar-Pogo
scaffold_1	Repeat_Masker	TE	7856315	7858128	.	.	.	ID=TE_1010;Name=ALLINE1_2,LINE/L1
scaffold_1	Repeat_Masker	TE	7859156	7859768	.	.	.	ID=TE_1011;Name=ALlantys1,LTR/Gypsy
scaffold_1	Repeat_Masker	TE	7860168	7862738	.	.	.	ID=TE_1012;Name=ALlantys1,LTR/Gypsy
scaffold_1	Repeat_Masker	TE	7863042	7864373	.	.	.	ID=TE_1013;Name=ALlantys1,LTR/Gypsy
scaffold_1	Repeat_Masker	TE	7869965	7871582	.	.	.	ID=TE_1014;Name=ALLINE1_1,LINE/L1
scaffold_1	Repeat_Masker	TE	7871840	7872013	.	.	.	ID=TE_1015;Name=ALSB2,SINE/tRNA
scaffold_1	Repeat_Masker	TE	7888616	7888758	.	.	.	ID=TE_1016;Name=ALDNA1T9A,DNA/MuDR
scaffold_1	Repeat_Masker	TE	7889313	7889430	.	.	.	ID=TE_1017;Name=ALREP18,DNA
scaffold_1	Repeat_Masker	TE	7889553	7889806	.	.	.	ID=TE_1018;Name=TNAT1A,DNA
scaffold_1	Repeat_Masker	TE	7891923	7892167	.	.	.	ID=TE_1019;Name=ALLINE1A,LINE/L1
scaffold_1	Repeat_Masker	TE	7899451	7900272	.	.	.	ID=TE_1020;Name=ALHAL2,DNA/hAT-Ac
scaffold_1	Repeat_Masker	TE	7900334	7900824	.	.	.	ID=TE_1021;Name=ALHAL3,DNA/hAT-Ac
scaffold_1	Repeat_Masker	TE	7901407	7901577	.	.	.	ID=TE_1022;Name=ALHALN6,DNA/hAT-Ac
scaffold_1	Repeat_Masker	TE	7902090	7902324	.	.	.	ID=TE_1023;Name=ALTIRTA1,DNA/TcMar-Stowaway
scaffold_1	Repeat_Masker	TE	7924445	7924772	.	.	.	ID=TE_1024;Name=ALHALN5,DNA/hAT-Ac
scaffold_1	Repeat_Masker	TE	7924710	7924794	.	.	.	ID=TE_1025;Name=ALREP10A,RC/Helitron
scaffold_1	Repeat_Masker	TE	7939575	7939623	.	.	.	ID=TE_1026;Name=Vandal4,DNA/MuDR
scaffold_1	Repeat_Masker	TE	7945262	7949787	.	.	.	ID=TE_1027;Name=ALCopia90,LTR/Copia
scaffold_1	Repeat_Masker	TE	7957974	7958237	.	.	.	ID=TE_1028;Name=ALTIRTA1,DNA/TcMar-Stowaway
scaffold_1	Repeat_Masker	TE	7958178	7958247	.	.	.	ID=TE_1029;Name=Helitron2,RC/Helitron
scaffold_1	Repeat_Masker	TE	7961818	7963024	.	.	.	ID=TE_1030;Name=ALLINE1A,LINE/L1
scaffold_1	Repeat_Masker	TE	7973884	7974147	.	.	.	ID=TE_1031;Name=ALTIRTA1,DNA/TcMar-Stowaway
scaffold_1	Repeat_Masker	TE	7981173	7981508	.	.	.	ID=TE_1032;Name=ALSB6,SINE/tRNA
scaffold_1	Repeat_Masker	TE	7981425	7981839	.	.	.	ID=TE_1033;Name=ALCopia30,LTR/Copia
scaffold_1	Repeat_Masker	TE	7981861	7982073	.	.	.	ID=TE_1034;Name=ALHALN4,DNA/hAT-Ac
scaffold_1	Repeat_Masker	TE	7982131	7982225	.	.	.	ID=TE_1035;Name=ALIS112A,DNA/PIF-Harbinger
scaffold_1	Repeat_Masker	TE	7982841	7983370	.	.	.	ID=TE_1036;Name=ALHALN1,DNA/hAT-Ac
scaffold_1	Repeat_Masker	TE	7983855	7984099	.	.	.	ID=TE_1037;Name=ALTIRTA1,DNA/TcMar-Stowaway
scaffold_1	Repeat_Masker	TE	7987170	7987387	.	.	.	ID=TE_1038;Name=ALMUN2,DNA/MuDR
scaffold_1	Repeat_Masker	TE	7987247	7990041	.	.	.	ID=TE_1039;Name=ALMU6,DNA/MuDR
scaffold_1	Repeat_Masker	TE	7990535	7991997	.	.	.	ID=TE_1040;Name=ALMU8,DNA/MuDR
scaffold_1	Repeat_Masker	TE	8015124	8015251	.	.	.	ID=TE_1041;Name=ALSB6,SINE/tRNA
scaffold_1	Repeat_Masker	TE	8028421	8028927	.	.	.	ID=TE_1042;Name=ALHALN1,DNA/hAT-Ac
scaffold_1	Repeat_Masker	TE	8036530	8036752	.	.	.	ID=TE_1043;Name=ALTIRX1B,DNA
scaffold_1	Repeat_Masker	TE	8047312	8047448	.	.	.	ID=TE_1044;Name=DT1,DNA/TcMar-Stowaway
scaffold_1	Repeat_Masker	TE	8047805	8047887	.	.	.	ID=TE_1045;Name=ALTIRTA1,DNA/TcMar-Stowaway
scaffold_1	Repeat_Masker	TE	8049554	8050104	.	.	.	ID=TE_1046;Name=ALHALN3,DNA/hAT-Ac
scaffold_1	Repeat_Masker	TE	8050161	8050218	.	.	.	ID=TE_1047;Name=Vandal20,DNA/MuDR
scaffold_1	Repeat_Masker	TE	8059882	8060361	.	.	.	ID=TE_1048;Name=HelitronY3,RC/Helitron
scaffold_1	Repeat_Masker	TE	8060265	8060670	.	.	.	ID=TE_1049;Name=ArnoldY2,DNA/MuDR
scaffold_1	Repeat_Masker	TE	8060500	8060887	.	.	.	ID=TE_1050;Name=ArnoldY1,DNA/MuDR
scaffold_1	Repeat_Masker	TE	8063612	8063773	.	.	.	ID=TE_1051;Name=ALREP20,RC/Helitron
scaffold_1	Repeat_Masker	TE	8074406	8075459	.	.	.	ID=TE_1052;Name=HelitronY3,RC/Helitron
scaffold_1	Repeat_Masker	TE	8081790	8082267	.	.	.	ID=TE_1053;Name=ALHALN1,DNA/hAT-Ac
scaffold_1	Repeat_Masker	TE	8083677	8083769	.	.	.	ID=TE_1054;Name=ALhila7,LTR/Gypsy
scaffold_1	Repeat_Masker	TE	8090905	8091129	.	.	.	ID=TE_1055;Name=ALENSPM7,DNA/En-Spm
scaffold_1	Repeat_Masker	TE	8093312	8093547	.	.	.	ID=TE_1056;Name=ALENSPM3,DNA/En-Spm
scaffold_1	Repeat_Masker	TE	8093870	8094540	.	.	.	ID=TE_1057;Name=ALMU7,DNA/MuDR
scaffold_1	Repeat_Masker	TE	8119208	8119625	.	.	.	ID=TE_1058;Name=ALREP4,RC/Helitron
scaffold_1	Repeat_Masker	TE	8119892	8120009	.	.	.	ID=TE_1059;Name=ALREP11A,RC/Helitron
scaffold_1	Repeat_Masker	TE	8121428	8125774	.	.	.	ID=TE_1060;Name=ALCopia83,LTR/Copia
scaffold_1	Repeat_Masker	TE	8125775	8125903	.	.	.	ID=TE_1061;Name=ALCopia26,LTR/Copia
scaffold_1	Repeat_Masker	TE	8126524	8130111	.	.	.	ID=TE_1062;Name=ALCopia27,LTR/Copia
scaffold_1	Repeat_Masker	TE	8140924	8141000	.	.	.	ID=TE_1063;Name=DT1,DNA/TcMar-Stowaway
scaffold_1	Repeat_Masker	TE	8144998	8145517	.	.	.	ID=TE_1064;Name=ALREP10C,RC/Helitron
scaffold_1	Repeat_Masker	TE	8145893	8146049	.	.	.	ID=TE_1065;Name=ArnoldY2,DNA/MuDR
scaffold_1	Repeat_Masker	TE	8146192	8146527	.	.	.	ID=TE_1066;Name=ALREP10D,RC/Helitron
scaffold_1	Repeat_Masker	TE	8146649	8147376	.	.	.	ID=TE_1067;Name=ALREP10A,RC/Helitron
scaffold_1	Repeat_Masker	TE	8154454	8154546	.	.	.	ID=TE_1068;Name=ALLINE1A,LINE/L1
scaffold_1	Repeat_Masker	TE	8163508	8166399	.	.	.	ID=TE_1069;Name=ALLINE1_5,LINE/L1
scaffold_1	Repeat_Masker	TE	8199631	8199724	.	.	.	ID=TE_1070;Name=ALMU13,DNA/MuDR
scaffold_1	Repeat_Masker	TE	8224854	8225861	.	.	.	ID=TE_1071;Name=ALCopia96,LTR/Copia
scaffold_1	Repeat_Masker	TE	8227309	8230711	.	.	.	ID=TE_1072;Name=ALCopia37,LTR/Copia
scaffold_1	Repeat_Masker	TE	8231394	8234694	.	.	.	ID=TE_1073;Name=ALCopia96,LTR/Copia
scaffold_1	Repeat_Masker	TE	8241020	8242155	.	.	.	ID=TE_1074;Name=ALLINE1_10A,LINE/L1
scaffold_1	Repeat_Masker	TE	8260069	8260520	.	.	.	ID=TE_1075;Name=ALCopia27,LTR/Copia
scaffold_1	Repeat_Masker	TE	8260521	8260595	.	.	.	ID=TE_1076;Name=ALlantys1,LTR/Gypsy
scaffold_1	Repeat_Masker	TE	8260628	8265993	.	.	.	ID=TE_1077;Name=ALCopia27,LTR/Copia
scaffold_1	Repeat_Masker	TE	8266922	8266951	.	.	.	ID=TE_1078;Name=Vandal6,DNA/MuDR
scaffold_1	Repeat_Masker	TE	8269747	8269833	.	.	.	ID=TE_1079;Name=ALSB5,SINE/tRNA
scaffold_1	Repeat_Masker	TE	8300414	8300647	.	.	.	ID=TE_1080;Name=ALHALN1,DNA/hAT-Ac
scaffold_1	Repeat_Masker	TE	8306736	8306789	.	.	.	ID=TE_1081;Name=Helitron2,RC/Helitron
scaffold_1	Repeat_Masker	TE	8307058	8307147	.	.	.	ID=TE_1082;Name=ALCopia30,LTR/Copia
scaffold_1	Repeat_Masker	TE	8307071	8307408	.	.	.	ID=TE_1083;Name=ALSB6,SINE/tRNA
scaffold_1	Repeat_Masker	TE	8310789	8310830	.	.	.	ID=TE_1084;Name=ALREP12,RC/Helitron
scaffold_1	Repeat_Masker	TE	8312495	8312873	.	.	.	ID=TE_1085;Name=ALTIRX1C,DNA
scaffold_1	Repeat_Masker	TE	8321627	8321753	.	.	.	ID=TE_1086;Name=SIMPLEHAT2,DNA/hAT
scaffold_1	Repeat_Masker	TE	8326380	8326509	.	.	.	ID=TE_1087;Name=ALHPOGON1,DNA/TcMar-Pogo
scaffold_1	Repeat_Masker	TE	8328184	8328796	.	.	.	ID=TE_1088;Name=ALlantys1,LTR/Gypsy
scaffold_1	Repeat_Masker	TE	8329358	8331766	.	.	.	ID=TE_1089;Name=ALlantys1,LTR/Gypsy
scaffold_1	Repeat_Masker	TE	8332265	8333406	.	.	.	ID=TE_1090;Name=ALlantys1,LTR/Gypsy
scaffold_1	Repeat_Masker	TE	8340208	8340625	.	.	.	ID=TE_1091;Name=ALRAN,DNA?
scaffold_1	Repeat_Masker	TE	8340918	8341241	.	.	.	ID=TE_1092;Name=ALhila7,LTR/Gypsy
scaffold_1	Repeat_Masker	TE	8350263	8350641	.	.	.	ID=TE_1093;Name=ALRAN,DNA?
scaffold_1	Repeat_Masker	TE	8397263	8397394	.	.	.	ID=TE_1094;Name=HelitronY2,RC/Helitron
scaffold_1	Repeat_Masker	TE	8398190	8398372	.	.	.	ID=TE_1095;Name=ALTIRTA1,DNA/TcMar-Stowaway
scaffold_1	Repeat_Masker	TE	8399150	8399345	.	.	.	ID=TE_1096;Name=ALCopia1,LTR/Copia
scaffold_1	Repeat_Masker	TE	8402141	8402555	.	.	.	ID=TE_1097;Name=ALCopia11,LTR/Copia
scaffold_1	Repeat_Masker	TE	8408199	8408377	.	.	.	ID=TE_1098;Name=TAT1_ALY,LTR/Gypsy
scaffold_1	Repeat_Masker	TE	8408822	8408879	.	.	.	ID=TE_1099;Name=ALTIRTA1,DNA/TcMar-Stowaway
scaffold_1	Repeat_Masker	TE	8423154	8423424	.	.	.	ID=TE_1100;Name=ALLINE1_4,LINE/L1
scaffold_1	Repeat_Masker	TE	8424436	8424493	.	.	.	ID=TE_1101;Name=ALTIRTA1,DNA/TcMar-Stowaway
scaffold_1	Repeat_Masker	TE	8426067	8426352	.	.	.	ID=TE_1102;Name=ALCopia65,LTR/Copia
scaffold_1	Repeat_Masker	TE	8426422	8430082	.	.	.	ID=TE_1103;Name=ALCopia64,LTR/Copia
scaffold_1	Repeat_Masker	TE	8430084	8430369	.	.	.	ID=TE_1104;Name=ALCopia65,LTR/Copia
scaffold_1	Repeat_Masker	TE	8435391	8436819	.	.	.	ID=TE_1105;Name=ALLINE1_7,LINE/L1
scaffold_1	Repeat_Masker	TE	8437508	8437658	.	.	.	ID=TE_1106;Name=ALLINE1_7,LINE/L1
scaffold_1	Repeat_Masker	TE	8437939	8438105	.	.	.	ID=TE_1107;Name=ALLINE1_7,LINE/L1
scaffold_1	Repeat_Masker	TE	8441419	8441486	.	.	.	ID=TE_1108;Name=ALTIRTA1,DNA/TcMar-Stowaway
scaffold_1	Repeat_Masker	TE	8443217	8444308	.	.	.	ID=TE_1109;Name=TA11,LINE/L1
scaffold_1	Repeat_Masker	TE	8444945	8450491	.	.	.	ID=TE_1110;Name=TA11,LINE/L1
scaffold_1	Repeat_Masker	TE	8453048	8453172	.	.	.	ID=TE_1111;Name=ALRAN,DNA?
scaffold_1	Repeat_Masker	TE	8453247	8453327	.	.	.	ID=TE_1112;Name=ALCopia12,LTR/Copia
scaffold_1	Repeat_Masker	TE	8453599	8453654	.	.	.	ID=TE_1113;Name=ALCopia20,LTR/Copia
scaffold_1	Repeat_Masker	TE	8453700	8456984	.	.	.	ID=TE_1114;Name=ALCopia75,LTR/Copia
scaffold_1	Repeat_Masker	TE	8459194	8459352	.	.	.	ID=TE_1115;Name=ALTIRTA1,DNA/TcMar-Stowaway
scaffold_1	Repeat_Masker	TE	8460314	8460389	.	.	.	ID=TE_1116;Name=ALTIRTA1,DNA/TcMar-Stowaway
scaffold_1	Repeat_Masker	TE	8469555	8469612	.	.	.	ID=TE_1117;Name=ALTIRTA1,DNA/TcMar-Stowaway
scaffold_1	Repeat_Masker	TE	8471314	8471524	.	.	.	ID=TE_1118;Name=Helitron2,RC/Helitron
scaffold_1	Repeat_Masker	TE	8500207	8500415	.	.	.	ID=TE_1119;Name=HelitronY2,RC/Helitron
scaffold_1	Repeat_Masker	TE	8536888	8537157	.	.	.	ID=TE_1120;Name=ALCopia94,LTR/Copia
scaffold_1	Repeat_Masker	TE	8537413	8537639	.	.	.	ID=TE_1121;Name=ALhila4A,LTR/Gypsy
scaffold_1	Repeat_Masker	TE	8538291	8538428	.	.	.	ID=TE_1122;Name=ALhila4A,LTR/Gypsy
scaffold_1	Repeat_Masker	TE	8539012	8539285	.	.	.	ID=TE_1123;Name=ALhila8B,LTR/Gypsy
scaffold_1	Repeat_Masker	TE	8541942	8541989	.	.	.	ID=TE_1124;Name=ALCopia75,LTR/Copia
scaffold_1	Repeat_Masker	TE	8542122	8547646	.	.	.	ID=TE_1125;Name=ALhila7,LTR/Gypsy
scaffold_1	Repeat_Masker	TE	8548146	8548412	.	.	.	ID=TE_1126;Name=ALCopia94,LTR/Copia
scaffold_1	Repeat_Masker	TE	8548668	8548894	.	.	.	ID=TE_1127;Name=ALhila4A,LTR/Gypsy
scaffold_1	Repeat_Masker	TE	8554984	8555305	.	.	.	ID=TE_1128;Name=ALTIRX1D,DNA
scaffold_1	Repeat_Masker	TE	8560466	8560709	.	.	.	ID=TE_1129;Name=ALDNALA1,DNA/TcMar-Mariner
scaffold_1	Repeat_Masker	TE	8560714	8560871	.	.	.	ID=TE_1130;Name=ALHPOGON1,DNA/TcMar-Pogo
scaffold_1	Repeat_Masker	TE	8594086	8594191	.	.	.	ID=TE_1131;Name=ALIS112A,DNA/PIF-Harbinger
scaffold_1	Repeat_Masker	TE	8594325	8594593	.	.	.	ID=TE_1132;Name=ALHAL9,DNA/hAT-Ac
scaffold_1	Repeat_Masker	TE	8601294	8601436	.	.	.	ID=TE_1133;Name=ArnoldY2,DNA/MuDR
scaffold_1	Repeat_Masker	TE	8636939	8636992	.	.	.	ID=TE_1134;Name=ALLINEII,LINE/L1
scaffold_1	Repeat_Masker	TE	8643650	8643795	.	.	.	ID=TE_1135;Name=HelitronY1D,RC/Helitron
scaffold_1	Repeat_Masker	TE	8644048	8644163	.	.	.	ID=TE_1136;Name=ALREP11A,RC/Helitron
scaffold_1	Repeat_Masker	TE	8645700	8646354	.	.	.	ID=TE_1137;Name=HelitronY1B,RC/Helitron
scaffold_1	Repeat_Masker	TE	8648254	8648477	.	.	.	ID=TE_1138;Name=ALLINE1A,LINE/L1
scaffold_1	Repeat_Masker	TE	8680213	8680718	.	.	.	ID=TE_1139;Name=ALHALN1,DNA/hAT-Ac
scaffold_1	Repeat_Masker	TE	8683350	8683517	.	.	.	ID=TE_1140;Name=ALHAL1,DNA/hAT-Ac
scaffold_1	Repeat_Masker	TE	8694177	8694405	.	.	.	ID=TE_1141;Name=ALSB3,SINE
scaffold_1	Repeat_Masker	TE	8694716	8694941	.	.	.	ID=TE_1142;Name=ALTIRX1C,DNA
scaffold_1	Repeat_Masker	TE	8701253	8706477	.	.	.	ID=TE_1143;Name=ALCopia24,LTR/Copia
scaffold_1	Repeat_Masker	TE	8706698	8706858	.	.	.	ID=TE_1144;Name=ALREP5,RC/Helitron
scaffold_1	Repeat_Masker	TE	8708437	8708484	.	.	.	ID=TE_1145;Name=ALREP5,RC/Helitron
scaffold_1	Repeat_Masker	TE	8708849	8708948	.	.	.	ID=TE_1146;Name=ALREP5,RC/Helitron
scaffold_1	Repeat_Masker	TE	8711346	8711532	.	.	.	ID=TE_1147;Name=ALREP2,RC/Helitron
scaffold_1	Repeat_Masker	TE	8714108	8714225	.	.	.	ID=TE_1148;Name=ALREP5,RC/Helitron
scaffold_1	Repeat_Masker	TE	8718239	8718769	.	.	.	ID=TE_1149;Name=ALREP11A,RC/Helitron
scaffold_1	Repeat_Masker	TE	8718933	8719085	.	.	.	ID=TE_1150;Name=HelitronY3,RC/Helitron
scaffold_1	Repeat_Masker	TE	8719738	8719803	.	.	.	ID=TE_1151;Name=ALREP5,RC/Helitron
scaffold_1	Repeat_Masker	TE	8722221	8722890	.	.	.	ID=TE_1152;Name=ALLINE1_5,LINE/L1
scaffold_1	Repeat_Masker	TE	8737466	8737566	.	.	.	ID=TE_1153;Name=ALLINE1_4,LINE/L1
scaffold_1	Repeat_Masker	TE	8741123	8741236	.	.	.	ID=TE_1154;Name=ALCopia30,LTR/Copia
scaffold_1	Repeat_Masker	TE	8741159	8741504	.	.	.	ID=TE_1155;Name=ALSB6,SINE/tRNA
scaffold_1	Repeat_Masker	TE	8759652	8759947	.	.	.	ID=TE_1156;Name=ALCopia32,LTR/Copia
scaffold_1	Repeat_Masker	TE	8760217	8760285	.	.	.	ID=TE_1157;Name=ALCopia76,LTR/Copia
scaffold_1	Repeat_Masker	TE	8764323	8764618	.	.	.	ID=TE_1158;Name=ALCopia32,LTR/Copia
scaffold_1	Repeat_Masker	TE	8788437	8788571	.	.	.	ID=TE_1159;Name=ALDNA1T9A,DNA/MuDR
scaffold_1	Repeat_Masker	TE	8797212	8797387	.	.	.	ID=TE_1160;Name=Vandal7,DNA/MuDR
scaffold_1	Repeat_Masker	TE	8798215	8800297	.	.	.	ID=TE_1161;Name=Vandal7,DNA/MuDR
scaffold_1	Repeat_Masker	TE	8800985	8801162	.	.	.	ID=TE_1162;Name=Vandal7,DNA/MuDR
scaffold_1	Repeat_Masker	TE	8801965	8802216	.	.	.	ID=TE_1163;Name=Vandal7,DNA/MuDR
scaffold_1	Repeat_Masker	TE	8802605	8805055	.	.	.	ID=TE_1164;Name=Vandal7,DNA/MuDR
scaffold_1	Repeat_Masker	TE	8805513	8805587	.	.	.	ID=TE_1165;Name=Vandal7,DNA/MuDR
scaffold_1	Repeat_Masker	TE	8806008	8806159	.	.	.	ID=TE_1166;Name=Vandal7,DNA/MuDR
scaffold_1	Repeat_Masker	TE	8808000	8808278	.	.	.	ID=TE_1167;Name=ALREP3,RC/Helitron
scaffold_1	Repeat_Masker	TE	8808288	8808632	.	.	.	ID=TE_1168;Name=ALREP1,RC/Helitron
scaffold_1	Repeat_Masker	TE	8808929	8809081	.	.	.	ID=TE_1169;Name=HelitronY1D,RC/Helitron
scaffold_1	Repeat_Masker	TE	8809370	8809441	.	.	.	ID=TE_1170;Name=ALREP11A,RC/Helitron
scaffold_1	Repeat_Masker	TE	8810899	8811553	.	.	.	ID=TE_1171;Name=ALREP5,RC/Helitron
scaffold_1	Repeat_Masker	TE	8812650	8812826	.	.	.	ID=TE_1172;Name=ALREP11A,RC/Helitron
scaffold_1	Repeat_Masker	TE	8813089	8813352	.	.	.	ID=TE_1173;Name=ALREP4,RC/Helitron
scaffold_1	Repeat_Masker	TE	8813370	8813665	.	.	.	ID=TE_1174;Name=ALREP11,RC/Helitron
scaffold_1	Repeat_Masker	TE	8824511	8824589	.	.	.	ID=TE_1175;Name=ALCopia94,LTR/Copia
scaffold_1	Repeat_Masker	TE	8836084	8836328	.	.	.	ID=TE_1176;Name=ALTIRX1D,DNA
scaffold_1	Repeat_Masker	TE	8837564	8837698	.	.	.	ID=TE_1177;Name=ALCopia54,LTR/Copia
scaffold_1	Repeat_Masker	TE	8837882	8837993	.	.	.	ID=TE_1178;Name=ALCopia64,LTR/Copia
scaffold_1	Repeat_Masker	TE	8876598	8877270	.	.	.	ID=TE_1179;Name=TAG3N1,DNA/hAT-Tag1
scaffold_1	Repeat_Masker	TE	8896761	8896932	.	.	.	ID=TE_1180;Name=Vandal7,DNA/MuDR
scaffold_1	Repeat_Masker	TE	8897207	8897264	.	.	.	ID=TE_1181;Name=Vandal7,DNA/MuDR
scaffold_1	Repeat_Masker	TE	8899442	8899703	.	.	.	ID=TE_1182;Name=Vandal8,DNA/MuDR
scaffold_1	Repeat_Masker	TE	8901619	8901788	.	.	.	ID=TE_1183;Name=Vandal7,DNA/MuDR
scaffold_1	Repeat_Masker	TE	8924610	8924669	.	.	.	ID=TE_1184;Name=ALCopia24,LTR/Copia
scaffold_1	Repeat_Masker	TE	8927408	8927563	.	.	.	ID=TE_1185;Name=ArnoldY2,DNA/MuDR
scaffold_1	Repeat_Masker	TE	8928288	8928686	.	.	.	ID=TE_1186;Name=ArnoldY1,DNA/MuDR
scaffold_1	Repeat_Masker	TE	8928590	8928732	.	.	.	ID=TE_1187;Name=HelitronY3,RC/Helitron
scaffold_1	Repeat_Masker	TE	8928943	8929022	.	.	.	ID=TE_1188;Name=ALREP15,RC/Helitron
scaffold_1	Repeat_Masker	TE	8929052	8930416	.	.	.	ID=TE_1189;Name=ALREP4,RC/Helitron
scaffold_1	Repeat_Masker	TE	8952210	8952874	.	.	.	ID=TE_1190;Name=ALHPOGON2,DNA/TcMar-Pogo
scaffold_1	Repeat_Masker	TE	8992485	8993372	.	.	.	ID=TE_1191;Name=ALREP11,RC/Helitron
scaffold_1	Repeat_Masker	TE	8994761	8994935	.	.	.	ID=TE_1192;Name=ALREP11,RC/Helitron
scaffold_1	Repeat_Masker	TE	8996781	9001757	.	.	.	ID=TE_1193;Name=ALCopia16,LTR/Copia
scaffold_1	Repeat_Masker	TE	9003118	9003714	.	.	.	ID=TE_1194;Name=ALREP3,RC/Helitron
scaffold_1	Repeat_Masker	TE	9005094	9005315	.	.	.	ID=TE_1195;Name=ALSB3,SINE
scaffold_1	Repeat_Masker	TE	9007696	9008943	.	.	.	ID=TE_1196;Name=ALIS112A,DNA/PIF-Harbinger
scaffold_1	Repeat_Masker	TE	9009769	9010342	.	.	.	ID=TE_1197;Name=ALIS112A,DNA/PIF-Harbinger
scaffold_1	Repeat_Masker	TE	9014296	9014370	.	.	.	ID=TE_1198;Name=ALREP15,RC/Helitron
scaffold_1	Repeat_Masker	TE	9015828	9015884	.	.	.	ID=TE_1199;Name=ALTIRTA1,DNA/TcMar-Stowaway
scaffold_1	Repeat_Masker	TE	9016306	9016987	.	.	.	ID=TE_1200;Name=BRODYAGA2,DNA/MuDR
scaffold_1	Repeat_Masker	TE	9047143	9047510	.	.	.	ID=TE_1201;Name=ALSB3,SINE
scaffold_1	Repeat_Masker	TE	9054275	9054909	.	.	.	ID=TE_1202;Name=ALREP10B,RC/Helitron
scaffold_1	Repeat_Masker	TE	9054945	9055064	.	.	.	ID=TE_1203;Name=ALREP10D,RC/Helitron
scaffold_1	Repeat_Masker	TE	9055060	9055128	.	.	.	ID=TE_1204;Name=ALREP10A,RC/Helitron
scaffold_1	Repeat_Masker	TE	9056906	9057091	.	.	.	ID=TE_1205;Name=ALCopia11,LTR/Copia
scaffold_1	Repeat_Masker	TE	9058364	9058513	.	.	.	ID=TE_1206;Name=ALREP20,RC/Helitron
scaffold_1	Repeat_Masker	TE	9058927	9059000	.	.	.	ID=TE_1207;Name=ALREP20,RC/Helitron
scaffold_1	Repeat_Masker	TE	9060490	9060761	.	.	.	ID=TE_1208;Name=DT1,DNA/TcMar-Stowaway
scaffold_1	Repeat_Masker	TE	9060866	9060994	.	.	.	ID=TE_1209;Name=SIMPLEHAT1,DNA/hAT
scaffold_1	Repeat_Masker	TE	9060882	9061628	.	.	.	ID=TE_1210;Name=SIMPLEGUY1,DNA/PIF-Harbinger
scaffold_1	Repeat_Masker	TE	9061794	9061940	.	.	.	ID=TE_1211;Name=ALMUN1,DNA/MuDR
scaffold_1	Repeat_Masker	TE	9062317	9062891	.	.	.	ID=TE_1212;Name=ALHALN2,DNA/hAT-Ac
scaffold_1	Repeat_Masker	TE	9063095	9064067	.	.	.	ID=TE_1213;Name=ALMUN1,DNA/MuDR
scaffold_1	Repeat_Masker	TE	9064628	9065255	.	.	.	ID=TE_1214;Name=HelitronY3,RC/Helitron
scaffold_1	Repeat_Masker	TE	9065168	9065487	.	.	.	ID=TE_1215;Name=ArnoldY1,DNA/MuDR
scaffold_1	Repeat_Masker	TE	9065815	9066318	.	.	.	ID=TE_1216;Name=ALMU7,DNA/MuDR
scaffold_1	Repeat_Masker	TE	9066181	9066339	.	.	.	ID=TE_1217;Name=ALMU6N1,DNA/MuDR
scaffold_1	Repeat_Masker	TE	9066418	9066531	.	.	.	ID=TE_1218;Name=ALCopia36,LTR/Copia
scaffold_1	Repeat_Masker	TE	9066542	9066688	.	.	.	ID=TE_1219;Name=BRODYAGA1A,DNA/MuDR
scaffold_1	Repeat_Masker	TE	9066657	9066781	.	.	.	ID=TE_1220;Name=ALMU7,DNA/MuDR
scaffold_1	Repeat_Masker	TE	9071136	9071474	.	.	.	ID=TE_1221;Name=ALREPX1,Other/Composite
scaffold_1	Repeat_Masker	TE	9085821	9085969	.	.	.	ID=TE_1222;Name=ALSB5,SINE/tRNA
scaffold_1	Repeat_Masker	TE	9089359	9089895	.	.	.	ID=TE_1223;Name=ALHALN5,DNA/hAT-Ac
scaffold_1	Repeat_Masker	TE	9093362	9093517	.	.	.	ID=TE_1224;Name=ALTIRX1A,DNA
scaffold_1	Repeat_Masker	TE	9095191	9095298	.	.	.	ID=TE_1225;Name=ALSB2,SINE/tRNA
scaffold_1	Repeat_Masker	TE	9098067	9098151	.	.	.	ID=TE_1226;Name=ALCopia30,LTR/Copia
scaffold_1	Repeat_Masker	TE	9098078	9098423	.	.	.	ID=TE_1227;Name=ALSB6,SINE/tRNA
scaffold_1	Repeat_Masker	TE	9105123	9105373	.	.	.	ID=TE_1228;Name=ALREP16,DNA/MuDR
scaffold_1	Repeat_Masker	TE	9106079	9111321	.	.	.	ID=TE_1229;Name=TA11,LINE/L1
scaffold_1	Repeat_Masker	TE	9139339	9139405	.	.	.	ID=TE_1230;Name=ALLINE2,LINE/L1
scaffold_1	Repeat_Masker	TE	9140775	9141299	.	.	.	ID=TE_1231;Name=ALHALN5,DNA/hAT-Ac
scaffold_1	Repeat_Masker	TE	9143292	9145256	.	.	.	ID=TE_1232;Name=Vandal2N1,DNA/MuDR
scaffold_1	Repeat_Masker	TE	9145260	9146093	.	.	.	ID=TE_1233;Name=Vandal2,DNA/MuDR
scaffold_1	Repeat_Masker	TE	9146230	9146417	.	.	.	ID=TE_1234;Name=ALENSPM10,DNA/En-Spm
scaffold_1	Repeat_Masker	TE	9149056	9149313	.	.	.	ID=TE_1235;Name=Vandal2N1,DNA/MuDR
scaffold_1	Repeat_Masker	TE	9152276	9152359	.	.	.	ID=TE_1236;Name=ALTIRTA1,DNA/TcMar-Stowaway
scaffold_1	Repeat_Masker	TE	9159707	9160175	.	.	.	ID=TE_1237;Name=ALMU5,DNA/MuDR
scaffold_1	Repeat_Masker	TE	9160192	9160422	.	.	.	ID=TE_1238;Name=BOMZH2,DNA/MuDR
scaffold_1	Repeat_Masker	TE	9160423	9160523	.	.	.	ID=TE_1239;Name=ALCopia30,LTR/Copia
scaffold_1	Repeat_Masker	TE	9160438	9160783	.	.	.	ID=TE_1240;Name=ALSB6,SINE/tRNA
scaffold_1	Repeat_Masker	TE	9175683	9175961	.	.	.	ID=TE_1241;Name=ALREP3,RC/Helitron
scaffold_1	Repeat_Masker	TE	9175969	9176308	.	.	.	ID=TE_1242;Name=ALREP1,RC/Helitron
scaffold_1	Repeat_Masker	TE	9197932	9198227	.	.	.	ID=TE_1243;Name=Sadhu4-2,SINE
scaffold_1	Repeat_Masker	TE	9198897	9199031	.	.	.	ID=TE_1244;Name=ALREP10A,RC/Helitron
scaffold_1	Repeat_Masker	TE	9199522	9200111	.	.	.	ID=TE_1245;Name=ArnoldY1,DNA/MuDR
scaffold_1	Repeat_Masker	TE	9199833	9200448	.	.	.	ID=TE_1246;Name=HelitronY3,RC/Helitron
scaffold_1	Repeat_Masker	TE	9202477	9202741	.	.	.	ID=TE_1247;Name=ALTIRTA1,DNA/TcMar-Stowaway
scaffold_1	Repeat_Masker	TE	9202682	9202753	.	.	.	ID=TE_1248;Name=Helitron2,RC/Helitron
scaffold_1	Repeat_Masker	TE	9203932	9204698	.	.	.	ID=TE_1249;Name=TNAT1A,DNA
scaffold_1	Repeat_Masker	TE	9211120	9211177	.	.	.	ID=TE_1250;Name=ALTIRTA1,DNA/TcMar-Stowaway
scaffold_1	Repeat_Masker	TE	9225274	9225367	.	.	.	ID=TE_1251;Name=ALENSPM11,DNA/En-Spm
scaffold_1	Repeat_Masker	TE	9226722	9226925	.	.	.	ID=TE_1252;Name=ALENSPM10,DNA/En-Spm
scaffold_1	Repeat_Masker	TE	9231880	9231917	.	.	.	ID=TE_1253;Name=Helitron4,RC/Helitron
scaffold_1	Repeat_Masker	TE	9241644	9242653	.	.	.	ID=TE_1254;Name=ArnoldY1,DNA/MuDR
scaffold_1	Repeat_Masker	TE	9256066	9256410	.	.	.	ID=TE_1255;Name=ALSB6,SINE/tRNA
scaffold_1	Repeat_Masker	TE	9256327	9256422	.	.	.	ID=TE_1256;Name=ALCopia30,LTR/Copia
scaffold_1	Repeat_Masker	TE	9260593	9260635	.	.	.	ID=TE_1257;Name=ALCopia27,LTR/Copia
scaffold_1	Repeat_Masker	TE	9262254	9262846	.	.	.	ID=TE_1258;Name=ALCopia27,LTR/Copia
scaffold_1	Repeat_Masker	TE	9262839	9262923	.	.	.	ID=TE_1259;Name=ALhila6B,LTR/Gypsy
scaffold_1	Repeat_Masker	TE	9262929	9266006	.	.	.	ID=TE_1260;Name=ALCopia27,LTR/Copia
scaffold_1	Repeat_Masker	TE	9266032	9266106	.	.	.	ID=TE_1261;Name=ALlantys1,LTR/Gypsy
scaffold_1	Repeat_Masker	TE	9266107	9266563	.	.	.	ID=TE_1262;Name=ALCopia27,LTR/Copia
scaffold_1	Repeat_Masker	TE	9267272	9267559	.	.	.	ID=TE_1263;Name=Vandal2N1,DNA/MuDR
scaffold_1	Repeat_Masker	TE	9267273	9275201	.	.	.	ID=TE_1264;Name=Vandal2,DNA/MuDR
scaffold_1	Repeat_Masker	TE	9275721	9281954	.	.	.	ID=TE_1265;Name=Vandal2,DNA/MuDR
scaffold_1	Repeat_Masker	TE	9281962	9283829	.	.	.	ID=TE_1266;Name=Vandal2N1,DNA/MuDR
scaffold_1	Repeat_Masker	TE	9288942	9289319	.	.	.	ID=TE_1267;Name=ALTIRX1A,DNA
scaffold_1	Repeat_Masker	TE	9289373	9289818	.	.	.	ID=TE_1268;Name=ArnoldY2,DNA/MuDR
scaffold_1	Repeat_Masker	TE	9289690	9290305	.	.	.	ID=TE_1269;Name=HelitronY3,RC/Helitron
scaffold_1	Repeat_Masker	TE	9306409	9306609	.	.	.	ID=TE_1270;Name=RP1_AT,DNA
scaffold_1	Repeat_Masker	TE	9310976	9311348	.	.	.	ID=TE_1271;Name=ALREP3,RC/Helitron
scaffold_1	Repeat_Masker	TE	9311411	9311546	.	.	.	ID=TE_1272;Name=ALREP10C,RC/Helitron
scaffold_1	Repeat_Masker	TE	9319738	9319863	.	.	.	ID=TE_1273;Name=ALhila4A,LTR/Gypsy
scaffold_1	Repeat_Masker	TE	9320231	9320598	.	.	.	ID=TE_1274;Name=ALhila4A,LTR/Gypsy
scaffold_1	Repeat_Masker	TE	9320853	9321110	.	.	.	ID=TE_1275;Name=ALCopia94,LTR/Copia
scaffold_1	Repeat_Masker	TE	9352612	9352731	.	.	.	ID=TE_1276;Name=ALCopia57,LTR/Copia
scaffold_1	Repeat_Masker	TE	9353485	9359278	.	.	.	ID=TE_1277;Name=ALLINE1_2,LINE/L1
scaffold_1	Repeat_Masker	TE	9384151	9388599	.	.	.	ID=TE_1278;Name=ALCopia12,LTR/Copia
scaffold_1	Repeat_Masker	TE	9414896	9414941	.	.	.	ID=TE_1279;Name=ALCopia24,LTR/Copia
scaffold_1	Repeat_Masker	TE	9425180	9425341	.	.	.	ID=TE_1280;Name=ALCopia73,LTR/Copia
scaffold_1	Repeat_Masker	TE	9425344	9429724	.	.	.	ID=TE_1281;Name=ALCopia72,LTR/Copia
scaffold_1	Repeat_Masker	TE	9429728	9429915	.	.	.	ID=TE_1282;Name=ALCopia73,LTR/Copia
scaffold_1	Repeat_Masker	TE	9432493	9432706	.	.	.	ID=TE_1283;Name=ALMU2,DNA/MuDR
scaffold_1	Repeat_Masker	TE	9433510	9433722	.	.	.	ID=TE_1284;Name=ALMU2,DNA/MuDR
scaffold_1	Repeat_Masker	TE	9433901	9433972	.	.	.	ID=TE_1285;Name=ALTIRTA1,DNA/TcMar-Stowaway
scaffold_1	Repeat_Masker	TE	9436298	9436581	.	.	.	ID=TE_1286;Name=ALTIRX1A,DNA
scaffold_1	Repeat_Masker	TE	9480185	9480365	.	.	.	ID=TE_1287;Name=Helitron2,RC/Helitron
scaffold_1	Repeat_Masker	TE	9480434	9480517	.	.	.	ID=TE_1288;Name=ALTIRTA1,DNA/TcMar-Stowaway
scaffold_1	Repeat_Masker	TE	9486060	9486180	.	.	.	ID=TE_1289;Name=ALTIRTA1,DNA/TcMar-Stowaway
scaffold_1	Repeat_Masker	TE	9497367	9497480	.	.	.	ID=TE_1290;Name=ALTIRX1C,DNA
scaffold_1	Repeat_Masker	TE	9498776	9499145	.	.	.	ID=TE_1291;Name=Vandal18NB,DNA/MuDR
scaffold_1	Repeat_Masker	TE	9499117	9499307	.	.	.	ID=TE_1292;Name=Vandal18NA,DNA/MuDR
scaffold_1	Repeat_Masker	TE	9499292	9499381	.	.	.	ID=TE_1293;Name=Vandal18NB,DNA/MuDR
scaffold_1	Repeat_Masker	TE	9499377	9499444	.	.	.	ID=TE_1294;Name=Vandal18NA,DNA/MuDR
scaffold_1	Repeat_Masker	TE	9499415	9500054	.	.	.	ID=TE_1295;Name=Vandal18NB,DNA/MuDR
scaffold_1	Repeat_Masker	TE	9514054	9514233	.	.	.	ID=TE_1296;Name=ALLINE1_5,LINE/L1
scaffold_1	Repeat_Masker	TE	9545931	9546597	.	.	.	ID=TE_1297;Name=ALDNA2T9C,DNA/MuDR
scaffold_1	Repeat_Masker	TE	9551140	9551254	.	.	.	ID=TE_1298;Name=RP1_AT,DNA
scaffold_1	Repeat_Masker	TE	9551413	9551510	.	.	.	ID=TE_1299;Name=ALLINE1_6,LINE/L1
scaffold_1	Repeat_Masker	TE	9553149	9553293	.	.	.	ID=TE_1300;Name=ALTIRX1C,DNA
scaffold_1	Repeat_Masker	TE	9556971	9557085	.	.	.	ID=TE_1301;Name=RP1_AT,DNA
scaffold_1	Repeat_Masker	TE	9557244	9557341	.	.	.	ID=TE_1302;Name=ALLINE1_6,LINE/L1
scaffold_1	Repeat_Masker	TE	9558980	9559124	.	.	.	ID=TE_1303;Name=ALTIRX1C,DNA
scaffold_1	Repeat_Masker	TE	9562094	9565422	.	.	.	ID=TE_1304;Name=ALLINE1_4,LINE/L1
scaffold_1	Repeat_Masker	TE	9565607	9565865	.	.	.	ID=TE_1305;Name=Copia-2_AT,LTR/Copia
scaffold_1	Repeat_Masker	TE	9566228	9566624	.	.	.	ID=TE_1306;Name=ALLINE1_4,LINE/L1
scaffold_1	Repeat_Masker	TE	9569104	9569216	.	.	.	ID=TE_1307;Name=ALMU2,DNA/MuDR
scaffold_1	Repeat_Masker	TE	9569622	9569829	.	.	.	ID=TE_1308;Name=ALMU2,DNA/MuDR
scaffold_1	Repeat_Masker	TE	9570121	9570152	.	.	.	ID=TE_1309;Name=ALHAL8,DNA/hAT-Ac
scaffold_1	Repeat_Masker	TE	9570464	9570573	.	.	.	ID=TE_1310;Name=ALDNA2T9B,DNA/MuDR
scaffold_1	Repeat_Masker	TE	9570648	9570991	.	.	.	ID=TE_1311;Name=ALSB6,SINE/tRNA
scaffold_1	Repeat_Masker	TE	9570908	9571009	.	.	.	ID=TE_1312;Name=ALCopia30,LTR/Copia
scaffold_1	Repeat_Masker	TE	9572233	9572504	.	.	.	ID=TE_1313;Name=ALDNA2T9C,DNA/MuDR
scaffold_1	Repeat_Masker	TE	9572648	9572815	.	.	.	ID=TE_1314;Name=Vandal3,DNA/MuDR
scaffold_1	Repeat_Masker	TE	9573380	9575066	.	.	.	ID=TE_1315;Name=Vandal3,DNA/MuDR
scaffold_1	Repeat_Masker	TE	9575155	9575549	.	.	.	ID=TE_1316;Name=ALTIRX1C,DNA
scaffold_1	Repeat_Masker	TE	9575566	9575904	.	.	.	ID=TE_1317;Name=ALDNA2T9C,DNA/MuDR
scaffold_1	Repeat_Masker	TE	9576397	9576875	.	.	.	ID=TE_1318;Name=ALHALN1,DNA/hAT-Ac
scaffold_1	Repeat_Masker	TE	9581280	9583070	.	.	.	ID=TE_1319;Name=ALCopia43,LTR/Copia
scaffold_1	Repeat_Masker	TE	9583373	9584912	.	.	.	ID=TE_1320;Name=ALCopia43,LTR/Copia
scaffold_1	Repeat_Masker	TE	9585175	9586324	.	.	.	ID=TE_1321;Name=ALCopia43,LTR/Copia
scaffold_1	Repeat_Masker	TE	9586294	9586409	.	.	.	ID=TE_1322;Name=ALhila4A,LTR/Gypsy
scaffold_1	Repeat_Masker	TE	9587350	9587389	.	.	.	ID=TE_1323;Name=ALCopia43,LTR/Copia
scaffold_1	Repeat_Masker	TE	9587675	9587709	.	.	.	ID=TE_1324;Name=ALCopia43,LTR/Copia
scaffold_1	Repeat_Masker	TE	9588022	9588174	.	.	.	ID=TE_1325;Name=ALCopia43,LTR/Copia
scaffold_1	Repeat_Masker	TE	9589287	9589374	.	.	.	ID=TE_1326;Name=ALREP17,DNA/MuDR
scaffold_1	Repeat_Masker	TE	9589458	9589816	.	.	.	ID=TE_1327;Name=ALREPX1,Other/Composite
scaffold_1	Repeat_Masker	TE	9590016	9590256	.	.	.	ID=TE_1328;Name=ALHALN9,DNA/hAT
scaffold_1	Repeat_Masker	TE	9606773	9607824	.	.	.	ID=TE_1329;Name=ALIS112A,DNA/PIF-Harbinger
scaffold_1	Repeat_Masker	TE	9608806	9608948	.	.	.	ID=TE_1330;Name=ALIS112A,DNA/PIF-Harbinger
scaffold_1	Repeat_Masker	TE	9613076	9613307	.	.	.	ID=TE_1331;Name=ALLINE1A,LINE/L1
scaffold_1	Repeat_Masker	TE	9614730	9614994	.	.	.	ID=TE_1332;Name=ALLINE1_5,LINE/L1
scaffold_1	Repeat_Masker	TE	9616736	9616984	.	.	.	ID=TE_1333;Name=ALHALN8,DNA/hAT
scaffold_1	Repeat_Masker	TE	9618911	9619297	.	.	.	ID=TE_1334;Name=ALDNA2T9C,DNA/MuDR
scaffold_1	Repeat_Masker	TE	9629570	9629634	.	.	.	ID=TE_1335;Name=SIMPLEGUY1,DNA/PIF-Harbinger
scaffold_1	Repeat_Masker	TE	9648378	9648459	.	.	.	ID=TE_1336;Name=DT1,DNA/TcMar-Stowaway
scaffold_1	Repeat_Masker	TE	9648564	9648621	.	.	.	ID=TE_1337;Name=ALTIRTA1,DNA/TcMar-Stowaway
scaffold_1	Repeat_Masker	TE	9650245	9650329	.	.	.	ID=TE_1338;Name=Arnold2,DNA/MuDR
scaffold_1	Repeat_Masker	TE	9650413	9650568	.	.	.	ID=TE_1339;Name=ArnoldY1,DNA/MuDR
scaffold_1	Repeat_Masker	TE	9657427	9658288	.	.	.	ID=TE_1340;Name=ALN9_1,DNA/MuDR
scaffold_1	Repeat_Masker	TE	9658586	9658930	.	.	.	ID=TE_1341;Name=ALSB6,SINE/tRNA
scaffold_1	Repeat_Masker	TE	9658847	9658958	.	.	.	ID=TE_1342;Name=ALCopia30,LTR/Copia
scaffold_1	Repeat_Masker	TE	9671147	9671425	.	.	.	ID=TE_1343;Name=ALREP3,RC/Helitron
scaffold_1	Repeat_Masker	TE	9671435	9671794	.	.	.	ID=TE_1344;Name=ALREP1,RC/Helitron
scaffold_1	Repeat_Masker	TE	9699852	9700196	.	.	.	ID=TE_1345;Name=ALSB6,SINE/tRNA
scaffold_1	Repeat_Masker	TE	9700113	9700212	.	.	.	ID=TE_1346;Name=ALCopia30,LTR/Copia
scaffold_1	Repeat_Masker	TE	9700328	9700729	.	.	.	ID=TE_1347;Name=ALCopia37,LTR/Copia
scaffold_1	Repeat_Masker	TE	9702716	9702940	.	.	.	ID=TE_1348;Name=TAG3N1,DNA/hAT-Tag1
scaffold_1	Repeat_Masker	TE	9713965	9714502	.	.	.	ID=TE_1349;Name=TNAT1A,DNA
scaffold_1	Repeat_Masker	TE	9730378	9730465	.	.	.	ID=TE_1350;Name=HelitronY3,RC/Helitron
scaffold_1	Repeat_Masker	TE	9730549	9730702	.	.	.	ID=TE_1351;Name=ArnoldY2,DNA/MuDR
scaffold_1	Repeat_Masker	TE	9755816	9756147	.	.	.	ID=TE_1352;Name=ALSB6,SINE/tRNA
scaffold_1	Repeat_Masker	TE	9756087	9756170	.	.	.	ID=TE_1353;Name=ALCopia30,LTR/Copia
scaffold_1	Repeat_Masker	TE	9766885	9767091	.	.	.	ID=TE_1354;Name=ALENSPM12,DNA/En-Spm
scaffold_1	Repeat_Masker	TE	9769399	9769644	.	.	.	ID=TE_1355;Name=ALENSPM12,DNA/En-Spm
scaffold_1	Repeat_Masker	TE	9771822	9772198	.	.	.	ID=TE_1356;Name=ALTIRX1C,DNA
scaffold_1	Repeat_Masker	TE	9774255	9774547	.	.	.	ID=TE_1357;Name=ALREP11,RC/Helitron
scaffold_1	Repeat_Masker	TE	9774568	9774832	.	.	.	ID=TE_1358;Name=ALREP4,RC/Helitron
scaffold_1	Repeat_Masker	TE	9774961	9775544	.	.	.	ID=TE_1359;Name=ALHALN2,DNA/hAT-Ac
scaffold_1	Repeat_Masker	TE	9775647	9775691	.	.	.	ID=TE_1360;Name=ALSB6,SINE/tRNA
scaffold_1	Repeat_Masker	TE	9775796	9775989	.	.	.	ID=TE_1361;Name=ALREP11A,RC/Helitron
scaffold_1	Repeat_Masker	TE	9776698	9776858	.	.	.	ID=TE_1362;Name=Vandal18NB,DNA/MuDR
scaffold_1	Repeat_Masker	TE	9810593	9810637	.	.	.	ID=TE_1363;Name=ALSB3,SINE
scaffold_1	Repeat_Masker	TE	9812338	9812631	.	.	.	ID=TE_1364;Name=ALCopia35,LTR/Copia
scaffold_1	Repeat_Masker	TE	9812633	9816848	.	.	.	ID=TE_1365;Name=ALCopia45,LTR/Copia
scaffold_1	Repeat_Masker	TE	9816849	9817139	.	.	.	ID=TE_1366;Name=ALCopia35,LTR/Copia
scaffold_1	Repeat_Masker	TE	9823950	9824027	.	.	.	ID=TE_1367;Name=HelitronY3A,RC/Helitron
scaffold_1	Repeat_Masker	TE	9840358	9840951	.	.	.	ID=TE_1368;Name=ALHALN5,DNA/hAT-Ac
scaffold_1	Repeat_Masker	TE	9841443	9841534	.	.	.	ID=TE_1369;Name=ALREP1,RC/Helitron
scaffold_1	Repeat_Masker	TE	9841833	9842081	.	.	.	ID=TE_1370;Name=ALTIRTA1,DNA/TcMar-Stowaway
scaffold_1	Repeat_Masker	TE	9843654	9844425	.	.	.	ID=TE_1371;Name=ENDOVIR1,LTR/Copia
scaffold_1	Repeat_Masker	TE	9844434	9845256	.	.	.	ID=TE_1372;Name=ALCOPIN,LTR
scaffold_1	Repeat_Masker	TE	9845262	9845616	.	.	.	ID=TE_1373;Name=ENDOVIR1,LTR/Copia
scaffold_1	Repeat_Masker	TE	9846617	9846994	.	.	.	ID=TE_1374;Name=ALRAN,DNA?
scaffold_1	Repeat_Masker	TE	9856358	9856436	.	.	.	ID=TE_1375;Name=ALCopia95,LTR/Copia
scaffold_1	Repeat_Masker	TE	9856733	9857620	.	.	.	ID=TE_1376;Name=ALCopia95,LTR/Copia
scaffold_1	Repeat_Masker	TE	9862237	9862442	.	.	.	ID=TE_1377;Name=ALREP3,RC/Helitron
scaffold_1	Repeat_Masker	TE	9862452	9862797	.	.	.	ID=TE_1378;Name=ALREP1,RC/Helitron
scaffold_1	Repeat_Masker	TE	9866583	9867240	.	.	.	ID=TE_1379;Name=ALHPOGON3,DNA/TcMar-Pogo
scaffold_1	Repeat_Masker	TE	9867241	9867378	.	.	.	ID=TE_1380;Name=ALRE1,LTR/Copia
scaffold_1	Repeat_Masker	TE	9872610	9873005	.	.	.	ID=TE_1381;Name=ALTIRX1C,DNA
scaffold_1	Repeat_Masker	TE	9882121	9882368	.	.	.	ID=TE_1382;Name=ALHALN8,DNA/hAT
scaffold_1	Repeat_Masker	TE	9887689	9887917	.	.	.	ID=TE_1383;Name=ALSB3,SINE
scaffold_1	Repeat_Masker	TE	9891570	9891707	.	.	.	ID=TE_1384;Name=ALENSPM3,DNA/En-Spm
scaffold_1	Repeat_Masker	TE	9892613	9892633	.	.	.	ID=TE_1385;Name=ROMANIAT5,LTR/Copia
scaffold_1	Repeat_Masker	TE	9892634	9894118	.	.	.	ID=TE_1386;Name=ALhila6A,LTR/Gypsy
scaffold_1	Repeat_Masker	TE	9894119	9900191	.	.	.	ID=TE_1387;Name=ALhila0,LTR/Gypsy
scaffold_1	Repeat_Masker	TE	9900348	9902031	.	.	.	ID=TE_1388;Name=ALhila5,LTR/Gypsy
scaffold_1	Repeat_Masker	TE	9902032	9903529	.	.	.	ID=TE_1389;Name=ALhila6A,LTR/Gypsy
scaffold_1	Repeat_Masker	TE	9905496	9905652	.	.	.	ID=TE_1390;Name=ALENSPM12,DNA/En-Spm
scaffold_1	Repeat_Masker	TE	9908960	9909778	.	.	.	ID=TE_1391;Name=ArnoldY2,DNA/MuDR
scaffold_1	Repeat_Masker	TE	9914178	9915158	.	.	.	ID=TE_1392;Name=ALLINE1_11,LINE/L1
scaffold_1	Repeat_Masker	TE	9920845	9921331	.	.	.	ID=TE_1393;Name=ALHALN1,DNA/hAT-Ac
scaffold_1	Repeat_Masker	TE	9927043	9927221	.	.	.	ID=TE_1394;Name=ALTIRX1C,DNA
scaffold_1	Repeat_Masker	TE	9928290	9928509	.	.	.	ID=TE_1395;Name=ALTIRX1C,DNA
scaffold_1	Repeat_Masker	TE	9931817	9932203	.	.	.	ID=TE_1396;Name=ALRAN,DNA?
scaffold_1	Repeat_Masker	TE	9942667	9942791	.	.	.	ID=TE_1397;Name=RP1_AT,DNA
scaffold_1	Repeat_Masker	TE	9945113	9945377	.	.	.	ID=TE_1398;Name=ALTIRTA1,DNA/TcMar-Stowaway
scaffold_1	Repeat_Masker	TE	9952143	9952959	.	.	.	ID=TE_1399;Name=Vandal6,DNA/MuDR
scaffold_1	Repeat_Masker	TE	9952932	9953006	.	.	.	ID=TE_1400;Name=ALlantys3,LTR/Gypsy
scaffold_1	Repeat_Masker	TE	9955727	9956128	.	.	.	ID=TE_1401;Name=HelitronY1A,RC/Helitron
scaffold_1	Repeat_Masker	TE	9956174	9956249	.	.	.	ID=TE_1402;Name=ALREP11,RC/Helitron
scaffold_1	Repeat_Masker	TE	9956363	9956574	.	.	.	ID=TE_1403;Name=ALREP5,RC/Helitron
scaffold_1	Repeat_Masker	TE	9956743	9956833	.	.	.	ID=TE_1404;Name=HelitronY1D,RC/Helitron
scaffold_1	Repeat_Masker	TE	9978043	9978118	.	.	.	ID=TE_1405;Name=HelitronY1E,RC/Helitron
scaffold_1	Repeat_Masker	TE	9978117	9978418	.	.	.	ID=TE_1406;Name=ALREP11,RC/Helitron
scaffold_1	Repeat_Masker	TE	9978872	9979003	.	.	.	ID=TE_1407;Name=ALREP11A,RC/Helitron
scaffold_1	Repeat_Masker	TE	9988460	9988576	.	.	.	ID=TE_1408;Name=ALLINE1_3A,LINE/L1
scaffold_1	Repeat_Masker	TE	9989649	9989857	.	.	.	ID=TE_1409;Name=HelitronY2,RC/Helitron
scaffold_1	Repeat_Masker	TE	10009395	10009625	.	.	.	ID=TE_1410;Name=ALSB3,SINE
scaffold_1	Repeat_Masker	TE	10016508	10016899	.	.	.	ID=TE_1411;Name=ALREPX1,Other/Composite
scaffold_1	Repeat_Masker	TE	10017759	10017972	.	.	.	ID=TE_1412;Name=HelitronY2,RC/Helitron
scaffold_1	Repeat_Masker	TE	10022393	10023046	.	.	.	ID=TE_1413;Name=ALCopia53,LTR/Copia
scaffold_1	Repeat_Masker	TE	10023798	10024562	.	.	.	ID=TE_1414;Name=ALhila4D,LTR/Gypsy
scaffold_1	Repeat_Masker	TE	10027419	10027513	.	.	.	ID=TE_1415;Name=Vandal18NB,DNA/MuDR
scaffold_1	Repeat_Masker	TE	10029050	10029663	.	.	.	ID=TE_1416;Name=ArnoldY1,DNA/MuDR
scaffold_1	Repeat_Masker	TE	10029373	10030005	.	.	.	ID=TE_1417;Name=HelitronY3,RC/Helitron
scaffold_1	Repeat_Masker	TE	10037574	10037649	.	.	.	ID=TE_1418;Name=ALLINE1_3A,LINE/L1
scaffold_1	Repeat_Masker	TE	10038404	10038464	.	.	.	ID=TE_1419;Name=LSU-rRNA_Ath,rRNA
scaffold_1	Repeat_Masker	TE	10077092	10078116	.	.	.	ID=TE_1420;Name=Vandal18NB,DNA/MuDR
scaffold_1	Repeat_Masker	TE	10078080	10078178	.	.	.	ID=TE_1421;Name=Vandal18NA,DNA/MuDR
scaffold_1	Repeat_Masker	TE	10078336	10078482	.	.	.	ID=TE_1422;Name=Vandal18NB,DNA/MuDR
scaffold_1	Repeat_Masker	TE	10083668	10084263	.	.	.	ID=TE_1423;Name=HelitronY1B,RC/Helitron
scaffold_1	Repeat_Masker	TE	10085469	10085511	.	.	.	ID=TE_1424;Name=ALREP2,RC/Helitron
scaffold_1	Repeat_Masker	TE	10085660	10085707	.	.	.	ID=TE_1425;Name=ALREP5,RC/Helitron
scaffold_1	Repeat_Masker	TE	10086749	10086804	.	.	.	ID=TE_1426;Name=ALREP5,RC/Helitron
scaffold_1	Repeat_Masker	TE	10101437	10101539	.	.	.	ID=TE_1427;Name=ALREP15,RC/Helitron
scaffold_1	Repeat_Masker	TE	10105556	10105603	.	.	.	ID=TE_1428;Name=ALREP4,RC/Helitron
scaffold_1	Repeat_Masker	TE	10143029	10143181	.	.	.	ID=TE_1429;Name=ALSB5,SINE/tRNA
scaffold_1	Repeat_Masker	TE	10144320	10144579	.	.	.	ID=TE_1430;Name=ALMUN1,DNA/MuDR
scaffold_1	Repeat_Masker	TE	10148995	10149030	.	.	.	ID=TE_1431;Name=Vandal6,DNA/MuDR
scaffold_1	Repeat_Masker	TE	10152883	10153269	.	.	.	ID=TE_1432;Name=ALRAN,DNA?
scaffold_1	Repeat_Masker	TE	10158025	10158074	.	.	.	ID=TE_1433;Name=ALhila0,LTR/Gypsy
scaffold_1	Repeat_Masker	TE	10159804	10160967	.	.	.	ID=TE_1434;Name=ALLINE1_5,LINE/L1
scaffold_1	Repeat_Masker	TE	10174666	10175134	.	.	.	ID=TE_1435;Name=ALHALN1,DNA/hAT-Ac
scaffold_1	Repeat_Masker	TE	10176319	10177556	.	.	.	ID=TE_1436;Name=TA11,LINE/L1
scaffold_1	Repeat_Masker	TE	10178759	10179018	.	.	.	ID=TE_1437;Name=ALTIRTA1,DNA/TcMar-Stowaway
scaffold_1	Repeat_Masker	TE	10179998	10180055	.	.	.	ID=TE_1438;Name=ALTIRTA1,DNA/TcMar-Stowaway
scaffold_1	Repeat_Masker	TE	10180160	10180242	.	.	.	ID=TE_1439;Name=DT1,DNA/TcMar-Stowaway
scaffold_1	Repeat_Masker	TE	10192559	10192685	.	.	.	ID=TE_1440;Name=ALMU11,DNA/MuDR
scaffold_1	Repeat_Masker	TE	10200270	10200557	.	.	.	ID=TE_1441;Name=ALSB3,SINE
scaffold_1	Repeat_Masker	TE	10214058	10214819	.	.	.	ID=TE_1442;Name=HelitronY1B,RC/Helitron
scaffold_1	Repeat_Masker	TE	10216246	10216276	.	.	.	ID=TE_1443;Name=ALREP20,RC/Helitron
scaffold_1	Repeat_Masker	TE	10216277	10216456	.	.	.	ID=TE_1444;Name=ALHALN7,DNA/hAT-Ac
scaffold_1	Repeat_Masker	TE	10219820	10219866	.	.	.	ID=TE_1445;Name=ALHAL7,DNA/hAT-Ac
scaffold_1	Repeat_Masker	TE	10220053	10220204	.	.	.	ID=TE_1446;Name=ArnoldY2,DNA/MuDR
scaffold_1	Repeat_Masker	TE	10220303	10220354	.	.	.	ID=TE_1447;Name=Arnold4,DNA/MuDR
scaffold_1	Repeat_Masker	TE	10221117	10221460	.	.	.	ID=TE_1448;Name=ALHALN7,DNA/hAT-Ac
scaffold_1	Repeat_Masker	TE	10221461	10221549	.	.	.	ID=TE_1449;Name=ALREP11,RC/Helitron
scaffold_1	Repeat_Masker	TE	10222024	10222107	.	.	.	ID=TE_1450;Name=ALREP11,RC/Helitron
scaffold_1	Repeat_Masker	TE	10222429	10222576	.	.	.	ID=TE_1451;Name=HelitronY3A,RC/Helitron
scaffold_1	Repeat_Masker	TE	10224765	10224928	.	.	.	ID=TE_1452;Name=ALREP2,RC/Helitron
scaffold_1	Repeat_Masker	TE	10225056	10225113	.	.	.	ID=TE_1453;Name=ALREP5,RC/Helitron
scaffold_1	Repeat_Masker	TE	10225224	10225447	.	.	.	ID=TE_1454;Name=ALHAL7,DNA/hAT-Ac
scaffold_1	Repeat_Masker	TE	10225621	10225772	.	.	.	ID=TE_1455;Name=ArnoldY2,DNA/MuDR
scaffold_1	Repeat_Masker	TE	10225871	10225922	.	.	.	ID=TE_1456;Name=Arnold4,DNA/MuDR
scaffold_1	Repeat_Masker	TE	10235440	10235784	.	.	.	ID=TE_1457;Name=ALhila7,LTR/Gypsy
scaffold_1	Repeat_Masker	TE	10241121	10241176	.	.	.	ID=TE_1458;Name=ALREP11A,RC/Helitron
scaffold_1	Repeat_Masker	TE	10241308	10241721	.	.	.	ID=TE_1459;Name=ALCopia27,LTR/Copia
scaffold_1	Repeat_Masker	TE	10241722	10241797	.	.	.	ID=TE_1460;Name=ALlantys1,LTR/Gypsy
scaffold_1	Repeat_Masker	TE	10241823	10244911	.	.	.	ID=TE_1461;Name=ALCopia27,LTR/Copia
scaffold_1	Repeat_Masker	TE	10244917	10245001	.	.	.	ID=TE_1462;Name=ALhila6B,LTR/Gypsy
scaffold_1	Repeat_Masker	TE	10244994	10245585	.	.	.	ID=TE_1463;Name=ALCopia27,LTR/Copia
scaffold_1	Repeat_Masker	TE	10247822	10247912	.	.	.	ID=TE_1464;Name=ALTIRX1A,DNA
scaffold_1	Repeat_Masker	TE	10281545	10281657	.	.	.	ID=TE_1465;Name=ALCopia30,LTR/Copia
scaffold_1	Repeat_Masker	TE	10291651	10291948	.	.	.	ID=TE_1466;Name=ALHPOGON1,DNA/TcMar-Pogo
scaffold_1	Repeat_Masker	TE	10301794	10302098	.	.	.	ID=TE_1467;Name=ALGP7,LTR/Gypsy
scaffold_1	Repeat_Masker	TE	10302355	10304473	.	.	.	ID=TE_1468;Name=ALGP5A,LTR/Gypsy
scaffold_1	Repeat_Masker	TE	10309067	10309144	.	.	.	ID=TE_1469;Name=ALCopia71,LTR/Copia
scaffold_1	Repeat_Masker	TE	10326271	10326380	.	.	.	ID=TE_1470;Name=ALCopia30,LTR/Copia
scaffold_1	Repeat_Masker	TE	10326304	10326607	.	.	.	ID=TE_1471;Name=ALSB6,SINE/tRNA
scaffold_1	Repeat_Masker	TE	10330856	10331610	.	.	.	ID=TE_1472;Name=ALREP13,RC/Helitron
scaffold_1	Repeat_Masker	TE	10331605	10331686	.	.	.	ID=TE_1473;Name=ALREP6,RC/Helitron
scaffold_1	Repeat_Masker	TE	10332397	10332510	.	.	.	ID=TE_1474;Name=ALCopia78,LTR/Copia
scaffold_1	Repeat_Masker	TE	10333047	10333163	.	.	.	ID=TE_1475;Name=ALHPOGON3,DNA/TcMar-Pogo
scaffold_1	Repeat_Masker	TE	10346829	10347104	.	.	.	ID=TE_1476;Name=ALSB3,SINE
scaffold_1	Repeat_Masker	TE	10348882	10349040	.	.	.	ID=TE_1477;Name=Sadhu1-1,SINE
scaffold_1	Repeat_Masker	TE	10354596	10354678	.	.	.	ID=TE_1478;Name=ALENSPM3,DNA/En-Spm
scaffold_1	Repeat_Masker	TE	10366946	10367001	.	.	.	ID=TE_1479;Name=ALDNALA1,DNA/TcMar-Mariner
scaffold_1	Repeat_Masker	TE	10367002	10367152	.	.	.	ID=TE_1480;Name=DT1,DNA/TcMar-Stowaway
scaffold_1	Repeat_Masker	TE	10373038	10373709	.	.	.	ID=TE_1481;Name=ALRAN,DNA?
scaffold_1	Repeat_Masker	TE	10390526	10390606	.	.	.	ID=TE_1482;Name=ALTIR16T3A,DNA
scaffold_1	Repeat_Masker	TE	10402214	10402325	.	.	.	ID=TE_1483;Name=ALLINE1_11,LINE/L1
scaffold_1	Repeat_Masker	TE	10422419	10422629	.	.	.	ID=TE_1484;Name=ALhila4D,LTR/Gypsy
scaffold_1	Repeat_Masker	TE	10422901	10423164	.	.	.	ID=TE_1485;Name=ALCopia94,LTR/Copia
scaffold_1	Repeat_Masker	TE	10430122	10430200	.	.	.	ID=TE_1486;Name=HelitronY1D,RC/Helitron
scaffold_1	Repeat_Masker	TE	10430232	10430642	.	.	.	ID=TE_1487;Name=ALREP11,RC/Helitron
scaffold_1	Repeat_Masker	TE	10430652	10430919	.	.	.	ID=TE_1488;Name=HelitronY1D,RC/Helitron
scaffold_1	Repeat_Masker	TE	10430988	10431199	.	.	.	ID=TE_1489;Name=ALREP5,RC/Helitron
scaffold_1	Repeat_Masker	TE	10431297	10431459	.	.	.	ID=TE_1490;Name=HelitronY1D,RC/Helitron
scaffold_1	Repeat_Masker	TE	10442968	10443258	.	.	.	ID=TE_1491;Name=ALSB3,SINE
scaffold_1	Repeat_Masker	TE	10447940	10447959	.	.	.	ID=TE_1492;Name=ALSAL5,Satellite
scaffold_1	Repeat_Masker	TE	10447960	10448080	.	.	.	ID=TE_1493;Name=ALMUNX1,DNA/MuDR
scaffold_1	Repeat_Masker	TE	10448556	10448676	.	.	.	ID=TE_1494;Name=ALMUNX1,DNA/MuDR
scaffold_1	Repeat_Masker	TE	10448677	10448692	.	.	.	ID=TE_1495;Name=ALSAL5,Satellite
scaffold_1	Repeat_Masker	TE	10449012	10449101	.	.	.	ID=TE_1496;Name=ALREP7,RC/Helitron
scaffold_1	Repeat_Masker	TE	10449294	10449464	.	.	.	ID=TE_1497;Name=ALREP6,RC/Helitron
scaffold_1	Repeat_Masker	TE	10457550	10457653	.	.	.	ID=TE_1498;Name=ALHALN3A,DNA/hAT-Ac
scaffold_1	Repeat_Masker	TE	10458546	10458946	.	.	.	ID=TE_1499;Name=ArnoldY1,DNA/MuDR
scaffold_1	Repeat_Masker	TE	10458731	10459166	.	.	.	ID=TE_1500;Name=HelitronY3,RC/Helitron
scaffold_1	Repeat_Masker	TE	10459219	10459364	.	.	.	ID=TE_1501;Name=ALIS112A,DNA/PIF-Harbinger
scaffold_1	Repeat_Masker	TE	10464536	10464949	.	.	.	ID=TE_1502;Name=ALCopia27,LTR/Copia
scaffold_1	Repeat_Masker	TE	10465017	10465078	.	.	.	ID=TE_1503;Name=ALlantys1,LTR/Gypsy
scaffold_1	Repeat_Masker	TE	10465245	10468478	.	.	.	ID=TE_1504;Name=ALCopia27,LTR/Copia
scaffold_1	Repeat_Masker	TE	10473990	10474076	.	.	.	ID=TE_1505;Name=TNAT1A,DNA
scaffold_1	Repeat_Masker	TE	10485487	10485665	.	.	.	ID=TE_1506;Name=DT1,DNA/TcMar-Stowaway
scaffold_1	Repeat_Masker	TE	10507115	10507473	.	.	.	ID=TE_1507;Name=ALCOPIN,LTR
scaffold_1	Repeat_Masker	TE	10507482	10508253	.	.	.	ID=TE_1508;Name=ENDOVIR1,LTR/Copia
scaffold_1	Repeat_Masker	TE	10509825	10510073	.	.	.	ID=TE_1509;Name=ALTIRTA1,DNA/TcMar-Stowaway
scaffold_1	Repeat_Masker	TE	10511116	10511247	.	.	.	ID=TE_1510;Name=ALREP11A,RC/Helitron
scaffold_1	Repeat_Masker	TE	10511814	10512018	.	.	.	ID=TE_1511;Name=ALREP11,RC/Helitron
scaffold_1	Repeat_Masker	TE	10512017	10512104	.	.	.	ID=TE_1512;Name=HelitronY1E,RC/Helitron
scaffold_1	Repeat_Masker	TE	10518767	10519034	.	.	.	ID=TE_1513;Name=ALCopia85,LTR/Copia
scaffold_1	Repeat_Masker	TE	10529092	10529158	.	.	.	ID=TE_1514;Name=TSCL,LINE?
scaffold_1	Repeat_Masker	TE	10530799	10531295	.	.	.	ID=TE_1515;Name=ALHALN1,DNA/hAT-Ac
scaffold_1	Repeat_Masker	TE	10549988	10550183	.	.	.	ID=TE_1516;Name=TAG1,DNA/hAT-Tag1
scaffold_1	Repeat_Masker	TE	10550503	10551088	.	.	.	ID=TE_1517;Name=ALLINE2,LINE/L1
scaffold_1	Repeat_Masker	TE	10551648	10554317	.	.	.	ID=TE_1518;Name=ALLINEII,LINE/L1
scaffold_1	Repeat_Masker	TE	10554711	10554970	.	.	.	ID=TE_1519;Name=TAG3N1,DNA/hAT-Tag1
scaffold_1	Repeat_Masker	TE	10565525	10565613	.	.	.	ID=TE_1520;Name=Vandal3,DNA/MuDR
scaffold_1	Repeat_Masker	TE	10566153	10566240	.	.	.	ID=TE_1521;Name=ALREP3,RC/Helitron
scaffold_1	Repeat_Masker	TE	10567143	10567216	.	.	.	ID=TE_1522;Name=ALREP3,RC/Helitron
scaffold_1	Repeat_Masker	TE	10567455	10567561	.	.	.	ID=TE_1523;Name=HelitronY1D,RC/Helitron
scaffold_1	Repeat_Masker	TE	10569010	10569737	.	.	.	ID=TE_1524;Name=ALREP4,RC/Helitron
scaffold_1	Repeat_Masker	TE	10569749	10570102	.	.	.	ID=TE_1525;Name=ALREP3,RC/Helitron
scaffold_1	Repeat_Masker	TE	10573817	10574814	.	.	.	ID=TE_1526;Name=ALIS112A,DNA/PIF-Harbinger
scaffold_1	Repeat_Masker	TE	10579500	10579551	.	.	.	ID=TE_1527;Name=ALGP11,LTR/Gypsy
scaffold_1	Repeat_Masker	TE	10590362	10590597	.	.	.	ID=TE_1528;Name=BRODYAGA1A,DNA/MuDR
scaffold_1	Repeat_Masker	TE	10616901	10617774	.	.	.	ID=TE_1529;Name=Sadhu5-1,SINE
scaffold_1	Repeat_Masker	TE	10619157	10619297	.	.	.	ID=TE_1530;Name=ALHALN5,DNA/hAT
scaffold_1	Repeat_Masker	TE	10619258	10619545	.	.	.	ID=TE_1531;Name=ALHALN5,DNA/hAT-Ac
scaffold_1	Repeat_Masker	TE	10620945	10621160	.	.	.	ID=TE_1532;Name=ALHALN5,DNA/hAT
scaffold_1	Repeat_Masker	TE	10637898	10638713	.	.	.	ID=TE_1533;Name=ArnoldY2,DNA/MuDR
scaffold_1	Repeat_Masker	TE	10648441	10648788	.	.	.	ID=TE_1534;Name=ALREP20,RC/Helitron
scaffold_1	Repeat_Masker	TE	10673823	10673968	.	.	.	ID=TE_1535;Name=ALCopia46,LTR/Copia
scaffold_1	Repeat_Masker	TE	10674135	10674525	.	.	.	ID=TE_1536;Name=ALREP17,DNA/MuDR
scaffold_1	Repeat_Masker	TE	10674976	10675365	.	.	.	ID=TE_1537;Name=ALREP17,DNA/MuDR
scaffold_1	Repeat_Masker	TE	10675369	10675455	.	.	.	ID=TE_1538;Name=ALCopia46,LTR/Copia
scaffold_1	Repeat_Masker	TE	10678058	10678182	.	.	.	ID=TE_1539;Name=RP1_AT,DNA
scaffold_1	Repeat_Masker	TE	10678953	10679215	.	.	.	ID=TE_1540;Name=ALTIRTA1,DNA/TcMar-Stowaway
scaffold_1	Repeat_Masker	TE	10680918	10681008	.	.	.	ID=TE_1541;Name=HelitronY1D,RC/Helitron
scaffold_1	Repeat_Masker	TE	10681046	10681707	.	.	.	ID=TE_1542;Name=ALREP5,RC/Helitron
scaffold_1	Repeat_Masker	TE	10681877	10681967	.	.	.	ID=TE_1543;Name=HelitronY1D,RC/Helitron
scaffold_1	Repeat_Masker	TE	10683716	10683809	.	.	.	ID=TE_1544;Name=ALCopia14,LTR/Copia
scaffold_1	Repeat_Masker	TE	10683951	10686288	.	.	.	ID=TE_1545;Name=ALCopia26,LTR/Copia
scaffold_1	Repeat_Masker	TE	10690083	10694347	.	.	.	ID=TE_1546;Name=ALCopia45,LTR/Copia
scaffold_1	Repeat_Masker	TE	10696267	10696545	.	.	.	ID=TE_1547;Name=ALREP3,RC/Helitron
scaffold_1	Repeat_Masker	TE	10696546	10696900	.	.	.	ID=TE_1548;Name=ALREP1,RC/Helitron
scaffold_1	Repeat_Masker	TE	10701886	10701937	.	.	.	ID=TE_1549;Name=ALREP4,RC/Helitron
scaffold_1	Repeat_Masker	TE	10703436	10703699	.	.	.	ID=TE_1550;Name=ALTIRTA1,DNA/TcMar-Stowaway
scaffold_1	Repeat_Masker	TE	10732335	10732981	.	.	.	ID=TE_1551;Name=ALHPOGON3,DNA/TcMar-Pogo
scaffold_1	Repeat_Masker	TE	10733383	10733645	.	.	.	ID=TE_1552;Name=ALREP4,RC/Helitron
scaffold_1	Repeat_Masker	TE	10733978	10734159	.	.	.	ID=TE_1553;Name=ALREP11A,RC/Helitron
scaffold_1	Repeat_Masker	TE	10736266	10736665	.	.	.	ID=TE_1554;Name=TNAT2A,DNA
scaffold_1	Repeat_Masker	TE	10736797	10736895	.	.	.	ID=TE_1555;Name=Vandal9,DNA/MuDR
scaffold_1	Repeat_Masker	TE	10736979	10737112	.	.	.	ID=TE_1556;Name=VandalNX1,DNA/MuDR
scaffold_1	Repeat_Masker	TE	10755236	10755686	.	.	.	ID=TE_1557;Name=ALCopia27,LTR/Copia
scaffold_1	Repeat_Masker	TE	10755685	10755761	.	.	.	ID=TE_1558;Name=ALlantys1,LTR/Gypsy
scaffold_1	Repeat_Masker	TE	10755794	10760816	.	.	.	ID=TE_1559;Name=ALCopia27,LTR/Copia
scaffold_1	Repeat_Masker	TE	10761241	10761282	.	.	.	ID=TE_1560;Name=ALCopia27,LTR/Copia
scaffold_1	Repeat_Masker	TE	10765491	10765759	.	.	.	ID=TE_1561;Name=ALCopia27,LTR/Copia
scaffold_1	Repeat_Masker	TE	10766031	10766241	.	.	.	ID=TE_1562;Name=ALhila4D,LTR/Gypsy
scaffold_1	Repeat_Masker	TE	10766884	10767303	.	.	.	ID=TE_1563;Name=ALhila4A,LTR/Gypsy
scaffold_1	Repeat_Masker	TE	10767651	10767924	.	.	.	ID=TE_1564;Name=ALhila8B,LTR/Gypsy
scaffold_1	Repeat_Masker	TE	10768055	10768145	.	.	.	ID=TE_1565;Name=ALhila4C,LTR/Gypsy
scaffold_1	Repeat_Masker	TE	10768195	10768282	.	.	.	ID=TE_1566;Name=ALhila8B,LTR/Gypsy
scaffold_1	Repeat_Masker	TE	10768263	10768418	.	.	.	ID=TE_1567;Name=ALhila4A,LTR/Gypsy
scaffold_1	Repeat_Masker	TE	10769423	10769693	.	.	.	ID=TE_1568;Name=ALCopia94,LTR/Copia
scaffold_1	Repeat_Masker	TE	10769942	10770198	.	.	.	ID=TE_1569;Name=ALhila4A,LTR/Gypsy
scaffold_1	Repeat_Masker	TE	10770353	10770459	.	.	.	ID=TE_1570;Name=ALCopia75,LTR/Copia
scaffold_1	Repeat_Masker	TE	10770677	10770802	.	.	.	ID=TE_1571;Name=ALhila4A,LTR/Gypsy
scaffold_1	Repeat_Masker	TE	10771652	10771775	.	.	.	ID=TE_1572;Name=ALHPOGON3,DNA/TcMar-Pogo
scaffold_1	Repeat_Masker	TE	10772427	10772572	.	.	.	ID=TE_1573;Name=ALHPOGON1,DNA/TcMar-Pogo
scaffold_1	Repeat_Masker	TE	10772615	10772959	.	.	.	ID=TE_1574;Name=ALSB6,SINE/tRNA
scaffold_1	Repeat_Masker	TE	10772876	10772969	.	.	.	ID=TE_1575;Name=ALCopia30,LTR/Copia
scaffold_1	Repeat_Masker	TE	10776936	10776973	.	.	.	ID=TE_1576;Name=AL9TSD1,DNA/MuDR
scaffold_1	Repeat_Masker	TE	10777494	10777754	.	.	.	ID=TE_1577;Name=Vandal8,DNA/MuDR
scaffold_1	Repeat_Masker	TE	10779357	10779490	.	.	.	ID=TE_1578;Name=Vandal7,DNA/MuDR
scaffold_1	Repeat_Masker	TE	10780282	10780582	.	.	.	ID=TE_1579;Name=ALGP10,LTR/Gypsy
scaffold_1	Repeat_Masker	TE	10782456	10782536	.	.	.	ID=TE_1580;Name=ALDNA12T3A,DNA
scaffold_1	Repeat_Masker	TE	10782764	10783271	.	.	.	ID=TE_1581;Name=ALGP10,LTR/Gypsy
scaffold_1	Repeat_Masker	TE	10783308	10785747	.	.	.	ID=TE_1582;Name=ALLINE1A,LINE/L1
scaffold_1	Repeat_Masker	TE	10787588	10787830	.	.	.	ID=TE_1583;Name=ALREP16,DNA/MuDR
scaffold_1	Repeat_Masker	TE	10788452	10788695	.	.	.	ID=TE_1584;Name=ALREP16,DNA/MuDR
scaffold_1	Repeat_Masker	TE	10792063	10795504	.	.	.	ID=TE_1585;Name=ALCopia20,LTR/Copia
scaffold_1	Repeat_Masker	TE	10795775	10796365	.	.	.	ID=TE_1586;Name=ALCopia93,LTR/Copia
scaffold_1	Repeat_Masker	TE	10799005	10799410	.	.	.	ID=TE_1587;Name=ALREPX1,Other/Composite
scaffold_1	Repeat_Masker	TE	10800607	10800652	.	.	.	ID=TE_1588;Name=TNAT1A,DNA
scaffold_1	Repeat_Masker	TE	10800742	10800795	.	.	.	ID=TE_1589;Name=ALREP18,DNA
scaffold_1	Repeat_Masker	TE	10800788	10801054	.	.	.	ID=TE_1590;Name=TNAT1A,DNA
scaffold_1	Repeat_Masker	TE	10803772	10804371	.	.	.	ID=TE_1591;Name=TNAT1A,DNA
scaffold_1	Repeat_Masker	TE	10814084	10814667	.	.	.	ID=TE_1592;Name=ALLINEII,LINE/L1
scaffold_1	Repeat_Masker	TE	10818960	10819022	.	.	.	ID=TE_1593;Name=ALDNA2T9A,DNA/MuDR
scaffold_1	Repeat_Masker	TE	10820339	10820439	.	.	.	ID=TE_1594;Name=ALREP11,RC/Helitron
scaffold_1	Repeat_Masker	TE	10820440	10820523	.	.	.	ID=TE_1595;Name=ALTIRTA1,DNA/TcMar-Stowaway
scaffold_1	Repeat_Masker	TE	10820584	10820775	.	.	.	ID=TE_1596;Name=ALMU2,DNA/MuDR
scaffold_1	Repeat_Masker	TE	10821409	10821620	.	.	.	ID=TE_1597;Name=ALMU2,DNA/MuDR
scaffold_1	Repeat_Masker	TE	10821807	10822550	.	.	.	ID=TE_1598;Name=ALREP5,RC/Helitron
scaffold_1	Repeat_Masker	TE	10839469	10839784	.	.	.	ID=TE_1599;Name=ALREP3,RC/Helitron
scaffold_1	Repeat_Masker	TE	10839938	10840401	.	.	.	ID=TE_1600;Name=ALREP1,RC/Helitron
scaffold_1	Repeat_Masker	TE	10842150	10842278	.	.	.	ID=TE_1601;Name=ALMU2,DNA/MuDR
scaffold_1	Repeat_Masker	TE	10847896	10848558	.	.	.	ID=TE_1602;Name=ALHPOGON2,DNA/TcMar-Pogo
scaffold_1	Repeat_Masker	TE	10865325	10865473	.	.	.	ID=TE_1603;Name=ALTIR16T3A,DNA
scaffold_1	Repeat_Masker	TE	10872536	10872772	.	.	.	ID=TE_1604;Name=TAG1,DNA/hAT-Tag1
scaffold_1	Repeat_Masker	TE	10872861	10873034	.	.	.	ID=TE_1605;Name=TAG3N1,DNA/hAT-Tag1
scaffold_1	Repeat_Masker	TE	10873058	10873129	.	.	.	ID=TE_1606;Name=ALREP7,RC/Helitron
scaffold_1	Repeat_Masker	TE	10874754	10874917	.	.	.	ID=TE_1607;Name=ALREP1,RC/Helitron
scaffold_1	Repeat_Masker	TE	10876021	10876453	.	.	.	ID=TE_1608;Name=ALREP4,RC/Helitron
scaffold_1	Repeat_Masker	TE	10881186	10881266	.	.	.	ID=TE_1609;Name=ALREP18,DNA
scaffold_1	Repeat_Masker	TE	10885075	10885177	.	.	.	ID=TE_1610;Name=ALMUNX1,DNA/MuDR
scaffold_1	Repeat_Masker	TE	10885105	10885195	.	.	.	ID=TE_1611;Name=ALSAL5,Satellite
scaffold_1	Repeat_Masker	TE	10885180	10885293	.	.	.	ID=TE_1612;Name=ALMUNX1,DNA/MuDR
scaffold_1	Repeat_Masker	TE	10885434	10885698	.	.	.	ID=TE_1613;Name=ALCopia94,LTR/Copia
scaffold_1	Repeat_Masker	TE	10885948	10886172	.	.	.	ID=TE_1614;Name=ALhila4A,LTR/Gypsy
scaffold_1	Repeat_Masker	TE	10890925	10891174	.	.	.	ID=TE_1615;Name=ALHALN8,DNA/hAT
scaffold_1	Repeat_Masker	TE	10891205	10891701	.	.	.	ID=TE_1616;Name=ALHPOGON1,DNA/TcMar-Pogo
scaffold_1	Repeat_Masker	TE	10897290	10897803	.	.	.	ID=TE_1617;Name=ALHALN3,DNA/hAT-Ac
scaffold_1	Repeat_Masker	TE	10903494	10903670	.	.	.	ID=TE_1618;Name=ALREP11,RC/Helitron
scaffold_1	Repeat_Masker	TE	10912144	10912231	.	.	.	ID=TE_1619;Name=ALDNALA1,DNA/TcMar-Mariner
scaffold_1	Repeat_Masker	TE	10914190	10914370	.	.	.	ID=TE_1620;Name=ALCopia38,LTR/Copia
scaffold_1	Repeat_Masker	TE	10920922	10921134	.	.	.	ID=TE_1621;Name=ALIS112A,DNA/PIF-Harbinger
scaffold_1	Repeat_Masker	TE	10921156	10922187	.	.	.	ID=TE_1622;Name=HelitronY3,RC/Helitron
scaffold_1	Repeat_Masker	TE	10924358	10924476	.	.	.	ID=TE_1623;Name=ALRAN,DNA?
scaffold_1	Repeat_Masker	TE	10928463	10928614	.	.	.	ID=TE_1624;Name=ArnoldY1,DNA/MuDR
scaffold_1	Repeat_Masker	TE	10928698	10928782	.	.	.	ID=TE_1625;Name=HelitronY3,RC/Helitron
scaffold_1	Repeat_Masker	TE	10930990	10931177	.	.	.	ID=TE_1626;Name=ALREP5,RC/Helitron
scaffold_1	Repeat_Masker	TE	10931389	10931504	.	.	.	ID=TE_1627;Name=ALREP11A,RC/Helitron
scaffold_1	Repeat_Masker	TE	10933057	10933698	.	.	.	ID=TE_1628;Name=HelitronY1B,RC/Helitron
scaffold_1	Repeat_Masker	TE	10933954	10934024	.	.	.	ID=TE_1629;Name=ALLINEII,LINE/L1
scaffold_1	Repeat_Masker	TE	10939530	10939657	.	.	.	ID=TE_1630;Name=ArnoldY1,DNA/MuDR
scaffold_1	Repeat_Masker	TE	10939658	10939693	.	.	.	ID=TE_1631;Name=SIMPLEHAT1,DNA/hAT
scaffold_1	Repeat_Masker	TE	10939817	10940127	.	.	.	ID=TE_1632;Name=ArnoldY1,DNA/MuDR
scaffold_1	Repeat_Masker	TE	10945760	10945847	.	.	.	ID=TE_1633;Name=ALHALN8,DNA/hAT
scaffold_1	Repeat_Masker	TE	10965920	10965977	.	.	.	ID=TE_1634;Name=ALTIRTA1,DNA/TcMar-Stowaway
scaffold_1	Repeat_Masker	TE	10974435	10974541	.	.	.	ID=TE_1635;Name=ALCopia16,LTR/Copia
scaffold_1	Repeat_Masker	TE	10981754	10982281	.	.	.	ID=TE_1636;Name=ALHPOGON1,DNA/TcMar-Pogo
scaffold_1	Repeat_Masker	TE	11007408	11007539	.	.	.	ID=TE_1637;Name=ALREP11A,RC/Helitron
scaffold_1	Repeat_Masker	TE	11007992	11008293	.	.	.	ID=TE_1638;Name=ALREP11,RC/Helitron
scaffold_1	Repeat_Masker	TE	11008292	11008367	.	.	.	ID=TE_1639;Name=HelitronY1E,RC/Helitron
scaffold_1	Repeat_Masker	TE	11013610	11013859	.	.	.	ID=TE_1640;Name=ALHALN9,DNA/hAT
scaffold_1	Repeat_Masker	TE	11029425	11029536	.	.	.	ID=TE_1641;Name=SIMPLEGUY1,DNA/PIF-Harbinger
scaffold_1	Repeat_Masker	TE	11038779	11038923	.	.	.	ID=TE_1642;Name=ALHALN6,DNA/hAT-Ac
scaffold_1	Repeat_Masker	TE	11038810	11038955	.	.	.	ID=TE_1643;Name=Helitron1,RC/Helitron
scaffold_1	Repeat_Masker	TE	11039868	11040019	.	.	.	ID=TE_1644;Name=Helitron1,RC/Helitron
scaffold_1	Repeat_Masker	TE	11049185	11049242	.	.	.	ID=TE_1645;Name=ALTIRTA1,DNA/TcMar-Stowaway
scaffold_1	Repeat_Masker	TE	11050080	11050152	.	.	.	ID=TE_1646;Name=ALSB2,SINE/tRNA
scaffold_1	Repeat_Masker	TE	11052205	11052591	.	.	.	ID=TE_1647;Name=ALRAN,DNA?
scaffold_1	Repeat_Masker	TE	11061933	11062116	.	.	.	ID=TE_1648;Name=ALENSPM8,DNA/En-Spm
scaffold_1	Repeat_Masker	TE	11062186	11067141	.	.	.	ID=TE_1649;Name=ALCopia11,LTR/Copia
scaffold_1	Repeat_Masker	TE	11067281	11067339	.	.	.	ID=TE_1650;Name=ALENSPM9,DNA/En-Spm
scaffold_1	Repeat_Masker	TE	11073348	11075955	.	.	.	ID=TE_1651;Name=ALCopia95,LTR/Copia
scaffold_1	Repeat_Masker	TE	11076995	11077455	.	.	.	ID=TE_1652;Name=ALSINE2A,SINE?
scaffold_1	Repeat_Masker	TE	11079832	11080081	.	.	.	ID=TE_1653;Name=ALHALN9,DNA/hAT
scaffold_1	Repeat_Masker	TE	11088595	11089382	.	.	.	ID=TE_1654;Name=ALREP3,RC/Helitron
scaffold_1	Repeat_Masker	TE	11091583	11091725	.	.	.	ID=TE_1655;Name=ALLINE1_3A,LINE/L1
scaffold_1	Repeat_Masker	TE	11094080	11094186	.	.	.	ID=TE_1656;Name=ALRAN,DNA?
scaffold_1	Repeat_Masker	TE	11099989	11100549	.	.	.	ID=TE_1657;Name=ALlantys1,LTR/Gypsy
scaffold_1	Repeat_Masker	TE	11100856	11103558	.	.	.	ID=TE_1658;Name=ALlantys1,LTR/Gypsy
scaffold_1	Repeat_Masker	TE	11103956	11104130	.	.	.	ID=TE_1659;Name=ALhila7,LTR/Gypsy
scaffold_1	Repeat_Masker	TE	11106432	11106744	.	.	.	ID=TE_1660;Name=ALREP4,RC/Helitron
scaffold_1	Repeat_Masker	TE	11106794	11106880	.	.	.	ID=TE_1661;Name=ALREP15,RC/Helitron
scaffold_1	Repeat_Masker	TE	11110897	11111117	.	.	.	ID=TE_1662;Name=ALSINE2A,SINE?
scaffold_1	Repeat_Masker	TE	11111451	11111521	.	.	.	ID=TE_1663;Name=ALGP5A,LTR/Gypsy
scaffold_1	Repeat_Masker	TE	11111522	11111542	.	.	.	ID=TE_1664;Name=ALCopia27,LTR/Copia
scaffold_1	Repeat_Masker	TE	11113850	11113936	.	.	.	ID=TE_1665;Name=ALGP5A,LTR/Gypsy
scaffold_1	Repeat_Masker	TE	11114104	11116511	.	.	.	ID=TE_1666;Name=ALGP5,LTR/Gypsy
scaffold_1	Repeat_Masker	TE	11129292	11129722	.	.	.	ID=TE_1667;Name=ALREP3,RC/Helitron
scaffold_1	Repeat_Masker	TE	11130935	11131157	.	.	.	ID=TE_1668;Name=ALTIRTA1,DNA/TcMar-Stowaway
scaffold_1	Repeat_Masker	TE	11150789	11151403	.	.	.	ID=TE_1669;Name=ALHALN5,DNA/hAT-Ac
scaffold_1	Repeat_Masker	TE	11157610	11157854	.	.	.	ID=TE_1670;Name=ALTIRTA1,DNA/TcMar-Stowaway
scaffold_1	Repeat_Masker	TE	11164225	11164285	.	.	.	ID=TE_1671;Name=ALTIRTA1,DNA/TcMar-Stowaway
scaffold_1	Repeat_Masker	TE	11166114	11166342	.	.	.	ID=TE_1672;Name=ALREP17,DNA/MuDR
scaffold_1	Repeat_Masker	TE	11167282	11167510	.	.	.	ID=TE_1673;Name=ALREP17,DNA/MuDR
scaffold_1	Repeat_Masker	TE	11176972	11177013	.	.	.	ID=TE_1674;Name=ALTIR16T3A,DNA
scaffold_1	Repeat_Masker	TE	11178443	11178574	.	.	.	ID=TE_1675;Name=ALREP11A,RC/Helitron
scaffold_1	Repeat_Masker	TE	11179045	11179329	.	.	.	ID=TE_1676;Name=ALREP11,RC/Helitron
scaffold_1	Repeat_Masker	TE	11179328	11179415	.	.	.	ID=TE_1677;Name=HelitronY1E,RC/Helitron
scaffold_1	Repeat_Masker	TE	11192327	11192531	.	.	.	ID=TE_1678;Name=ALLINE1_3A,LINE/L1
scaffold_1	Repeat_Masker	TE	11232470	11232559	.	.	.	ID=TE_1679;Name=ALCopia59,LTR/Copia
scaffold_1	Repeat_Masker	TE	11257896	11258000	.	.	.	ID=TE_1680;Name=ALCopia6,LTR/Copia
scaffold_1	Repeat_Masker	TE	11266313	11266368	.	.	.	ID=TE_1681;Name=ALHALN6,DNA/hAT-Ac
scaffold_1	Repeat_Masker	TE	11266339	11266386	.	.	.	ID=TE_1682;Name=ALCopia95,LTR/Copia
scaffold_1	Repeat_Masker	TE	11268926	11269006	.	.	.	ID=TE_1683;Name=ALhila7,LTR/Gypsy
scaffold_1	Repeat_Masker	TE	11269188	11273881	.	.	.	ID=TE_1684;Name=ALCopia78,LTR/Copia
scaffold_1	Repeat_Masker	TE	11294566	11294613	.	.	.	ID=TE_1685;Name=ALREP5,RC/Helitron
scaffold_1	Repeat_Masker	TE	11295185	11297498	.	.	.	ID=TE_1686;Name=Helitron1,RC/Helitron
scaffold_1	Repeat_Masker	TE	11298353	11299615	.	.	.	ID=TE_1687;Name=Helitron4,RC/Helitron
scaffold_1	Repeat_Masker	TE	11300631	11300772	.	.	.	ID=TE_1688;Name=Helitron5,RC/Helitron
scaffold_1	Repeat_Masker	TE	11301116	11301233	.	.	.	ID=TE_1689;Name=Helitron1,RC/Helitron
scaffold_1	Repeat_Masker	TE	11301578	11306516	.	.	.	ID=TE_1690;Name=Helitron1,RC/Helitron
scaffold_1	Repeat_Masker	TE	11307881	11307942	.	.	.	ID=TE_1691;Name=ALREP5,RC/Helitron
scaffold_1	Repeat_Masker	TE	11309357	11309412	.	.	.	ID=TE_1692;Name=ALSB6,SINE/tRNA
scaffold_1	Repeat_Masker	TE	11329554	11329696	.	.	.	ID=TE_1693;Name=ALLINE1A,LINE/L1
scaffold_1	Repeat_Masker	TE	11337172	11337277	.	.	.	ID=TE_1694;Name=ALIS112A,DNA/PIF-Harbinger
scaffold_1	Repeat_Masker	TE	11337955	11338405	.	.	.	ID=TE_1695;Name=ALCopia27,LTR/Copia
scaffold_1	Repeat_Masker	TE	11338406	11338480	.	.	.	ID=TE_1696;Name=ALlantys1,LTR/Gypsy
scaffold_1	Repeat_Masker	TE	11338513	11344098	.	.	.	ID=TE_1697;Name=ALCopia27,LTR/Copia
scaffold_1	Repeat_Masker	TE	11344429	11347730	.	.	.	ID=TE_1698;Name=ALCopia27,LTR/Copia
scaffold_1	Repeat_Masker	TE	11348208	11348633	.	.	.	ID=TE_1699;Name=ALCopia27,LTR/Copia
scaffold_1	Repeat_Masker	TE	11349185	11349490	.	.	.	ID=TE_1700;Name=ALCopia27,LTR/Copia
scaffold_1	Repeat_Masker	TE	11350130	11350281	.	.	.	ID=TE_1701;Name=BRODYAGA2,DNA/MuDR
scaffold_1	Repeat_Masker	TE	11363158	11363409	.	.	.	ID=TE_1702;Name=ALREP17,DNA/MuDR
scaffold_1	Repeat_Masker	TE	11374269	11374779	.	.	.	ID=TE_1703;Name=ALLINE2,LINE/L1
scaffold_1	Repeat_Masker	TE	11374879	11375204	.	.	.	ID=TE_1704;Name=ALLINE1_3A,LINE/L1
scaffold_1	Repeat_Masker	TE	11387105	11387737	.	.	.	ID=TE_1705;Name=ALHALN5,DNA/hAT-Ac
scaffold_1	Repeat_Masker	TE	11391361	11391479	.	.	.	ID=TE_1706;Name=Vandal3,DNA/MuDR
scaffold_1	Repeat_Masker	TE	11392235	11393096	.	.	.	ID=TE_1707;Name=ALDNA2T9C,DNA/MuDR
scaffold_1	Repeat_Masker	TE	11393341	11394203	.	.	.	ID=TE_1708;Name=ALN9_1,DNA/MuDR
scaffold_1	Repeat_Masker	TE	11396185	11396352	.	.	.	ID=TE_1709;Name=ALTIRTA1,DNA/TcMar-Stowaway
scaffold_1	Repeat_Masker	TE	11396378	11397016	.	.	.	ID=TE_1710;Name=ALN9_1,DNA/MuDR
scaffold_1	Repeat_Masker	TE	11398395	11398547	.	.	.	ID=TE_1711;Name=ALSB5,SINE/tRNA
scaffold_1	Repeat_Masker	TE	11406604	11406903	.	.	.	ID=TE_1712;Name=ALGP9B,LTR/Gypsy
scaffold_1	Repeat_Masker	TE	11407294	11411554	.	.	.	ID=TE_1713;Name=ALGP3B,LTR/Gypsy
scaffold_1	Repeat_Masker	TE	11411608	11411947	.	.	.	ID=TE_1714;Name=ALGP9B,LTR/Gypsy
scaffold_1	Repeat_Masker	TE	11426937	11427021	.	.	.	ID=TE_1715;Name=ALCopia24,LTR/Copia
scaffold_1	Repeat_Masker	TE	11431402	11431779	.	.	.	ID=TE_1716;Name=ALHPOGON1,DNA/TcMar-Pogo
scaffold_1	Repeat_Masker	TE	11433958	11434469	.	.	.	ID=TE_1717;Name=ALHALN1,DNA/hAT-Ac
scaffold_1	Repeat_Masker	TE	11452352	11453926	.	.	.	ID=TE_1718;Name=TA11,LINE/L1
scaffold_1	Repeat_Masker	TE	11473254	11473315	.	.	.	ID=TE_1719;Name=Helitron3,RC/Helitron
scaffold_1	Repeat_Masker	TE	11482928	11483708	.	.	.	ID=TE_1720;Name=ALMU5,DNA/MuDR
scaffold_1	Repeat_Masker	TE	11483723	11485135	.	.	.	ID=TE_1721;Name=ALMU8,DNA/MuDR
scaffold_1	Repeat_Masker	TE	11485167	11485868	.	.	.	ID=TE_1722;Name=ALHALN4,DNA/hAT-Ac
scaffold_1	Repeat_Masker	TE	11486569	11491943	.	.	.	ID=TE_1723;Name=TA11,LINE/L1
scaffold_1	Repeat_Masker	TE	11507693	11507933	.	.	.	ID=TE_1724;Name=ALENSPM9,DNA/En-Spm
scaffold_1	Repeat_Masker	TE	11509713	11510005	.	.	.	ID=TE_1725;Name=ALENSPM5,DNA/En-Spm
scaffold_1	Repeat_Masker	TE	11520508	11520854	.	.	.	ID=TE_1726;Name=ALSB6,SINE/tRNA
scaffold_1	Repeat_Masker	TE	11563918	11566130	.	.	.	ID=TE_1727;Name=ALLINE1_4,LINE/L1
scaffold_1	Repeat_Masker	TE	11566565	11566703	.	.	.	ID=TE_1728;Name=ALREP11,RC/Helitron
scaffold_1	Repeat_Masker	TE	11566879	11567143	.	.	.	ID=TE_1729;Name=ALREP4,RC/Helitron
scaffold_1	Repeat_Masker	TE	11567147	11567260	.	.	.	ID=TE_1730;Name=ALHAL1,DNA/hAT-Ac
scaffold_1	Repeat_Masker	TE	11567480	11567801	.	.	.	ID=TE_1731;Name=ALREP11,RC/Helitron
scaffold_1	Repeat_Masker	TE	11567977	11568241	.	.	.	ID=TE_1732;Name=ALREP4,RC/Helitron
scaffold_1	Repeat_Masker	TE	11568245	11568358	.	.	.	ID=TE_1733;Name=ALHAL1,DNA/hAT-Ac
scaffold_1	Repeat_Masker	TE	11568577	11568758	.	.	.	ID=TE_1734;Name=ALREP11,RC/Helitron
scaffold_1	Repeat_Masker	TE	11568851	11569045	.	.	.	ID=TE_1735;Name=ALTIRTA1,DNA/TcMar-Stowaway
scaffold_1	Repeat_Masker	TE	11571697	11571778	.	.	.	ID=TE_1736;Name=DT1,DNA/TcMar-Stowaway
scaffold_1	Repeat_Masker	TE	11571738	11571921	.	.	.	ID=TE_1737;Name=ALTIRTA1,DNA/TcMar-Stowaway
scaffold_1	Repeat_Masker	TE	11578113	11578171	.	.	.	ID=TE_1738;Name=ALTIRTA1,DNA/TcMar-Stowaway
scaffold_1	Repeat_Masker	TE	11581809	11582129	.	.	.	ID=TE_1739;Name=ALSB3,SINE
scaffold_1	Repeat_Masker	TE	11588540	11589267	.	.	.	ID=TE_1740;Name=ALHAL8,DNA/hAT-Ac
scaffold_1	Repeat_Masker	TE	11589781	11590203	.	.	.	ID=TE_1741;Name=ALHAL8,DNA/hAT-Ac
scaffold_1	Repeat_Masker	TE	11592862	11593285	.	.	.	ID=TE_1742;Name=Sadhu9-1,SINE
scaffold_1	Repeat_Masker	TE	11596542	11596566	.	.	.	ID=TE_1743;Name=Helitron2,RC/Helitron
scaffold_1	Repeat_Masker	TE	11596567	11596623	.	.	.	ID=TE_1744;Name=ALTIRTA1,DNA/TcMar-Stowaway
scaffold_1	Repeat_Masker	TE	11600949	11601032	.	.	.	ID=TE_1745;Name=ALTIRTA1,DNA/TcMar-Stowaway
scaffold_1	Repeat_Masker	TE	11601358	11601460	.	.	.	ID=TE_1746;Name=RP1_AT,DNA
scaffold_1	Repeat_Masker	TE	11603912	11603998	.	.	.	ID=TE_1747;Name=ALCopia34,LTR/Copia
scaffold_1	Repeat_Masker	TE	11604316	11604539	.	.	.	ID=TE_1748;Name=BRODYAGA1,DNA/MuDR
scaffold_1	Repeat_Masker	TE	11604512	11604589	.	.	.	ID=TE_1749;Name=ALMU5,DNA/MuDR
scaffold_1	Repeat_Masker	TE	11604664	11604868	.	.	.	ID=TE_1750;Name=ALMU11,DNA/MuDR
scaffold_1	Repeat_Masker	TE	11609478	11609654	.	.	.	ID=TE_1751;Name=ALREP10D,RC/Helitron
scaffold_1	Repeat_Masker	TE	11610172	11610327	.	.	.	ID=TE_1752;Name=ArnoldY2,DNA/MuDR
scaffold_1	Repeat_Masker	TE	11615634	11615710	.	.	.	ID=TE_1753;Name=ALHALN10,DNA/hAT
scaffold_1	Repeat_Masker	TE	11617806	11618025	.	.	.	ID=TE_1754;Name=ALLINE1_3A,LINE/L1
scaffold_1	Repeat_Masker	TE	11619264	11619338	.	.	.	ID=TE_1755;Name=RP1_AT,DNA
scaffold_1	Repeat_Masker	TE	11632735	11633121	.	.	.	ID=TE_1756;Name=ALREPX1,Other/Composite
scaffold_1	Repeat_Masker	TE	11663388	11663620	.	.	.	ID=TE_1757;Name=ALLINE1_11,LINE/L1
scaffold_1	Repeat_Masker	TE	11664268	11665227	.	.	.	ID=TE_1758;Name=ALhila7,LTR/Gypsy
scaffold_1	Repeat_Masker	TE	11665352	11665481	.	.	.	ID=TE_1759;Name=ALSB5,SINE/tRNA
scaffold_1	Repeat_Masker	TE	11665492	11665530	.	.	.	ID=TE_1760;Name=ALhila7,LTR/Gypsy
scaffold_1	Repeat_Masker	TE	11666991	11667327	.	.	.	ID=TE_1761;Name=ALLINE1_10A,LINE/L1
scaffold_1	Repeat_Masker	TE	11693127	11693220	.	.	.	ID=TE_1762;Name=ALSB5,SINE/tRNA
scaffold_1	Repeat_Masker	TE	11696588	11696871	.	.	.	ID=TE_1763;Name=ALSB3,SINE
scaffold_1	Repeat_Masker	TE	11697201	11697387	.	.	.	ID=TE_1764;Name=ALLINE1_6,LINE/L1
scaffold_1	Repeat_Masker	TE	11703221	11704542	.	.	.	ID=TE_1765;Name=ALlantys1,LTR/Gypsy
scaffold_1	Repeat_Masker	TE	11704846	11707254	.	.	.	ID=TE_1766;Name=ALlantys1,LTR/Gypsy
scaffold_1	Repeat_Masker	TE	11707778	11708428	.	.	.	ID=TE_1767;Name=ALlantys1,LTR/Gypsy
scaffold_1	Repeat_Masker	TE	11710622	11711143	.	.	.	ID=TE_1768;Name=ALCopia27,LTR/Copia
scaffold_1	Repeat_Masker	TE	11712189	11717151	.	.	.	ID=TE_1769;Name=ALCopia27,LTR/Copia
scaffold_1	Repeat_Masker	TE	11719514	11719635	.	.	.	ID=TE_1770;Name=ALCopia53,LTR/Copia
scaffold_1	Repeat_Masker	TE	11736651	11736854	.	.	.	ID=TE_1771;Name=ALHPOGON3,DNA/TcMar-Pogo
scaffold_1	Repeat_Masker	TE	11766784	11766944	.	.	.	ID=TE_1772;Name=Vandal18NB,DNA/MuDR
scaffold_1	Repeat_Masker	TE	11767025	11767369	.	.	.	ID=TE_1773;Name=ALSB6,SINE/tRNA
scaffold_1	Repeat_Masker	TE	11767286	11767425	.	.	.	ID=TE_1774;Name=ALCopia30,LTR/Copia
scaffold_1	Repeat_Masker	TE	11775404	11776019	.	.	.	ID=TE_1775;Name=ALHALN5,DNA/hAT-Ac
scaffold_1	Repeat_Masker	TE	11780150	11780352	.	.	.	ID=TE_1776;Name=ALREP16,DNA/MuDR
scaffold_1	Repeat_Masker	TE	11781602	11782261	.	.	.	ID=TE_1777;Name=ALRAN,DNA?
scaffold_1	Repeat_Masker	TE	11787806	11793894	.	.	.	ID=TE_1778;Name=ALCopia37,LTR/Copia
scaffold_1	Repeat_Masker	TE	11802590	11802911	.	.	.	ID=TE_1779;Name=ALSB3,SINE
scaffold_1	Repeat_Masker	TE	11821492	11821720	.	.	.	ID=TE_1780;Name=ALENSPM10,DNA/En-Spm
scaffold_1	Repeat_Masker	TE	11824861	11825042	.	.	.	ID=TE_1781;Name=ALREP11A,RC/Helitron
scaffold_1	Repeat_Masker	TE	11825370	11825485	.	.	.	ID=TE_1782;Name=HelitronY1B,RC/Helitron
scaffold_1	Repeat_Masker	TE	11825485	11827125	.	.	.	ID=TE_1783;Name=ALLINE1A,LINE/L1
scaffold_1	Repeat_Masker	TE	11827140	11827296	.	.	.	ID=TE_1784;Name=ALREP4,RC/Helitron
scaffold_1	Repeat_Masker	TE	11835416	11835582	.	.	.	ID=TE_1785;Name=ALSB2,SINE/tRNA
scaffold_1	Repeat_Masker	TE	11853095	11853289	.	.	.	ID=TE_1786;Name=ALDNALA1,DNA/TcMar-Mariner
scaffold_1	Repeat_Masker	TE	11864971	11865053	.	.	.	ID=TE_1787;Name=ALSB5,SINE/tRNA
scaffold_1	Repeat_Masker	TE	11872664	11872724	.	.	.	ID=TE_1788;Name=ALREP12,RC/Helitron
scaffold_1	Repeat_Masker	TE	11875726	11875854	.	.	.	ID=TE_1789;Name=ALGP8,LTR/Gypsy
scaffold_1	Repeat_Masker	TE	11888624	11888673	.	.	.	ID=TE_1790;Name=ALREP4,RC/Helitron
scaffold_1	Repeat_Masker	TE	11888817	11888844	.	.	.	ID=TE_1791;Name=ALREP1,RC/Helitron
scaffold_1	Repeat_Masker	TE	11888821	11889490	.	.	.	ID=TE_1792;Name=HelitronY1B,RC/Helitron
scaffold_1	Repeat_Masker	TE	11890947	11891018	.	.	.	ID=TE_1793;Name=ALREP11A,RC/Helitron
scaffold_1	Repeat_Masker	TE	11891301	11891453	.	.	.	ID=TE_1794;Name=HelitronY1D,RC/Helitron
scaffold_1	Repeat_Masker	TE	11894046	11894119	.	.	.	ID=TE_1795;Name=ALREP15,RC/Helitron
scaffold_1	Repeat_Masker	TE	11905976	11906494	.	.	.	ID=TE_1796;Name=BOMZH1,DNA/MuDR
scaffold_1	Repeat_Masker	TE	11906532	11907069	.	.	.	ID=TE_1797;Name=ALHALN3,DNA/hAT-Ac
scaffold_1	Repeat_Masker	TE	11907074	11907655	.	.	.	ID=TE_1798;Name=BOMZH1,DNA/MuDR
scaffold_1	Repeat_Masker	TE	11928867	11929183	.	.	.	ID=TE_1799;Name=ALLINE1A,LINE/L1
scaffold_1	Repeat_Masker	TE	11929515	11930575	.	.	.	ID=TE_1800;Name=ALREP8,RC/Helitron
scaffold_1	Repeat_Masker	TE	11941479	11941954	.	.	.	ID=TE_1801;Name=ALTIR16T3A,DNA
scaffold_1	Repeat_Masker	TE	11942416	11942772	.	.	.	ID=TE_1802;Name=ALCOPIN,LTR
scaffold_1	Repeat_Masker	TE	11980209	11982301	.	.	.	ID=TE_1803;Name=Helitron1,RC/Helitron
scaffold_1	Repeat_Masker	TE	11982452	11984063	.	.	.	ID=TE_1804;Name=Helitron5,RC/Helitron
scaffold_1	Repeat_Masker	TE	11984581	11984727	.	.	.	ID=TE_1805;Name=ALREP21,RC?/Helitron?
scaffold_1	Repeat_Masker	TE	11997148	11997562	.	.	.	ID=TE_1806;Name=ALREP6,RC/Helitron
scaffold_1	Repeat_Masker	TE	12010753	12011257	.	.	.	ID=TE_1807;Name=ALREP4,RC/Helitron
scaffold_1	Repeat_Masker	TE	12011422	12011769	.	.	.	ID=TE_1808;Name=ALTIRX1D,DNA
scaffold_1	Repeat_Masker	TE	12011865	12012040	.	.	.	ID=TE_1809;Name=HelitronY2,RC/Helitron
scaffold_1	Repeat_Masker	TE	12018146	12018218	.	.	.	ID=TE_1810;Name=ALCopia6,LTR/Copia
scaffold_1	Repeat_Masker	TE	12020825	12020950	.	.	.	ID=TE_1811;Name=RP1_AT,DNA
scaffold_1	Repeat_Masker	TE	12035999	12036318	.	.	.	ID=TE_1812;Name=ALSB3,SINE
scaffold_1	Repeat_Masker	TE	12053813	12054159	.	.	.	ID=TE_1813;Name=ALSB6,SINE/tRNA
scaffold_1	Repeat_Masker	TE	12055820	12056560	.	.	.	ID=TE_1814;Name=Vandal2N1,DNA/MuDR
scaffold_1	Repeat_Masker	TE	12058914	12059678	.	.	.	ID=TE_1815;Name=Vandal2N1,DNA/MuDR
scaffold_1	Repeat_Masker	TE	12079947	12082268	.	.	.	ID=TE_1816;Name=ALMU1,DNA/MuDR
scaffold_1	Repeat_Masker	TE	12095054	12095211	.	.	.	ID=TE_1817;Name=TAG1,DNA/hAT-Tag1
scaffold_1	Repeat_Masker	TE	12095542	12095700	.	.	.	ID=TE_1818;Name=TAG1,DNA/hAT-Tag1
scaffold_1	Repeat_Masker	TE	12101310	12101370	.	.	.	ID=TE_1819;Name=ALhila7,LTR/Gypsy
scaffold_1	Repeat_Masker	TE	12106004	12106079	.	.	.	ID=TE_1820;Name=ALREP15,RC/Helitron
scaffold_1	Repeat_Masker	TE	12106752	12106878	.	.	.	ID=TE_1821;Name=Helitron4,RC/Helitron
scaffold_1	Repeat_Masker	TE	12109117	12109195	.	.	.	ID=TE_1822;Name=ALSB2,SINE/tRNA
scaffold_1	Repeat_Masker	TE	12109310	12109362	.	.	.	ID=TE_1823;Name=ALREP4,RC/Helitron
scaffold_1	Repeat_Masker	TE	12112125	12112220	.	.	.	ID=TE_1824;Name=ALCopia30,LTR/Copia
scaffold_1	Repeat_Masker	TE	12112137	12112543	.	.	.	ID=TE_1825;Name=ALSB6,SINE/tRNA
scaffold_1	Repeat_Masker	TE	12117318	12117943	.	.	.	ID=TE_1826;Name=HelitronY3,RC/Helitron
scaffold_1	Repeat_Masker	TE	12117835	12118221	.	.	.	ID=TE_1827;Name=ArnoldY2,DNA/MuDR
scaffold_1	Repeat_Masker	TE	12121716	12122054	.	.	.	ID=TE_1828;Name=ALMU1,DNA/MuDR
scaffold_1	Repeat_Masker	TE	12122067	12122125	.	.	.	ID=TE_1829;Name=Sadhu1-2,SINE
scaffold_1	Repeat_Masker	TE	12122331	12122404	.	.	.	ID=TE_1830;Name=ALREP15,RC/Helitron
scaffold_1	Repeat_Masker	TE	12122751	12122793	.	.	.	ID=TE_1831;Name=ALREP15,RC/Helitron
scaffold_1	Repeat_Masker	TE	12124271	12124324	.	.	.	ID=TE_1832;Name=Helitron4,RC/Helitron
scaffold_1	Repeat_Masker	TE	12125059	12125134	.	.	.	ID=TE_1833;Name=ALREP15,RC/Helitron
scaffold_1	Repeat_Masker	TE	12128110	12129072	.	.	.	ID=TE_1834;Name=ALREP11A,RC/Helitron
scaffold_1	Repeat_Masker	TE	12145078	12145190	.	.	.	ID=TE_1835;Name=Vandal3,DNA/MuDR
scaffold_1	Repeat_Masker	TE	12145475	12146657	.	.	.	ID=TE_1836;Name=Vandal3,DNA/MuDR
scaffold_1	Repeat_Masker	TE	12157719	12163493	.	.	.	ID=TE_1837;Name=ALLINE1_2,LINE/L1
scaffold_1	Repeat_Masker	TE	12166166	12167860	.	.	.	ID=TE_1838;Name=ALLINE1_5,LINE/L1
scaffold_1	Repeat_Masker	TE	12181955	12182316	.	.	.	ID=TE_1839;Name=ALLINE1_5,LINE/L1
scaffold_1	Repeat_Masker	TE	12188634	12189279	.	.	.	ID=TE_1840;Name=ALHALN2,DNA/hAT-Ac
scaffold_1	Repeat_Masker	TE	12205965	12206145	.	.	.	ID=TE_1841;Name=ALHALN6,DNA/hAT-Ac
scaffold_1	Repeat_Masker	TE	12206643	12206677	.	.	.	ID=TE_1842;Name=ALHALN1,DNA/hAT-Ac
scaffold_1	Repeat_Masker	TE	12206678	12206785	.	.	.	ID=TE_1843;Name=Helitron1,RC/Helitron
scaffold_1	Repeat_Masker	TE	12211589	12213684	.	.	.	ID=TE_1844;Name=ALMU12,DNA/MuDR
scaffold_1	Repeat_Masker	TE	12214134	12214216	.	.	.	ID=TE_1845;Name=ArnoldY1,DNA/MuDR
scaffold_1	Repeat_Masker	TE	12214302	12214460	.	.	.	ID=TE_1846;Name=ArnoldY2,DNA/MuDR
scaffold_1	Repeat_Masker	TE	12214620	12214695	.	.	.	ID=TE_1847;Name=ALTIRTA1,DNA/TcMar-Stowaway
scaffold_1	Repeat_Masker	TE	12221024	12221639	.	.	.	ID=TE_1848;Name=ALHALN5,DNA/hAT-Ac
scaffold_1	Repeat_Masker	TE	12252539	12253461	.	.	.	ID=TE_1849;Name=ALLINE1A,LINE/L1
scaffold_1	Repeat_Masker	TE	12271821	12272427	.	.	.	ID=TE_1850;Name=Vandal4,DNA/MuDR
scaffold_1	Repeat_Masker	TE	12274011	12275037	.	.	.	ID=TE_1851;Name=HelitronY3,RC/Helitron
scaffold_1	Repeat_Masker	TE	12277702	12277820	.	.	.	ID=TE_1852;Name=Harbinger,DNA/PIF-Harbinger
scaffold_1	Repeat_Masker	TE	12287861	12287949	.	.	.	ID=TE_1853;Name=ALGP10,LTR/Gypsy
scaffold_1	Repeat_Masker	TE	12287950	12288209	.	.	.	ID=TE_1854;Name=ALENSPM3,DNA/En-Spm
scaffold_1	Repeat_Masker	TE	12290418	12290587	.	.	.	ID=TE_1855;Name=ALENSPM7,DNA/En-Spm
scaffold_1	Repeat_Masker	TE	12290630	12290716	.	.	.	ID=TE_1856;Name=ALGP10,LTR/Gypsy
scaffold_1	Repeat_Masker	TE	12303898	12304099	.	.	.	ID=TE_1857;Name=RP1_AT,DNA
scaffold_1	Repeat_Masker	TE	12304711	12310186	.	.	.	ID=TE_1858;Name=ALLINE1_10A,LINE/L1
scaffold_1	Repeat_Masker	TE	12322659	12322806	.	.	.	ID=TE_1859;Name=Vandal8,DNA/MuDR
scaffold_1	Repeat_Masker	TE	12330615	12330714	.	.	.	ID=TE_1860;Name=ALSB3,SINE
scaffold_1	Repeat_Masker	TE	12331191	12331296	.	.	.	ID=TE_1861;Name=Vandal18,DNA/MuDR
scaffold_1	Repeat_Masker	TE	12339789	12339938	.	.	.	ID=TE_1862;Name=ALTIRTA1,DNA/TcMar-Stowaway
scaffold_1	Repeat_Masker	TE	12344954	12345129	.	.	.	ID=TE_1863;Name=Vandal3,DNA/MuDR
scaffold_1	Repeat_Masker	TE	12345662	12347188	.	.	.	ID=TE_1864;Name=Vandal3,DNA/MuDR
scaffold_1	Repeat_Masker	TE	12355048	12355137	.	.	.	ID=TE_1865;Name=Vandal8,DNA/MuDR
scaffold_1	Repeat_Masker	TE	12365228	12365355	.	.	.	ID=TE_1866;Name=ALREP10D,RC/Helitron
scaffold_1	Repeat_Masker	TE	12367108	12367694	.	.	.	ID=TE_1867;Name=ALREP3,RC/Helitron
scaffold_1	Repeat_Masker	TE	12371975	12372298	.	.	.	ID=TE_1868;Name=ALREPX1,Other/Composite
scaffold_1	Repeat_Masker	TE	12376899	12376993	.	.	.	ID=TE_1869;Name=ALCopia30,LTR/Copia
scaffold_1	Repeat_Masker	TE	12376912	12377278	.	.	.	ID=TE_1870;Name=ALSB6,SINE/tRNA
scaffold_1	Repeat_Masker	TE	12384914	12386192	.	.	.	ID=TE_1871;Name=ALLINE1_4,LINE/L1
scaffold_1	Repeat_Masker	TE	12386620	12386838	.	.	.	ID=TE_1872;Name=ALTIRTA1,DNA/TcMar-Stowaway
scaffold_1	Repeat_Masker	TE	12389917	12390278	.	.	.	ID=TE_1873;Name=ALLINE1_5,LINE/L1
scaffold_1	Repeat_Masker	TE	12392378	12392602	.	.	.	ID=TE_1874;Name=ALENSPM10,DNA/En-Spm
scaffold_1	Repeat_Masker	TE	12393161	12393381	.	.	.	ID=TE_1875;Name=ALENSPM10,DNA/En-Spm
scaffold_1	Repeat_Masker	TE	12393859	12393902	.	.	.	ID=TE_1876;Name=ALENSPM10,DNA/En-Spm
scaffold_1	Repeat_Masker	TE	12395019	12396671	.	.	.	ID=TE_1877;Name=ALLINEII,LINE/L1
scaffold_1	Repeat_Masker	TE	12399313	12399580	.	.	.	ID=TE_1878;Name=ALLINE1_3A,LINE/L1
scaffold_1	Repeat_Masker	TE	12412911	12413067	.	.	.	ID=TE_1879;Name=ALREP16,DNA/MuDR
scaffold_1	Repeat_Masker	TE	12424322	12424602	.	.	.	ID=TE_1880;Name=ALREPX1,Other/Composite
scaffold_1	Repeat_Masker	TE	12433019	12433189	.	.	.	ID=TE_1881;Name=ALREP10D,RC/Helitron
scaffold_1	Repeat_Masker	TE	12441265	12441446	.	.	.	ID=TE_1882;Name=ALTIRX1A,DNA
scaffold_1	Repeat_Masker	TE	12454808	12455408	.	.	.	ID=TE_1883;Name=ALREP3,RC/Helitron
scaffold_1	Repeat_Masker	TE	12458399	12458627	.	.	.	ID=TE_1884;Name=ALCopia64,LTR/Copia
scaffold_1	Repeat_Masker	TE	12458817	12462927	.	.	.	ID=TE_1885;Name=ALCopia65,LTR/Copia
scaffold_1	Repeat_Masker	TE	12462956	12463184	.	.	.	ID=TE_1886;Name=ALCopia64,LTR/Copia
scaffold_1	Repeat_Masker	TE	12466397	12467697	.	.	.	ID=TE_1887;Name=ALIS112A,DNA/PIF-Harbinger
scaffold_1	Repeat_Masker	TE	12468349	12469273	.	.	.	ID=TE_1888;Name=ALIS112A,DNA/PIF-Harbinger
scaffold_1	Repeat_Masker	TE	12474349	12474433	.	.	.	ID=TE_1889;Name=ALTIRTA1,DNA/TcMar-Stowaway
scaffold_1	Repeat_Masker	TE	12476042	12476284	.	.	.	ID=TE_1890;Name=ALDNALA1,DNA/TcMar-Mariner
scaffold_1	Repeat_Masker	TE	12483390	12484021	.	.	.	ID=TE_1891;Name=ALHALN2,DNA/hAT-Ac
scaffold_1	Repeat_Masker	TE	12485553	12485667	.	.	.	ID=TE_1892;Name=HelitronY3,RC/Helitron
scaffold_1	Repeat_Masker	TE	12487330	12487393	.	.	.	ID=TE_1893;Name=ALLINE2,LINE/L1
scaffold_1	Repeat_Masker	TE	12487569	12487646	.	.	.	ID=TE_1894;Name=ALLINE1_3A,LINE/L1
scaffold_1	Repeat_Masker	TE	12487757	12487958	.	.	.	ID=TE_1895;Name=ALLINEII,LINE/L1
scaffold_1	Repeat_Masker	TE	12488945	12489058	.	.	.	ID=TE_1896;Name=ALLINE1_6,LINE/L1
scaffold_1	Repeat_Masker	TE	12489594	12490146	.	.	.	ID=TE_1897;Name=ALHAL1,DNA/hAT-Ac
scaffold_1	Repeat_Masker	TE	12490518	12490595	.	.	.	ID=TE_1898;Name=HelitronY3,RC/Helitron
scaffold_1	Repeat_Masker	TE	12494106	12494417	.	.	.	ID=TE_1899;Name=ALLINE1_3A,LINE/L1
scaffold_1	Repeat_Masker	TE	12494615	12496539	.	.	.	ID=TE_1900;Name=ALLINEII,LINE/L1
scaffold_1	Repeat_Masker	TE	12499443	12499522	.	.	.	ID=TE_1901;Name=ALTIRTA1,DNA/TcMar-Stowaway
scaffold_1	Repeat_Masker	TE	12500005	12500117	.	.	.	ID=TE_1902;Name=ALRAN,DNA?
scaffold_1	Repeat_Masker	TE	12500308	12500499	.	.	.	ID=TE_1903;Name=ALSB5,SINE/tRNA
scaffold_1	Repeat_Masker	TE	12509900	12510061	.	.	.	ID=TE_1904;Name=ALSB2,SINE/tRNA
scaffold_1	Repeat_Masker	TE	12514387	12514777	.	.	.	ID=TE_1905;Name=ALRAN,DNA?
scaffold_1	Repeat_Masker	TE	12519348	12519869	.	.	.	ID=TE_1906;Name=ALHPOGON1,DNA/TcMar-Pogo
scaffold_1	Repeat_Masker	TE	12522164	12522954	.	.	.	ID=TE_1907;Name=ALCopia46,LTR/Copia
scaffold_1	Repeat_Masker	TE	12523636	12525059	.	.	.	ID=TE_1908;Name=ALCopia46,LTR/Copia
scaffold_1	Repeat_Masker	TE	12525433	12525813	.	.	.	ID=TE_1909;Name=ALREP11,RC/Helitron
scaffold_1	Repeat_Masker	TE	12540564	12540964	.	.	.	ID=TE_1910;Name=ALTIRX1C,DNA
scaffold_1	Repeat_Masker	TE	12550066	12550292	.	.	.	ID=TE_1911;Name=ALREP10D,RC/Helitron
scaffold_1	Repeat_Masker	TE	12559675	12559753	.	.	.	ID=TE_1912;Name=HelitronY2,RC/Helitron
scaffold_1	Repeat_Masker	TE	12568147	12568715	.	.	.	ID=TE_1913;Name=ALREP11A,RC/Helitron
scaffold_1	Repeat_Masker	TE	12569036	12569301	.	.	.	ID=TE_1914;Name=ALREP4,RC/Helitron
scaffold_1	Repeat_Masker	TE	12569317	12569364	.	.	.	ID=TE_1915;Name=ALREP11,RC/Helitron
scaffold_1	Repeat_Masker	TE	12569432	12569611	.	.	.	ID=TE_1916;Name=HelitronY1E,RC/Helitron
scaffold_1	Repeat_Masker	TE	12569892	12570081	.	.	.	ID=TE_1917;Name=ALLINEII,LINE/L1
scaffold_1	Repeat_Masker	TE	12570157	12570433	.	.	.	ID=TE_1918;Name=ALLINE1_3A,LINE/L1
scaffold_1	Repeat_Masker	TE	12570881	12575970	.	.	.	ID=TE_1919;Name=ALLINE2,LINE/L1
scaffold_1	Repeat_Masker	TE	12576348	12576694	.	.	.	ID=TE_1920;Name=ALSB6,SINE/tRNA
scaffold_1	Repeat_Masker	TE	12580139	12580196	.	.	.	ID=TE_1921;Name=ALTIRTA1,DNA/TcMar-Stowaway
scaffold_1	Repeat_Masker	TE	12595583	12595640	.	.	.	ID=TE_1922;Name=ALTIRTA1,DNA/TcMar-Stowaway
scaffold_1	Repeat_Masker	TE	12603002	12603289	.	.	.	ID=TE_1923;Name=ALSB3,SINE
scaffold_1	Repeat_Masker	TE	12611054	12611262	.	.	.	ID=TE_1924;Name=ALRAN,DNA?
scaffold_1	Repeat_Masker	TE	12614409	12614661	.	.	.	ID=TE_1925;Name=ALRAN,DNA?
scaffold_1	Repeat_Masker	TE	12615131	12615378	.	.	.	ID=TE_1926;Name=ALHAL10,DNA/hAT
scaffold_1	Repeat_Masker	TE	12617856	12621984	.	.	.	ID=TE_1927;Name=ALCopia62,LTR/Copia
scaffold_1	Repeat_Masker	TE	12628376	12628501	.	.	.	ID=TE_1928;Name=ALHPOGON3,DNA/TcMar-Pogo
scaffold_1	Repeat_Masker	TE	12629805	12629959	.	.	.	ID=TE_1929;Name=ALREP10A,RC/Helitron
scaffold_1	Repeat_Masker	TE	12631145	12631367	.	.	.	ID=TE_1930;Name=ALREP10D,RC/Helitron
scaffold_1	Repeat_Masker	TE	12633200	12633310	.	.	.	ID=TE_1931;Name=LIMPET1,DNA/MuDR
scaffold_1	Repeat_Masker	TE	12634850	12634886	.	.	.	ID=TE_1932;Name=LSU-rRNA_Ath,rRNA
scaffold_1	Repeat_Masker	TE	12653110	12653367	.	.	.	ID=TE_1933;Name=ALHALN2,DNA/hAT-Ac
scaffold_1	Repeat_Masker	TE	12653837	12655868	.	.	.	ID=TE_1934;Name=ALHAL3,DNA/hAT-Ac
scaffold_1	Repeat_Masker	TE	12656452	12656647	.	.	.	ID=TE_1935;Name=ALHAL8,DNA/hAT-Ac
scaffold_1	Repeat_Masker	TE	12663925	12664145	.	.	.	ID=TE_1936;Name=DT1,DNA/TcMar-Stowaway
scaffold_1	Repeat_Masker	TE	12669370	12670129	.	.	.	ID=TE_1937;Name=Sadhu3-1,SINE
scaffold_1	Repeat_Masker	TE	12689581	12689712	.	.	.	ID=TE_1938;Name=ALREP11A,RC/Helitron
scaffold_1	Repeat_Masker	TE	12690282	12690469	.	.	.	ID=TE_1939;Name=ALREP11,RC/Helitron
scaffold_1	Repeat_Masker	TE	12690468	12690543	.	.	.	ID=TE_1940;Name=HelitronY1E,RC/Helitron
scaffold_1	Repeat_Masker	TE	12696890	12697315	.	.	.	ID=TE_1941;Name=ALlantys2,LTR/Gypsy
scaffold_1	Repeat_Masker	TE	12698445	12698636	.	.	.	ID=TE_1942;Name=ALHALN7,DNA/hAT-Ac
scaffold_1	Repeat_Masker	TE	12698984	12699016	.	.	.	ID=TE_1943;Name=ALREP20,RC/Helitron
scaffold_1	Repeat_Masker	TE	12699017	12699169	.	.	.	ID=TE_1944;Name=ALHAL7,DNA/hAT-Ac
scaffold_1	Repeat_Masker	TE	12731489	12731863	.	.	.	ID=TE_1945;Name=ALHALN1,DNA/hAT-Ac
scaffold_1	Repeat_Masker	TE	12732050	12732131	.	.	.	ID=TE_1946;Name=ALIS112A,DNA/PIF-Harbinger
scaffold_1	Repeat_Masker	TE	12732712	12733058	.	.	.	ID=TE_1947;Name=ALSB6,SINE/tRNA
scaffold_1	Repeat_Masker	TE	12733764	12734540	.	.	.	ID=TE_1948;Name=ALREP3,RC/Helitron
scaffold_1	Repeat_Masker	TE	12743152	12743411	.	.	.	ID=TE_1949;Name=ALHPOGON1,DNA/TcMar-Pogo
scaffold_1	Repeat_Masker	TE	12743410	12744243	.	.	.	ID=TE_1950;Name=ALREP3,RC/Helitron
scaffold_1	Repeat_Masker	TE	12757438	12757684	.	.	.	ID=TE_1951;Name=ALHALN8,DNA/hAT
scaffold_1	Repeat_Masker	TE	12760345	12765562	.	.	.	ID=TE_1952;Name=ALCopia27,LTR/Copia
scaffold_1	Repeat_Masker	TE	12765582	12765671	.	.	.	ID=TE_1953;Name=ALlantys1,LTR/Gypsy
scaffold_1	Repeat_Masker	TE	12765670	12766121	.	.	.	ID=TE_1954;Name=ALCopia27,LTR/Copia
scaffold_1	Repeat_Masker	TE	12767233	12767547	.	.	.	ID=TE_1955;Name=ALRAN,DNA?
scaffold_1	Repeat_Masker	TE	12772450	12772638	.	.	.	ID=TE_1956;Name=DT1,DNA/TcMar-Stowaway
scaffold_1	Repeat_Masker	TE	12781974	12782638	.	.	.	ID=TE_1957;Name=ALREP3,RC/Helitron
scaffold_1	Repeat_Masker	TE	12790028	12790414	.	.	.	ID=TE_1958;Name=ALGP1,LTR/Gypsy
scaffold_1	Repeat_Masker	TE	12790741	12791057	.	.	.	ID=TE_1959;Name=ALLINE1_11,LINE/L1
scaffold_1	Repeat_Masker	TE	12794674	12795187	.	.	.	ID=TE_1960;Name=ALHALN6,DNA/hAT-Ac
scaffold_1	Repeat_Masker	TE	12795215	12795314	.	.	.	ID=TE_1961;Name=ALHALN2,DNA/hAT-Ac
scaffold_1	Repeat_Masker	TE	12798419	12798476	.	.	.	ID=TE_1962;Name=ALTIRTA1,DNA/TcMar-Stowaway
scaffold_1	Repeat_Masker	TE	12798533	12798657	.	.	.	ID=TE_1963;Name=ALMU7,DNA/MuDR
scaffold_1	Repeat_Masker	TE	12798656	12798742	.	.	.	ID=TE_1964;Name=BRODYAGA1A,DNA/MuDR
scaffold_1	Repeat_Masker	TE	12798753	12799062	.	.	.	ID=TE_1965;Name=ALMU7,DNA/MuDR
scaffold_1	Repeat_Masker	TE	12799271	12799399	.	.	.	ID=TE_1966;Name=ALCopia36,LTR/Copia
scaffold_1	Repeat_Masker	TE	12799410	12799556	.	.	.	ID=TE_1967;Name=BRODYAGA1A,DNA/MuDR
scaffold_1	Repeat_Masker	TE	12799525	12799649	.	.	.	ID=TE_1968;Name=ALMU7,DNA/MuDR
scaffold_1	Repeat_Masker	TE	12812422	12812478	.	.	.	ID=TE_1969;Name=ALTIRTA1,DNA/TcMar-Stowaway
scaffold_1	Repeat_Masker	TE	12816592	12816768	.	.	.	ID=TE_1970;Name=ALHPOGON2,DNA/TcMar-Pogo
scaffold_1	Repeat_Masker	TE	12817136	12817208	.	.	.	ID=TE_1971;Name=ALHPOGON2,DNA/TcMar-Pogo
scaffold_1	Repeat_Masker	TE	12825289	12825922	.	.	.	ID=TE_1972;Name=ALHALN2,DNA/hAT-Ac
scaffold_1	Repeat_Masker	TE	12827659	12829345	.	.	.	ID=TE_1973;Name=ALREP15,RC/Helitron
scaffold_1	Repeat_Masker	TE	12835688	12835720	.	.	.	ID=TE_1974;Name=Vandal6,DNA/MuDR
scaffold_1	Repeat_Masker	TE	12836384	12836974	.	.	.	ID=TE_1975;Name=ALlantys2,LTR/Gypsy
scaffold_1	Repeat_Masker	TE	12837622	12840644	.	.	.	ID=TE_1976;Name=ALlantys2,LTR/Gypsy
scaffold_1	Repeat_Masker	TE	12840641	12841327	.	.	.	ID=TE_1977;Name=ALlantys3,LTR/Gypsy
scaffold_1	Repeat_Masker	TE	12845868	12845897	.	.	.	ID=TE_1978;Name=Vandal6,DNA/MuDR
scaffold_1	Repeat_Masker	TE	12851556	12851990	.	.	.	ID=TE_1979;Name=ALLINE1A,LINE/L1
scaffold_1	Repeat_Masker	TE	12854380	12854531	.	.	.	ID=TE_1980;Name=ALREP10D,RC/Helitron
scaffold_1	Repeat_Masker	TE	12864892	12864998	.	.	.	ID=TE_1981;Name=ALSINE2A,SINE?
scaffold_1	Repeat_Masker	TE	12865168	12865265	.	.	.	ID=TE_1982;Name=ALLINE1_6,LINE/L1
scaffold_1	Repeat_Masker	TE	12866347	12866516	.	.	.	ID=TE_1983;Name=ALSB2,SINE/tRNA
scaffold_1	Repeat_Masker	TE	12891556	12892055	.	.	.	ID=TE_1984;Name=ALlantys3,LTR/Gypsy
scaffold_1	Repeat_Masker	TE	12895245	12895332	.	.	.	ID=TE_1985;Name=ALLINE1_3A,LINE/L1
scaffold_1	Repeat_Masker	TE	12901090	12901165	.	.	.	ID=TE_1986;Name=HelitronY1E,RC/Helitron
scaffold_1	Repeat_Masker	TE	12901164	12901465	.	.	.	ID=TE_1987;Name=ALREP11,RC/Helitron
scaffold_1	Repeat_Masker	TE	12901920	12902051	.	.	.	ID=TE_1988;Name=ALREP11A,RC/Helitron
scaffold_1	Repeat_Masker	TE	12905946	12906686	.	.	.	ID=TE_1989;Name=Vandal12,DNA/MuDR
scaffold_1	Repeat_Masker	TE	12909062	12909204	.	.	.	ID=TE_1990;Name=ALREP3,RC/Helitron
scaffold_1	Repeat_Masker	TE	12909209	12909843	.	.	.	ID=TE_1991;Name=ArnoldY2,DNA/MuDR
scaffold_1	Repeat_Masker	TE	12909522	12910165	.	.	.	ID=TE_1992;Name=HelitronY3,RC/Helitron
scaffold_1	Repeat_Masker	TE	12910589	12910747	.	.	.	ID=TE_1993;Name=ALREP3,RC/Helitron
scaffold_1	Repeat_Masker	TE	12910988	12911371	.	.	.	ID=TE_1994;Name=ALREP1,RC/Helitron
scaffold_1	Repeat_Masker	TE	12919935	12920013	.	.	.	ID=TE_1995;Name=ALCopia30,LTR/Copia
scaffold_1	Repeat_Masker	TE	12919948	12920284	.	.	.	ID=TE_1996;Name=ALSB6,SINE/tRNA
scaffold_1	Repeat_Masker	TE	12925663	12928807	.	.	.	ID=TE_1997;Name=ALCopia86,LTR/Copia
scaffold_1	Repeat_Masker	TE	12928817	12929255	.	.	.	ID=TE_1998;Name=ALMU12,DNA/MuDR
scaffold_1	Repeat_Masker	TE	12929723	12930231	.	.	.	ID=TE_1999;Name=ALMU12,DNA/MuDR
scaffold_1	Repeat_Masker	TE	12936075	12936266	.	.	.	ID=TE_2000;Name=ALCOPIN,LTR
[truncated: 51,150 more rows]
