# Supplementary material for: Recurrent evolution of heat-responsiveness in Brassicaceae COPIA elements
Source: Genome Biol. 2016 Oct 11;17:209. doi: 10.1186/s13059-016-1072-3 (PMC5059998; doi:10.1186/s13059-016-1072-3)
Supplement: Additional file 4: — List of A. thaliana TEs in general feature format. (GFF 1310 kb) [file 13059_2016_1072_MOESM4_ESM.gff]

Chr1	Repeat_Masker	TE	1	114	.	.	.	ID="1";Name=ATREP18,DNA
Chr1	Repeat_Masker	TE	55676	56576	.	.	.	ID="2";Name=SIMPLEHAT1,DNA/hAT
Chr1	Repeat_Masker	TE	76844	77435	.	.	.	ID="3";Name=TA11,LINE/L1
Chr1	Repeat_Masker	TE	82746	82842	.	.	.	ID="4";Name=ATLINE1_11,LINE/L1
Chr1	Repeat_Masker	TE	154338	154420	.	.	.	ID="5";Name=ATLINE1_3A,LINE/L1
Chr1	Repeat_Masker	TE	256110	256653	.	.	.	ID="6";Name=ATHPOGON1,DNA/TcMar-Pogo
Chr1	Repeat_Masker	TE	257710	258629	.	.	.	ID="7";Name=AT9NMU1,DNA/MuDR
Chr1	Repeat_Masker	TE	258637	258688	.	.	.	ID="8";Name=Vandal22,DNA/MuDR
Chr1	Repeat_Masker	TE	309296	309351	.	.	.	ID="9";Name=ATLINEI,LINE/L1
Chr1	Repeat_Masker	TE	349931	350013	.	.	.	ID="10";Name=ATGP2,LTR/Gypsy
Chr1	Repeat_Masker	TE	431310	431469	.	.	.	ID="11";Name=TAG2,DNA/hAT-Ac
Chr1	Repeat_Masker	TE	431504	431861	.	.	.	ID="12";Name=SIMPLEGUY1,DNA/PIF-Harbinger
Chr1	Repeat_Masker	TE	431915	432073	.	.	.	ID="13";Name=TAG2,DNA/hAT-Ac
Chr1	Repeat_Masker	TE	432996	433827	.	.	.	ID="14";Name=ATLINE1A,LINE/L1
Chr1	Repeat_Masker	TE	512693	513136	.	.	.	ID="15";Name=ATMU3N1,DNA/MuDR
Chr1	Repeat_Masker	TE	559316	559557	.	.	.	ID="16";Name=ATTIRTA1,DNA/TcMar-Stowaway
Chr1	Repeat_Masker	TE	604400	604453	.	.	.	ID="17";Name=ATLINEI,LINE/L1
Chr1	Repeat_Masker	TE	634246	634369	.	.	.	ID="18";Name=RP1_AT,DNA
Chr1	Repeat_Masker	TE	784930	785434	.	.	.	ID="19";Name=ATHPOGON1,DNA/TcMar-Pogo
Chr1	Repeat_Masker	TE	846815	847683	.	.	.	ID="20";Name=Sadhu4-2,SINE
Chr1	Repeat_Masker	TE	940603	940639	.	.	.	ID="21";Name=ATCopia63,LTR/Copia
Chr1	Repeat_Masker	TE	982267	982345	.	.	.	ID="22";Name=ATCopia7,LTR/Copia
Chr1	Repeat_Masker	TE	1184970	1185356	.	.	.	ID="23";Name=ATHPOGON1,DNA/TcMar-Pogo
Chr1	Repeat_Masker	TE	1288433	1288673	.	.	.	ID="24";Name=ATLINE1_7,LINE/L1
Chr1	Repeat_Masker	TE	1293504	1293596	.	.	.	ID="25";Name=SIMPLEHAT2,DNA/hAT
Chr1	Repeat_Masker	TE	1417569	1417699	.	.	.	ID="26";Name=ATDNA1T9A,DNA/MuDR
Chr1	Repeat_Masker	TE	1430272	1430424	.	.	.	ID="27";Name=TAG2,DNA/hAT-Ac
Chr1	Repeat_Masker	TE	1430478	1430835	.	.	.	ID="28";Name=SIMPLEGUY1,DNA/PIF-Harbinger
Chr1	Repeat_Masker	TE	1430869	1431028	.	.	.	ID="29";Name=TAG2,DNA/hAT-Ac
Chr1	Repeat_Masker	TE	1441524	1441645	.	.	.	ID="30";Name=ATDNAI27T9A,DNA/MuDR
Chr1	Repeat_Masker	TE	1441741	1441910	.	.	.	ID="31";Name=ATDNAI27T9B,DNA/MuDR
Chr1	Repeat_Masker	TE	1442484	1442976	.	.	.	ID="32";Name=ATDNAI27T9B,DNA/MuDR
Chr1	Repeat_Masker	TE	1443562	1443926	.	.	.	ID="33";Name=ATDNAI27T9C,DNA/MuDR
Chr1	Repeat_Masker	TE	1444407	1444532	.	.	.	ID="34";Name=ATDNAI27T9B,DNA/MuDR
Chr1	Repeat_Masker	TE	1476478	1476715	.	.	.	ID="35";Name=ATDNATA1,DNA/TcMar-Mariner
Chr1	Repeat_Masker	TE	1522766	1522802	.	.	.	ID="36";Name=ATHAT10,DNA/hAT-Ac
Chr1	Repeat_Masker	TE	1522778	1522970	.	.	.	ID="37";Name=ATHATN10,DNA/hAT
Chr1	Repeat_Masker	TE	1598188	1598478	.	.	.	ID="38";Name=ATLINE1_11,LINE/L1
Chr1	Repeat_Masker	TE	1613272	1614662	.	.	.	ID="39";Name=ATREP16,DNA/MuDR
Chr1	Repeat_Masker	TE	1680817	1680862	.	.	.	ID="40";Name=Athila7,LTR/Gypsy
Chr1	Repeat_Masker	TE	1738944	1739196	.	.	.	ID="41";Name=TA11,LINE/L1
Chr1	Repeat_Masker	TE	1830827	1830867	.	.	.	ID="42";Name=ATCopia46,LTR/Copia
Chr1	Repeat_Masker	TE	1841545	1841611	.	.	.	ID="43";Name=ATENSPM2,DNA/En-Spm
Chr1	Repeat_Masker	TE	1899556	1899742	.	.	.	ID="44";Name=ATCopia76,LTR/Copia
Chr1	Repeat_Masker	TE	1938073	1938209	.	.	.	ID="45";Name=ATCopia30,LTR/Copia
Chr1	Repeat_Masker	TE	2029764	2030019	.	.	.	ID="46";Name=ATIS112A,DNA/PIF-Harbinger
Chr1	Repeat_Masker	TE	2030596	2031132	.	.	.	ID="47";Name=ATIS112A,DNA/PIF-Harbinger
Chr1	Repeat_Masker	TE	2120391	2120477	.	.	.	ID="48";Name=ATHAT1,DNA/hAT-Ac
Chr1	Repeat_Masker	TE	2157110	2157660	.	.	.	ID="49";Name=ATCopia58,LTR/Copia
Chr1	Repeat_Masker	TE	2199270	2199465	.	.	.	ID="50";Name=Vandal5A,DNA/MuDR
Chr1	Repeat_Masker	TE	2335232	2335495	.	.	.	ID="51";Name=ATTIRTA1,DNA/TcMar-Stowaway
Chr1	Repeat_Masker	TE	2383155	2383241	.	.	.	ID="52";Name=ATTIRX1D,DNA
Chr1	Repeat_Masker	TE	2402976	2403082	.	.	.	ID="53";Name=ATHAT9,DNA/hAT-Ac
Chr1	Repeat_Masker	TE	2415020	2416036	.	.	.	ID="54";Name=ATLINE1_1,LINE/L1
Chr1	Repeat_Masker	TE	2442393	2442490	.	.	.	ID="55";Name=AT10MU1,DNA/MuDR
Chr1	Repeat_Masker	TE	2444684	2444851	.	.	.	ID="56";Name=ATGP8,LTR/Gypsy
Chr1	Repeat_Masker	TE	2513650	2513805	.	.	.	ID="57";Name=ATTIRX1A,DNA
Chr1	Repeat_Masker	TE	2526624	2526756	.	.	.	ID="58";Name=Athila7A,LTR/Gypsy
Chr1	Repeat_Masker	TE	2531451	2533895	.	.	.	ID="59";Name=TAG2,DNA/hAT
Chr1	Repeat_Masker	TE	2534456	2534781	.	.	.	ID="60";Name=TAG2,DNA/hAT
Chr1	Repeat_Masker	TE	2657429	2657920	.	.	.	ID="61";Name=Atlantys3,LTR/Gypsy
Chr1	Repeat_Masker	TE	2658184	2658217	.	.	.	ID="62";Name=ATCopia53,LTR/Copia
Chr1	Repeat_Masker	TE	2977408	2977457	.	.	.	ID="63";Name=ATGP11,LTR/Gypsy
Chr1	Repeat_Masker	TE	3035078	3035141	.	.	.	ID="64";Name=ATMU11,DNA/MuDR
Chr1	Repeat_Masker	TE	3124789	3124937	.	.	.	ID="65";Name=ATLINE1_3A,LINE/L1
Chr1	Repeat_Masker	TE	3262496	3262581	.	.	.	ID="66";Name=ATIS112A,DNA/PIF-Harbinger
Chr1	Repeat_Masker	TE	3263540	3263789	.	.	.	ID="67";Name=ATIS112A,DNA/PIF-Harbinger
Chr1	Repeat_Masker	TE	3330920	3332087	.	.	.	ID="68";Name=ATLINE2,LINE/L1
Chr1	Repeat_Masker	TE	3332647	3332766	.	.	.	ID="69";Name=ATLINE1_11,LINE/L1
Chr1	Repeat_Masker	TE	3343262	3343395	.	.	.	ID="70";Name=Vandal3,DNA/MuDR
Chr1	Repeat_Masker	TE	3360540	3361316	.	.	.	ID="71";Name=ATCopia78,LTR/Copia
Chr1	Repeat_Masker	TE	3413154	3413243	.	.	.	ID="72";Name=RP1_AT,DNA
Chr1	Repeat_Masker	TE	3564974	3565127	.	.	.	ID="73";Name=ATTIR16T3A,DNA
Chr1	Repeat_Masker	TE	3672439	3672957	.	.	.	ID="74";Name=Vandal5,DNA/MuDR
Chr1	Repeat_Masker	TE	3728528	3728801	.	.	.	ID="75";Name=ATTIRX1A,DNA
Chr1	Repeat_Masker	TE	3728969	3730412	.	.	.	ID="76";Name=ATLINE2,LINE/L1
Chr1	Repeat_Masker	TE	3774282	3774362	.	.	.	ID="77";Name=ATMUN1,DNA/MuDR
Chr1	Repeat_Masker	TE	3775170	3775239	.	.	.	ID="78";Name=ATMUN1,DNA/MuDR
Chr1	Repeat_Masker	TE	3780765	3785720	.	.	.	ID="79";Name=ATCopia78,LTR/Copia
Chr1	Repeat_Masker	TE	3790753	3790905	.	.	.	ID="80";Name=ATCopia46,LTR/Copia
Chr1	Repeat_Masker	TE	3825781	3827697	.	.	.	ID="81";Name=ArnoldY1,DNA/MuDR
Chr1	Repeat_Masker	TE	3894693	3894782	.	.	.	ID="82";Name=ATCopia37,LTR/Copia
Chr1	Repeat_Masker	TE	3895125	3895672	.	.	.	ID="83";Name=ATCopia37,LTR/Copia
Chr1	Repeat_Masker	TE	3896307	3896963	.	.	.	ID="84";Name=ATCopia37,LTR/Copia
Chr1	Repeat_Masker	TE	3932269	3932528	.	.	.	ID="85";Name=DT1,DNA/TcMar-Stowaway
Chr1	Repeat_Masker	TE	3979947	3979996	.	.	.	ID="86";Name=Vandal15,DNA/MuDR
Chr1	Repeat_Masker	TE	4093261	4093408	.	.	.	ID="87";Name=DT1,DNA/TcMar-Stowaway
Chr1	Repeat_Masker	TE	4093409	4094377	.	.	.	ID="88";Name=SIMPLEHAT2,DNA/hAT
Chr1	Repeat_Masker	TE	4094378	4094497	.	.	.	ID="89";Name=DT1,DNA/TcMar-Stowaway
Chr1	Repeat_Masker	TE	4110104	4111021	.	.	.	ID="90";Name=AT9NMU1,DNA/MuDR
Chr1	Repeat_Masker	TE	4111111	4113062	.	.	.	ID="91";Name=ArnoldY1,DNA/MuDR
Chr1	Repeat_Masker	TE	4183083	4184117	.	.	.	ID="92";Name=ATLINE1_11,LINE/L1
Chr1	Repeat_Masker	TE	4209164	4209607	.	.	.	ID="93";Name=ATMU3N1,DNA/MuDR
Chr1	Repeat_Masker	TE	4329896	4334391	.	.	.	ID="94";Name=ATMU4,DNA/MuDR
Chr1	Repeat_Masker	TE	4406006	4411120	.	.	.	ID="95";Name=META1,LTR/Copia
Chr1	Repeat_Masker	TE	4519927	4520010	.	.	.	ID="96";Name=ATCopia24,LTR/Copia
Chr1	Repeat_Masker	TE	4520011	4520022	.	.	.	ID="97";Name=ATHAT1,DNA/hAT-Ac
Chr1	Repeat_Masker	TE	4525152	4525371	.	.	.	ID="98";Name=RP1_AT,DNA
Chr1	Repeat_Masker	TE	4682369	4686138	.	.	.	ID="99";Name=AT10MU1,DNA/MuDR
Chr1	Repeat_Masker	TE	4748157	4748407	.	.	.	ID="100";Name=DRL1,DNA/hAT
Chr1	Repeat_Masker	TE	4835450	4835571	.	.	.	ID="101";Name=ATCopia70,LTR/Copia
Chr1	Repeat_Masker	TE	4846671	4846729	.	.	.	ID="102";Name=ATCopia62,LTR/Copia
Chr1	Repeat_Masker	TE	4896505	4896772	.	.	.	ID="103";Name=RP1_AT,DNA
Chr1	Repeat_Masker	TE	5025647	5025808	.	.	.	ID="104";Name=ATIS112A,DNA/PIF-Harbinger
Chr1	Repeat_Masker	TE	5030107	5030262	.	.	.	ID="105";Name=ATIS112A,DNA/PIF-Harbinger
Chr1	Repeat_Masker	TE	5044630	5045154	.	.	.	ID="106";Name=TNAT1A,DNA
Chr1	Repeat_Masker	TE	5079543	5079586	.	.	.	ID="107";Name=TA1-2,LTR/Copia
Chr1	Repeat_Masker	TE	5098839	5099124	.	.	.	ID="108";Name=Vandal6,DNA/MuDR
Chr1	Repeat_Masker	TE	5100442	5100610	.	.	.	ID="109";Name=Vandal6,DNA/MuDR
Chr1	Repeat_Masker	TE	5353335	5353756	.	.	.	ID="110";Name=ATENSPM6,DNA/En-Spm
Chr1	Repeat_Masker	TE	5359100	5359174	.	.	.	ID="111";Name=AtSB4,SINE
Chr1	Repeat_Masker	TE	5378225	5378575	.	.	.	ID="112";Name=ATHATN5,DNA/hAT-Ac
Chr1	Repeat_Masker	TE	5391426	5392675	.	.	.	ID="113";Name=BRODYAGA2,DNA/MuDR
Chr1	Repeat_Masker	TE	5518083	5518138	.	.	.	ID="114";Name=ATLINEI,LINE/L1
Chr1	Repeat_Masker	TE	5655868	5656054	.	.	.	ID="115";Name=Harbinger,DNA/Harbinger
Chr1	Repeat_Masker	TE	5679267	5679563	.	.	.	ID="116";Name=TAG2,DNA/hAT-Ac
Chr1	Repeat_Masker	TE	5680038	5681253	.	.	.	ID="117";Name=TAG2,DNA/hAT-Ac
Chr1	Repeat_Masker	TE	5681715	5681873	.	.	.	ID="118";Name=TAG2,DNA/hAT-Ac
Chr1	Repeat_Masker	TE	5691756	5696671	.	.	.	ID="119";Name=Copia-1_AT,LTR/Copia
Chr1	Repeat_Masker	TE	5785044	5785163	.	.	.	ID="120";Name=ATCopia25,LTR/Copia
Chr1	Repeat_Masker	TE	5797692	5797760	.	.	.	ID="121";Name=ATCopia92,LTR/Copia
Chr1	Repeat_Masker	TE	5805402	5805674	.	.	.	ID="122";Name=Vandal5A,DNA/MuDR
Chr1	Repeat_Masker	TE	5819665	5819731	.	.	.	ID="123";Name=ATENSPM10,DNA/En-Spm
Chr1	Repeat_Masker	TE	5890529	5890600	.	.	.	ID="124";Name=ATTIRX1A,DNA
Chr1	Repeat_Masker	TE	5898934	5899206	.	.	.	ID="125";Name=ATTIRX1C,DNA
Chr1	Repeat_Masker	TE	5899751	5899890	.	.	.	ID="126";Name=ATTIRX1C,DNA
Chr1	Repeat_Masker	TE	5911725	5916535	.	.	.	ID="127";Name=ATMU3,DNA/MuDR
Chr1	Repeat_Masker	TE	5958638	5959682	.	.	.	ID="128";Name=ATLINE1_2,LINE/L1
Chr1	Repeat_Masker	TE	5965476	5967009	.	.	.	ID="129";Name=SIMPLEHAT2,DNA/hAT
Chr1	Repeat_Masker	TE	5999199	5999354	.	.	.	ID="130";Name=ATCopia13,LTR/Copia
Chr1	Repeat_Masker	TE	6009294	6013989	.	.	.	ID="131";Name=ATCopia65,LTR/Copia
Chr1	Repeat_Masker	TE	6122979	6123452	.	.	.	ID="132";Name=ATTIR16T3A,DNA
Chr1	Repeat_Masker	TE	6127655	6127840	.	.	.	ID="133";Name=ATLINE1_3A,LINE/L1
Chr1	Repeat_Masker	TE	6127971	6128177	.	.	.	ID="134";Name=ATLINE2,LINE/L1
Chr1	Repeat_Masker	TE	6156402	6158864	.	.	.	ID="135";Name=Vandal2N1,DNA/MuDR
Chr1	Repeat_Masker	TE	6173303	6173561	.	.	.	ID="136";Name=RP1_AT,DNA
Chr1	Repeat_Masker	TE	6196398	6196647	.	.	.	ID="137";Name=DT1,DNA/TcMar-Stowaway
Chr1	Repeat_Masker	TE	6198147	6198398	.	.	.	ID="138";Name=ATTIRTA1,DNA/TcMar-Stowaway
Chr1	Repeat_Masker	TE	6199380	6199629	.	.	.	ID="139";Name=DT1,DNA/TcMar-Stowaway
Chr1	Repeat_Masker	TE	6209603	6209717	.	.	.	ID="140";Name=ATMU3N1,DNA/MuDR
Chr1	Repeat_Masker	TE	6211027	6211309	.	.	.	ID="141";Name=Vandal12,DNA/MuDR
Chr1	Repeat_Masker	TE	6261622	6261673	.	.	.	ID="142";Name=ATLINE1A,LINE/L1
Chr1	Repeat_Masker	TE	6262614	6263358	.	.	.	ID="143";Name=Sadhu5-1,SINE
Chr1	Repeat_Masker	TE	6273523	6273681	.	.	.	ID="144";Name=TAG2,DNA/hAT
Chr1	Repeat_Masker	TE	6274143	6275357	.	.	.	ID="145";Name=TAG2,DNA/hAT
Chr1	Repeat_Masker	TE	6275832	6276128	.	.	.	ID="146";Name=TAG2,DNA/hAT
Chr1	Repeat_Masker	TE	6302607	6303156	.	.	.	ID="147";Name=ATCopia58,LTR/Copia
Chr1	Repeat_Masker	TE	6446097	6446171	.	.	.	ID="148";Name=TSCL,LINE?
Chr1	Repeat_Masker	TE	6454677	6456015	.	.	.	ID="149";Name=SIMPLEHAT2,DNA/hAT
Chr1	Repeat_Masker	TE	6478189	6478274	.	.	.	ID="150";Name=ATCopia97,LTR/Copia
Chr1	Repeat_Masker	TE	6478306	6478394	.	.	.	ID="151";Name=ATCopia35,LTR/Copia
Chr1	Repeat_Masker	TE	6481931	6481979	.	.	.	ID="152";Name=Vandal4,DNA/MuDR
Chr1	Repeat_Masker	TE	6538418	6543536	.	.	.	ID="153";Name=META1,LTR/Copia
Chr1	Repeat_Masker	TE	6556170	6556521	.	.	.	ID="154";Name=ATTIRX1A,DNA
Chr1	Repeat_Masker	TE	6571960	6572271	.	.	.	ID="155";Name=ATLINE2,LINE/L1
Chr1	Repeat_Masker	TE	6573464	6574189	.	.	.	ID="156";Name=TSCL,LINE?
Chr1	Repeat_Masker	TE	6661979	6662184	.	.	.	ID="157";Name=DT1,DNA/TcMar-Stowaway
Chr1	Repeat_Masker	TE	6669936	6670125	.	.	.	ID="158";Name=DT1,DNA/TcMar-Stowaway
Chr1	Repeat_Masker	TE	6704196	6709324	.	.	.	ID="159";Name=META1,LTR/Copia
Chr1	Repeat_Masker	TE	6709616	6709728	.	.	.	ID="160";Name=TAG3N1,DNA/hAT-Tag1
Chr1	Repeat_Masker	TE	6715364	6715546	.	.	.	ID="161";Name=RP1_AT,DNA
Chr1	Repeat_Masker	TE	6719456	6720615	.	.	.	ID="162";Name=ATCopia14,LTR/Copia
Chr1	Repeat_Masker	TE	6723383	6723422	.	.	.	ID="163";Name=Vandal6,DNA/MuDR
Chr1	Repeat_Masker	TE	6742979	6744224	.	.	.	ID="164";Name=SIMPLEHAT1,DNA/hAT
Chr1	Repeat_Masker	TE	6759169	6759750	.	.	.	ID="165";Name=ATHPOGON1,DNA/TcMar-Pogo
Chr1	Repeat_Masker	TE	6842888	6843115	.	.	.	ID="166";Name=ATTIRTA1,DNA/TcMar-Stowaway
Chr1	Repeat_Masker	TE	6880497	6880684	.	.	.	ID="167";Name=ATCopia17,LTR/Copia
Chr1	Repeat_Masker	TE	7016514	7016567	.	.	.	ID="168";Name=ATLINEII,LINE/L1
Chr1	Repeat_Masker	TE	7023546	7024535	.	.	.	ID="169";Name=ATMU6N1,DNA/MuDR
Chr1	Repeat_Masker	TE	7048181	7048258	.	.	.	ID="170";Name=ATHPOGON2,DNA/TcMar-Pogo
Chr1	Repeat_Masker	TE	7066493	7067146	.	.	.	ID="171";Name=Atlantys2,LTR/Gypsy
Chr1	Repeat_Masker	TE	7067791	7071716	.	.	.	ID="172";Name=Atlantys2,LTR/Gypsy
Chr1	Repeat_Masker	TE	7125860	7125994	.	.	.	ID="173";Name=ATDNA1T9A,DNA/MuDR
Chr1	Repeat_Masker	TE	7163126	7163335	.	.	.	ID="174";Name=ATCopia81,LTR/Copia
Chr1	Repeat_Masker	TE	7201688	7202139	.	.	.	ID="175";Name=TNAT1A,DNA
Chr1	Repeat_Masker	TE	7202464	7202502	.	.	.	ID="176";Name=TNAT1A,DNA
Chr1	Repeat_Masker	TE	7241363	7241617	.	.	.	ID="177";Name=RP1_AT,DNA
Chr1	Repeat_Masker	TE	7254958	7257227	.	.	.	ID="178";Name=Vandal1N1,DNA/MuDR
Chr1	Repeat_Masker	TE	7352930	7365197	.	.	.	ID="179";Name=Vandal14,DNA/MuDR
Chr1	Repeat_Masker	TE	7365759	7365982	.	.	.	ID="180";Name=RP1_AT,DNA
Chr1	Repeat_Masker	TE	7392274	7392490	.	.	.	ID="181";Name=Vandal13,DNA/MuDR
Chr1	Repeat_Masker	TE	7393241	7393385	.	.	.	ID="182";Name=Vandal13,DNA/MuDR
Chr1	Repeat_Masker	TE	7422277	7422378	.	.	.	ID="183";Name=ATCopia24,LTR/Copia
Chr1	Repeat_Masker	TE	7433113	7433167	.	.	.	ID="184";Name=ATLINE1_3A,LINE/L1
Chr1	Repeat_Masker	TE	7452574	7452646	.	.	.	ID="185";Name=TSCL,LINE?
Chr1	Repeat_Masker	TE	7475025	7475251	.	.	.	ID="186";Name=ATLINEII,LINE/L1
Chr1	Repeat_Masker	TE	7475383	7475697	.	.	.	ID="187";Name=ATLINE1_3A,LINE/L1
Chr1	Repeat_Masker	TE	7476550	7476609	.	.	.	ID="188";Name=Vandal13,DNA/MuDR
Chr1	Repeat_Masker	TE	7526148	7526490	.	.	.	ID="189";Name=ATGP9B,LTR/Gypsy
Chr1	Repeat_Masker	TE	7526232	7526522	.	.	.	ID="190";Name=Vandal16,DNA/MuDR
Chr1	Repeat_Masker	TE	7676282	7676375	.	.	.	ID="191";Name=ATLINE1_3A,LINE/L1
Chr1	Repeat_Masker	TE	7690038	7690172	.	.	.	ID="192";Name=ATLINE2,LINE/L1
Chr1	Repeat_Masker	TE	7714707	7715145	.	.	.	ID="193";Name=ATCopia78,LTR/Copia
Chr1	Repeat_Masker	TE	7717356	7722547	.	.	.	ID="194";Name=ATCopia78,LTR/Copia
Chr1	Repeat_Masker	TE	7725325	7725853	.	.	.	ID="195";Name=SIMPLEHAT2,DNA/hAT
Chr1	Repeat_Masker	TE	7742717	7742903	.	.	.	ID="196";Name=ATCopia17,LTR/Copia
Chr1	Repeat_Masker	TE	7761201	7762110	.	.	.	ID="197";Name=AT9NMU1,DNA/MuDR
Chr1	Repeat_Masker	TE	7766434	7766554	.	.	.	ID="198";Name=ATSINE2A,SINE?
Chr1	Repeat_Masker	TE	7811479	7811978	.	.	.	ID="199";Name=ATHPOGON1,DNA/TcMar-Pogo
Chr1	Repeat_Masker	TE	7831128	7831247	.	.	.	ID="200";Name=Vandal8,DNA/MuDR
Chr1	Repeat_Masker	TE	7846029	7846153	.	.	.	ID="201";Name=ATHPOGON2,DNA/TcMar-Pogo
Chr1	Repeat_Masker	TE	7959353	7959545	.	.	.	ID="202";Name=ATDNA2T9C,DNA/MuDR
Chr1	Repeat_Masker	TE	7960246	7961258	.	.	.	ID="203";Name=ATDNA2T9C,DNA/MuDR
Chr1	Repeat_Masker	TE	7969361	7974377	.	.	.	ID="204";Name=TA11,LINE/L1
Chr1	Repeat_Masker	TE	7975866	7976567	.	.	.	ID="205";Name=ATHPOGON3,DNA/TcMar-Pogo
Chr1	Repeat_Masker	TE	7981070	7981388	.	.	.	ID="206";Name=ATLINE1_3A,LINE/L1
Chr1	Repeat_Masker	TE	7985126	7986420	.	.	.	ID="207";Name=SIMPLEHAT2,DNA/hAT
Chr1	Repeat_Masker	TE	8012601	8012685	.	.	.	ID="208";Name=TNAT1A,DNA
Chr1	Repeat_Masker	TE	8027597	8027636	.	.	.	ID="209";Name=ATCopia68,LTR/Copia
Chr1	Repeat_Masker	TE	8042673	8042773	.	.	.	ID="210";Name=ATDNA2T9B,DNA/MuDR
Chr1	Repeat_Masker	TE	8043909	8044261	.	.	.	ID="211";Name=Athila4C,LTR/Gypsy
Chr1	Repeat_Masker	TE	8053168	8053294	.	.	.	ID="212";Name=ATCopia59,LTR/Copia
Chr1	Repeat_Masker	TE	8113504	8113969	.	.	.	ID="213";Name=ATTIRX1B,DNA
Chr1	Repeat_Masker	TE	8160178	8160565	.	.	.	ID="214";Name=ATCopia42,LTR/Copia
Chr1	Repeat_Masker	TE	8161747	8162032	.	.	.	ID="215";Name=TNAT1A,DNA
Chr1	Repeat_Masker	TE	8178393	8178524	.	.	.	ID="216";Name=ATLINE1_3A,LINE/L1
Chr1	Repeat_Masker	TE	8201259	8201466	.	.	.	ID="217";Name=AtSB3,SINE
Chr1	Repeat_Masker	TE	8203673	8203778	.	.	.	ID="218";Name=ATTIRX1A,DNA
Chr1	Repeat_Masker	TE	8266658	8267522	.	.	.	ID="219";Name=SIMPLEHAT2,DNA/hAT
Chr1	Repeat_Masker	TE	8276541	8277456	.	.	.	ID="220";Name=SIMPLEHAT2,DNA/hAT
Chr1	Repeat_Masker	TE	8277589	8278316	.	.	.	ID="221";Name=SIMPLEGUY1,DNA/PIF-Harbinger
Chr1	Repeat_Masker	TE	8278209	8278783	.	.	.	ID="222";Name=SIMPLEHAT2,DNA/hAT
Chr1	Repeat_Masker	TE	8278317	8279056	.	.	.	ID="223";Name=SIMPLEGUY1,DNA/PIF-Harbinger
Chr1	Repeat_Masker	TE	8339281	8339478	.	.	.	ID="224";Name=ATTIRX1A,DNA
Chr1	Repeat_Masker	TE	8345541	8345630	.	.	.	ID="225";Name=AT10MU1,DNA/MuDR
Chr1	Repeat_Masker	TE	8371285	8371349	.	.	.	ID="226";Name=ATLINE1_3A,LINE/L1
Chr1	Repeat_Masker	TE	8383169	8383410	.	.	.	ID="227";Name=ATHATN9,DNA/hAT
Chr1	Repeat_Masker	TE	8391641	8391780	.	.	.	ID="228";Name=DT1,DNA/TcMar-Stowaway
Chr1	Repeat_Masker	TE	8392155	8392420	.	.	.	ID="229";Name=ATLINE1A,LINE/L1
Chr1	Repeat_Masker	TE	8453486	8461797	.	.	.	ID="230";Name=Vandal6,DNA/MuDR
Chr1	Repeat_Masker	TE	8471720	8471983	.	.	.	ID="231";Name=ATTIRTA1,DNA/TcMar-Stowaway
Chr1	Repeat_Masker	TE	8472349	8472590	.	.	.	ID="232";Name=ATTIRTA1,DNA/TcMar-Stowaway
Chr1	Repeat_Masker	TE	8475177	8475461	.	.	.	ID="233";Name=ATREP16,DNA/MuDR
Chr1	Repeat_Masker	TE	8476220	8476353	.	.	.	ID="234";Name=ATREP16,DNA/MuDR
Chr1	Repeat_Masker	TE	8478151	8478236	.	.	.	ID="235";Name=ATHATN10,DNA/hAT
Chr1	Repeat_Masker	TE	8488404	8488560	.	.	.	ID="236";Name=Vandal22,DNA/MuDR
Chr1	Repeat_Masker	TE	8490265	8490425	.	.	.	ID="237";Name=Vandal22,DNA/MuDR
Chr1	Repeat_Masker	TE	8490641	8492849	.	.	.	ID="238";Name=ATLINEII,LINE/L1
Chr1	Repeat_Masker	TE	8515439	8515706	.	.	.	ID="239";Name=Athila7,LTR/Gypsy
Chr1	Repeat_Masker	TE	8573146	8573496	.	.	.	ID="240";Name=ATMUNX1,DNA/MuDR
Chr1	Repeat_Masker	TE	8644986	8645797	.	.	.	ID="241";Name=ATIS112A,DNA/PIF-Harbinger
Chr1	Repeat_Masker	TE	8649303	8649532	.	.	.	ID="242";Name=ATHPOGON1,DNA/TcMar-Pogo
Chr1	Repeat_Masker	TE	8651586	8651655	.	.	.	ID="243";Name=ATHILA6C,LTR/Gypsy
Chr1	Repeat_Masker	TE	8656094	8656156	.	.	.	ID="244";Name=ATLINE1_3A,LINE/L1
Chr1	Repeat_Masker	TE	8729256	8732746	.	.	.	ID="245";Name=TA11,LINE/L1
Chr1	Repeat_Masker	TE	8778551	8778654	.	.	.	ID="246";Name=TAT1_ATH,LTR/Gypsy
Chr1	Repeat_Masker	TE	8778915	8778964	.	.	.	ID="247";Name=TAT1_ATH,LTR/Gypsy
Chr1	Repeat_Masker	TE	8779151	8779236	.	.	.	ID="248";Name=Atlantys3,LTR/Gypsy
Chr1	Repeat_Masker	TE	8779415	8779452	.	.	.	ID="249";Name=Vandal6,DNA/MuDR
Chr1	Repeat_Masker	TE	8790242	8791406	.	.	.	ID="250";Name=Vandal5,DNA/MuDR
Chr1	Repeat_Masker	TE	8791596	8792391	.	.	.	ID="251";Name=Vandal4,DNA/MuDR
Chr1	Repeat_Masker	TE	8792450	8793537	.	.	.	ID="252";Name=Vandal5,DNA/MuDR
Chr1	Repeat_Masker	TE	8793538	8794372	.	.	.	ID="253";Name=Vandal4,DNA/MuDR
Chr1	Repeat_Masker	TE	8794373	8794572	.	.	.	ID="254";Name=Vandal5A,DNA/MuDR
Chr1	Repeat_Masker	TE	8794431	8797988	.	.	.	ID="255";Name=Vandal5,DNA/MuDR
Chr1	Repeat_Masker	TE	8797990	8798160	.	.	.	ID="256";Name=Vandal5A,DNA/MuDR
Chr1	Repeat_Masker	TE	8801079	8801182	.	.	.	ID="257";Name=TAT1_ATH,LTR/Gypsy
Chr1	Repeat_Masker	TE	8801443	8801492	.	.	.	ID="258";Name=TAT1_ATH,LTR/Gypsy
Chr1	Repeat_Masker	TE	8801679	8801764	.	.	.	ID="259";Name=Atlantys3,LTR/Gypsy
Chr1	Repeat_Masker	TE	8801943	8801980	.	.	.	ID="260";Name=Vandal6,DNA/MuDR
Chr1	Repeat_Masker	TE	8815457	8815560	.	.	.	ID="261";Name=TAT1_ATH,LTR/Gypsy
Chr1	Repeat_Masker	TE	8815821	8815870	.	.	.	ID="262";Name=TAT1_ATH,LTR/Gypsy
Chr1	Repeat_Masker	TE	8816057	8816142	.	.	.	ID="263";Name=Atlantys3,LTR/Gypsy
Chr1	Repeat_Masker	TE	8816321	8816358	.	.	.	ID="264";Name=Vandal6,DNA/MuDR
Chr1	Repeat_Masker	TE	8829835	8829938	.	.	.	ID="265";Name=TAT1_ATH,LTR/Gypsy
Chr1	Repeat_Masker	TE	8830199	8830248	.	.	.	ID="266";Name=TAT1_ATH,LTR/Gypsy
Chr1	Repeat_Masker	TE	8830435	8830520	.	.	.	ID="267";Name=Atlantys3,LTR/Gypsy
Chr1	Repeat_Masker	TE	8830699	8830736	.	.	.	ID="268";Name=Vandal6,DNA/MuDR
Chr1	Repeat_Masker	TE	8839770	8839820	.	.	.	ID="269";Name=ATHAT9,DNA/hAT-Ac
Chr1	Repeat_Masker	TE	8869580	8869748	.	.	.	ID="270";Name=Vandal22,DNA/MuDR
Chr1	Repeat_Masker	TE	8870585	8870711	.	.	.	ID="271";Name=Vandal22,DNA/MuDR
Chr1	Repeat_Masker	TE	8919856	8920080	.	.	.	ID="272";Name=ATCopia34,LTR/Copia
Chr1	Repeat_Masker	TE	8927605	8932503	.	.	.	ID="273";Name=ATLINE1_11,LINE/L1
Chr1	Repeat_Masker	TE	9001457	9001717	.	.	.	ID="274";Name=ATCopia54,LTR/Copia
Chr1	Repeat_Masker	TE	9004836	9015724	.	.	.	ID="275";Name=Vandal2,DNA/MuDR
Chr1	Repeat_Masker	TE	9067644	9067728	.	.	.	ID="276";Name=ATCopia24,LTR/Copia
Chr1	Repeat_Masker	TE	9126235	9126336	.	.	.	ID="277";Name=ATENSPM12,DNA/En-Spm
Chr1	Repeat_Masker	TE	9146184	9146245	.	.	.	ID="278";Name=ATLINE1A,LINE/L1
Chr1	Repeat_Masker	TE	9146302	9146821	.	.	.	ID="279";Name=ArnoldY1,DNA/MuDR
Chr1	Repeat_Masker	TE	9154729	9154941	.	.	.	ID="280";Name=ATTIRX1B,DNA
Chr1	Repeat_Masker	TE	9175328	9176100	.	.	.	ID="281";Name=Harbinger,DNA/PIF-Harbinger
Chr1	Repeat_Masker	TE	9177489	9177765	.	.	.	ID="282";Name=Harbinger,DNA/PIF-Harbinger
Chr1	Repeat_Masker	TE	9178529	9178582	.	.	.	ID="283";Name=ATCopia24,LTR/Copia
Chr1	Repeat_Masker	TE	9187606	9188623	.	.	.	ID="284";Name=ATMUN1,DNA/MuDR
Chr1	Repeat_Masker	TE	9205730	9205798	.	.	.	ID="285";Name=SIMPLEHAT1,DNA/hAT
Chr1	Repeat_Masker	TE	9235927	9237091	.	.	.	ID="286";Name=ArnoldY2,DNA/MuDR
Chr1	Repeat_Masker	TE	9304766	9305837	.	.	.	ID="287";Name=ATLINE1A,LINE/L1
Chr1	Repeat_Masker	TE	9305918	9306155	.	.	.	ID="288";Name=DT1,DNA/TcMar-Stowaway
Chr1	Repeat_Masker	TE	9311462	9311588	.	.	.	ID="289";Name=ATLINE1_11,LINE/L1
Chr1	Repeat_Masker	TE	9353785	9354267	.	.	.	ID="290";Name=ATLINE1_2,LINE/L1
Chr1	Repeat_Masker	TE	9368349	9373308	.	.	.	ID="291";Name=ATCopia16,LTR/Copia
Chr1	Repeat_Masker	TE	9379223	9379284	.	.	.	ID="292";Name=ATHATN8,DNA/hAT
Chr1	Repeat_Masker	TE	9385968	9386030	.	.	.	ID="293";Name=TAG3N1,DNA/hAT-Tag1
Chr1	Repeat_Masker	TE	9422396	9422477	.	.	.	ID="294";Name=ATREP18,DNA
Chr1	Repeat_Masker	TE	9428798	9428898	.	.	.	ID="295";Name=Athila7,LTR/Gypsy
Chr1	Repeat_Masker	TE	9432183	9432422	.	.	.	ID="296";Name=ATTIRX1B,DNA
Chr1	Repeat_Masker	TE	9476002	9480634	.	.	.	ID="297";Name=ATCopia3,LTR/Copia
Chr1	Repeat_Masker	TE	9565441	9565772	.	.	.	ID="298";Name=ATHPOGON1,DNA/TcMar-Pogo
Chr1	Repeat_Masker	TE	9583020	9583486	.	.	.	ID="299";Name=ATLINEII,LINE/L1
Chr1	Repeat_Masker	TE	9586372	9587249	.	.	.	ID="300";Name=ArnoldY1,DNA/MuDR
Chr1	Repeat_Masker	TE	9629651	9629930	.	.	.	ID="301";Name=ArnoldY1,DNA/MuDR
Chr1	Repeat_Masker	TE	9676477	9691257	.	.	.	ID="302";Name=Vandal2,DNA/MuDR
Chr1	Repeat_Masker	TE	9706901	9707145	.	.	.	ID="303";Name=ATLINE1_9,LINE/L1
Chr1	Repeat_Masker	TE	9744959	9745492	.	.	.	ID="304";Name=Vandal4,DNA/MuDR
Chr1	Repeat_Masker	TE	9747391	9747715	.	.	.	ID="305";Name=Harbinger,DNA/PIF-Harbinger
Chr1	Repeat_Masker	TE	9761382	9761541	.	.	.	ID="306";Name=ATGP1,LTR/Gypsy
Chr1	Repeat_Masker	TE	9762613	9762737	.	.	.	ID="307";Name=AtSB4,SINE
Chr1	Repeat_Masker	TE	9883984	9884080	.	.	.	ID="308";Name=ATRAN,DNA?
Chr1	Repeat_Masker	TE	9902104	9902704	.	.	.	ID="309";Name=Athila4D,LTR/Gypsy
Chr1	Repeat_Masker	TE	9907902	9908870	.	.	.	ID="310";Name=ATCopia95,LTR/Copia
Chr1	Repeat_Masker	TE	9914255	9914716	.	.	.	ID="311";Name=ATTIR16T3A,DNA
Chr1	Repeat_Masker	TE	9915357	9915729	.	.	.	ID="312";Name=BRODYAGA1A,DNA/MuDR
Chr1	Repeat_Masker	TE	9916131	9916480	.	.	.	ID="313";Name=BRODYAGA1A,DNA/MuDR
Chr1	Repeat_Masker	TE	9928285	9928413	.	.	.	ID="314";Name=ATCopia54,LTR/Copia
Chr1	Repeat_Masker	TE	9928424	9931693	.	.	.	ID="315";Name=ATCopia35,LTR/Copia
Chr1	Repeat_Masker	TE	9931698	9931916	.	.	.	ID="316";Name=ATCopia54,LTR/Copia
Chr1	Repeat_Masker	TE	9939347	9939673	.	.	.	ID="317";Name=Harbinger,DNA/PIF-Harbinger
Chr1	Repeat_Masker	TE	10007530	10008064	.	.	.	ID="318";Name=ATLINE1_5,LINE/L1
Chr1	Repeat_Masker	TE	10008065	10008618	.	.	.	ID="319";Name=ATHPOGON3,DNA/TcMar-Pogo
Chr1	Repeat_Masker	TE	10008648	10008842	.	.	.	ID="320";Name=ATLINE1_5,LINE/L1
Chr1	Repeat_Masker	TE	10025735	10025845	.	.	.	ID="321";Name=LIMPET1,DNA/MuDR
Chr1	Repeat_Masker	TE	10050665	10050722	.	.	.	ID="322";Name=ATHPOGON1,DNA/TcMar-Pogo
Chr1	Repeat_Masker	TE	10050991	10051205	.	.	.	ID="323";Name=DT1,DNA/TcMar-Stowaway
Chr1	Repeat_Masker	TE	10060620	10060876	.	.	.	ID="324";Name=RP1_AT,DNA
Chr1	Repeat_Masker	TE	10114660	10115025	.	.	.	ID="325";Name=ATMUNX1,DNA/MuDR
Chr1	Repeat_Masker	TE	10123558	10124036	.	.	.	ID="326";Name=ATHPOGON1,DNA/TcMar-Pogo
Chr1	Repeat_Masker	TE	10144536	10145038	.	.	.	ID="327";Name=ATLINE1_7,LINE/L1
Chr1	Repeat_Masker	TE	10152773	10154690	.	.	.	ID="328";Name=Vandal1,DNA/MuDR
Chr1	Repeat_Masker	TE	10154683	10154844	.	.	.	ID="329";Name=Vandal1N1,DNA/MuDR
Chr1	Repeat_Masker	TE	10154943	10155086	.	.	.	ID="330";Name=Vandal2N1,DNA/MuDR
Chr1	Repeat_Masker	TE	10155201	10156790	.	.	.	ID="331";Name=Vandal1N1,DNA/MuDR
Chr1	Repeat_Masker	TE	10167602	10167775	.	.	.	ID="332";Name=ATGP1,LTR/Gypsy
Chr1	Repeat_Masker	TE	10206721	10207006	.	.	.	ID="333";Name=SIMPLEHAT2,DNA/hAT
Chr1	Repeat_Masker	TE	10221032	10221279	.	.	.	ID="334";Name=ATSINE2A,SINE?
Chr1	Repeat_Masker	TE	10275031	10275149	.	.	.	ID="335";Name=ATLINE1_5,LINE/L1
Chr1	Repeat_Masker	TE	10275977	10277727	.	.	.	ID="336";Name=ATLINE1_4,LINE/L1
Chr1	Repeat_Masker	TE	10314727	10315423	.	.	.	ID="337";Name=ATHPOGON3,DNA/TcMar-Pogo
Chr1	Repeat_Masker	TE	10315444	10315728	.	.	.	ID="338";Name=ATCopia54,LTR/Copia
Chr1	Repeat_Masker	TE	10315867	10317520	.	.	.	ID="339";Name=ATCopia35,LTR/Copia
Chr1	Repeat_Masker	TE	10317521	10317758	.	.	.	ID="340";Name=ATCopia54,LTR/Copia
Chr1	Repeat_Masker	TE	10334918	10334990	.	.	.	ID="341";Name=ATLINEII,LINE/L1
Chr1	Repeat_Masker	TE	10347111	10347610	.	.	.	ID="342";Name=Vandal5,DNA/MuDR
Chr1	Repeat_Masker	TE	10347599	10348526	.	.	.	ID="343";Name=Vandal5A,DNA/MuDR
Chr1	Repeat_Masker	TE	10348567	10348768	.	.	.	ID="344";Name=Vandal4,DNA/MuDR
Chr1	Repeat_Masker	TE	10349202	10349353	.	.	.	ID="345";Name=Vandal5,DNA/MuDR
Chr1	Repeat_Masker	TE	10357355	10363356	.	.	.	ID="346";Name=TA11,LINE/L1
Chr1	Repeat_Masker	TE	10421310	10421719	.	.	.	ID="347";Name=ATLINE1_2,LINE/L1
Chr1	Repeat_Masker	TE	10456764	10456838	.	.	.	ID="348";Name=Vandal20,DNA/MuDR
Chr1	Repeat_Masker	TE	10490364	10491072	.	.	.	ID="349";Name=ATHPOGON3,DNA/TcMar-Pogo
Chr1	Repeat_Masker	TE	10497557	10497848	.	.	.	ID="350";Name=ATREP16,DNA/MuDR
Chr1	Repeat_Masker	TE	10506501	10507368	.	.	.	ID="351";Name=BOMZH2,DNA/MuDR
Chr1	Repeat_Masker	TE	10522439	10522865	.	.	.	ID="352";Name=ATCopia13,LTR/Copia
Chr1	Repeat_Masker	TE	10531856	10534881	.	.	.	ID="353";Name=ATLINE1_10,LINE/L1
Chr1	Repeat_Masker	TE	10554497	10555010	.	.	.	ID="354";Name=ATHPOGON1,DNA/TcMar-Pogo
Chr1	Repeat_Masker	TE	10570147	10570415	.	.	.	ID="355";Name=ATLINE1_5,LINE/L1
Chr1	Repeat_Masker	TE	10602557	10604986	.	.	.	ID="356";Name=ATENSPM10,DNA/En-Spm
Chr1	Repeat_Masker	TE	10610685	10613008	.	.	.	ID="357";Name=ATCopia26,LTR/Copia
Chr1	Repeat_Masker	TE	10613286	10614027	.	.	.	ID="358";Name=ATCopia83,LTR/Copia
Chr1	Repeat_Masker	TE	10624547	10624622	.	.	.	ID="359";Name=Vandal16,DNA/MuDR
Chr1	Repeat_Masker	TE	10646088	10646255	.	.	.	ID="360";Name=ATHAT3,DNA/hAT-Ac
Chr1	Repeat_Masker	TE	10654422	10654565	.	.	.	ID="361";Name=ATLINE1A,LINE/L1
Chr1	Repeat_Masker	TE	10675534	10675815	.	.	.	ID="362";Name=ATCopia62,LTR/Copia
Chr1	Repeat_Masker	TE	10696715	10701584	.	.	.	ID="363";Name=ATCopia73,LTR/Copia
Chr1	Repeat_Masker	TE	10702648	10702938	.	.	.	ID="364";Name=ATLINE1_6,LINE/L1
Chr1	Repeat_Masker	TE	10723463	10725219	.	.	.	ID="365";Name=ATLINEII,LINE/L1
Chr1	Repeat_Masker	TE	10730266	10730308	.	.	.	ID="366";Name=ATGP3B,LTR/Gypsy
Chr1	Repeat_Masker	TE	10778764	10778958	.	.	.	ID="367";Name=BRODYAGA1A,DNA/MuDR
Chr1	Repeat_Masker	TE	10802426	10803341	.	.	.	ID="368";Name=AT9NMU1,DNA/MuDR
Chr1	Repeat_Masker	TE	10804071	10804134	.	.	.	ID="369";Name=ATHPOGO,DNA/TcMar-Pogo
Chr1	Repeat_Masker	TE	10840797	10840941	.	.	.	ID="370";Name=ATHATN6,DNA/hAT-Ac
Chr1	Repeat_Masker	TE	10851290	10851466	.	.	.	ID="371";Name=ATTIRTA1,DNA/TcMar-Stowaway
Chr1	Repeat_Masker	TE	10914999	10915973	.	.	.	ID="372";Name=SIMPLEHAT1,DNA/hAT
Chr1	Repeat_Masker	TE	10915976	10916156	.	.	.	ID="373";Name=ATCopia15,LTR/Copia
Chr1	Repeat_Masker	TE	10922413	10923823	.	.	.	ID="374";Name=SIMPLEGUY1,DNA/PIF-Harbinger
Chr1	Repeat_Masker	TE	10924689	10924880	.	.	.	ID="375";Name=RP1_AT,DNA
Chr1	Repeat_Masker	TE	10929280	10929426	.	.	.	ID="376";Name=ATHPOGON1,DNA/TcMar-Pogo
Chr1	Repeat_Masker	TE	10931475	10931840	.	.	.	ID="377";Name=ATHPOGON1,DNA/TcMar-Pogo
Chr1	Repeat_Masker	TE	10932160	10932679	.	.	.	ID="378";Name=TNAT1A,DNA
Chr1	Repeat_Masker	TE	10966963	10967864	.	.	.	ID="379";Name=Sadhu1-2,SINE
Chr1	Repeat_Masker	TE	10982124	10983613	.	.	.	ID="380";Name=ATGP1,LTR/Gypsy
Chr1	Repeat_Masker	TE	11005545	11005663	.	.	.	ID="381";Name=TNAT1A,DNA
Chr1	Repeat_Masker	TE	11005835	11006294	.	.	.	ID="382";Name=ATTIR16T3A,DNA
Chr1	Repeat_Masker	TE	11006515	11006661	.	.	.	ID="383";Name=AtSB4,SINE
Chr1	Repeat_Masker	TE	11016011	11016462	.	.	.	ID="384";Name=ATTIR16T3A,DNA
Chr1	Repeat_Masker	TE	11019475	11019999	.	.	.	ID="385";Name=ATHPOGON1,DNA/TcMar-Pogo
Chr1	Repeat_Masker	TE	11024469	11024504	.	.	.	ID="386";Name=Vandal6,DNA/MuDR
Chr1	Repeat_Masker	TE	11027751	11027876	.	.	.	ID="387";Name=ATHPOGON1,DNA/TcMar-Pogo
Chr1	Repeat_Masker	TE	11027891	11027963	.	.	.	ID="388";Name=ATHPOGO,DNA/TcMar-Pogo
Chr1	Repeat_Masker	TE	11032989	11033044	.	.	.	ID="389";Name=ATLINE1_3A,LINE/L1
Chr1	Repeat_Masker	TE	11048186	11048457	.	.	.	ID="390";Name=ATLINE1_3A,LINE/L1
Chr1	Repeat_Masker	TE	11048698	11051463	.	.	.	ID="391";Name=Vandal2N1,DNA/MuDR
Chr1	Repeat_Masker	TE	11064456	11067139	.	.	.	ID="392";Name=ATLINEII,LINE/L1
Chr1	Repeat_Masker	TE	11090548	11090638	.	.	.	ID="393";Name=ATLINE1_3A,LINE/L1
Chr1	Repeat_Masker	TE	11093758	11093901	.	.	.	ID="394";Name=ATHPOGON2,DNA/TcMar-Pogo
Chr1	Repeat_Masker	TE	11093902	11093997	.	.	.	ID="395";Name=ATHPOGON3,DNA/TcMar-Pogo
Chr1	Repeat_Masker	TE	11096901	11100474	.	.	.	ID="396";Name=ATLINE1_11,LINE/L1
Chr1	Repeat_Masker	TE	11103434	11103586	.	.	.	ID="397";Name=ATHAT1,DNA/hAT-Ac
Chr1	Repeat_Masker	TE	11111766	11112103	.	.	.	ID="398";Name=ATLINE1_3A,LINE/L1
Chr1	Repeat_Masker	TE	11120306	11120431	.	.	.	ID="399";Name=Vandal5,DNA/MuDR
Chr1	Repeat_Masker	TE	11120581	11120890	.	.	.	ID="400";Name=Vandal20,DNA/MuDR
Chr1	Repeat_Masker	TE	11125702	11126357	.	.	.	ID="401";Name=ATHPOGON2,DNA/TcMar-Pogo
Chr1	Repeat_Masker	TE	11126991	11127153	.	.	.	ID="402";Name=Vandal20,DNA/MuDR
Chr1	Repeat_Masker	TE	11129028	11129259	.	.	.	ID="403";Name=ATRAN,DNA?
Chr1	Repeat_Masker	TE	11130565	11130992	.	.	.	ID="404";Name=TAG2,DNA/hAT-Ac
Chr1	Repeat_Masker	TE	11132699	11132857	.	.	.	ID="405";Name=AtSB4,SINE
Chr1	Repeat_Masker	TE	11148091	11152835	.	.	.	ID="406";Name=Copia-2_AT,LTR/Copia
Chr1	Repeat_Masker	TE	11153213	11153341	.	.	.	ID="407";Name=ATMUNX1,DNA/MuDR
Chr1	Repeat_Masker	TE	11170817	11171056	.	.	.	ID="408";Name=ATIS112A,DNA/PIF-Harbinger
Chr1	Repeat_Masker	TE	11171338	11171414	.	.	.	ID="409";Name=ATIS112A,DNA/PIF-Harbinger
Chr1	Repeat_Masker	TE	11178296	11178884	.	.	.	ID="410";Name=ATCopia50,LTR/Copia
Chr1	Repeat_Masker	TE	11207300	11207574	.	.	.	ID="411";Name=DT1,DNA/TcMar-Stowaway
Chr1	Repeat_Masker	TE	11211677	11211904	.	.	.	ID="412";Name=Sadhu1-1,SINE
Chr1	Repeat_Masker	TE	11239012	11239239	.	.	.	ID="413";Name=ATCopia88,LTR/Copia
Chr1	Repeat_Masker	TE	11241616	11241766	.	.	.	ID="414";Name=BRODYAGA2,DNA/MuDR
Chr1	Repeat_Masker	TE	11241767	11242043	.	.	.	ID="415";Name=ATDNAI27T9A,DNA/MuDR
Chr1	Repeat_Masker	TE	11255637	11255717	.	.	.	ID="416";Name=ATCopia44,LTR/Copia
Chr1	Repeat_Masker	TE	11283202	11283386	.	.	.	ID="417";Name=TNAT1A,DNA
Chr1	Repeat_Masker	TE	11283950	11284088	.	.	.	ID="418";Name=TNAT1A,DNA
Chr1	Repeat_Masker	TE	11284141	11284523	.	.	.	ID="419";Name=ATTIR16T3A,DNA
Chr1	Repeat_Masker	TE	11286654	11287669	.	.	.	ID="420";Name=SIMPLEHAT2,DNA/hAT
Chr1	Repeat_Masker	TE	11301582	11301703	.	.	.	ID="421";Name=ATMUNX1,DNA/MuDR
Chr1	Repeat_Masker	TE	11302262	11310307	.	.	.	ID="422";Name=ATENSPM3,DNA/En-Spm
Chr1	Repeat_Masker	TE	11315041	11315199	.	.	.	ID="423";Name=TAG2,DNA/hAT-Ac
Chr1	Repeat_Masker	TE	11315966	11316663	.	.	.	ID="424";Name=TAG2,DNA/hAT-Ac
Chr1	Repeat_Masker	TE	11325972	11326082	.	.	.	ID="425";Name=CASTOR,LTR/Copia
Chr1	Repeat_Masker	TE	11342967	11343281	.	.	.	ID="426";Name=ATHPOGON2,DNA/TcMar-Pogo
Chr1	Repeat_Masker	TE	11422071	11422450	.	.	.	ID="427";Name=ATTIRX1C,DNA
Chr1	Repeat_Masker	TE	11427731	11428382	.	.	.	ID="428";Name=SIMPLEHAT2,DNA/hAT
Chr1	Repeat_Masker	TE	11454164	11454201	.	.	.	ID="429";Name=Vandal6,DNA/MuDR
Chr1	Repeat_Masker	TE	11454384	11454469	.	.	.	ID="430";Name=Atlantys3,LTR/Gypsy
Chr1	Repeat_Masker	TE	11454431	11454474	.	.	.	ID="431";Name=Vandal6,DNA/MuDR
Chr1	Repeat_Masker	TE	11454666	11454874	.	.	.	ID="432";Name=TAT1_ATH,LTR/Gypsy
Chr1	Repeat_Masker	TE	11455807	11456093	.	.	.	ID="433";Name=ATTIR16T3A,DNA
Chr1	Repeat_Masker	TE	11474999	11475088	.	.	.	ID="434";Name=ATCopia26,LTR/Copia
Chr1	Repeat_Masker	TE	11479601	11479728	.	.	.	ID="435";Name=ATCOPIN,LTR
Chr1	Repeat_Masker	TE	11491504	11491616	.	.	.	ID="436";Name=ATHPOGON1,DNA/TcMar-Pogo
Chr1	Repeat_Masker	TE	11492833	11493647	.	.	.	ID="437";Name=ATCOPIN,LTR
Chr1	Repeat_Masker	TE	11496646	11497104	.	.	.	ID="438";Name=ATTIR16T3A,DNA
Chr1	Repeat_Masker	TE	11504311	11504798	.	.	.	ID="439";Name=Atlantys2,LTR/Gypsy
Chr1	Repeat_Masker	TE	11505152	11507803	.	.	.	ID="440";Name=Atlantys2,LTR/Gypsy
Chr1	Repeat_Masker	TE	11516080	11516131	.	.	.	ID="441";Name=AtSB4,SINE
Chr1	Repeat_Masker	TE	11517903	11521200	.	.	.	ID="442";Name=Atlantys2,LTR/Gypsy
Chr1	Repeat_Masker	TE	11527221	11527595	.	.	.	ID="443";Name=SIMPLEHAT2,DNA/hAT
Chr1	Repeat_Masker	TE	11536999	11537086	.	.	.	ID="444";Name=ATRAN,DNA?
Chr1	Repeat_Masker	TE	11537286	11537382	.	.	.	ID="445";Name=ATCopia47,LTR/Copia
Chr1	Repeat_Masker	TE	11578083	11578172	.	.	.	ID="446";Name=ATHATN1,DNA/hAT-Ac
Chr1	Repeat_Masker	TE	11578179	11578290	.	.	.	ID="447";Name=Atlantys3,LTR/Gypsy
Chr1	Repeat_Masker	TE	11580604	11581114	.	.	.	ID="448";Name=Atlantys3,LTR/Gypsy
Chr1	Repeat_Masker	TE	11596772	11596855	.	.	.	ID="449";Name=TSCL,LINE?
Chr1	Repeat_Masker	TE	11597334	11597553	.	.	.	ID="450";Name=ATTIRTA1,DNA/TcMar-Stowaway
Chr1	Repeat_Masker	TE	11634591	11634666	.	.	.	ID="451";Name=ATCopia87,LTR/Copia
Chr1	Repeat_Masker	TE	11641972	11642095	.	.	.	ID="452";Name=ATTIR16T3A,DNA
Chr1	Repeat_Masker	TE	11643093	11643291	.	.	.	ID="453";Name=ATHATN3,DNA/hAT-Ac
Chr1	Repeat_Masker	TE	11656334	11656851	.	.	.	ID="454";Name=ATHPOGON1,DNA/TcMar-Pogo
Chr1	Repeat_Masker	TE	11660689	11660883	.	.	.	ID="455";Name=ATTIRX1B,DNA
Chr1	Repeat_Masker	TE	11688907	11688966	.	.	.	ID="456";Name=ATLINE1_3A,LINE/L1
Chr1	Repeat_Masker	TE	11692380	11692505	.	.	.	ID="457";Name=ATGP3B,LTR/Gypsy
Chr1	Repeat_Masker	TE	11692914	11693039	.	.	.	ID="458";Name=ATGP3B,LTR/Gypsy
Chr1	Repeat_Masker	TE	11693349	11693674	.	.	.	ID="459";Name=ATGP3,LTR/Gypsy
Chr1	Repeat_Masker	TE	11703841	11704263	.	.	.	ID="460";Name=Vandal3,DNA/MuDR
Chr1	Repeat_Masker	TE	11704564	11705001	.	.	.	ID="461";Name=Vandal3,DNA/MuDR
Chr1	Repeat_Masker	TE	11710601	11710760	.	.	.	ID="462";Name=Vandal22,DNA/MuDR
Chr1	Repeat_Masker	TE	11711770	11711872	.	.	.	ID="463";Name=Vandal22,DNA/MuDR
Chr1	Repeat_Masker	TE	11733140	11733388	.	.	.	ID="464";Name=ATLINE1_10A,LINE/L1
Chr1	Repeat_Masker	TE	11733562	11733805	.	.	.	ID="465";Name=Sadhu10-1,SINE
Chr1	Repeat_Masker	TE	11752284	11755076	.	.	.	ID="466";Name=Vandal2N1,DNA/MuDR
Chr1	Repeat_Masker	TE	11764819	11765025	.	.	.	ID="467";Name=ATTIRX1A,DNA
Chr1	Repeat_Masker	TE	11789452	11794077	.	.	.	ID="468";Name=ATCopia31,LTR/Copia
Chr1	Repeat_Masker	TE	11817658	11818740	.	.	.	ID="469";Name=SIMPLEHAT1,DNA/hAT
Chr1	Repeat_Masker	TE	11832040	11832124	.	.	.	ID="470";Name=ATRAN,DNA?
Chr1	Repeat_Masker	TE	11834650	11835153	.	.	.	ID="471";Name=Vandal5,DNA/MuDR
Chr1	Repeat_Masker	TE	11835138	11836065	.	.	.	ID="472";Name=Vandal5A,DNA/MuDR
Chr1	Repeat_Masker	TE	11836106	11836307	.	.	.	ID="473";Name=Vandal4,DNA/MuDR
Chr1	Repeat_Masker	TE	11836741	11836892	.	.	.	ID="474";Name=Vandal5,DNA/MuDR
Chr1	Repeat_Masker	TE	11859574	11860046	.	.	.	ID="475";Name=ATHATN1,DNA/hAT-Ac
Chr1	Repeat_Masker	TE	11861677	11861876	.	.	.	ID="476";Name=ATCopia95,LTR/Copia
Chr1	Repeat_Masker	TE	11910223	11910379	.	.	.	ID="477";Name=AtSB4,SINE
Chr1	Repeat_Masker	TE	11911004	11911473	.	.	.	ID="478";Name=ATHATN3,DNA/hAT-Ac
Chr1	Repeat_Masker	TE	11914830	11918453	.	.	.	ID="479";Name=ATLINEII,LINE/L1
Chr1	Repeat_Masker	TE	11918913	11919899	.	.	.	ID="480";Name=ATLINEII,LINE/L1
Chr1	Repeat_Masker	TE	11927039	11927176	.	.	.	ID="481";Name=ATCopia56,LTR/Copia
Chr1	Repeat_Masker	TE	11957941	11958234	.	.	.	ID="482";Name=ATLINE1_2,LINE/L1
Chr1	Repeat_Masker	TE	11958326	11959087	.	.	.	ID="483";Name=TNAT2A,DNA
Chr1	Repeat_Masker	TE	11960873	11961030	.	.	.	ID="484";Name=AtSB4,SINE
Chr1	Repeat_Masker	TE	11983050	11983424	.	.	.	ID="485";Name=ArnoldY2,DNA/MuDR
Chr1	Repeat_Masker	TE	11983355	11983434	.	.	.	ID="486";Name=Arnold1,DNA/MuDR
Chr1	Repeat_Masker	TE	12009493	12009832	.	.	.	ID="487";Name=ATMUNX1,DNA/MuDR
Chr1	Repeat_Masker	TE	12012507	12013006	.	.	.	ID="488";Name=ATTIR16T3A,DNA
Chr1	Repeat_Masker	TE	12013702	12014334	.	.	.	ID="489";Name=ATHAT7,DNA/hAT-Ac
Chr1	Repeat_Masker	TE	12016041	12020186	.	.	.	ID="490";Name=ATENSPM1A,DNA/En-Spm
Chr1	Repeat_Masker	TE	12030534	12030891	.	.	.	ID="491";Name=ATLINE2,LINE/L1
Chr1	Repeat_Masker	TE	12031622	12033243	.	.	.	ID="492";Name=Athila5,LTR/Gypsy
Chr1	Repeat_Masker	TE	12040916	12041269	.	.	.	ID="493";Name=ATCOPIN,LTR
Chr1	Repeat_Masker	TE	12041784	12042408	.	.	.	ID="494";Name=ATLINEII,LINE/L1
Chr1	Repeat_Masker	TE	12044211	12044287	.	.	.	ID="495";Name=ATLINE1_3A,LINE/L1
Chr1	Repeat_Masker	TE	12076730	12076856	.	.	.	ID="496";Name=ATGP9B,LTR/Gypsy
Chr1	Repeat_Masker	TE	12080721	12080812	.	.	.	ID="497";Name=ATLINE1_2,LINE/L1
Chr1	Repeat_Masker	TE	12099169	12099367	.	.	.	ID="498";Name=ATCopia62,LTR/Copia
Chr1	Repeat_Masker	TE	12138865	12143211	.	.	.	ID="499";Name=ATMU12,DNA/MuDR
Chr1	Repeat_Masker	TE	12155312	12155753	.	.	.	ID="500";Name=ATHILA6C,LTR/Gypsy
Chr1	Repeat_Masker	TE	12156087	12156810	.	.	.	ID="501";Name=ATLINE1_7,LINE/L1
Chr1	Repeat_Masker	TE	12166281	12166577	.	.	.	ID="502";Name=ATLINE1_3A,LINE/L1
Chr1	Repeat_Masker	TE	12166868	12167019	.	.	.	ID="503";Name=ATGP8,LTR/Gypsy
Chr1	Repeat_Masker	TE	12167309	12167379	.	.	.	ID="504";Name=ATENSPM3,DNA/En-Spm
Chr1	Repeat_Masker	TE	12172517	12177219	.	.	.	ID="505";Name=ATENSPM10,DNA/En-Spm
Chr1	Repeat_Masker	TE	12184778	12185135	.	.	.	ID="506";Name=ATHATN1,DNA/hAT-Ac
Chr1	Repeat_Masker	TE	12219695	12220420	.	.	.	ID="507";Name=ATLINE1_11,LINE/L1
Chr1	Repeat_Masker	TE	12223303	12223417	.	.	.	ID="508";Name=ATHATN8,DNA/hAT
Chr1	Repeat_Masker	TE	12246693	12246805	.	.	.	ID="509";Name=Harbinger,DNA/PIF-Harbinger
Chr1	Repeat_Masker	TE	12249077	12249413	.	.	.	ID="510";Name=ATCOPIN,LTR
Chr1	Repeat_Masker	TE	12252002	12252349	.	.	.	ID="511";Name=ATMU9,DNA/MuDR
Chr1	Repeat_Masker	TE	12252788	12253031	.	.	.	ID="512";Name=ATCopia36,LTR/Copia
Chr1	Repeat_Masker	TE	12253098	12253454	.	.	.	ID="513";Name=ATCOPIN,LTR
Chr1	Repeat_Masker	TE	12255466	12255521	.	.	.	ID="514";Name=TNAT1A,DNA
Chr1	Repeat_Masker	TE	12257513	12257573	.	.	.	ID="515";Name=ATHPOGON1,DNA/TcMar-Pogo
Chr1	Repeat_Masker	TE	12257666	12257890	.	.	.	ID="516";Name=TNAT1A,DNA
Chr1	Repeat_Masker	TE	12263039	12263730	.	.	.	ID="517";Name=Harbinger,DNA/PIF-Harbinger
Chr1	Repeat_Masker	TE	12264066	12264315	.	.	.	ID="518";Name=SIMPLEGUY1,DNA/PIF-Harbinger
Chr1	Repeat_Masker	TE	12270220	12270780	.	.	.	ID="519";Name=ATHATN3A,DNA/hAT-Ac
Chr1	Repeat_Masker	TE	12273063	12276645	.	.	.	ID="520";Name=ATCopia35,LTR/Copia
Chr1	Repeat_Masker	TE	12277518	12277698	.	.	.	ID="521";Name=ATCOPIN,LTR
Chr1	Repeat_Masker	TE	12281845	12282139	.	.	.	ID="522";Name=ATCopia12,LTR/Copia
Chr1	Repeat_Masker	TE	12283141	12283268	.	.	.	ID="523";Name=Copia-1_AT,LTR/Copia
Chr1	Repeat_Masker	TE	12286573	12287597	.	.	.	ID="524";Name=Vandal18NA,DNA/MuDR
Chr1	Repeat_Masker	TE	12292197	12292397	.	.	.	ID="525";Name=Vandal17,DNA/MuDR
Chr1	Repeat_Masker	TE	12296920	12297035	.	.	.	ID="526";Name=Athila7A,LTR/Gypsy
Chr1	Repeat_Masker	TE	12297564	12298009	.	.	.	ID="527";Name=ATCOPIN,LTR
Chr1	Repeat_Masker	TE	12299183	12299623	.	.	.	ID="528";Name=ATCOPIN,LTR
Chr1	Repeat_Masker	TE	12302963	12303096	.	.	.	ID="529";Name=RP1_AT,DNA
Chr1	Repeat_Masker	TE	12319200	12319498	.	.	.	ID="530";Name=ATHATN5,DNA/hAT-Ac
Chr1	Repeat_Masker	TE	12324794	12324974	.	.	.	ID="531";Name=ATHPOGON2,DNA/TcMar-Pogo
Chr1	Repeat_Masker	TE	12325312	12325398	.	.	.	ID="532";Name=ATHPOGON3,DNA/TcMar-Pogo
Chr1	Repeat_Masker	TE	12346870	12347081	.	.	.	ID="533";Name=ATMU7,DNA/MuDR
Chr1	Repeat_Masker	TE	12371979	12372290	.	.	.	ID="534";Name=ATCOPIN,LTR
Chr1	Repeat_Masker	TE	12373458	12374091	.	.	.	ID="535";Name=ATHATN2,DNA/hAT-Ac
Chr1	Repeat_Masker	TE	12380640	12380803	.	.	.	ID="536";Name=ATHAT10,DNA/hAT-Ac
Chr1	Repeat_Masker	TE	12380992	12381189	.	.	.	ID="537";Name=ATHATN10,DNA/hAT
Chr1	Repeat_Masker	TE	12387891	12388071	.	.	.	ID="538";Name=SIMPLEGUY1,DNA/PIF-Harbinger
Chr1	Repeat_Masker	TE	12387998	12388110	.	.	.	ID="539";Name=SIMPLEHAT1,DNA/hAT
Chr1	Repeat_Masker	TE	12389721	12389930	.	.	.	ID="540";Name=ATLINE1_1,LINE/L1
Chr1	Repeat_Masker	TE	12391347	12391694	.	.	.	ID="541";Name=ATRAN,DNA?
Chr1	Repeat_Masker	TE	12403249	12403545	.	.	.	ID="542";Name=TAT1_ATH,LTR/Gypsy
Chr1	Repeat_Masker	TE	12403557	12404149	.	.	.	ID="543";Name=Atlantys2,LTR/Gypsy
Chr1	Repeat_Masker	TE	12404292	12404876	.	.	.	ID="544";Name=TAT1_ATH,LTR/Gypsy
Chr1	Repeat_Masker	TE	12405338	12405918	.	.	.	ID="545";Name=TAT1_ATH,LTR/Gypsy
Chr1	Repeat_Masker	TE	12406711	12410000	.	.	.	ID="546";Name=ATCopia60,LTR/Copia
Chr1	Repeat_Masker	TE	12410001	12410575	.	.	.	ID="547";Name=ATCopia57,LTR/Copia
Chr1	Repeat_Masker	TE	12411805	12412091	.	.	.	ID="548";Name=ATCopia57,LTR/Copia
Chr1	Repeat_Masker	TE	12412558	12412694	.	.	.	ID="549";Name=ATCopia57,LTR/Copia
Chr1	Repeat_Masker	TE	12412860	12413614	.	.	.	ID="550";Name=ATCOPI1,LTR/Copia
Chr1	Repeat_Masker	TE	12413768	12415377	.	.	.	ID="551";Name=ATCopia21,LTR/Copia
Chr1	Repeat_Masker	TE	12422976	12423033	.	.	.	ID="552";Name=ATRAN,DNA?
Chr1	Repeat_Masker	TE	12439747	12439985	.	.	.	ID="553";Name=DT1,DNA/TcMar-Stowaway
Chr1	Repeat_Masker	TE	12439996	12440063	.	.	.	ID="554";Name=ATHPOGON3,DNA/TcMar-Pogo
Chr1	Repeat_Masker	TE	12440144	12440179	.	.	.	ID="555";Name=ArnoldY1,DNA/MuDR
Chr1	Repeat_Masker	TE	12466938	12467807	.	.	.	ID="556";Name=ATLINE1_10A,LINE/L1
Chr1	Repeat_Masker	TE	12467835	12468298	.	.	.	ID="557";Name=ATCOPIN,LTR
Chr1	Repeat_Masker	TE	12468670	12468718	.	.	.	ID="558";Name=ATCopia13,LTR/Copia
Chr1	Repeat_Masker	TE	12470396	12471138	.	.	.	ID="559";Name=TAG2,DNA/hAT-Ac
Chr1	Repeat_Masker	TE	12475320	12475670	.	.	.	ID="560";Name=ATMUNX1,DNA/MuDR
Chr1	Repeat_Masker	TE	12476908	12477462	.	.	.	ID="561";Name=ATDNA2T9A,DNA/MuDR
Chr1	Repeat_Masker	TE	12477990	12478099	.	.	.	ID="562";Name=ATDNA2T9B,DNA/MuDR
Chr1	Repeat_Masker	TE	12481427	12481632	.	.	.	ID="563";Name=DT1,DNA/TcMar-Stowaway
Chr1	Repeat_Masker	TE	12483094	12483553	.	.	.	ID="564";Name=ATLINE1_2,LINE/L1
Chr1	Repeat_Masker	TE	12500396	12500915	.	.	.	ID="565";Name=ATHPOGON1,DNA/TcMar-Pogo
Chr1	Repeat_Masker	TE	12500920	12501176	.	.	.	ID="566";Name=DT1,DNA/TcMar-Stowaway
Chr1	Repeat_Masker	TE	12502863	12503069	.	.	.	ID="567";Name=ATTIRTA1,DNA/TcMar-Stowaway
Chr1	Repeat_Masker	TE	12513247	12513819	.	.	.	ID="568";Name=Athila4,LTR/Gypsy
Chr1	Repeat_Masker	TE	12514650	12514799	.	.	.	ID="569";Name=ATGP8,LTR/Gypsy
Chr1	Repeat_Masker	TE	12518067	12518122	.	.	.	ID="570";Name=ATLINE1_3A,LINE/L1
Chr1	Repeat_Masker	TE	12524171	12524219	.	.	.	ID="571";Name=Vandal10,DNA/MuDR
Chr1	Repeat_Masker	TE	12524947	12525074	.	.	.	ID="572";Name=ATLINE1_5,LINE/L1
Chr1	Repeat_Masker	TE	12525119	12525400	.	.	.	ID="573";Name=AtSB3,SINE
Chr1	Repeat_Masker	TE	12526507	12526756	.	.	.	ID="574";Name=ATMUNX1,DNA/MuDR
Chr1	Repeat_Masker	TE	12530221	12530363	.	.	.	ID="575";Name=AtSB4,SINE
Chr1	Repeat_Masker	TE	12548074	12548355	.	.	.	ID="576";Name=ATHATN7,DNA/hAT-Ac
Chr1	Repeat_Masker	TE	12554792	12555313	.	.	.	ID="577";Name=SIMPLEHAT2,DNA/hAT
Chr1	Repeat_Masker	TE	12565293	12565662	.	.	.	ID="578";Name=TAG3N1,DNA/hAT-Tag1
Chr1	Repeat_Masker	TE	12565663	12565951	.	.	.	ID="579";Name=ATDNAI27T9A,DNA/MuDR
Chr1	Repeat_Masker	TE	12566243	12568277	.	.	.	ID="580";Name=ATGP2N,LTR/Gypsy
Chr1	Repeat_Masker	TE	12568438	12568467	.	.	.	ID="581";Name=LIMPET1,DNA/MuDR
Chr1	Repeat_Masker	TE	12569339	12569585	.	.	.	ID="582";Name=LIMPET1,DNA/MuDR
Chr1	Repeat_Masker	TE	12569586	12572712	.	.	.	ID="583";Name=ATGP2,LTR/Gypsy
Chr1	Repeat_Masker	TE	12572713	12572963	.	.	.	ID="584";Name=LIMPET1,DNA/MuDR
Chr1	Repeat_Masker	TE	12573052	12573107	.	.	.	ID="585";Name=ATDNA1T9A,DNA/MuDR
Chr1	Repeat_Masker	TE	12573376	12573529	.	.	.	ID="586";Name=ATDNAI26T9,DNA/MuDR
Chr1	Repeat_Masker	TE	12574602	12574891	.	.	.	ID="587";Name=TAG1,DNA/hAT-Tag1
Chr1	Repeat_Masker	TE	12576213	12576510	.	.	.	ID="588";Name=ATCOPIN,LTR
Chr1	Repeat_Masker	TE	12592611	12592835	.	.	.	ID="589";Name=ATDNAI27T9C,DNA/MuDR
Chr1	Repeat_Masker	TE	12592985	12593262	.	.	.	ID="590";Name=LIMPET1,DNA/MuDR
Chr1	Repeat_Masker	TE	12593488	12593598	.	.	.	ID="591";Name=ATDNA1T9A,DNA/MuDR
Chr1	Repeat_Masker	TE	12601918	12602021	.	.	.	ID="592";Name=ATHAT10,DNA/hAT-Ac
Chr1	Repeat_Masker	TE	12601983	12602066	.	.	.	ID="593";Name=ATHATN10,DNA/hAT
Chr1	Repeat_Masker	TE	12603536	12603905	.	.	.	ID="594";Name=ATMUN1,DNA/MuDR
Chr1	Repeat_Masker	TE	12610791	12611042	.	.	.	ID="595";Name=BRODYAGA1A,DNA/MuDR
Chr1	Repeat_Masker	TE	12611143	12611364	.	.	.	ID="596";Name=ATRAN,DNA?
Chr1	Repeat_Masker	TE	12612966	12613280	.	.	.	ID="597";Name=ATLINE1_3A,LINE/L1
Chr1	Repeat_Masker	TE	12614210	12614306	.	.	.	ID="598";Name=ATRAN,DNA?
Chr1	Repeat_Masker	TE	12614602	12615125	.	.	.	ID="599";Name=TNAT2A,DNA
Chr1	Repeat_Masker	TE	12621204	12621646	.	.	.	ID="600";Name=ATHPOGON1,DNA/TcMar-Pogo
Chr1	Repeat_Masker	TE	12622410	12622537	.	.	.	ID="601";Name=ATCopia85,LTR/Copia
Chr1	Repeat_Masker	TE	12625229	12625524	.	.	.	ID="602";Name=ATLINE1_3A,LINE/L1
Chr1	Repeat_Masker	TE	12626457	12630547	.	.	.	ID="603";Name=ATENSPM1,DNA/En-Spm
Chr1	Repeat_Masker	TE	12630905	12631022	.	.	.	ID="604";Name=ATIS112A,DNA/PIF-Harbinger
Chr1	Repeat_Masker	TE	12638701	12638772	.	.	.	ID="605";Name=ATENSPM3,DNA/En-Spm
Chr1	Repeat_Masker	TE	12640913	12642564	.	.	.	ID="606";Name=ATCopia72,LTR/Copia
Chr1	Repeat_Masker	TE	12645203	12645279	.	.	.	ID="607";Name=ATRAN,DNA?
Chr1	Repeat_Masker	TE	12646096	12646216	.	.	.	ID="608";Name=AtSB3,SINE
Chr1	Repeat_Masker	TE	12651410	12651911	.	.	.	ID="609";Name=ATHATN3A,DNA/hAT-Ac
Chr1	Repeat_Masker	TE	12653040	12653378	.	.	.	ID="610";Name=TSCL,LINE?
Chr1	Repeat_Masker	TE	12654742	12654778	.	.	.	ID="611";Name=ATLINE1A,LINE/L1
Chr1	Repeat_Masker	TE	12664515	12673969	.	.	.	ID="612";Name=Atlantys2,LTR/Gypsy
Chr1	Repeat_Masker	TE	12674460	12684931	.	.	.	ID="613";Name=Vandal16,DNA/MuDR
Chr1	Repeat_Masker	TE	12687998	12688044	.	.	.	ID="614";Name=ATLINE1A,LINE/L1
Chr1	Repeat_Masker	TE	12688765	12688951	.	.	.	ID="615";Name=ATLINE1A,LINE/L1
Chr1	Repeat_Masker	TE	12691393	12691535	.	.	.	ID="616";Name=Vandal13,DNA/MuDR
Chr1	Repeat_Masker	TE	12692287	12692503	.	.	.	ID="617";Name=Vandal13,DNA/MuDR
Chr1	Repeat_Masker	TE	12699869	12701299	.	.	.	ID="618";Name=ATENSPM2,DNA/En-Spm
Chr1	Repeat_Masker	TE	12710570	12710756	.	.	.	ID="619";Name=Athila7,LTR/Gypsy
Chr1	Repeat_Masker	TE	12730090	12730199	.	.	.	ID="620";Name=ATDNA1T9A,DNA/MuDR
Chr1	Repeat_Masker	TE	12730276	12730489	.	.	.	ID="621";Name=ATDNAI27T9A,DNA/MuDR
Chr1	Repeat_Masker	TE	12731055	12731169	.	.	.	ID="622";Name=Vandal5A,DNA/MuDR
Chr1	Repeat_Masker	TE	12731879	12732371	.	.	.	ID="623";Name=ATDNAI27T9B,DNA/MuDR
Chr1	Repeat_Masker	TE	12732946	12733336	.	.	.	ID="624";Name=ATDNAI27T9B,DNA/MuDR
Chr1	Repeat_Masker	TE	12733501	12734177	.	.	.	ID="625";Name=LIMPET1,DNA/MuDR
Chr1	Repeat_Masker	TE	12734378	12734552	.	.	.	ID="626";Name=ATDNAI27T9C,DNA/MuDR
Chr1	Repeat_Masker	TE	12738313	12739259	.	.	.	ID="627";Name=BRODYAGA1A,DNA/MuDR
Chr1	Repeat_Masker	TE	12739432	12740004	.	.	.	ID="628";Name=BRODYAGA1,DNA/MuDR
Chr1	Repeat_Masker	TE	12751263	12751390	.	.	.	ID="629";Name=ATLINE1_6,LINE/L1
Chr1	Repeat_Masker	TE	12751758	12752032	.	.	.	ID="630";Name=ATLINE1_6,LINE/L1
Chr1	Repeat_Masker	TE	12753506	12755059	.	.	.	ID="631";Name=ATCopia93,LTR/Copia
Chr1	Repeat_Masker	TE	12755466	12759983	.	.	.	ID="632";Name=ATCopia93,LTR/Copia
Chr1	Repeat_Masker	TE	12760390	12761574	.	.	.	ID="633";Name=ATDNAI27T9C,DNA/MuDR
Chr1	Repeat_Masker	TE	12813938	12816114	.	.	.	ID="634";Name=ROMANIAT5,LTR/Copia
Chr1	Repeat_Masker	TE	12816045	12816123	.	.	.	ID="635";Name=ATGP6,LTR/Gypsy
Chr1	Repeat_Masker	TE	12818273	12824321	.	.	.	ID="636";Name=Vandal5A,DNA/MuDR
Chr1	Repeat_Masker	TE	12824314	12826781	.	.	.	ID="637";Name=Vandal5,DNA/MuDR
Chr1	Repeat_Masker	TE	12826839	12828206	.	.	.	ID="638";Name=Vandal4,DNA/MuDR
Chr1	Repeat_Masker	TE	12827691	12830296	.	.	.	ID="639";Name=Vandal5,DNA/MuDR
Chr1	Repeat_Masker	TE	12830283	12832138	.	.	.	ID="640";Name=Vandal4,DNA/MuDR
Chr1	Repeat_Masker	TE	12832136	12839582	.	.	.	ID="641";Name=Vandal5,DNA/MuDR
Chr1	Repeat_Masker	TE	12840252	12841127	.	.	.	ID="642";Name=Sadhu2-1,SINE
Chr1	Repeat_Masker	TE	12841755	12841890	.	.	.	ID="643";Name=ATCopia57,LTR/Copia
Chr1	Repeat_Masker	TE	12842158	12845721	.	.	.	ID="644";Name=ATCopia36,LTR/Copia
Chr1	Repeat_Masker	TE	12845960	12846615	.	.	.	ID="645";Name=SIMPLEHAT2,DNA/hAT
Chr1	Repeat_Masker	TE	12847911	12847946	.	.	.	ID="646";Name=Athila4D,LTR/Gypsy
Chr1	Repeat_Masker	TE	12847941	12848646	.	.	.	ID="647";Name=Athila4,LTR/Gypsy
Chr1	Repeat_Masker	TE	12848647	12849618	.	.	.	ID="648";Name=Athila4C,LTR/Gypsy
Chr1	Repeat_Masker	TE	12856208	12856354	.	.	.	ID="649";Name=TA11,LINE/L1
Chr1	Repeat_Masker	TE	12856783	12862044	.	.	.	ID="650";Name=TA11,LINE/L1
Chr1	Repeat_Masker	TE	12870148	12870277	.	.	.	ID="651";Name=ATMU11,DNA/MuDR
Chr1	Repeat_Masker	TE	12886436	12886644	.	.	.	ID="652";Name=ATLINE1_4,LINE/L1
Chr1	Repeat_Masker	TE	12888173	12888251	.	.	.	ID="653";Name=VandalNX1,DNA/MuDR
Chr1	Repeat_Masker	TE	12888755	12888845	.	.	.	ID="654";Name=ATLINE1_5,LINE/L1
Chr1	Repeat_Masker	TE	12889980	12890257	.	.	.	ID="655";Name=ATHATN2,DNA/hAT-Ac
Chr1	Repeat_Masker	TE	12894688	12895192	.	.	.	ID="656";Name=BRODYAGA1A,DNA/MuDR
Chr1	Repeat_Masker	TE	12895330	12896494	.	.	.	ID="657";Name=BRODYAGA1,DNA/MuDR
Chr1	Repeat_Masker	TE	12897950	12898019	.	.	.	ID="658";Name=ATREP17,DNA/MuDR
Chr1	Repeat_Masker	TE	12899426	12899813	.	.	.	ID="659";Name=ATREP17,DNA/MuDR
Chr1	Repeat_Masker	TE	12899877	12900124	.	.	.	ID="660";Name=ATLINE1_5,LINE/L1
Chr1	Repeat_Masker	TE	12900121	12900444	.	.	.	ID="661";Name=Atlantys2,LTR/Gypsy
Chr1	Repeat_Masker	TE	12906178	12906266	.	.	.	ID="662";Name=ATDNAI27T9B,DNA/MuDR
Chr1	Repeat_Masker	TE	12906565	12907242	.	.	.	ID="663";Name=LIMPET1,DNA/MuDR
Chr1	Repeat_Masker	TE	12907731	12907856	.	.	.	ID="664";Name=LIMPET1,DNA/MuDR
Chr1	Repeat_Masker	TE	12916025	12916160	.	.	.	ID="665";Name=AtSB3,SINE
Chr1	Repeat_Masker	TE	12918638	12918772	.	.	.	ID="666";Name=ATLINE1A,LINE/L1
Chr1	Repeat_Masker	TE	12925445	12925612	.	.	.	ID="667";Name=Harbinger,DNA/PIF-Harbinger
Chr1	Repeat_Masker	TE	12925760	12926334	.	.	.	ID="668";Name=SIMPLEGUY1,DNA/PIF-Harbinger
Chr1	Repeat_Masker	TE	12926601	12926810	.	.	.	ID="669";Name=Athila7,LTR/Gypsy
Chr1	Repeat_Masker	TE	12926918	12927190	.	.	.	ID="670";Name=ATMU10,DNA/MuDR
Chr1	Repeat_Masker	TE	12931484	12931728	.	.	.	ID="671";Name=SIMPLEHAT2,DNA/hAT
Chr1	Repeat_Masker	TE	12931857	12932284	.	.	.	ID="672";Name=ATMU10,DNA/MuDR
Chr1	Repeat_Masker	TE	12936028	12936206	.	.	.	ID="673";Name=Sadhu9-1,SINE
Chr1	Repeat_Masker	TE	12942847	12947011	.	.	.	ID="674";Name=ATENSPM3,DNA/En-Spm
Chr1	Repeat_Masker	TE	12949477	12949654	.	.	.	ID="675";Name=ATCopia17,LTR/Copia
Chr1	Repeat_Masker	TE	12949835	12953875	.	.	.	ID="676";Name=ATENSPM5,DNA/En-Spm
Chr1	Repeat_Masker	TE	12954179	12954265	.	.	.	ID="677";Name=ATMUNX1,DNA/MuDR
Chr1	Repeat_Masker	TE	12957926	12958264	.	.	.	ID="678";Name=ATCOPIN,LTR
Chr1	Repeat_Masker	TE	12959522	12959966	.	.	.	ID="679";Name=ATGP8,LTR/Gypsy
Chr1	Repeat_Masker	TE	12961830	12962062	.	.	.	ID="680";Name=ATMUNX1,DNA/MuDR
Chr1	Repeat_Masker	TE	12963020	12963107	.	.	.	ID="681";Name=ATMUNX1,DNA/MuDR
Chr1	Repeat_Masker	TE	12963806	12964052	.	.	.	ID="682";Name=ATMUNX1,DNA/MuDR
Chr1	Repeat_Masker	TE	12966330	12966899	.	.	.	ID="683";Name=Atlantys3,LTR/Gypsy
Chr1	Repeat_Masker	TE	12967898	12968075	.	.	.	ID="684";Name=Vandal2N1,DNA/MuDR
Chr1	Repeat_Masker	TE	12968279	12968354	.	.	.	ID="685";Name=DT1,DNA/TcMar-Stowaway
Chr1	Repeat_Masker	TE	12968600	12969324	.	.	.	ID="686";Name=ArnoldY1,DNA/MuDR
Chr1	Repeat_Masker	TE	12976135	12976610	.	.	.	ID="687";Name=ATHPOGON1,DNA/TcMar-Pogo
Chr1	Repeat_Masker	TE	12980301	12980537	.	.	.	ID="688";Name=BRODYAGA1A,DNA/MuDR
Chr1	Repeat_Masker	TE	12983044	12983143	.	.	.	ID="689";Name=BRODYAGA1A,DNA/MuDR
Chr1	Repeat_Masker	TE	12985287	12985355	.	.	.	ID="690";Name=ArnoldY1,DNA/MuDR
Chr1	Repeat_Masker	TE	12987376	12987414	.	.	.	ID="691";Name=ATGP9B,LTR/Gypsy
Chr1	Repeat_Masker	TE	12987736	12987862	.	.	.	ID="692";Name=ATGP9B,LTR/Gypsy
Chr1	Repeat_Masker	TE	12990128	12990806	.	.	.	ID="693";Name=ATCopia12,LTR/Copia
Chr1	Repeat_Masker	TE	13000218	13005214	.	.	.	ID="694";Name=ATGP3A,LTR/Gypsy
Chr1	Repeat_Masker	TE	13006383	13007679	.	.	.	ID="695";Name=ATGP3A,LTR/Gypsy
Chr1	Repeat_Masker	TE	13007694	13007773	.	.	.	ID="696";Name=ATGP9B,LTR/Gypsy
Chr1	Repeat_Masker	TE	13007909	13007984	.	.	.	ID="697";Name=ATGP3A,LTR/Gypsy
Chr1	Repeat_Masker	TE	13010038	13010261	.	.	.	ID="698";Name=ATLINE1_12,LINE/L1
Chr1	Repeat_Masker	TE	13010340	13010549	.	.	.	ID="699";Name=ATLINE1_10A,LINE/L1
Chr1	Repeat_Masker	TE	13011059	13012135	.	.	.	ID="700";Name=ATLINE1_10A,LINE/L1
Chr1	Repeat_Masker	TE	13012383	13012487	.	.	.	ID="701";Name=ATLINE1_12,LINE/L1
Chr1	Repeat_Masker	TE	13019384	13020831	.	.	.	ID="702";Name=ATCopia2,LTR/Copia
Chr1	Repeat_Masker	TE	13021247	13022087	.	.	.	ID="703";Name=ATCopia2,LTR/Copia
Chr1	Repeat_Masker	TE	13027756	13027937	.	.	.	ID="704";Name=ATCopia95,LTR/Copia
Chr1	Repeat_Masker	TE	13030306	13030416	.	.	.	ID="705";Name=ATLINE1A,LINE/L1
Chr1	Repeat_Masker	TE	13034014	13034178	.	.	.	ID="706";Name=TSCL,LINE?
Chr1	Repeat_Masker	TE	13036817	13037380	.	.	.	ID="707";Name=TNAT1A,DNA
Chr1	Repeat_Masker	TE	13037372	13038750	.	.	.	ID="708";Name=ATLINE1_10,LINE/L1
Chr1	Repeat_Masker	TE	13038847	13039178	.	.	.	ID="709";Name=ATMUNX1,DNA/MuDR
Chr1	Repeat_Masker	TE	13046546	13046785	.	.	.	ID="710";Name=ATDNA2T9A,DNA/MuDR
Chr1	Repeat_Masker	TE	13046855	13047840	.	.	.	ID="711";Name=ATCopia55,LTR/Copia
Chr1	Repeat_Masker	TE	13049896	13050128	.	.	.	ID="712";Name=ATMUNX1,DNA/MuDR
Chr1	Repeat_Masker	TE	13055426	13056349	.	.	.	ID="713";Name=ATHAT9,DNA/hAT-Ac
Chr1	Repeat_Masker	TE	13063649	13063951	.	.	.	ID="714";Name=ATMUNX1,DNA/MuDR
Chr1	Repeat_Masker	TE	13067828	13068610	.	.	.	ID="715";Name=ATLINE1A,LINE/L1
Chr1	Repeat_Masker	TE	13081900	13082095	.	.	.	ID="716";Name=ATLINE1_1,LINE/L1
Chr1	Repeat_Masker	TE	13086759	13087001	.	.	.	ID="717";Name=SIMPLEHAT2,DNA/hAT
Chr1	Repeat_Masker	TE	13087385	13088433	.	.	.	ID="718";Name=SIMPLEHAT2,DNA/hAT
Chr1	Repeat_Masker	TE	13088847	13089008	.	.	.	ID="719";Name=ArnoldY1,DNA/MuDR
Chr1	Repeat_Masker	TE	13088879	13089042	.	.	.	ID="720";Name=SIMPLEHAT1,DNA/hAT
Chr1	Repeat_Masker	TE	13089341	13089506	.	.	.	ID="721";Name=SIMPLEHAT1,DNA/hAT
Chr1	Repeat_Masker	TE	13097397	13097621	.	.	.	ID="722";Name=ATHPOGON3,DNA/TcMar-Pogo
Chr1	Repeat_Masker	TE	13097676	13098186	.	.	.	ID="723";Name=ATHPOGON2,DNA/TcMar-Pogo
Chr1	Repeat_Masker	TE	13098281	13102831	.	.	.	ID="724";Name=ATCopia69,LTR/Copia
Chr1	Repeat_Masker	TE	13103701	13104034	.	.	.	ID="725";Name=BRODYAGA2,DNA/MuDR
Chr1	Repeat_Masker	TE	13107039	13107591	.	.	.	ID="726";Name=SIMPLEHAT2,DNA/hAT
Chr1	Repeat_Masker	TE	13114227	13114834	.	.	.	ID="727";Name=BOMZH1,DNA/MuDR
Chr1	Repeat_Masker	TE	13114855	13115008	.	.	.	ID="728";Name=ATLINE1A,LINE/L1
Chr1	Repeat_Masker	TE	13119394	13120283	.	.	.	ID="729";Name=ATLINEII,LINE/L1
Chr1	Repeat_Masker	TE	13121289	13121425	.	.	.	ID="730";Name=ATCopia71,LTR/Copia
Chr1	Repeat_Masker	TE	13121492	13121558	.	.	.	ID="731";Name=ATLINE1_3A,LINE/L1
Chr1	Repeat_Masker	TE	13121566	13122033	.	.	.	ID="732";Name=ATCopia71,LTR/Copia
Chr1	Repeat_Masker	TE	13128336	13128577	.	.	.	ID="733";Name=ATLINE1A,LINE/L1
Chr1	Repeat_Masker	TE	13129955	13130211	.	.	.	ID="734";Name=ATRAN,DNA?
Chr1	Repeat_Masker	TE	13131404	13140006	.	.	.	ID="735";Name=ATENSPM5,DNA/En-Spm
Chr1	Repeat_Masker	TE	13145950	13146556	.	.	.	ID="736";Name=Vandal12,DNA/MuDR
Chr1	Repeat_Masker	TE	13148196	13148273	.	.	.	ID="737";Name=ATCOPIN,LTR
Chr1	Repeat_Masker	TE	13149788	13150514	.	.	.	ID="738";Name=ATCOPIN,LTR
Chr1	Repeat_Masker	TE	13150991	13151477	.	.	.	ID="739";Name=ATMU10,DNA/MuDR
Chr1	Repeat_Masker	TE	13151880	13152923	.	.	.	ID="740";Name=SIMPLEHAT1,DNA/hAT
Chr1	Repeat_Masker	TE	13164721	13165418	.	.	.	ID="741";Name=ATHPOGON3,DNA/TcMar-Pogo
Chr1	Repeat_Masker	TE	13166269	13167297	.	.	.	ID="742";Name=SIMPLEHAT2,DNA/hAT
Chr1	Repeat_Masker	TE	13172923	13178587	.	.	.	ID="743";Name=Vandal14,DNA/MuDR
Chr1	Repeat_Masker	TE	13178746	13178818	.	.	.	ID="744";Name=Atlantys3,LTR/Gypsy
Chr1	Repeat_Masker	TE	13178863	13178960	.	.	.	ID="745";Name=Atlantys2,LTR/Gypsy
Chr1	Repeat_Masker	TE	13179469	13180611	.	.	.	ID="746";Name=Vandal14,DNA/MuDR
Chr1	Repeat_Masker	TE	13180617	13187272	.	.	.	ID="747";Name=ATGP5A,LTR/Gypsy
Chr1	Repeat_Masker	TE	13187278	13192359	.	.	.	ID="748";Name=Vandal14,DNA/MuDR
Chr1	Repeat_Masker	TE	13199120	13199696	.	.	.	ID="749";Name=Harbinger,DNA/PIF-Harbinger
Chr1	Repeat_Masker	TE	13202540	13202600	.	.	.	ID="750";Name=BRODYAGA1,DNA/MuDR
Chr1	Repeat_Masker	TE	13214249	13215147	.	.	.	ID="751";Name=ATLINE1_10,LINE/L1
Chr1	Repeat_Masker	TE	13217796	13217991	.	.	.	ID="752";Name=ATTIRX1C,DNA
Chr1	Repeat_Masker	TE	13230984	13231062	.	.	.	ID="753";Name=ATGP6,LTR/Gypsy
Chr1	Repeat_Masker	TE	13230993	13235689	.	.	.	ID="754";Name=ROMANIAT5,LTR/Copia
Chr1	Repeat_Masker	TE	13237880	13237964	.	.	.	ID="755";Name=Vandal1N1,DNA/MuDR
Chr1	Repeat_Masker	TE	13238146	13238183	.	.	.	ID="756";Name=Vandal2N1,DNA/MuDR
Chr1	Repeat_Masker	TE	13238184	13238264	.	.	.	ID="757";Name=Vandal1N1,DNA/MuDR
Chr1	Repeat_Masker	TE	13238265	13238317	.	.	.	ID="758";Name=Vandal2N1,DNA/MuDR
Chr1	Repeat_Masker	TE	13238370	13238467	.	.	.	ID="759";Name=Vandal2,DNA/MuDR
Chr1	Repeat_Masker	TE	13238483	13238593	.	.	.	ID="760";Name=Vandal1N1,DNA/MuDR
Chr1	Repeat_Masker	TE	13238773	13238822	.	.	.	ID="761";Name=Vandal1,DNA/MuDR
Chr1	Repeat_Masker	TE	13240219	13240424	.	.	.	ID="762";Name=ATENSPM7,DNA/En-Spm
Chr1	Repeat_Masker	TE	13240526	13240625	.	.	.	ID="763";Name=Vandal1N1,DNA/MuDR
Chr1	Repeat_Masker	TE	13241011	13241284	.	.	.	ID="764";Name=ArnoldY2,DNA/MuDR
Chr1	Repeat_Masker	TE	13247658	13250347	.	.	.	ID="765";Name=ATHAT10,DNA/hAT-Ac
Chr1	Repeat_Masker	TE	13256865	13257271	.	.	.	ID="766";Name=ATLINE1A,LINE/L1
Chr1	Repeat_Masker	TE	13259032	13259196	.	.	.	ID="767";Name=Vandal20,DNA/MuDR
Chr1	Repeat_Masker	TE	13260349	13260441	.	.	.	ID="768";Name=Vandal20,DNA/MuDR
Chr1	Repeat_Masker	TE	13260731	13260855	.	.	.	ID="769";Name=Vandal20,DNA/MuDR
Chr1	Repeat_Masker	TE	13263763	13276157	.	.	.	ID="770";Name=Vandal9,DNA/MuDR
Chr1	Repeat_Masker	TE	13278838	13279032	.	.	.	ID="771";Name=ATMU2,DNA/MuDR
Chr1	Repeat_Masker	TE	13284302	13284694	.	.	.	ID="772";Name=Vandal13,DNA/MuDR
Chr1	Repeat_Masker	TE	13285330	13285836	.	.	.	ID="773";Name=Vandal13,DNA/MuDR
Chr1	Repeat_Masker	TE	13291117	13291310	.	.	.	ID="774";Name=ATCopia28,LTR/Copia
Chr1	Repeat_Masker	TE	13291505	13291769	.	.	.	ID="775";Name=ROMANIAT5,LTR/Copia
Chr1	Repeat_Masker	TE	13292187	13292284	.	.	.	ID="776";Name=META1,LTR/Copia
Chr1	Repeat_Masker	TE	13292855	13294062	.	.	.	ID="777";Name=Athila4B,LTR/Gypsy
Chr1	Repeat_Masker	TE	13294063	13295196	.	.	.	ID="778";Name=Athila4A,LTR/Gypsy
Chr1	Repeat_Masker	TE	13295249	13295320	.	.	.	ID="779";Name=Athila4B,LTR/Gypsy
Chr1	Repeat_Masker	TE	13295375	13296927	.	.	.	ID="780";Name=Athila4,LTR/Gypsy
Chr1	Repeat_Masker	TE	13298710	13298739	.	.	.	ID="781";Name=ATGP2,LTR/Gypsy
Chr1	Repeat_Masker	TE	13298872	13299022	.	.	.	ID="782";Name=ATGP8,LTR/Gypsy
Chr1	Repeat_Masker	TE	13299408	13300333	.	.	.	ID="783";Name=Athila4,LTR/Gypsy
Chr1	Repeat_Masker	TE	13300334	13301521	.	.	.	ID="784";Name=Athila4B,LTR/Gypsy
Chr1	Repeat_Masker	TE	13301630	13301959	.	.	.	ID="785";Name=META1,LTR/Copia
Chr1	Repeat_Masker	TE	13302751	13303365	.	.	.	ID="786";Name=ROMANIAT5,LTR/Copia
Chr1	Repeat_Masker	TE	13303400	13303489	.	.	.	ID="787";Name=META1,LTR/Copia
Chr1	Repeat_Masker	TE	13304562	13304734	.	.	.	ID="788";Name=ATCopia28,LTR/Copia
Chr1	Repeat_Masker	TE	13305118	13305184	.	.	.	ID="789";Name=ATRAN,DNA?
Chr1	Repeat_Masker	TE	13310769	13311277	.	.	.	ID="790";Name=META1,LTR/Copia
Chr1	Repeat_Masker	TE	13311600	13312488	.	.	.	ID="791";Name=ROMANIAT5,LTR/Copia
Chr1	Repeat_Masker	TE	13312457	13312586	.	.	.	ID="792";Name=META1,LTR/Copia
Chr1	Repeat_Masker	TE	13314493	13314537	.	.	.	ID="793";Name=ATDNAI26T9,DNA/MuDR
Chr1	Repeat_Masker	TE	13316393	13316783	.	.	.	ID="794";Name=ATCopia44,LTR/Copia
Chr1	Repeat_Masker	TE	13323940	13324212	.	.	.	ID="795";Name=ATMU6,DNA/MuDR
Chr1	Repeat_Masker	TE	13324797	13329639	.	.	.	ID="796";Name=ATCopia84,LTR/Copia
Chr1	Repeat_Masker	TE	13334466	13334838	.	.	.	ID="797";Name=ATGP4,LTR/Gypsy
Chr1	Repeat_Masker	TE	13335313	13339846	.	.	.	ID="798";Name=ATGP4,LTR/Gypsy
Chr1	Repeat_Masker	TE	13342242	13342440	.	.	.	ID="799";Name=Vandal3,DNA/MuDR
Chr1	Repeat_Masker	TE	13342811	13343440	.	.	.	ID="800";Name=ATHATN10,DNA/hAT
Chr1	Repeat_Masker	TE	13347758	13349384	.	.	.	ID="801";Name=Athila8A,LTR/Gypsy
Chr1	Repeat_Masker	TE	13349385	13349779	.	.	.	ID="802";Name=ATLINE1A,LINE/L1
Chr1	Repeat_Masker	TE	13351650	13351770	.	.	.	ID="803";Name=ATLINEII,LINE/L1
Chr1	Repeat_Masker	TE	13351818	13352148	.	.	.	ID="804";Name=ATLINE1_3A,LINE/L1
Chr1	Repeat_Masker	TE	13352749	13353002	.	.	.	ID="805";Name=DT1,DNA/TcMar-Stowaway
Chr1	Repeat_Masker	TE	13355252	13355610	.	.	.	ID="806";Name=ATCOPIN,LTR
Chr1	Repeat_Masker	TE	13360593	13361126	.	.	.	ID="807";Name=ATHATN3,DNA/hAT-Ac
Chr1	Repeat_Masker	TE	13362217	13362482	.	.	.	ID="808";Name=ATMUNX1,DNA/MuDR
Chr1	Repeat_Masker	TE	13390800	13396424	.	.	.	ID="809";Name=ATLINE1_10A,LINE/L1
Chr1	Repeat_Masker	TE	13397540	13398642	.	.	.	ID="810";Name=Athila4B,LTR/Gypsy
Chr1	Repeat_Masker	TE	13398643	13400165	.	.	.	ID="811";Name=Athila4,LTR/Gypsy
Chr1	Repeat_Masker	TE	13400457	13401576	.	.	.	ID="812";Name=Athila4,LTR/Gypsy
Chr1	Repeat_Masker	TE	13401577	13402654	.	.	.	ID="813";Name=Athila4B,LTR/Gypsy
Chr1	Repeat_Masker	TE	13411070	13413862	.	.	.	ID="814";Name=TA11,LINE/L1
Chr1	Repeat_Masker	TE	13414397	13414848	.	.	.	ID="815";Name=TA11,LINE/L1
Chr1	Repeat_Masker	TE	13417659	13421489	.	.	.	ID="816";Name=ATMU11,DNA/MuDR
Chr1	Repeat_Masker	TE	13421804	13422018	.	.	.	ID="817";Name=Vandal18NA,DNA/MuDR
Chr1	Repeat_Masker	TE	13426458	13430154	.	.	.	ID="818";Name=ATLINE1_1,LINE/L1
Chr1	Repeat_Masker	TE	13430810	13430974	.	.	.	ID="819";Name=ATDNA1T9A,DNA/MuDR
Chr1	Repeat_Masker	TE	13431631	13431814	.	.	.	ID="820";Name=Vandal5A,DNA/MuDR
Chr1	Repeat_Masker	TE	13433040	13433155	.	.	.	ID="821";Name=ATDNA1T9A,DNA/MuDR
Chr1	Repeat_Masker	TE	13433334	13433620	.	.	.	ID="822";Name=Vandal5A,DNA/MuDR
Chr1	Repeat_Masker	TE	13434453	13434603	.	.	.	ID="823";Name=ATDNA1T9A,DNA/MuDR
Chr1	Repeat_Masker	TE	13435209	13435513	.	.	.	ID="824";Name=ATDNAI27T9A,DNA/MuDR
Chr1	Repeat_Masker	TE	13439445	13448523	.	.	.	ID="825";Name=ATCopia43,LTR/Copia
Chr1	Repeat_Masker	TE	13449570	13449768	.	.	.	ID="826";Name=SIMPLEGUY1,DNA/PIF-Harbinger
Chr1	Repeat_Masker	TE	13453497	13453622	.	.	.	ID="827";Name=ATHATN3A,DNA/hAT-Ac
Chr1	Repeat_Masker	TE	13453742	13453968	.	.	.	ID="828";Name=ATHATN3,DNA/hAT-Ac
Chr1	Repeat_Masker	TE	13461898	13462182	.	.	.	ID="829";Name=ATHATN5,DNA/hAT-Ac
Chr1	Repeat_Masker	TE	13464884	13465357	.	.	.	ID="830";Name=ATHATN3,DNA/hAT-Ac
Chr1	Repeat_Masker	TE	13473487	13473750	.	.	.	ID="831";Name=ATENSPM3,DNA/En-Spm
Chr1	Repeat_Masker	TE	13482748	13490414	.	.	.	ID="832";Name=Vandal6,DNA/MuDR
Chr1	Repeat_Masker	TE	13490621	13490824	.	.	.	ID="833";Name=ATENSPM7,DNA/En-Spm
Chr1	Repeat_Masker	TE	13493073	13493157	.	.	.	ID="834";Name=ATGP6,LTR/Gypsy
Chr1	Repeat_Masker	TE	13493212	13493347	.	.	.	ID="835";Name=ATCOPIN,LTR
Chr1	Repeat_Masker	TE	13499091	13500958	.	.	.	ID="836";Name=ATMU13,DNA/MuDR
Chr1	Repeat_Masker	TE	13500959	13501073	.	.	.	ID="837";Name=ATENSPM11,DNA/En-Spm
Chr1	Repeat_Masker	TE	13502554	13502777	.	.	.	ID="838";Name=ATENSPM11,DNA/En-Spm
Chr1	Repeat_Masker	TE	13502790	13503036	.	.	.	ID="839";Name=ATMU13,DNA/MuDR
Chr1	Repeat_Masker	TE	13504267	13506402	.	.	.	ID="840";Name=ATCopia54,LTR/Copia
Chr1	Repeat_Masker	TE	13506439	13506748	.	.	.	ID="841";Name=ATCopia35,LTR/Copia
Chr1	Repeat_Masker	TE	13507199	13507779	.	.	.	ID="842";Name=Athila4B,LTR/Gypsy
Chr1	Repeat_Masker	TE	13507780	13515964	.	.	.	ID="843";Name=ATGP1,LTR/Gypsy
Chr1	Repeat_Masker	TE	13515965	13516583	.	.	.	ID="844";Name=Athila4B,LTR/Gypsy
Chr1	Repeat_Masker	TE	13516584	13517726	.	.	.	ID="845";Name=Athila4A,LTR/Gypsy
Chr1	Repeat_Masker	TE	13517763	13520563	.	.	.	ID="846";Name=Athila4,LTR/Gypsy
Chr1	Repeat_Masker	TE	13529660	13529710	.	.	.	ID="847";Name=ATTIRX1B,DNA
Chr1	Repeat_Masker	TE	13544076	13544528	.	.	.	ID="848";Name=ATHATN1,DNA/hAT-Ac
Chr1	Repeat_Masker	TE	13544555	13544699	.	.	.	ID="849";Name=Vandal16,DNA/MuDR
Chr1	Repeat_Masker	TE	13545795	13545846	.	.	.	ID="850";Name=Vandal16,DNA/MuDR
Chr1	Repeat_Masker	TE	13548171	13548408	.	.	.	ID="851";Name=ATMUNX1,DNA/MuDR
Chr1	Repeat_Masker	TE	13549698	13549811	.	.	.	ID="852";Name=ATMUNX1,DNA/MuDR
Chr1	Repeat_Masker	TE	13559853	13564825	.	.	.	ID="853";Name=Copia-1_AT,LTR/Copia
Chr1	Repeat_Masker	TE	13567024	13568163	.	.	.	ID="854";Name=ArnoldY2,DNA/MuDR
Chr1	Repeat_Masker	TE	13570045	13570253	.	.	.	ID="855";Name=ArnoldY2,DNA/MuDR
Chr1	Repeat_Masker	TE	13572614	13573262	.	.	.	ID="856";Name=ArnoldY2,DNA/MuDR
Chr1	Repeat_Masker	TE	13573425	13581525	.	.	.	ID="857";Name=ATENSPM2,DNA/En-Spm
Chr1	Repeat_Masker	TE	13591829	13591985	.	.	.	ID="858";Name=Athila4,LTR/Gypsy
Chr1	Repeat_Masker	TE	13592847	13593055	.	.	.	ID="859";Name=Athila4,LTR/Gypsy
Chr1	Repeat_Masker	TE	13593059	13594281	.	.	.	ID="860";Name=Athila4B,LTR/Gypsy
Chr1	Repeat_Masker	TE	13594282	13597322	.	.	.	ID="861";Name=Athila4,LTR/Gypsy
Chr1	Repeat_Masker	TE	13597479	13598484	.	.	.	ID="862";Name=Athila4A,LTR/Gypsy
Chr1	Repeat_Masker	TE	13598489	13599710	.	.	.	ID="863";Name=Athila4B,LTR/Gypsy
Chr1	Repeat_Masker	TE	13599711	13599816	.	.	.	ID="864";Name=Athila4A,LTR/Gypsy
Chr1	Repeat_Masker	TE	13599821	13600943	.	.	.	ID="865";Name=Athila4B,LTR/Gypsy
Chr1	Repeat_Masker	TE	13607392	13607690	.	.	.	ID="866";Name=Vandal2,DNA/MuDR
Chr1	Repeat_Masker	TE	13611297	13611389	.	.	.	ID="867";Name=Vandal1,DNA/MuDR
Chr1	Repeat_Masker	TE	13616745	13616953	.	.	.	ID="868";Name=ATLINE1A,LINE/L1
Chr1	Repeat_Masker	TE	13618576	13618784	.	.	.	ID="869";Name=ATLINE1_6,LINE/L1
Chr1	Repeat_Masker	TE	13618874	13619298	.	.	.	ID="870";Name=TA11,LINE/L1
Chr1	Repeat_Masker	TE	13619713	13621273	.	.	.	ID="871";Name=TA11,LINE/L1
Chr1	Repeat_Masker	TE	13621517	13622705	.	.	.	ID="872";Name=Athila4B,LTR/Gypsy
Chr1	Repeat_Masker	TE	13622945	13623080	.	.	.	ID="873";Name=TA11,LINE/L1
Chr1	Repeat_Masker	TE	13625190	13632772	.	.	.	ID="874";Name=ATENSPM2,DNA/En-Spm
Chr1	Repeat_Masker	TE	13641114	13641170	.	.	.	ID="875";Name=ATHAT8,DNA/hAT-Ac
Chr1	Repeat_Masker	TE	13643189	13643472	.	.	.	ID="876";Name=ATLINE1A,LINE/L1
Chr1	Repeat_Masker	TE	13643764	13644511	.	.	.	ID="877";Name=ATLINE1_5,LINE/L1
Chr1	Repeat_Masker	TE	13644552	13646244	.	.	.	ID="878";Name=Athila2,LTR/Gypsy
Chr1	Repeat_Masker	TE	13646176	13646765	.	.	.	ID="879";Name=ROMANIAT5,LTR/Copia
Chr1	Repeat_Masker	TE	13646766	13648519	.	.	.	ID="880";Name=Athila,LTR/Gypsy
Chr1	Repeat_Masker	TE	13648493	13648913	.	.	.	ID="881";Name=Athila6B,LTR/Gypsy
Chr1	Repeat_Masker	TE	13649002	13649175	.	.	.	ID="882";Name=Athila,LTR/Gypsy
Chr1	Repeat_Masker	TE	13649327	13653845	.	.	.	ID="883";Name=ATHILA6C,LTR/Gypsy
Chr1	Repeat_Masker	TE	13653846	13654366	.	.	.	ID="884";Name=ROMANIAT5,LTR/Copia
Chr1	Repeat_Masker	TE	13656663	13656766	.	.	.	ID="885";Name=TNAT2A,DNA
Chr1	Repeat_Masker	TE	13659273	13667557	.	.	.	ID="886";Name=ATGP1,LTR/Gypsy
Chr1	Repeat_Masker	TE	13671169	13671604	.	.	.	ID="887";Name=ATHATN1,DNA/hAT-Ac
Chr1	Repeat_Masker	TE	13674282	13674877	.	.	.	ID="888";Name=ATHATN7,DNA/hAT-Ac
Chr1	Repeat_Masker	TE	13676766	13677269	.	.	.	ID="889";Name=Atlantys1,LTR/Gypsy
Chr1	Repeat_Masker	TE	13677585	13679974	.	.	.	ID="890";Name=ATGP3B,LTR/Gypsy
Chr1	Repeat_Masker	TE	13680214	13680294	.	.	.	ID="891";Name=ATGP3,LTR/Gypsy
Chr1	Repeat_Masker	TE	13680666	13680779	.	.	.	ID="892";Name=ATGP3,LTR/Gypsy
Chr1	Repeat_Masker	TE	13682284	13682800	.	.	.	ID="893";Name=Atlantys1,LTR/Gypsy
Chr1	Repeat_Masker	TE	13684550	13684676	.	.	.	ID="894";Name=ATLINE1A,LINE/L1
Chr1	Repeat_Masker	TE	13685379	13685833	.	.	.	ID="895";Name=ATTIR16T3A,DNA
Chr1	Repeat_Masker	TE	13687790	13687993	.	.	.	ID="896";Name=ATHATN1,DNA/hAT-Ac
Chr1	Repeat_Masker	TE	13689636	13690174	.	.	.	ID="897";Name=ATLINE1_8,LINE/L1
Chr1	Repeat_Masker	TE	13690604	13693334	.	.	.	ID="898";Name=ATLINE1_8,LINE/L1
Chr1	Repeat_Masker	TE	13704117	13706530	.	.	.	ID="899";Name=ATDNAI26T9,DNA/MuDR
Chr1	Repeat_Masker	TE	13707451	13708139	.	.	.	ID="900";Name=Vandal21,DNA/MuDR
Chr1	Repeat_Masker	TE	13708143	13709758	.	.	.	ID="901";Name=Athila5,LTR/Gypsy
Chr1	Repeat_Masker	TE	13711060	13711667	.	.	.	ID="902";Name=ROMANIAT5,LTR/Copia
Chr1	Repeat_Masker	TE	13711662	13712500	.	.	.	ID="903";Name=Athila2,LTR/Gypsy
Chr1	Repeat_Masker	TE	13712501	13714217	.	.	.	ID="904";Name=Vandal21,DNA/MuDR
Chr1	Repeat_Masker	TE	13714613	13714755	.	.	.	ID="905";Name=Vandal21,DNA/MuDR
Chr1	Repeat_Masker	TE	13714809	13715004	.	.	.	ID="906";Name=ATHAT8,DNA/hAT-Ac
Chr1	Repeat_Masker	TE	13715005	13716731	.	.	.	ID="907";Name=Vandal21,DNA/MuDR
Chr1	Repeat_Masker	TE	13717241	13718566	.	.	.	ID="908";Name=Vandal17,DNA/MuDR
Chr1	Repeat_Masker	TE	13719500	13721663	.	.	.	ID="909";Name=ATGP8,LTR/Gypsy
Chr1	Repeat_Masker	TE	13722640	13722708	.	.	.	ID="910";Name=ATGP9B,LTR/Gypsy
Chr1	Repeat_Masker	TE	13723131	13724194	.	.	.	ID="911";Name=ATGP9B,LTR/Gypsy
Chr1	Repeat_Masker	TE	13725405	13725800	.	.	.	ID="912";Name=ATGP8,LTR/Gypsy
Chr1	Repeat_Masker	TE	13725801	13728129	.	.	.	ID="913";Name=Vandal17,DNA/MuDR
Chr1	Repeat_Masker	TE	13730536	13731324	.	.	.	ID="914";Name=ATIS112A,DNA/PIF-Harbinger
Chr1	Repeat_Masker	TE	13731809	13732256	.	.	.	ID="915";Name=Vandal17,DNA/MuDR
Chr1	Repeat_Masker	TE	13732512	13732706	.	.	.	ID="916";Name=ATMU2,DNA/MuDR
Chr1	Repeat_Masker	TE	13733009	13734389	.	.	.	ID="917";Name=ATENSPM2,DNA/En-Spm
Chr1	Repeat_Masker	TE	13734686	13743202	.	.	.	ID="918";Name=ATENSPM6,DNA/En-Spm
Chr1	Repeat_Masker	TE	13743529	13743864	.	.	.	ID="919";Name=ATENSPM5,DNA/En-Spm
Chr1	Repeat_Masker	TE	13744361	13744515	.	.	.	ID="920";Name=ATENSPM2,DNA/En-Spm
Chr1	Repeat_Masker	TE	13747238	13747458	.	.	.	ID="921";Name=ATENSPM5,DNA/En-Spm
Chr1	Repeat_Masker	TE	13747824	13748092	.	.	.	ID="922";Name=ATMU10,DNA/MuDR
Chr1	Repeat_Masker	TE	13748187	13748454	.	.	.	ID="923";Name=ATGP5,LTR/Gypsy
Chr1	Repeat_Masker	TE	13768440	13768755	.	.	.	ID="924";Name=Atlantys2,LTR/Gypsy
Chr1	Repeat_Masker	TE	13768754	13777586	.	.	.	ID="925";Name=Athila2,LTR/Gypsy
Chr1	Repeat_Masker	TE	13777584	13779963	.	.	.	ID="926";Name=Atlantys2,LTR/Gypsy
Chr1	Repeat_Masker	TE	13779964	13781166	.	.	.	ID="927";Name=Athila4B,LTR/Gypsy
Chr1	Repeat_Masker	TE	13781167	13784763	.	.	.	ID="928";Name=Athila4,LTR/Gypsy
Chr1	Repeat_Masker	TE	13784754	13785497	.	.	.	ID="929";Name=Athila4B,LTR/Gypsy
Chr1	Repeat_Masker	TE	13785498	13785858	.	.	.	ID="930";Name=Atlantys2,LTR/Gypsy
Chr1	Repeat_Masker	TE	13785859	13786684	.	.	.	ID="931";Name=ATGP5,LTR/Gypsy
Chr1	Repeat_Masker	TE	13786685	13795195	.	.	.	ID="932";Name=Athila6A,LTR/Gypsy
Chr1	Repeat_Masker	TE	13795196	13796498	.	.	.	ID="933";Name=ATGP5,LTR/Gypsy
Chr1	Repeat_Masker	TE	13796499	13798261	.	.	.	ID="934";Name=Athila2,LTR/Gypsy
Chr1	Repeat_Masker	TE	13798264	13801834	.	.	.	ID="935";Name=ATHILA6C,LTR/Gypsy
Chr1	Repeat_Masker	TE	13812904	13813037	.	.	.	ID="936";Name=ATCopia58,LTR/Copia
Chr1	Repeat_Masker	TE	13813362	13813879	.	.	.	ID="937";Name=TNAT1A,DNA
Chr1	Repeat_Masker	TE	13818567	13823888	.	.	.	ID="938";Name=ATGP3B,LTR/Gypsy
Chr1	Repeat_Masker	TE	13825124	13826140	.	.	.	ID="939";Name=ATCopia41,LTR/Copia
Chr1	Repeat_Masker	TE	13826293	13826765	.	.	.	ID="940";Name=ATCopia42,LTR/Copia
Chr1	Repeat_Masker	TE	13827496	13828487	.	.	.	ID="941";Name=ATCopia41,LTR/Copia
Chr1	Repeat_Masker	TE	13828485	13832149	.	.	.	ID="942";Name=ATGP1,LTR/Gypsy
Chr1	Repeat_Masker	TE	13832176	13834414	.	.	.	ID="943";Name=ATCopia94,LTR/Copia
Chr1	Repeat_Masker	TE	13834381	13834454	.	.	.	ID="944";Name=ATCopia13,LTR/Copia
Chr1	Repeat_Masker	TE	13835118	13835474	.	.	.	ID="945";Name=ATCopia94,LTR/Copia
Chr1	Repeat_Masker	TE	13839342	13840830	.	.	.	ID="946";Name=ATENSPM12,DNA/En-Spm
Chr1	Repeat_Masker	TE	13842613	13847109	.	.	.	ID="947";Name=ATENSPM12,DNA/En-Spm
Chr1	Repeat_Masker	TE	13849417	13849523	.	.	.	ID="948";Name=LIMPET1,DNA/MuDR
Chr1	Repeat_Masker	TE	13849632	13849750	.	.	.	ID="949";Name=Vandal5A,DNA/MuDR
Chr1	Repeat_Masker	TE	13849971	13850036	.	.	.	ID="950";Name=ATDNA1T9A,DNA/MuDR
Chr1	Repeat_Masker	TE	13850058	13850160	.	.	.	ID="951";Name=ATDNAI27T9C,DNA/MuDR
Chr1	Repeat_Masker	TE	13850479	13850829	.	.	.	ID="952";Name=ATDNAI27T9C,DNA/MuDR
Chr1	Repeat_Masker	TE	13850846	13850957	.	.	.	ID="953";Name=ATDNAI27T9A,DNA/MuDR
Chr1	Repeat_Masker	TE	13851265	13851940	.	.	.	ID="954";Name=LIMPET1,DNA/MuDR
Chr1	Repeat_Masker	TE	13852337	13852459	.	.	.	ID="955";Name=LIMPET1,DNA/MuDR
Chr1	Repeat_Masker	TE	13854431	13855676	.	.	.	ID="956";Name=ATLINE1A,LINE/L1
Chr1	Repeat_Masker	TE	13860151	13860239	.	.	.	ID="957";Name=TNAT1A,DNA
Chr1	Repeat_Masker	TE	13862959	13864719	.	.	.	ID="958";Name=Athila6A,LTR/Gypsy
Chr1	Repeat_Masker	TE	13865879	13865958	.	.	.	ID="959";Name=TNAT1A,DNA
Chr1	Repeat_Masker	TE	13866772	13866963	.	.	.	ID="960";Name=ATCopia28,LTR/Copia
Chr1	Repeat_Masker	TE	13873493	13876440	.	.	.	ID="961";Name=Vandal21,DNA/MuDR
Chr1	Repeat_Masker	TE	13883073	13890962	.	.	.	ID="962";Name=ATGP1,LTR/Gypsy
Chr1	Repeat_Masker	TE	13894167	13894969	.	.	.	ID="963";Name=ATCOPIN,LTR
Chr1	Repeat_Masker	TE	13895843	13895920	.	.	.	ID="964";Name=AT9NMU1,DNA/MuDR
Chr1	Repeat_Masker	TE	13896255	13896412	.	.	.	ID="965";Name=AtSB4,SINE
Chr1	Repeat_Masker	TE	13902001	13902395	.	.	.	ID="966";Name=ATDNAI27T9A,DNA/MuDR
Chr1	Repeat_Masker	TE	13902970	13903462	.	.	.	ID="967";Name=ATDNAI27T9B,DNA/MuDR
Chr1	Repeat_Masker	TE	13903928	13904210	.	.	.	ID="968";Name=Vandal5A,DNA/MuDR
Chr1	Repeat_Masker	TE	13904751	13904965	.	.	.	ID="969";Name=ATDNAI27T9A,DNA/MuDR
Chr1	Repeat_Masker	TE	13905181	13906966	.	.	.	ID="970";Name=ArnoldY1,DNA/MuDR
Chr1	Repeat_Masker	TE	13908120	13908160	.	.	.	ID="971";Name=ATHPOGO,DNA/TcMar-Pogo
Chr1	Repeat_Masker	TE	13908136	13908679	.	.	.	ID="972";Name=ATHPOGON1,DNA/TcMar-Pogo
Chr1	Repeat_Masker	TE	13908730	13909125	.	.	.	ID="973";Name=ATLINE1_5,LINE/L1
Chr1	Repeat_Masker	TE	13909598	13910749	.	.	.	ID="974";Name=ATLINE1_5,LINE/L1
Chr1	Repeat_Masker	TE	13911023	13911484	.	.	.	ID="975";Name=Sadhu7-2,SINE
Chr1	Repeat_Masker	TE	13912834	13913515	.	.	.	ID="976";Name=Athila3,LTR/Gypsy
Chr1	Repeat_Masker	TE	13913600	13914891	.	.	.	ID="977";Name=Athila0,LTR/Gypsy
Chr1	Repeat_Masker	TE	13915111	13915440	.	.	.	ID="978";Name=Athila5,LTR/Gypsy
Chr1	Repeat_Masker	TE	13915547	13917182	.	.	.	ID="979";Name=Athila0,LTR/Gypsy
Chr1	Repeat_Masker	TE	13917183	13919015	.	.	.	ID="980";Name=Athila3,LTR/Gypsy
Chr1	Repeat_Masker	TE	13920721	13920960	.	.	.	ID="981";Name=ATHILA6C,LTR/Gypsy
Chr1	Repeat_Masker	TE	13920975	13921703	.	.	.	ID="982";Name=ROMANIAT5,LTR/Copia
Chr1	Repeat_Masker	TE	13921704	13922110	.	.	.	ID="983";Name=ATHILA6C,LTR/Gypsy
Chr1	Repeat_Masker	TE	13922106	13925065	.	.	.	ID="984";Name=Athila4,LTR/Gypsy
Chr1	Repeat_Masker	TE	13925264	13925490	.	.	.	ID="985";Name=Athila4A,LTR/Gypsy
Chr1	Repeat_Masker	TE	13926986	13928028	.	.	.	ID="986";Name=BRODYAGA1A,DNA/MuDR
Chr1	Repeat_Masker	TE	13928033	13928742	.	.	.	ID="987";Name=Athila4A,LTR/Gypsy
Chr1	Repeat_Masker	TE	13928743	13929930	.	.	.	ID="988";Name=Athila4D,LTR/Gypsy
Chr1	Repeat_Masker	TE	13929931	13932499	.	.	.	ID="989";Name=Athila4A,LTR/Gypsy
Chr1	Repeat_Masker	TE	13933048	13934088	.	.	.	ID="990";Name=BRODYAGA1A,DNA/MuDR
Chr1	Repeat_Masker	TE	13934093	13934802	.	.	.	ID="991";Name=Athila4A,LTR/Gypsy
Chr1	Repeat_Masker	TE	13934803	13935988	.	.	.	ID="992";Name=Athila4D,LTR/Gypsy
Chr1	Repeat_Masker	TE	13935989	13939398	.	.	.	ID="993";Name=Athila4A,LTR/Gypsy
Chr1	Repeat_Masker	TE	13939409	13939631	.	.	.	ID="994";Name=Athila4B,LTR/Gypsy
Chr1	Repeat_Masker	TE	13939978	13940762	.	.	.	ID="995";Name=ATENSPM2,DNA/En-Spm
Chr1	Repeat_Masker	TE	13940760	13941167	.	.	.	ID="996";Name=Athila6A,LTR/Gypsy
Chr1	Repeat_Masker	TE	13941168	13945849	.	.	.	ID="997";Name=Athila6B,LTR/Gypsy
Chr1	Repeat_Masker	TE	13945850	13947032	.	.	.	ID="998";Name=Athila6A,LTR/Gypsy
Chr1	Repeat_Masker	TE	13947210	13947336	.	.	.	ID="999";Name=ATGP2,LTR/Gypsy
Chr1	Repeat_Masker	TE	13948205	13950715	.	.	.	ID="1000";Name=ATGP2,LTR/Gypsy
Chr1	Repeat_Masker	TE	13950718	13955633	.	.	.	ID="1001";Name=Atlantys1,LTR/Gypsy
Chr1	Repeat_Masker	TE	13955633	13958915	.	.	.	ID="1002";Name=TA1-2,LTR/Copia
Chr1	Repeat_Masker	TE	13958926	13959192	.	.	.	ID="1003";Name=TA1_AT,LTR/Gypsy
Chr1	Repeat_Masker	TE	13959193	13959379	.	.	.	ID="1004";Name=ATCopia59,LTR/Copia
Chr1	Repeat_Masker	TE	13959438	13961266	.	.	.	ID="1005";Name=Atlantys1,LTR/Gypsy
Chr1	Repeat_Masker	TE	13961263	13961618	.	.	.	ID="1006";Name=Athila6B,LTR/Gypsy
Chr1	Repeat_Masker	TE	13964715	13964825	.	.	.	ID="1007";Name=TNAT1A,DNA
Chr1	Repeat_Masker	TE	13966224	13967701	.	.	.	ID="1008";Name=Vandal3,DNA/MuDR
Chr1	Repeat_Masker	TE	13968084	13971230	.	.	.	ID="1009";Name=ATLINEII,LINE/L1
Chr1	Repeat_Masker	TE	13971997	13974026	.	.	.	ID="1010";Name=ATGP2N,LTR/Gypsy
Chr1	Repeat_Masker	TE	13974817	13975123	.	.	.	ID="1011";Name=ATENSPM5,DNA/En-Spm
Chr1	Repeat_Masker	TE	13978369	13979022	.	.	.	ID="1012";Name=ATLINE2,LINE/L1
Chr1	Repeat_Masker	TE	13990138	13990259	.	.	.	ID="1013";Name=AtSB4,SINE
Chr1	Repeat_Masker	TE	13990557	13990642	.	.	.	ID="1014";Name=ATMU1,DNA/MuDR
Chr1	Repeat_Masker	TE	13991689	13994017	.	.	.	ID="1015";Name=ROMANIAT5,LTR/Copia
Chr1	Repeat_Masker	TE	13994016	13994949	.	.	.	ID="1016";Name=ATCopia29,LTR/Copia
Chr1	Repeat_Masker	TE	13994950	13996527	.	.	.	ID="1017";Name=Athila8B,LTR/Gypsy
Chr1	Repeat_Masker	TE	13996826	13997734	.	.	.	ID="1018";Name=ATCopia28,LTR/Copia
Chr1	Repeat_Masker	TE	14001267	14001645	.	.	.	ID="1019";Name=BRODYAGA1A,DNA/MuDR
Chr1	Repeat_Masker	TE	14006701	14006832	.	.	.	ID="1020";Name=ATCOPIN,LTR
Chr1	Repeat_Masker	TE	14007782	14008008	.	.	.	ID="1021";Name=Athila8B,LTR/Gypsy
Chr1	Repeat_Masker	TE	14009702	14010060	.	.	.	ID="1022";Name=ArnoldY2,DNA/MuDR
Chr1	Repeat_Masker	TE	14017757	14018184	.	.	.	ID="1023";Name=Vandal4,DNA/MuDR
Chr1	Repeat_Masker	TE	14018812	14019200	.	.	.	ID="1024";Name=BRODYAGA1,DNA/MuDR
Chr1	Repeat_Masker	TE	14021495	14023982	.	.	.	ID="1025";Name=ATGP4,LTR/Gypsy
Chr1	Repeat_Masker	TE	14027020	14027154	.	.	.	ID="1026";Name=ATHAT1,DNA/hAT-Ac
Chr1	Repeat_Masker	TE	14031881	14032418	.	.	.	ID="1027";Name=Chester-1,DNA/En-Spm
Chr1	Repeat_Masker	TE	14042434	14042570	.	.	.	ID="1028";Name=ATCopia30,LTR/Copia
Chr1	Repeat_Masker	TE	14043265	14043686	.	.	.	ID="1029";Name=ATENSPM9,DNA/En-Spm
Chr1	Repeat_Masker	TE	14043743	14043922	.	.	.	ID="1030";Name=ATDNA2T9B,DNA/MuDR
Chr1	Repeat_Masker	TE	14044390	14045932	.	.	.	ID="1031";Name=Athila,LTR/Gypsy
Chr1	Repeat_Masker	TE	14049222	14049324	.	.	.	ID="1032";Name=Vandal3,DNA/MuDR
Chr1	Repeat_Masker	TE	14050177	14051956	.	.	.	ID="1033";Name=ATLINE1_10,LINE/L1
Chr1	Repeat_Masker	TE	14052590	14056313	.	.	.	ID="1034";Name=ATLINE1_10,LINE/L1
Chr1	Repeat_Masker	TE	14056456	14058118	.	.	.	ID="1035";Name=Vandal3,DNA/MuDR
Chr1	Repeat_Masker	TE	14059068	14060594	.	.	.	ID="1036";Name=Athila2,LTR/Gypsy
Chr1	Repeat_Masker	TE	14060595	14060910	.	.	.	ID="1037";Name=ATENSPM2,DNA/En-Spm
Chr1	Repeat_Masker	TE	14060930	14061189	.	.	.	ID="1038";Name=ATCopia94,LTR/Copia
Chr1	Repeat_Masker	TE	14061497	14061704	.	.	.	ID="1039";Name=Athila4C,LTR/Gypsy
Chr1	Repeat_Masker	TE	14062139	14062288	.	.	.	ID="1040";Name=Athila4A,LTR/Gypsy
Chr1	Repeat_Masker	TE	14062307	14063914	.	.	.	ID="1041";Name=Athila8A,LTR/Gypsy
Chr1	Repeat_Masker	TE	14064467	14065760	.	.	.	ID="1042";Name=ATIS112A,DNA/PIF-Harbinger
Chr1	Repeat_Masker	TE	14069893	14070779	.	.	.	ID="1043";Name=ATHAT1,DNA/hAT-Ac
Chr1	Repeat_Masker	TE	14070822	14075427	.	.	.	ID="1044";Name=ATENSPM9,DNA/En-Spm
Chr1	Repeat_Masker	TE	14075461	14076172	.	.	.	ID="1045";Name=ATHAT9,DNA/hAT-Ac
Chr1	Repeat_Masker	TE	14076579	14076682	.	.	.	ID="1046";Name=SIMPLEHAT2,DNA/hAT
Chr1	Repeat_Masker	TE	14076943	14080234	.	.	.	ID="1047";Name=Athila4A,LTR/Gypsy
Chr1	Repeat_Masker	TE	14080251	14081210	.	.	.	ID="1048";Name=ATLINEII,LINE/L1
Chr1	Repeat_Masker	TE	14081726	14082587	.	.	.	ID="1049";Name=ATLINEII,LINE/L1
Chr1	Repeat_Masker	TE	14082588	14084349	.	.	.	ID="1050";Name=Athila6A,LTR/Gypsy
Chr1	Repeat_Masker	TE	14084350	14092259	.	.	.	ID="1051";Name=Athila6B,LTR/Gypsy
Chr1	Repeat_Masker	TE	14092260	14094068	.	.	.	ID="1052";Name=Athila6A,LTR/Gypsy
Chr1	Repeat_Masker	TE	14094081	14095449	.	.	.	ID="1053";Name=ATLINEII,LINE/L1
Chr1	Repeat_Masker	TE	14095454	14096888	.	.	.	ID="1054";Name=ATHAT9,DNA/hAT-Ac
Chr1	Repeat_Masker	TE	14096889	14097516	.	.	.	ID="1055";Name=ATLINEII,LINE/L1
Chr1	Repeat_Masker	TE	14097592	14097913	.	.	.	ID="1056";Name=ATLINE1_3A,LINE/L1
Chr1	Repeat_Masker	TE	14097912	14098633	.	.	.	ID="1057";Name=Athila4A,LTR/Gypsy
Chr1	Repeat_Masker	TE	14098634	14100281	.	.	.	ID="1058";Name=Athila3,LTR/Gypsy
Chr1	Repeat_Masker	TE	14100282	14101806	.	.	.	ID="1059";Name=Athila0,LTR/Gypsy
Chr1	Repeat_Masker	TE	14101807	14102176	.	.	.	ID="1060";Name=Athila3,LTR/Gypsy
Chr1	Repeat_Masker	TE	14102867	14107573	.	.	.	ID="1061";Name=Athila3,LTR/Gypsy
Chr1	Repeat_Masker	TE	14107574	14108710	.	.	.	ID="1062";Name=Athila4A,LTR/Gypsy
Chr1	Repeat_Masker	TE	14109267	14110556	.	.	.	ID="1063";Name=ATIS112A,DNA/PIF-Harbinger
Chr1	Repeat_Masker	TE	14111684	14112033	.	.	.	ID="1064";Name=ATIS112A,DNA/PIF-Harbinger
Chr1	Repeat_Masker	TE	14113747	14113952	.	.	.	ID="1065";Name=Athila8A,LTR/Gypsy
Chr1	Repeat_Masker	TE	14114369	14114464	.	.	.	ID="1066";Name=Athila4C,LTR/Gypsy
Chr1	Repeat_Masker	TE	14114773	14115157	.	.	.	ID="1067";Name=Athila7,LTR/Gypsy
Chr1	Repeat_Masker	TE	14116034	14116761	.	.	.	ID="1068";Name=Athila7,LTR/Gypsy
Chr1	Repeat_Masker	TE	14117385	14117653	.	.	.	ID="1069";Name=ATCopia94,LTR/Copia
Chr1	Repeat_Masker	TE	14118639	14118730	.	.	.	ID="1070";Name=ATENSPM2,DNA/En-Spm
Chr1	Repeat_Masker	TE	14121532	14123281	.	.	.	ID="1071";Name=Athila2,LTR/Gypsy
Chr1	Repeat_Masker	TE	14123282	14125084	.	.	.	ID="1072";Name=Athila,LTR/Gypsy
Chr1	Repeat_Masker	TE	14125079	14125698	.	.	.	ID="1073";Name=Athila6B,LTR/Gypsy
Chr1	Repeat_Masker	TE	14125885	14128352	.	.	.	ID="1074";Name=ATHILA6C,LTR/Gypsy
Chr1	Repeat_Masker	TE	14129671	14134851	.	.	.	ID="1075";Name=Copia-4_AT,LTR/Copia
Chr1	Repeat_Masker	TE	14139230	14139396	.	.	.	ID="1076";Name=ATLINE1_2,LINE/L1
Chr1	Repeat_Masker	TE	14139506	14139669	.	.	.	ID="1077";Name=ATDNAI27T9C,DNA/MuDR
Chr1	Repeat_Masker	TE	14140133	14140800	.	.	.	ID="1078";Name=Vandal5,DNA/MuDR
Chr1	Repeat_Masker	TE	14140794	14140939	.	.	.	ID="1079";Name=Vandal4,DNA/MuDR
Chr1	Repeat_Masker	TE	14144386	14144719	.	.	.	ID="1080";Name=ATLINEII,LINE/L1
Chr1	Repeat_Masker	TE	14145003	14145168	.	.	.	ID="1081";Name=ATLINEII,LINE/L1
Chr1	Repeat_Masker	TE	14145275	14145694	.	.	.	ID="1082";Name=ATLINE2,LINE/L1
Chr1	Repeat_Masker	TE	14151216	14151748	.	.	.	ID="1083";Name=ATLINE1A,LINE/L1
Chr1	Repeat_Masker	TE	14152940	14153261	.	.	.	ID="1084";Name=ATCOPIN,LTR
Chr1	Repeat_Masker	TE	14163339	14163493	.	.	.	ID="1085";Name=ATDNATA1,DNA/TcMar-Mariner
Chr1	Repeat_Masker	TE	14167106	14167369	.	.	.	ID="1086";Name=DT1,DNA/TcMar-Stowaway
Chr1	Repeat_Masker	TE	14167542	14167597	.	.	.	ID="1087";Name=Sadhu4-1,SINE
Chr1	Repeat_Masker	TE	14167598	14167612	.	.	.	ID="1088";Name=ATLINE1A,LINE/L1
Chr1	Repeat_Masker	TE	14178069	14183992	.	.	.	ID="1089";Name=ATHILA6C,LTR/Gypsy
Chr1	Repeat_Masker	TE	14185186	14185426	.	.	.	ID="1090";Name=Harbinger,DNA/PIF-Harbinger
Chr1	Repeat_Masker	TE	14185991	14186042	.	.	.	ID="1091";Name=Vandal7,DNA/MuDR
Chr1	Repeat_Masker	TE	14186796	14187468	.	.	.	ID="1092";Name=Vandal7,DNA/MuDR
Chr1	Repeat_Masker	TE	14187812	14188058	.	.	.	ID="1093";Name=Vandal7,DNA/MuDR
Chr1	Repeat_Masker	TE	14188117	14193130	.	.	.	ID="1094";Name=Vandal8,DNA/MuDR
Chr1	Repeat_Masker	TE	14193706	14194819	.	.	.	ID="1095";Name=TAT1_ATH,LTR/Gypsy
Chr1	Repeat_Masker	TE	14196921	14206946	.	.	.	ID="1096";Name=Atlantys1,LTR/Gypsy
Chr1	Repeat_Masker	TE	14207154	14208345	.	.	.	ID="1097";Name=Athila4B,LTR/Gypsy
Chr1	Repeat_Masker	TE	14208488	14208709	.	.	.	ID="1098";Name=ATREP19,DNA
Chr1	Repeat_Masker	TE	14208774	14211193	.	.	.	ID="1099";Name=Athila4,LTR/Gypsy
Chr1	Repeat_Masker	TE	14211252	14212498	.	.	.	ID="1100";Name=Athila4A,LTR/Gypsy
Chr1	Repeat_Masker	TE	14212499	14212691	.	.	.	ID="1101";Name=Athila4B,LTR/Gypsy
Chr1	Repeat_Masker	TE	14212699	14214746	.	.	.	ID="1102";Name=Vandal3,DNA/MuDR
Chr1	Repeat_Masker	TE	14214747	14225656	.	.	.	ID="1103";Name=Athila3,LTR/Gypsy
Chr1	Repeat_Masker	TE	14225684	14226700	.	.	.	ID="1104";Name=Vandal3,DNA/MuDR
Chr1	Repeat_Masker	TE	14226701	14232761	.	.	.	ID="1105";Name=ATHILA6C,LTR/Gypsy
Chr1	Repeat_Masker	TE	14232764	14236692	.	.	.	ID="1106";Name=Athila,LTR/Gypsy
Chr1	Repeat_Masker	TE	14237032	14241004	.	.	.	ID="1107";Name=Athila,LTR/Gypsy
Chr1	Repeat_Masker	TE	14241007	14246545	.	.	.	ID="1108";Name=ATHILA6C,LTR/Gypsy
Chr1	Repeat_Masker	TE	14246546	14248336	.	.	.	ID="1109";Name=Athila2,LTR/Gypsy
Chr1	Repeat_Masker	TE	14248337	14248948	.	.	.	ID="1110";Name=Vandal3,DNA/MuDR
Chr1	Repeat_Masker	TE	14248937	14255836	.	.	.	ID="1111";Name=Athila2,LTR/Gypsy
Chr1	Repeat_Masker	TE	14255818	14257682	.	.	.	ID="1112";Name=ATHILA6C,LTR/Gypsy
Chr1	Repeat_Masker	TE	14257964	14261080	.	.	.	ID="1113";Name=ATHILA6C,LTR/Gypsy
Chr1	Repeat_Masker	TE	14261081	14261590	.	.	.	ID="1114";Name=Athila0,LTR/Gypsy
Chr1	Repeat_Masker	TE	14261591	14262178	.	.	.	ID="1115";Name=Athila2,LTR/Gypsy
Chr1	Repeat_Masker	TE	14262179	14263558	.	.	.	ID="1116";Name=ATENSPM5,DNA/En-Spm
Chr1	Repeat_Masker	TE	14263556	14273951	.	.	.	ID="1117";Name=Athila3,LTR/Gypsy
Chr1	Repeat_Masker	TE	14273956	14277544	.	.	.	ID="1118";Name=Vandal3,DNA/MuDR
Chr1	Repeat_Masker	TE	14280174	14281809	.	.	.	ID="1119";Name=Athila3,LTR/Gypsy
Chr1	Repeat_Masker	TE	14282300	14282540	.	.	.	ID="1120";Name=Atlantys2,LTR/Gypsy
Chr1	Repeat_Masker	TE	14283175	14283310	.	.	.	ID="1121";Name=Atlantys2,LTR/Gypsy
Chr1	Repeat_Masker	TE	14286377	14286607	.	.	.	ID="1122";Name=Atlantys2,LTR/Gypsy
Chr1	Repeat_Masker	TE	14287804	14288332	.	.	.	ID="1123";Name=ATHATN1,DNA/hAT-Ac
Chr1	Repeat_Masker	TE	14289036	14289526	.	.	.	ID="1124";Name=ATHATN1,DNA/hAT-Ac
Chr1	Repeat_Masker	TE	14292522	14293012	.	.	.	ID="1125";Name=ATHATN1,DNA/hAT-Ac
Chr1	Repeat_Masker	TE	14301742	14302868	.	.	.	ID="1126";Name=ATENSPM9,DNA/En-Spm
Chr1	Repeat_Masker	TE	14307036	14307190	.	.	.	ID="1127";Name=ATHAT1,DNA/hAT-Ac
Chr1	Repeat_Masker	TE	14309399	14309681	.	.	.	ID="1128";Name=ArnoldY1,DNA/MuDR
Chr1	Repeat_Masker	TE	14309772	14310130	.	.	.	ID="1129";Name=Athila4A,LTR/Gypsy
Chr1	Repeat_Masker	TE	14310437	14311843	.	.	.	ID="1130";Name=Vandal3,DNA/MuDR
Chr1	Repeat_Masker	TE	14311844	14315124	.	.	.	ID="1131";Name=Athila4C,LTR/Gypsy
Chr1	Repeat_Masker	TE	14315125	14317336	.	.	.	ID="1132";Name=ATHILA6C,LTR/Gypsy
Chr1	Repeat_Masker	TE	14317337	14320856	.	.	.	ID="1133";Name=Athila2,LTR/Gypsy
Chr1	Repeat_Masker	TE	14320856	14327704	.	.	.	ID="1134";Name=Athila4C,LTR/Gypsy
Chr1	Repeat_Masker	TE	14327706	14328076	.	.	.	ID="1135";Name=Vandal3,DNA/MuDR
Chr1	Repeat_Masker	TE	14328175	14329803	.	.	.	ID="1136";Name=Athila,LTR/Gypsy
Chr1	Repeat_Masker	TE	14330005	14330413	.	.	.	ID="1137";Name=Vandal3,DNA/MuDR
Chr1	Repeat_Masker	TE	14331006	14332548	.	.	.	ID="1138";Name=Athila5,LTR/Gypsy
Chr1	Repeat_Masker	TE	14334091	14334338	.	.	.	ID="1139";Name=Harbinger,DNA/PIF-Harbinger
Chr1	Repeat_Masker	TE	14334331	14341289	.	.	.	ID="1140";Name=Athila2,LTR/Gypsy
Chr1	Repeat_Masker	TE	14341290	14341357	.	.	.	ID="1141";Name=Athila4B,LTR/Gypsy
Chr1	Repeat_Masker	TE	14341358	14341711	.	.	.	ID="1142";Name=Athila4A,LTR/Gypsy
Chr1	Repeat_Masker	TE	14341712	14343364	.	.	.	ID="1143";Name=Athila3,LTR/Gypsy
Chr1	Repeat_Masker	TE	14343365	14343812	.	.	.	ID="1144";Name=Athila0,LTR/Gypsy
Chr1	Repeat_Masker	TE	14343874	14346811	.	.	.	ID="1145";Name=Athila3,LTR/Gypsy
Chr1	Repeat_Masker	TE	14346960	14348608	.	.	.	ID="1146";Name=Athila0,LTR/Gypsy
Chr1	Repeat_Masker	TE	14348609	14349123	.	.	.	ID="1147";Name=Athila3,LTR/Gypsy
Chr1	Repeat_Masker	TE	14349335	14349423	.	.	.	ID="1148";Name=ATCopia75,LTR/Copia
Chr1	Repeat_Masker	TE	14349743	14349964	.	.	.	ID="1149";Name=Athila7,LTR/Gypsy
Chr1	Repeat_Masker	TE	14350163	14350415	.	.	.	ID="1150";Name=ATCopia94,LTR/Copia
Chr1	Repeat_Masker	TE	14350417	14350625	.	.	.	ID="1151";Name=Athila8B,LTR/Gypsy
Chr1	Repeat_Masker	TE	14350930	14352008	.	.	.	ID="1152";Name=Athila8B,LTR/Gypsy
Chr1	Repeat_Masker	TE	14352606	14353058	.	.	.	ID="1153";Name=Athila8B,LTR/Gypsy
Chr1	Repeat_Masker	TE	14353332	14353475	.	.	.	ID="1154";Name=Athila8B,LTR/Gypsy
Chr1	Repeat_Masker	TE	14353929	14354434	.	.	.	ID="1155";Name=Athila8A,LTR/Gypsy
Chr1	Repeat_Masker	TE	14355006	14355205	.	.	.	ID="1156";Name=Athila7,LTR/Gypsy
Chr1	Repeat_Masker	TE	14355400	14355658	.	.	.	ID="1157";Name=ATCopia94,LTR/Copia
Chr1	Repeat_Masker	TE	14355645	14356798	.	.	.	ID="1158";Name=Athila3,LTR/Gypsy
Chr1	Repeat_Masker	TE	14356799	14357580	.	.	.	ID="1159";Name=Athila4A,LTR/Gypsy
Chr1	Repeat_Masker	TE	14357678	14359712	.	.	.	ID="1160";Name=Athila4,LTR/Gypsy
Chr1	Repeat_Masker	TE	14359723	14360156	.	.	.	ID="1161";Name=ATCopia69,LTR/Copia
Chr1	Repeat_Masker	TE	14360157	14361154	.	.	.	ID="1162";Name=Athila4,LTR/Gypsy
Chr1	Repeat_Masker	TE	14361155	14362267	.	.	.	ID="1163";Name=Athila4B,LTR/Gypsy
Chr1	Repeat_Masker	TE	14364133	14364217	.	.	.	ID="1164";Name=Athila6A,LTR/Gypsy
Chr1	Repeat_Masker	TE	14364218	14365893	.	.	.	ID="1165";Name=Athila3,LTR/Gypsy
Chr1	Repeat_Masker	TE	14365896	14366400	.	.	.	ID="1166";Name=Athila2,LTR/Gypsy
Chr1	Repeat_Masker	TE	14366401	14367662	.	.	.	ID="1167";Name=ATDNA12T3A,DNA
Chr1	Repeat_Masker	TE	14367663	14368380	.	.	.	ID="1168";Name=Atlantys2,LTR/Gypsy
Chr1	Repeat_Masker	TE	14368381	14373814	.	.	.	ID="1169";Name=Athila0,LTR/Gypsy
Chr1	Repeat_Masker	TE	14373815	14375118	.	.	.	ID="1170";Name=Athila3,LTR/Gypsy
Chr1	Repeat_Masker	TE	14375119	14375237	.	.	.	ID="1171";Name=Atlantys2,LTR/Gypsy
Chr1	Repeat_Masker	TE	14375398	14375766	.	.	.	ID="1172";Name=Athila3,LTR/Gypsy
Chr1	Repeat_Masker	TE	14375767	14377214	.	.	.	ID="1173";Name=Athila2,LTR/Gypsy
Chr1	Repeat_Masker	TE	14379121	14379184	.	.	.	ID="1174";Name=ATGP10,LTR/Gypsy
Chr1	Repeat_Masker	TE	14379523	14381071	.	.	.	ID="1175";Name=Athila2,LTR/Gypsy
Chr1	Repeat_Masker	TE	14381353	14381664	.	.	.	ID="1176";Name=Vandal3,DNA/MuDR
Chr1	Repeat_Masker	TE	14381665	14383410	.	.	.	ID="1177";Name=Athila4C,LTR/Gypsy
Chr1	Repeat_Masker	TE	14383411	14383867	.	.	.	ID="1178";Name=Athila2,LTR/Gypsy
Chr1	Repeat_Masker	TE	14383838	14384014	.	.	.	ID="1179";Name=ATHILA6C,LTR/Gypsy
Chr1	Repeat_Masker	TE	14384012	14384610	.	.	.	ID="1180";Name=Athila2,LTR/Gypsy
Chr1	Repeat_Masker	TE	14384611	14384678	.	.	.	ID="1181";Name=Athila4B,LTR/Gypsy
Chr1	Repeat_Masker	TE	14384679	14385032	.	.	.	ID="1182";Name=Athila4A,LTR/Gypsy
Chr1	Repeat_Masker	TE	14385033	14390225	.	.	.	ID="1183";Name=Athila3,LTR/Gypsy
Chr1	Repeat_Masker	TE	14390975	14391732	.	.	.	ID="1184";Name=Athila3,LTR/Gypsy
Chr1	Repeat_Masker	TE	14392210	14392464	.	.	.	ID="1185";Name=Athila3,LTR/Gypsy
Chr1	Repeat_Masker	TE	14392613	14394261	.	.	.	ID="1186";Name=Athila0,LTR/Gypsy
Chr1	Repeat_Masker	TE	14394262	14394776	.	.	.	ID="1187";Name=Athila3,LTR/Gypsy
Chr1	Repeat_Masker	TE	14395417	14395617	.	.	.	ID="1188";Name=Athila7,LTR/Gypsy
Chr1	Repeat_Masker	TE	14395816	14396068	.	.	.	ID="1189";Name=ATCopia94,LTR/Copia
Chr1	Repeat_Masker	TE	14396583	14397461	.	.	.	ID="1190";Name=Athila8B,LTR/Gypsy
Chr1	Repeat_Masker	TE	14398259	14398700	.	.	.	ID="1191";Name=Athila8B,LTR/Gypsy
Chr1	Repeat_Masker	TE	14398985	14399128	.	.	.	ID="1192";Name=Athila8B,LTR/Gypsy
Chr1	Repeat_Masker	TE	14399955	14400087	.	.	.	ID="1193";Name=Athila8A,LTR/Gypsy
Chr1	Repeat_Masker	TE	14400659	14400858	.	.	.	ID="1194";Name=Athila7,LTR/Gypsy
Chr1	Repeat_Masker	TE	14401057	14401309	.	.	.	ID="1195";Name=ATCopia94,LTR/Copia
Chr1	Repeat_Masker	TE	14401298	14402451	.	.	.	ID="1196";Name=Athila3,LTR/Gypsy
Chr1	Repeat_Masker	TE	14402452	14403233	.	.	.	ID="1197";Name=Athila4A,LTR/Gypsy
Chr1	Repeat_Masker	TE	14403331	14405365	.	.	.	ID="1198";Name=Athila4,LTR/Gypsy
Chr1	Repeat_Masker	TE	14405376	14405809	.	.	.	ID="1199";Name=ATCopia69,LTR/Copia
Chr1	Repeat_Masker	TE	14405810	14406807	.	.	.	ID="1200";Name=Athila4,LTR/Gypsy
Chr1	Repeat_Masker	TE	14406808	14407920	.	.	.	ID="1201";Name=Athila4B,LTR/Gypsy
Chr1	Repeat_Masker	TE	14409786	14409870	.	.	.	ID="1202";Name=Athila6A,LTR/Gypsy
Chr1	Repeat_Masker	TE	14409871	14411546	.	.	.	ID="1203";Name=Athila3,LTR/Gypsy
Chr1	Repeat_Masker	TE	14411549	14412053	.	.	.	ID="1204";Name=Athila2,LTR/Gypsy
Chr1	Repeat_Masker	TE	14412054	14413315	.	.	.	ID="1205";Name=ATDNA12T3A,DNA
Chr1	Repeat_Masker	TE	14413316	14414033	.	.	.	ID="1206";Name=Atlantys2,LTR/Gypsy
Chr1	Repeat_Masker	TE	14414034	14419467	.	.	.	ID="1207";Name=Athila0,LTR/Gypsy
Chr1	Repeat_Masker	TE	14419468	14420771	.	.	.	ID="1208";Name=Athila3,LTR/Gypsy
Chr1	Repeat_Masker	TE	14420772	14420890	.	.	.	ID="1209";Name=Atlantys2,LTR/Gypsy
Chr1	Repeat_Masker	TE	14421051	14421419	.	.	.	ID="1210";Name=Athila3,LTR/Gypsy
Chr1	Repeat_Masker	TE	14421420	14422867	.	.	.	ID="1211";Name=Athila2,LTR/Gypsy
Chr1	Repeat_Masker	TE	14424774	14424837	.	.	.	ID="1212";Name=ATGP10,LTR/Gypsy
Chr1	Repeat_Masker	TE	14425176	14426724	.	.	.	ID="1213";Name=Athila2,LTR/Gypsy
Chr1	Repeat_Masker	TE	14427006	14427317	.	.	.	ID="1214";Name=Vandal3,DNA/MuDR
Chr1	Repeat_Masker	TE	14427318	14429063	.	.	.	ID="1215";Name=Athila4C,LTR/Gypsy
Chr1	Repeat_Masker	TE	14429064	14430799	.	.	.	ID="1216";Name=Athila2,LTR/Gypsy
Chr1	Repeat_Masker	TE	14430800	14432222	.	.	.	ID="1217";Name=Athila4C,LTR/Gypsy
Chr1	Repeat_Masker	TE	14432223	14442952	.	.	.	ID="1218";Name=Athila2,LTR/Gypsy
Chr1	Repeat_Masker	TE	14442967	14449182	.	.	.	ID="1219";Name=Athila4C,LTR/Gypsy
Chr1	Repeat_Masker	TE	14449177	14449726	.	.	.	ID="1220";Name=ATHILA6C,LTR/Gypsy
Chr1	Repeat_Masker	TE	14449728	14451469	.	.	.	ID="1221";Name=Athila2,LTR/Gypsy
Chr1	Repeat_Masker	TE	14451470	14451537	.	.	.	ID="1222";Name=Athila4B,LTR/Gypsy
Chr1	Repeat_Masker	TE	14451538	14451891	.	.	.	ID="1223";Name=Athila4A,LTR/Gypsy
Chr1	Repeat_Masker	TE	14451911	14458837	.	.	.	ID="1224";Name=Athila3,LTR/Gypsy
Chr1	Repeat_Masker	TE	14459098	14461669	.	.	.	ID="1225";Name=Athila3,LTR/Gypsy
Chr1	Repeat_Masker	TE	14462782	14463466	.	.	.	ID="1226";Name=Athila5,LTR/Gypsy
Chr1	Repeat_Masker	TE	14463536	14463657	.	.	.	ID="1227";Name=Athila7,LTR/Gypsy
Chr1	Repeat_Masker	TE	14464100	14464602	.	.	.	ID="1228";Name=Athila8A,LTR/Gypsy
Chr1	Repeat_Masker	TE	14465316	14465428	.	.	.	ID="1229";Name=Athila,LTR/Gypsy
Chr1	Repeat_Masker	TE	14466175	14466433	.	.	.	ID="1230";Name=ATCopia94,LTR/Copia
Chr1	Repeat_Masker	TE	14466420	14467530	.	.	.	ID="1231";Name=Athila3,LTR/Gypsy
Chr1	Repeat_Masker	TE	14467538	14468332	.	.	.	ID="1232";Name=Athila4A,LTR/Gypsy
Chr1	Repeat_Masker	TE	14468418	14470210	.	.	.	ID="1233";Name=Athila4,LTR/Gypsy
Chr1	Repeat_Masker	TE	14470211	14470654	.	.	.	ID="1234";Name=ATCOPIA69A,LTR/Copia
Chr1	Repeat_Masker	TE	14470655	14471652	.	.	.	ID="1235";Name=Athila4,LTR/Gypsy
Chr1	Repeat_Masker	TE	14471653	14472765	.	.	.	ID="1236";Name=Athila4B,LTR/Gypsy
Chr1	Repeat_Masker	TE	14474641	14474725	.	.	.	ID="1237";Name=Athila6A,LTR/Gypsy
Chr1	Repeat_Masker	TE	14474726	14476323	.	.	.	ID="1238";Name=Athila3,LTR/Gypsy
Chr1	Repeat_Masker	TE	14476326	14476830	.	.	.	ID="1239";Name=Athila2,LTR/Gypsy
Chr1	Repeat_Masker	TE	14476831	14478092	.	.	.	ID="1240";Name=ATDNA12T3A,DNA
Chr1	Repeat_Masker	TE	14478093	14478727	.	.	.	ID="1241";Name=Atlantys2,LTR/Gypsy
Chr1	Repeat_Masker	TE	14478733	14478946	.	.	.	ID="1242";Name=Athila3,LTR/Gypsy
Chr1	Repeat_Masker	TE	14478944	14480394	.	.	.	ID="1243";Name=Athila2,LTR/Gypsy
Chr1	Repeat_Masker	TE	14481785	14481891	.	.	.	ID="1244";Name=ATGP10,LTR/Gypsy
Chr1	Repeat_Masker	TE	14482228	14483779	.	.	.	ID="1245";Name=Athila2,LTR/Gypsy
Chr1	Repeat_Masker	TE	14483780	14483877	.	.	.	ID="1246";Name=Athila6A,LTR/Gypsy
Chr1	Repeat_Masker	TE	14484899	14486674	.	.	.	ID="1247";Name=Athila8A,LTR/Gypsy
Chr1	Repeat_Masker	TE	14487437	14488365	.	.	.	ID="1248";Name=ATHILA6C,LTR/Gypsy
Chr1	Repeat_Masker	TE	14488366	14489796	.	.	.	ID="1249";Name=Athila2,LTR/Gypsy
Chr1	Repeat_Masker	TE	14489797	14491651	.	.	.	ID="1250";Name=Athila6A,LTR/Gypsy
Chr1	Repeat_Masker	TE	14491653	14492099	.	.	.	ID="1251";Name=ROMANIAT5,LTR/Copia
Chr1	Repeat_Masker	TE	14492097	14497455	.	.	.	ID="1252";Name=ATHILA6C,LTR/Gypsy
Chr1	Repeat_Masker	TE	14497456	14498688	.	.	.	ID="1253";Name=Athila2,LTR/Gypsy
Chr1	Repeat_Masker	TE	14498681	14498849	.	.	.	ID="1254";Name=ATHILA6C,LTR/Gypsy
Chr1	Repeat_Masker	TE	14499173	14499711	.	.	.	ID="1255";Name=Athila2,LTR/Gypsy
Chr1	Repeat_Masker	TE	14499712	14499780	.	.	.	ID="1256";Name=ROMANIAT5,LTR/Copia
Chr1	Repeat_Masker	TE	14499781	14506436	.	.	.	ID="1257";Name=ATHILA6C,LTR/Gypsy
Chr1	Repeat_Masker	TE	14506437	14507555	.	.	.	ID="1258";Name=Athila2,LTR/Gypsy
Chr1	Repeat_Masker	TE	14509217	14509368	.	.	.	ID="1259";Name=Athila2,LTR/Gypsy
Chr1	Repeat_Masker	TE	14539205	14539735	.	.	.	ID="1260";Name=ATGP5,LTR/Gypsy
Chr1	Repeat_Masker	TE	14540051	14540986	.	.	.	ID="1261";Name=ATGP5,LTR/Gypsy
Chr1	Repeat_Masker	TE	14541251	14541358	.	.	.	ID="1262";Name=ATGP7,LTR/Gypsy
Chr1	Repeat_Masker	TE	14541427	14541587	.	.	.	ID="1263";Name=ATGP5A,LTR/Gypsy
Chr1	Repeat_Masker	TE	14582194	14587398	.	.	.	ID="1264";Name=Athila6A,LTR/Gypsy
Chr1	Repeat_Masker	TE	14587396	14590167	.	.	.	ID="1265";Name=ATHILA6C,LTR/Gypsy
Chr1	Repeat_Masker	TE	14590168	14598729	.	.	.	ID="1266";Name=ATENSPM5,DNA/En-Spm
Chr1	Repeat_Masker	TE	14598730	14600108	.	.	.	ID="1267";Name=ATHILA6C,LTR/Gypsy
Chr1	Repeat_Masker	TE	14600109	14602815	.	.	.	ID="1268";Name=Atlantys1,LTR/Gypsy
Chr1	Repeat_Masker	TE	14661715	14662314	.	.	.	ID="1269";Name=Athila4B,LTR/Gypsy
Chr1	Repeat_Masker	TE	14662283	14664205	.	.	.	ID="1270";Name=Athila4,LTR/Gypsy
Chr1	Repeat_Masker	TE	14664206	14664772	.	.	.	ID="1271";Name=Athila4B,LTR/Gypsy
Chr1	Repeat_Masker	TE	14664773	14669652	.	.	.	ID="1272";Name=Athila3,LTR/Gypsy
Chr1	Repeat_Masker	TE	14673836	14674642	.	.	.	ID="1273";Name=Atlantys2,LTR/Gypsy
Chr1	Repeat_Masker	TE	14714187	14715372	.	.	.	ID="1274";Name=Athila4B,LTR/Gypsy
Chr1	Repeat_Masker	TE	14715373	14717295	.	.	.	ID="1275";Name=Athila4,LTR/Gypsy
Chr1	Repeat_Masker	TE	14717264	14717863	.	.	.	ID="1276";Name=Athila4B,LTR/Gypsy
Chr1	Repeat_Masker	TE	14746644	14747243	.	.	.	ID="1277";Name=Athila4B,LTR/Gypsy
Chr1	Repeat_Masker	TE	14747212	14749134	.	.	.	ID="1278";Name=Athila4,LTR/Gypsy
Chr1	Repeat_Masker	TE	14749135	14750320	.	.	.	ID="1279";Name=Athila4B,LTR/Gypsy
Chr1	Repeat_Masker	TE	14805639	14807555	.	.	.	ID="1280";Name=Athila6A,LTR/Gypsy
Chr1	Repeat_Masker	TE	14807628	14815548	.	.	.	ID="1281";Name=Athila6B,LTR/Gypsy
Chr1	Repeat_Masker	TE	14815551	14816620	.	.	.	ID="1282";Name=Athila6A,LTR/Gypsy
Chr1	Repeat_Masker	TE	14816664	14816876	.	.	.	ID="1283";Name=ATENSPM11,DNA/En-Spm
Chr1	Repeat_Masker	TE	14817411	14818352	.	.	.	ID="1284";Name=ATENSPM11,DNA/En-Spm
Chr1	Repeat_Masker	TE	14825217	14825787	.	.	.	ID="1285";Name=Athila0,LTR/Gypsy
Chr1	Repeat_Masker	TE	14825788	14827467	.	.	.	ID="1286";Name=Athila3,LTR/Gypsy
Chr1	Repeat_Masker	TE	14829784	14830590	.	.	.	ID="1287";Name=Atlantys2,LTR/Gypsy
Chr1	Repeat_Masker	TE	14831875	14832430	.	.	.	ID="1288";Name=Vandal4,DNA/MuDR
Chr1	Repeat_Masker	TE	14833180	14835341	.	.	.	ID="1289";Name=Athila6A,LTR/Gypsy
Chr1	Repeat_Masker	TE	14837664	14847806	.	.	.	ID="1290";Name=Athila3,LTR/Gypsy
Chr1	Repeat_Masker	TE	14847807	14857361	.	.	.	ID="1291";Name=Athila,LTR/Gypsy
Chr1	Repeat_Masker	TE	14857362	14859923	.	.	.	ID="1292";Name=Athila3,LTR/Gypsy
Chr1	Repeat_Masker	TE	14862944	14863102	.	.	.	ID="1293";Name=Vandal5,DNA/MuDR
Chr1	Repeat_Masker	TE	14864080	14865438	.	.	.	ID="1294";Name=Athila3,LTR/Gypsy
Chr1	Repeat_Masker	TE	14865439	14874993	.	.	.	ID="1295";Name=Athila,LTR/Gypsy
Chr1	Repeat_Masker	TE	14874994	14885136	.	.	.	ID="1296";Name=Athila3,LTR/Gypsy
Chr1	Repeat_Masker	TE	14891953	14894304	.	.	.	ID="1297";Name=ATENSPM11,DNA/En-Spm
Chr1	Repeat_Masker	TE	14894385	14896970	.	.	.	ID="1298";Name=ATENSPM10,DNA/En-Spm
Chr1	Repeat_Masker	TE	14897520	14897732	.	.	.	ID="1299";Name=ATENSPM11,DNA/En-Spm
Chr1	Repeat_Masker	TE	14897776	14898845	.	.	.	ID="1300";Name=Athila6A,LTR/Gypsy
Chr1	Repeat_Masker	TE	14898848	14906768	.	.	.	ID="1301";Name=Athila6B,LTR/Gypsy
Chr1	Repeat_Masker	TE	14906841	14908757	.	.	.	ID="1302";Name=Athila6A,LTR/Gypsy
Chr1	Repeat_Masker	TE	14910695	14912856	.	.	.	ID="1303";Name=Athila6A,LTR/Gypsy
Chr1	Repeat_Masker	TE	14913606	14914149	.	.	.	ID="1304";Name=Vandal4,DNA/MuDR
Chr1	Repeat_Masker	TE	14917354	14917596	.	.	.	ID="1305";Name=Vandal5,DNA/MuDR
Chr1	Repeat_Masker	TE	14918655	14919545	.	.	.	ID="1306";Name=Vandal4,DNA/MuDR
Chr1	Repeat_Masker	TE	14923611	14923925	.	.	.	ID="1307";Name=ATREP18,DNA
Chr1	Repeat_Masker	TE	14923932	14926963	.	.	.	ID="1308";Name=Athila2,LTR/Gypsy
Chr1	Repeat_Masker	TE	15006087	15007783	.	.	.	ID="1309";Name=ATENSPM6,DNA/En-Spm
Chr1	Repeat_Masker	TE	15038148	15041270	.	.	.	ID="1310";Name=Athila6B,LTR/Gypsy
Chr1	Repeat_Masker	TE	15041271	15043029	.	.	.	ID="1311";Name=Athila6A,LTR/Gypsy
Chr1	Repeat_Masker	TE	15043030	15050984	.	.	.	ID="1312";Name=Athila6B,LTR/Gypsy
Chr1	Repeat_Masker	TE	15050985	15052790	.	.	.	ID="1313";Name=Athila6A,LTR/Gypsy
Chr1	Repeat_Masker	TE	15053693	15054007	.	.	.	ID="1314";Name=Vandal5A,DNA/MuDR
Chr1	Repeat_Masker	TE	15054580	15056506	.	.	.	ID="1315";Name=Vandal4,DNA/MuDR
Chr1	Repeat_Masker	TE	15057091	15058077	.	.	.	ID="1316";Name=Vandal5,DNA/MuDR
Chr1	Repeat_Masker	TE	15057987	15058125	.	.	.	ID="1317";Name=Vandal1,DNA/MuDR
Chr1	Repeat_Masker	TE	15058815	15058993	.	.	.	ID="1318";Name=ATREP18,DNA
Chr1	Repeat_Masker	TE	15059370	15059639	.	.	.	ID="1319";Name=ATREP18,DNA
Chr1	Repeat_Masker	TE	15059944	15060065	.	.	.	ID="1320";Name=ATREP18,DNA
Chr1	Repeat_Masker	TE	15060127	15064511	.	.	.	ID="1321";Name=Athila2,LTR/Gypsy
Chr1	Repeat_Masker	TE	15064513	15065362	.	.	.	ID="1322";Name=ROMANIAT5,LTR/Copia
Chr1	Repeat_Masker	TE	15065363	15074742	.	.	.	ID="1323";Name=ATHILA6C,LTR/Gypsy
Chr1	Repeat_Masker	TE	15074740	15076081	.	.	.	ID="1324";Name=Athila2,LTR/Gypsy
Chr1	Repeat_Masker	TE	15076082	15076784	.	.	.	ID="1325";Name=ATHILA6C,LTR/Gypsy
Chr1	Repeat_Masker	TE	15076779	15078779	.	.	.	ID="1326";Name=Athila6A,LTR/Gypsy
Chr1	Repeat_Masker	TE	15080563	15081196	.	.	.	ID="1327";Name=Vandal5,DNA/MuDR
Chr1	Repeat_Masker	TE	15081639	15081690	.	.	.	ID="1328";Name=LIMPET1,DNA/MuDR
Chr1	Repeat_Masker	TE	15087256	15087580	.	.	.	ID="1329";Name=ATENSPM6,DNA/En-Spm
Chr1	Repeat_Masker	TE	15087869	15088167	.	.	.	ID="1330";Name=ATREP18,DNA
Chr1	Repeat_Masker	TE	15088468	15088647	.	.	.	ID="1331";Name=ATREP18,DNA
Chr1	Repeat_Masker	TE	15088958	15089196	.	.	.	ID="1332";Name=ATREP18,DNA
Chr1	Repeat_Masker	TE	15089515	15089714	.	.	.	ID="1333";Name=ATREP18,DNA
Chr1	Repeat_Masker	TE	15090019	15090218	.	.	.	ID="1334";Name=ATREP18,DNA
Chr1	Repeat_Masker	TE	15090524	15090724	.	.	.	ID="1335";Name=ATREP18,DNA
Chr1	Repeat_Masker	TE	15090991	15091090	.	.	.	ID="1336";Name=ATREP18,DNA
Chr1	Repeat_Masker	TE	15091398	15091577	.	.	.	ID="1337";Name=ATREP18,DNA
Chr1	Repeat_Masker	TE	15091847	15092091	.	.	.	ID="1338";Name=ATREP18,DNA
Chr1	Repeat_Masker	TE	15092583	15092712	.	.	.	ID="1339";Name=ATREP18,DNA
Chr1	Repeat_Masker	TE	15093027	15093348	.	.	.	ID="1340";Name=ATREP18,DNA
Chr1	Repeat_Masker	TE	15094136	15094324	.	.	.	ID="1341";Name=ATREP18,DNA
Chr1	Repeat_Masker	TE	15094595	15094810	.	.	.	ID="1342";Name=ATREP18,DNA
Chr1	Repeat_Masker	TE	15095095	15095321	.	.	.	ID="1343";Name=ATREP18,DNA
Chr1	Repeat_Masker	TE	15095813	15095976	.	.	.	ID="1344";Name=ATREP18,DNA
Chr1	Repeat_Masker	TE	15096283	15096470	.	.	.	ID="1345";Name=ATREP18,DNA
Chr1	Repeat_Masker	TE	15096811	15097060	.	.	.	ID="1346";Name=ATREP18,DNA
Chr1	Repeat_Masker	TE	15097552	15097715	.	.	.	ID="1347";Name=ATREP18,DNA
Chr1	Repeat_Masker	TE	15098022	15098209	.	.	.	ID="1348";Name=ATREP18,DNA
Chr1	Repeat_Masker	TE	15098515	15098803	.	.	.	ID="1349";Name=ATREP18,DNA
Chr1	Repeat_Masker	TE	15099291	15099454	.	.	.	ID="1350";Name=ATREP18,DNA
Chr1	Repeat_Masker	TE	15099761	15099948	.	.	.	ID="1351";Name=ATREP18,DNA
Chr1	Repeat_Masker	TE	15100257	15100472	.	.	.	ID="1352";Name=ATREP18,DNA
Chr1	Repeat_Masker	TE	15100780	15100963	.	.	.	ID="1353";Name=ATREP18,DNA
Chr1	Repeat_Masker	TE	15101452	15101615	.	.	.	ID="1354";Name=ATREP18,DNA
Chr1	Repeat_Masker	TE	15101925	15102105	.	.	.	ID="1355";Name=ATREP18,DNA
Chr1	Repeat_Masker	TE	15102606	15102770	.	.	.	ID="1356";Name=ATREP18,DNA
Chr1	Repeat_Masker	TE	15103037	15103293	.	.	.	ID="1357";Name=ATREP18,DNA
Chr1	Repeat_Masker	TE	15103626	15103813	.	.	.	ID="1358";Name=ATREP18,DNA
Chr1	Repeat_Masker	TE	15104288	15104462	.	.	.	ID="1359";Name=ATREP18,DNA
Chr1	Repeat_Masker	TE	15104730	15104942	.	.	.	ID="1360";Name=ATREP18,DNA
Chr1	Repeat_Masker	TE	15105250	15105446	.	.	.	ID="1361";Name=ATREP18,DNA
Chr1	Repeat_Masker	TE	15105923	15106075	.	.	.	ID="1362";Name=ATREP18,DNA
Chr1	Repeat_Masker	TE	15106343	15106555	.	.	.	ID="1363";Name=ATREP18,DNA
Chr1	Repeat_Masker	TE	15106863	15107061	.	.	.	ID="1364";Name=ATREP18,DNA
Chr1	Repeat_Masker	TE	15107552	15107713	.	.	.	ID="1365";Name=ATREP18,DNA
Chr1	Repeat_Masker	TE	15108209	15108372	.	.	.	ID="1366";Name=ATREP18,DNA
Chr1	Repeat_Masker	TE	15108866	15109029	.	.	.	ID="1367";Name=ATREP18,DNA
Chr1	Repeat_Masker	TE	15109523	15109686	.	.	.	ID="1368";Name=ATREP18,DNA
Chr1	Repeat_Masker	TE	15109993	15110616	.	.	.	ID="1369";Name=ATREP18,DNA
Chr1	Repeat_Masker	TE	15110919	15111124	.	.	.	ID="1370";Name=ATREP18,DNA
Chr1	Repeat_Masker	TE	15111616	15111779	.	.	.	ID="1371";Name=ATREP18,DNA
Chr1	Repeat_Masker	TE	15112035	15112281	.	.	.	ID="1372";Name=ATREP18,DNA
Chr1	Repeat_Masker	TE	15112583	15112834	.	.	.	ID="1373";Name=ATREP18,DNA
Chr1	Repeat_Masker	TE	15113098	15113163	.	.	.	ID="1374";Name=ATREP18,DNA
Chr1	Repeat_Masker	TE	15113460	15113623	.	.	.	ID="1375";Name=ATREP18,DNA
Chr1	Repeat_Masker	TE	15113933	15114022	.	.	.	ID="1376";Name=ATREP18,DNA
Chr1	Repeat_Masker	TE	15114293	15114552	.	.	.	ID="1377";Name=ATREP18,DNA
Chr1	Repeat_Masker	TE	15114864	15115064	.	.	.	ID="1378";Name=ATREP18,DNA
Chr1	Repeat_Masker	TE	15115538	15115727	.	.	.	ID="1379";Name=ATREP18,DNA
Chr1	Repeat_Masker	TE	15116035	15116222	.	.	.	ID="1380";Name=ATREP18,DNA
Chr1	Repeat_Masker	TE	15116531	15116782	.	.	.	ID="1381";Name=ATREP18,DNA
Chr1	Repeat_Masker	TE	15117401	15117564	.	.	.	ID="1382";Name=ATREP18,DNA
Chr1	Repeat_Masker	TE	15117874	15117963	.	.	.	ID="1383";Name=ATREP18,DNA
Chr1	Repeat_Masker	TE	15118234	15118493	.	.	.	ID="1384";Name=ATREP18,DNA
Chr1	Repeat_Masker	TE	15118805	15119005	.	.	.	ID="1385";Name=ATREP18,DNA
Chr1	Repeat_Masker	TE	15119496	15119659	.	.	.	ID="1386";Name=ATREP18,DNA
Chr1	Repeat_Masker	TE	15119969	15120058	.	.	.	ID="1387";Name=ATREP18,DNA
Chr1	Repeat_Masker	TE	15120329	15120588	.	.	.	ID="1388";Name=ATREP18,DNA
Chr1	Repeat_Masker	TE	15120900	15121100	.	.	.	ID="1389";Name=ATREP18,DNA
Chr1	Repeat_Masker	TE	15121574	15121763	.	.	.	ID="1390";Name=ATREP18,DNA
Chr1	Repeat_Masker	TE	15122071	15122258	.	.	.	ID="1391";Name=ATREP18,DNA
Chr1	Repeat_Masker	TE	15122568	15122818	.	.	.	ID="1392";Name=ATREP18,DNA
Chr1	Repeat_Masker	TE	15123082	15123147	.	.	.	ID="1393";Name=ATREP18,DNA
Chr1	Repeat_Masker	TE	15123444	15123607	.	.	.	ID="1394";Name=ATREP18,DNA
Chr1	Repeat_Masker	TE	15123917	15124006	.	.	.	ID="1395";Name=ATREP18,DNA
Chr1	Repeat_Masker	TE	15124277	15124536	.	.	.	ID="1396";Name=ATREP18,DNA
Chr1	Repeat_Masker	TE	15124848	15125048	.	.	.	ID="1397";Name=ATREP18,DNA
Chr1	Repeat_Masker	TE	15125539	15125702	.	.	.	ID="1398";Name=ATREP18,DNA
Chr1	Repeat_Masker	TE	15126023	15126196	.	.	.	ID="1399";Name=ATREP18,DNA
Chr1	Repeat_Masker	TE	15126505	15126756	.	.	.	ID="1400";Name=ATREP18,DNA
Chr1	Repeat_Masker	TE	15127020	15127085	.	.	.	ID="1401";Name=ATREP18,DNA
Chr1	Repeat_Masker	TE	15127382	15127545	.	.	.	ID="1402";Name=ATREP18,DNA
Chr1	Repeat_Masker	TE	15127855	15127944	.	.	.	ID="1403";Name=ATREP18,DNA
Chr1	Repeat_Masker	TE	15128215	15128474	.	.	.	ID="1404";Name=ATREP18,DNA
Chr1	Repeat_Masker	TE	15128786	15128986	.	.	.	ID="1405";Name=ATREP18,DNA
Chr1	Repeat_Masker	TE	15129478	15129641	.	.	.	ID="1406";Name=ATREP18,DNA
Chr1	Repeat_Masker	TE	15129948	15130135	.	.	.	ID="1407";Name=ATREP18,DNA
Chr1	Repeat_Masker	TE	15130444	15130695	.	.	.	ID="1408";Name=ATREP18,DNA
Chr1	Repeat_Masker	TE	15130959	15131024	.	.	.	ID="1409";Name=ATREP18,DNA
Chr1	Repeat_Masker	TE	15131321	15131484	.	.	.	ID="1410";Name=ATREP18,DNA
Chr1	Repeat_Masker	TE	15131794	15131883	.	.	.	ID="1411";Name=ATREP18,DNA
Chr1	Repeat_Masker	TE	15132154	15132413	.	.	.	ID="1412";Name=ATREP18,DNA
Chr1	Repeat_Masker	TE	15132725	15132925	.	.	.	ID="1413";Name=ATREP18,DNA
Chr1	Repeat_Masker	TE	15133417	15133580	.	.	.	ID="1414";Name=ATREP18,DNA
Chr1	Repeat_Masker	TE	15133887	15134074	.	.	.	ID="1415";Name=ATREP18,DNA
Chr1	Repeat_Masker	TE	15134382	15134633	.	.	.	ID="1416";Name=ATREP18,DNA
Chr1	Repeat_Masker	TE	15134897	15134962	.	.	.	ID="1417";Name=ATREP18,DNA
Chr1	Repeat_Masker	TE	15135259	15135422	.	.	.	ID="1418";Name=ATREP18,DNA
Chr1	Repeat_Masker	TE	15135729	15135889	.	.	.	ID="1419";Name=ATREP18,DNA
Chr1	Repeat_Masker	TE	15136231	15136456	.	.	.	ID="1420";Name=ATREP18,DNA
Chr1	Repeat_Masker	TE	15136762	15136962	.	.	.	ID="1421";Name=ATREP18,DNA
Chr1	Repeat_Masker	TE	15137454	15137580	.	.	.	ID="1422";Name=ATREP18,DNA
Chr1	Repeat_Masker	TE	15137925	15138147	.	.	.	ID="1423";Name=ATREP18,DNA
Chr1	Repeat_Masker	TE	15138453	15138653	.	.	.	ID="1424";Name=ATREP18,DNA
Chr1	Repeat_Masker	TE	15138835	15139015	.	.	.	ID="1425";Name=ATENSPM9,DNA/En-Spm
Chr1	Repeat_Masker	TE	15139922	15140432	.	.	.	ID="1426";Name=ATENSPM9,DNA/En-Spm
Chr1	Repeat_Masker	TE	15141037	15142304	.	.	.	ID="1427";Name=ATENSPM9,DNA/En-Spm
Chr1	Repeat_Masker	TE	15142548	15142872	.	.	.	ID="1428";Name=ATENSPM6,DNA/En-Spm
Chr1	Repeat_Masker	TE	15143171	15143463	.	.	.	ID="1429";Name=ATREP18,DNA
Chr1	Repeat_Masker	TE	15143776	15143973	.	.	.	ID="1430";Name=ATREP18,DNA
Chr1	Repeat_Masker	TE	15144280	15144487	.	.	.	ID="1431";Name=ATREP18,DNA
Chr1	Repeat_Masker	TE	15144800	15144988	.	.	.	ID="1432";Name=ATREP18,DNA
Chr1	Repeat_Masker	TE	15145300	15145499	.	.	.	ID="1433";Name=ATREP18,DNA
Chr1	Repeat_Masker	TE	15145806	15145997	.	.	.	ID="1434";Name=ATREP18,DNA
Chr1	Repeat_Masker	TE	15146264	15146362	.	.	.	ID="1435";Name=ATREP18,DNA
Chr1	Repeat_Masker	TE	15146671	15146850	.	.	.	ID="1436";Name=ATREP18,DNA
Chr1	Repeat_Masker	TE	15147115	15147380	.	.	.	ID="1437";Name=ATREP18,DNA
Chr1	Repeat_Masker	TE	15147866	15148000	.	.	.	ID="1438";Name=ATREP18,DNA
Chr1	Repeat_Masker	TE	15148309	15148630	.	.	.	ID="1439";Name=ATREP18,DNA
Chr1	Repeat_Masker	TE	15148940	15149090	.	.	.	ID="1440";Name=ATREP18,DNA
Chr1	Repeat_Masker	TE	15149367	15149562	.	.	.	ID="1441";Name=ATREP18,DNA
Chr1	Repeat_Masker	TE	15149778	15158840	.	.	.	ID="1442";Name=ATENSPM12,DNA/En-Spm
Chr1	Repeat_Masker	TE	15160302	15160480	.	.	.	ID="1443";Name=ATREP18,DNA
Chr1	Repeat_Masker	TE	15160880	15166563	.	.	.	ID="1444";Name=Atlantys2,LTR/Gypsy
Chr1	Repeat_Masker	TE	15166846	15167167	.	.	.	ID="1445";Name=ATREP18,DNA
Chr1	Repeat_Masker	TE	15167473	15167643	.	.	.	ID="1446";Name=ATREP18,DNA
Chr1	Repeat_Masker	TE	15167981	15168101	.	.	.	ID="1447";Name=ATREP18,DNA
Chr1	Repeat_Masker	TE	15168420	15168741	.	.	.	ID="1448";Name=ATREP18,DNA
Chr1	Repeat_Masker	TE	15169047	15169217	.	.	.	ID="1449";Name=ATREP18,DNA
Chr1	Repeat_Masker	TE	15169547	15169682	.	.	.	ID="1450";Name=ATREP18,DNA
Chr1	Repeat_Masker	TE	15170127	15170315	.	.	.	ID="1451";Name=ATREP18,DNA
Chr1	Repeat_Masker	TE	15170626	15170808	.	.	.	ID="1452";Name=ATREP18,DNA
Chr1	Repeat_Masker	TE	15171462	15171665	.	.	.	ID="1453";Name=ATREP18,DNA
Chr1	Repeat_Masker	TE	15172154	15172311	.	.	.	ID="1454";Name=ATREP18,DNA
Chr1	Repeat_Masker	TE	15172622	15172804	.	.	.	ID="1455";Name=ATREP18,DNA
Chr1	Repeat_Masker	TE	15173458	15173670	.	.	.	ID="1456";Name=ATREP18,DNA
Chr1	Repeat_Masker	TE	15174170	15174327	.	.	.	ID="1457";Name=ATREP18,DNA
Chr1	Repeat_Masker	TE	15174638	15174820	.	.	.	ID="1458";Name=ATREP18,DNA
Chr1	Repeat_Masker	TE	15175474	15175677	.	.	.	ID="1459";Name=ATREP18,DNA
Chr1	Repeat_Masker	TE	15176166	15176323	.	.	.	ID="1460";Name=ATREP18,DNA
Chr1	Repeat_Masker	TE	15176634	15176816	.	.	.	ID="1461";Name=ATREP18,DNA
Chr1	Repeat_Masker	TE	15177470	15177673	.	.	.	ID="1462";Name=ATREP18,DNA
Chr1	Repeat_Masker	TE	15178164	15178322	.	.	.	ID="1463";Name=ATREP18,DNA
Chr1	Repeat_Masker	TE	15178627	15178811	.	.	.	ID="1464";Name=ATREP18,DNA
Chr1	Repeat_Masker	TE	15178942	15191268	.	.	.	ID="1465";Name=ATHILA6C,LTR/Gypsy
Chr1	Repeat_Masker	TE	15191269	15192976	.	.	.	ID="1466";Name=Athila2,LTR/Gypsy
Chr1	Repeat_Masker	TE	15193043	15193162	.	.	.	ID="1467";Name=ATREP18,DNA
Chr1	Repeat_Masker	TE	15193652	15193802	.	.	.	ID="1468";Name=ATREP18,DNA
Chr1	Repeat_Masker	TE	15194106	15194412	.	.	.	ID="1469";Name=ATREP18,DNA
Chr1	Repeat_Masker	TE	15194722	15194897	.	.	.	ID="1470";Name=ATREP18,DNA
Chr1	Repeat_Masker	TE	15195217	15195389	.	.	.	ID="1471";Name=ATREP18,DNA
Chr1	Repeat_Masker	TE	15195702	15195911	.	.	.	ID="1472";Name=ATREP18,DNA
Chr1	Repeat_Masker	TE	15196219	15196502	.	.	.	ID="1473";Name=ATREP18,DNA
Chr1	Repeat_Masker	TE	15196831	15197006	.	.	.	ID="1474";Name=ATREP18,DNA
Chr1	Repeat_Masker	TE	15197305	15197510	.	.	.	ID="1475";Name=ATREP18,DNA
Chr1	Repeat_Masker	TE	15197811	15198020	.	.	.	ID="1476";Name=ATREP18,DNA
Chr1	Repeat_Masker	TE	15198336	15198544	.	.	.	ID="1477";Name=ATREP18,DNA
Chr1	Repeat_Masker	TE	15198851	15199063	.	.	.	ID="1478";Name=ATREP18,DNA
Chr1	Repeat_Masker	TE	15199375	15199815	.	.	.	ID="1479";Name=ATREP18,DNA
Chr1	Repeat_Masker	TE	15200130	15200317	.	.	.	ID="1480";Name=ATREP18,DNA
Chr1	Repeat_Masker	TE	15200620	15201131	.	.	.	ID="1481";Name=ATREP18,DNA
Chr1	Repeat_Masker	TE	15201449	15201536	.	.	.	ID="1482";Name=ATREP18,DNA
Chr1	Repeat_Masker	TE	15202036	15202170	.	.	.	ID="1483";Name=ATREP18,DNA
Chr1	Repeat_Masker	TE	15202479	15202776	.	.	.	ID="1484";Name=ATREP18,DNA
Chr1	Repeat_Masker	TE	15203105	15203287	.	.	.	ID="1485";Name=ATREP18,DNA
Chr1	Repeat_Masker	TE	15203595	15203807	.	.	.	ID="1486";Name=ATREP18,DNA
Chr1	Repeat_Masker	TE	15204094	15204337	.	.	.	ID="1487";Name=ATREP18,DNA
Chr1	Repeat_Masker	TE	15204589	15204898	.	.	.	ID="1488";Name=ATREP18,DNA
Chr1	Repeat_Masker	TE	15205213	15205399	.	.	.	ID="1489";Name=ATREP18,DNA
Chr1	Repeat_Masker	TE	15205709	15205928	.	.	.	ID="1490";Name=ATREP18,DNA
Chr1	Repeat_Masker	TE	15206543	15206705	.	.	.	ID="1491";Name=ATREP18,DNA
Chr1	Repeat_Masker	TE	15207008	15207237	.	.	.	ID="1492";Name=ATREP18,DNA
Chr1	Repeat_Masker	TE	15207544	15207707	.	.	.	ID="1493";Name=ATREP18,DNA
Chr1	Repeat_Masker	TE	15208209	15208378	.	.	.	ID="1494";Name=ATREP18,DNA
Chr1	Repeat_Masker	TE	15208690	15208879	.	.	.	ID="1495";Name=ATREP18,DNA
Chr1	Repeat_Masker	TE	15209154	15209310	.	.	.	ID="1496";Name=ATREP18,DNA
Chr1	Repeat_Masker	TE	15209312	15215968	.	.	.	ID="1497";Name=ATENSPM5,DNA/En-Spm
Chr1	Repeat_Masker	TE	15216057	15216906	.	.	.	ID="1498";Name=Atlantys1,LTR/Gypsy
Chr1	Repeat_Masker	TE	15217376	15219815	.	.	.	ID="1499";Name=Atlantys1,LTR/Gypsy
Chr1	Repeat_Masker	TE	15220377	15220989	.	.	.	ID="1500";Name=TAT1_ATH,LTR/Gypsy
Chr1	Repeat_Masker	TE	15221985	15222187	.	.	.	ID="1501";Name=ATREP18,DNA
Chr1	Repeat_Masker	TE	15222802	15222985	.	.	.	ID="1502";Name=ATREP18,DNA
Chr1	Repeat_Masker	TE	15223296	15223487	.	.	.	ID="1503";Name=ATREP18,DNA
Chr1	Repeat_Masker	TE	15223809	15223980	.	.	.	ID="1504";Name=ATREP18,DNA
Chr1	Repeat_Masker	TE	15224300	15224445	.	.	.	ID="1505";Name=ATREP18,DNA
Chr1	Repeat_Masker	TE	15225038	15225199	.	.	.	ID="1506";Name=ATREP18,DNA
Chr1	Repeat_Masker	TE	15225785	15225966	.	.	.	ID="1507";Name=ATREP18,DNA
Chr1	Repeat_Masker	TE	15226254	15226361	.	.	.	ID="1508";Name=ATREP18,DNA
Chr1	Repeat_Masker	TE	15226855	15227017	.	.	.	ID="1509";Name=ATREP18,DNA
Chr1	Repeat_Masker	TE	15227333	15227515	.	.	.	ID="1510";Name=ATREP18,DNA
Chr1	Repeat_Masker	TE	15227823	15228030	.	.	.	ID="1511";Name=ATREP18,DNA
Chr1	Repeat_Masker	TE	15228338	15228538	.	.	.	ID="1512";Name=ATREP18,DNA
Chr1	Repeat_Masker	TE	15229034	15229186	.	.	.	ID="1513";Name=ATREP18,DNA
Chr1	Repeat_Masker	TE	15229499	15229678	.	.	.	ID="1514";Name=ATREP18,DNA
Chr1	Repeat_Masker	TE	15229985	15230186	.	.	.	ID="1515";Name=ATREP18,DNA
Chr1	Repeat_Masker	TE	15230500	15230788	.	.	.	ID="1516";Name=ATREP18,DNA
Chr1	Repeat_Masker	TE	15231197	15231359	.	.	.	ID="1517";Name=ATREP18,DNA
Chr1	Repeat_Masker	TE	15231669	15231844	.	.	.	ID="1518";Name=ATREP18,DNA
Chr1	Repeat_Masker	TE	15232201	15232381	.	.	.	ID="1519";Name=ATREP18,DNA
Chr1	Repeat_Masker	TE	15232761	15232939	.	.	.	ID="1520";Name=ATREP18,DNA
Chr1	Repeat_Masker	TE	15233247	15233436	.	.	.	ID="1521";Name=ATREP18,DNA
Chr1	Repeat_Masker	TE	15233750	15233937	.	.	.	ID="1522";Name=ATREP18,DNA
Chr1	Repeat_Masker	TE	15234240	15234453	.	.	.	ID="1523";Name=ATREP18,DNA
Chr1	Repeat_Masker	TE	15234756	15234961	.	.	.	ID="1524";Name=ATREP18,DNA
Chr1	Repeat_Masker	TE	15235453	15235615	.	.	.	ID="1525";Name=ATREP18,DNA
Chr1	Repeat_Masker	TE	15235926	15236101	.	.	.	ID="1526";Name=ATREP18,DNA
Chr1	Repeat_Masker	TE	15236413	15236622	.	.	.	ID="1527";Name=ATREP18,DNA
Chr1	Repeat_Masker	TE	15236926	15237113	.	.	.	ID="1528";Name=ATREP18,DNA
Chr1	Repeat_Masker	TE	15237620	15237753	.	.	.	ID="1529";Name=ATREP18,DNA
Chr1	Repeat_Masker	TE	15238084	15238245	.	.	.	ID="1530";Name=ATREP18,DNA
Chr1	Repeat_Masker	TE	15238581	15238785	.	.	.	ID="1531";Name=ATREP18,DNA
Chr1	Repeat_Masker	TE	15239089	15239289	.	.	.	ID="1532";Name=ATREP18,DNA
Chr1	Repeat_Masker	TE	15239781	15239943	.	.	.	ID="1533";Name=ATREP18,DNA
Chr1	Repeat_Masker	TE	15240265	15240437	.	.	.	ID="1534";Name=ATREP18,DNA
Chr1	Repeat_Masker	TE	15240543	15244711	.	.	.	ID="1535";Name=ATGP11,LTR/Gypsy
Chr1	Repeat_Masker	TE	15244930	15245113	.	.	.	ID="1536";Name=ATREP18,DNA
Chr1	Repeat_Masker	TE	15245384	15245623	.	.	.	ID="1537";Name=ATREP18,DNA
Chr1	Repeat_Masker	TE	15246114	15246278	.	.	.	ID="1538";Name=ATREP18,DNA
Chr1	Repeat_Masker	TE	15246577	15246774	.	.	.	ID="1539";Name=ATREP18,DNA
Chr1	Repeat_Masker	TE	15247043	15247304	.	.	.	ID="1540";Name=ATREP18,DNA
Chr1	Repeat_Masker	TE	15247615	15247801	.	.	.	ID="1541";Name=ATREP18,DNA
Chr1	Repeat_Masker	TE	15248105	15248291	.	.	.	ID="1542";Name=ATREP18,DNA
Chr1	Repeat_Masker	TE	15248783	15248945	.	.	.	ID="1543";Name=ATREP18,DNA
Chr1	Repeat_Masker	TE	15249246	15249443	.	.	.	ID="1544";Name=ATREP18,DNA
Chr1	Repeat_Masker	TE	15249712	15249967	.	.	.	ID="1545";Name=ATREP18,DNA
Chr1	Repeat_Masker	TE	15250285	15250471	.	.	.	ID="1546";Name=ATREP18,DNA
Chr1	Repeat_Masker	TE	15250963	15251125	.	.	.	ID="1547";Name=ATREP18,DNA
Chr1	Repeat_Masker	TE	15251434	15251621	.	.	.	ID="1548";Name=ATREP18,DNA
Chr1	Repeat_Masker	TE	15251893	15252138	.	.	.	ID="1549";Name=ATREP18,DNA
Chr1	Repeat_Masker	TE	15252441	15252650	.	.	.	ID="1550";Name=ATREP18,DNA
Chr1	Repeat_Masker	TE	15253142	15253304	.	.	.	ID="1551";Name=ATREP18,DNA
Chr1	Repeat_Masker	TE	15253613	15253747	.	.	.	ID="1552";Name=ATREP18,DNA
Chr1	Repeat_Masker	TE	15253944	15254219	.	.	.	ID="1553";Name=ATGP2N,LTR/Gypsy
Chr1	Repeat_Masker	TE	15254368	15254568	.	.	.	ID="1554";Name=ATREP18,DNA
Chr1	Repeat_Masker	TE	15254871	15255067	.	.	.	ID="1555";Name=ATREP18,DNA
Chr1	Repeat_Masker	TE	15255560	15255727	.	.	.	ID="1556";Name=ATREP18,DNA
Chr1	Repeat_Masker	TE	15256036	15256197	.	.	.	ID="1557";Name=ATREP18,DNA
Chr1	Repeat_Masker	TE	15256533	15256744	.	.	.	ID="1558";Name=ATREP18,DNA
Chr1	Repeat_Masker	TE	15257061	15257265	.	.	.	ID="1559";Name=ATREP18,DNA
Chr1	Repeat_Masker	TE	15257757	15257883	.	.	.	ID="1560";Name=ATREP18,DNA
Chr1	Repeat_Masker	TE	15258228	15258389	.	.	.	ID="1561";Name=ATREP18,DNA
Chr1	Repeat_Masker	TE	15258725	15258952	.	.	.	ID="1562";Name=ATREP18,DNA
Chr1	Repeat_Masker	TE	15259260	15259460	.	.	.	ID="1563";Name=ATREP18,DNA
Chr1	Repeat_Masker	TE	15259932	15260120	.	.	.	ID="1564";Name=ATREP18,DNA
Chr1	Repeat_Masker	TE	15260428	15260647	.	.	.	ID="1565";Name=ATREP18,DNA
Chr1	Repeat_Masker	TE	15260947	15261184	.	.	.	ID="1566";Name=ATREP18,DNA
Chr1	Repeat_Masker	TE	15261501	15261701	.	.	.	ID="1567";Name=ATREP18,DNA
Chr1	Repeat_Masker	TE	15262175	15262356	.	.	.	ID="1568";Name=ATREP18,DNA
Chr1	Repeat_Masker	TE	15262671	15262863	.	.	.	ID="1569";Name=ATREP18,DNA
Chr1	Repeat_Masker	TE	15263161	15263381	.	.	.	ID="1570";Name=ATREP18,DNA
Chr1	Repeat_Masker	TE	15263698	15263890	.	.	.	ID="1571";Name=ATREP18,DNA
Chr1	Repeat_Masker	TE	15264365	15264568	.	.	.	ID="1572";Name=ATREP18,DNA
Chr1	Repeat_Masker	TE	15264873	15265060	.	.	.	ID="1573";Name=ATREP18,DNA
Chr1	Repeat_Masker	TE	15265377	15265629	.	.	.	ID="1574";Name=ATREP18,DNA
Chr1	Repeat_Masker	TE	15265933	15266160	.	.	.	ID="1575";Name=ATREP18,DNA
Chr1	Repeat_Masker	TE	15266524	15266721	.	.	.	ID="1576";Name=ATREP18,DNA
Chr1	Repeat_Masker	TE	15267038	15267251	.	.	.	ID="1577";Name=ATREP18,DNA
Chr1	Repeat_Masker	TE	15267559	15267758	.	.	.	ID="1578";Name=ATREP18,DNA
Chr1	Repeat_Masker	TE	15268239	15268509	.	.	.	ID="1579";Name=ATREP18,DNA
Chr1	Repeat_Masker	TE	15268833	15269000	.	.	.	ID="1580";Name=ATREP18,DNA
Chr1	Repeat_Masker	TE	15269278	15269458	.	.	.	ID="1581";Name=ATREP18,DNA
Chr1	Repeat_Masker	TE	15269771	15269971	.	.	.	ID="1582";Name=ATREP18,DNA
Chr1	Repeat_Masker	TE	15270660	15270829	.	.	.	ID="1583";Name=ATREP18,DNA
Chr1	Repeat_Masker	TE	15271149	15271321	.	.	.	ID="1584";Name=ATREP18,DNA
Chr1	Repeat_Masker	TE	15271709	15272179	.	.	.	ID="1585";Name=ATREP18,DNA
Chr1	Repeat_Masker	TE	15272464	15272808	.	.	.	ID="1586";Name=ATREP18,DNA
Chr1	Repeat_Masker	TE	15273105	15273290	.	.	.	ID="1587";Name=ATREP18,DNA
Chr1	Repeat_Masker	TE	15273556	15273764	.	.	.	ID="1588";Name=ATREP18,DNA
Chr1	Repeat_Masker	TE	15274069	15274230	.	.	.	ID="1589";Name=ATREP18,DNA
Chr1	Repeat_Masker	TE	15274953	15275113	.	.	.	ID="1590";Name=ATREP18,DNA
Chr1	Repeat_Masker	TE	15275438	15275605	.	.	.	ID="1591";Name=ATREP18,DNA
Chr1	Repeat_Masker	TE	15275875	15276420	.	.	.	ID="1592";Name=ATREP18,DNA
Chr1	Repeat_Masker	TE	15276733	15277706	.	.	.	ID="1593";Name=ATREP18,DNA
Chr1	Repeat_Masker	TE	15278081	15278237	.	.	.	ID="1594";Name=ATREP18,DNA
Chr1	Repeat_Masker	TE	15278529	15278696	.	.	.	ID="1595";Name=ATREP18,DNA
Chr1	Repeat_Masker	TE	15279014	15279540	.	.	.	ID="1596";Name=ATREP18,DNA
Chr1	Repeat_Masker	TE	15279898	15280073	.	.	.	ID="1597";Name=ATREP18,DNA
Chr1	Repeat_Masker	TE	15280424	15289511	.	.	.	ID="1598";Name=Atlantys2,LTR/Gypsy
Chr1	Repeat_Masker	TE	15289522	15289624	.	.	.	ID="1599";Name=ATREP18,DNA
Chr1	Repeat_Masker	TE	15289903	15290090	.	.	.	ID="1600";Name=ATREP18,DNA
Chr1	Repeat_Masker	TE	15290403	15290590	.	.	.	ID="1601";Name=ATREP18,DNA
Chr1	Repeat_Masker	TE	15291246	15291445	.	.	.	ID="1602";Name=ATREP18,DNA
Chr1	Repeat_Masker	TE	15291938	15292095	.	.	.	ID="1603";Name=ATREP18,DNA
Chr1	Repeat_Masker	TE	15292174	15296694	.	.	.	ID="1604";Name=ATENSPM9,DNA/En-Spm
Chr1	Repeat_Masker	TE	15296876	15297040	.	.	.	ID="1605";Name=ATREP18,DNA
Chr1	Repeat_Masker	TE	15297347	15297534	.	.	.	ID="1606";Name=ATREP18,DNA
Chr1	Repeat_Masker	TE	15297828	15298069	.	.	.	ID="1607";Name=ATREP18,DNA
Chr1	Repeat_Masker	TE	15298387	15298587	.	.	.	ID="1608";Name=ATREP18,DNA
Chr1	Repeat_Masker	TE	15299086	15299235	.	.	.	ID="1609";Name=ATREP18,DNA
Chr1	Repeat_Masker	TE	15299550	15299737	.	.	.	ID="1610";Name=ATREP18,DNA
Chr1	Repeat_Masker	TE	15300053	15300266	.	.	.	ID="1611";Name=ATREP18,DNA
Chr1	Repeat_Masker	TE	15300270	15308042	.	.	.	ID="1612";Name=Atlantys2,LTR/Gypsy
Chr1	Repeat_Masker	TE	15308043	15308205	.	.	.	ID="1613";Name=ATREP18,DNA
Chr1	Repeat_Masker	TE	15308512	15309273	.	.	.	ID="1614";Name=ATREP18,DNA
Chr1	Repeat_Masker	TE	15309579	15309768	.	.	.	ID="1615";Name=ATREP18,DNA
Chr1	Repeat_Masker	TE	15310072	15310263	.	.	.	ID="1616";Name=ATREP18,DNA
Chr1	Repeat_Masker	TE	15310740	15310915	.	.	.	ID="1617";Name=ATREP18,DNA
Chr1	Repeat_Masker	TE	15311876	15312015	.	.	.	ID="1618";Name=ATREP18,DNA
Chr1	Repeat_Masker	TE	15312022	15313131	.	.	.	ID="1619";Name=Athila6A,LTR/Gypsy
Chr1	Repeat_Masker	TE	15313564	15315970	.	.	.	ID="1620";Name=Atlantys1,LTR/Gypsy
Chr1	Repeat_Masker	TE	15316532	15317144	.	.	.	ID="1621";Name=Atlantys1,LTR/Gypsy
Chr1	Repeat_Masker	TE	15318140	15318342	.	.	.	ID="1622";Name=ATREP18,DNA
Chr1	Repeat_Masker	TE	15318958	15319141	.	.	.	ID="1623";Name=ATREP18,DNA
Chr1	Repeat_Masker	TE	15319452	15319643	.	.	.	ID="1624";Name=ATREP18,DNA
Chr1	Repeat_Masker	TE	15319965	15320136	.	.	.	ID="1625";Name=ATREP18,DNA
Chr1	Repeat_Masker	TE	15320456	15320601	.	.	.	ID="1626";Name=ATREP18,DNA
Chr1	Repeat_Masker	TE	15321194	15321355	.	.	.	ID="1627";Name=ATREP18,DNA
Chr1	Repeat_Masker	TE	15321941	15322122	.	.	.	ID="1628";Name=ATREP18,DNA
Chr1	Repeat_Masker	TE	15322410	15322517	.	.	.	ID="1629";Name=ATREP18,DNA
Chr1	Repeat_Masker	TE	15323158	15323320	.	.	.	ID="1630";Name=ATREP18,DNA
Chr1	Repeat_Masker	TE	15323636	15323818	.	.	.	ID="1631";Name=ATREP18,DNA
Chr1	Repeat_Masker	TE	15324126	15324333	.	.	.	ID="1632";Name=ATREP18,DNA
Chr1	Repeat_Masker	TE	15324641	15324841	.	.	.	ID="1633";Name=ATREP18,DNA
Chr1	Repeat_Masker	TE	15325337	15325489	.	.	.	ID="1634";Name=ATREP18,DNA
Chr1	Repeat_Masker	TE	15325802	15325981	.	.	.	ID="1635";Name=ATREP18,DNA
Chr1	Repeat_Masker	TE	15326292	15326492	.	.	.	ID="1636";Name=ATREP18,DNA
Chr1	Repeat_Masker	TE	15327105	15327306	.	.	.	ID="1637";Name=ATREP18,DNA
Chr1	Repeat_Masker	TE	15327620	15327908	.	.	.	ID="1638";Name=ATREP18,DNA
Chr1	Repeat_Masker	TE	15328317	15328479	.	.	.	ID="1639";Name=ATREP18,DNA
Chr1	Repeat_Masker	TE	15328789	15328964	.	.	.	ID="1640";Name=ATREP18,DNA
Chr1	Repeat_Masker	TE	15329321	15329501	.	.	.	ID="1641";Name=ATREP18,DNA
Chr1	Repeat_Masker	TE	15329881	15330059	.	.	.	ID="1642";Name=ATREP18,DNA
Chr1	Repeat_Masker	TE	15330366	15330555	.	.	.	ID="1643";Name=ATREP18,DNA
Chr1	Repeat_Masker	TE	15330869	15331056	.	.	.	ID="1644";Name=ATREP18,DNA
Chr1	Repeat_Masker	TE	15331359	15331572	.	.	.	ID="1645";Name=ATREP18,DNA
Chr1	Repeat_Masker	TE	15331875	15332080	.	.	.	ID="1646";Name=ATREP18,DNA
Chr1	Repeat_Masker	TE	15332572	15332734	.	.	.	ID="1647";Name=ATREP18,DNA
Chr1	Repeat_Masker	TE	15333045	15333220	.	.	.	ID="1648";Name=ATREP18,DNA
Chr1	Repeat_Masker	TE	15333532	15333741	.	.	.	ID="1649";Name=ATREP18,DNA
Chr1	Repeat_Masker	TE	15334045	15334232	.	.	.	ID="1650";Name=ATREP18,DNA
Chr1	Repeat_Masker	TE	15334739	15334872	.	.	.	ID="1651";Name=ATREP18,DNA
Chr1	Repeat_Masker	TE	15335203	15335364	.	.	.	ID="1652";Name=ATREP18,DNA
Chr1	Repeat_Masker	TE	15335700	15335904	.	.	.	ID="1653";Name=ATREP18,DNA
Chr1	Repeat_Masker	TE	15336208	15336408	.	.	.	ID="1654";Name=ATREP18,DNA
Chr1	Repeat_Masker	TE	15336900	15337062	.	.	.	ID="1655";Name=ATREP18,DNA
Chr1	Repeat_Masker	TE	15337384	15337556	.	.	.	ID="1656";Name=ATREP18,DNA
Chr1	Repeat_Masker	TE	15337662	15341830	.	.	.	ID="1657";Name=ATGP11,LTR/Gypsy
Chr1	Repeat_Masker	TE	15342049	15342232	.	.	.	ID="1658";Name=ATREP18,DNA
Chr1	Repeat_Masker	TE	15342503	15342742	.	.	.	ID="1659";Name=ATREP18,DNA
Chr1	Repeat_Masker	TE	15343233	15343397	.	.	.	ID="1660";Name=ATREP18,DNA
Chr1	Repeat_Masker	TE	15343696	15343893	.	.	.	ID="1661";Name=ATREP18,DNA
Chr1	Repeat_Masker	TE	15344162	15344423	.	.	.	ID="1662";Name=ATREP18,DNA
Chr1	Repeat_Masker	TE	15344734	15344920	.	.	.	ID="1663";Name=ATREP18,DNA
Chr1	Repeat_Masker	TE	15345224	15345410	.	.	.	ID="1664";Name=ATREP18,DNA
Chr1	Repeat_Masker	TE	15346854	15347051	.	.	.	ID="1665";Name=ATREP18,DNA
Chr1	Repeat_Masker	TE	15347320	15347575	.	.	.	ID="1666";Name=ATREP18,DNA
Chr1	Repeat_Masker	TE	15347892	15348078	.	.	.	ID="1667";Name=ATREP18,DNA
Chr1	Repeat_Masker	TE	15348382	15348568	.	.	.	ID="1668";Name=ATREP18,DNA
Chr1	Repeat_Masker	TE	15349060	15349222	.	.	.	ID="1669";Name=ATREP18,DNA
Chr1	Repeat_Masker	TE	15349531	15349718	.	.	.	ID="1670";Name=ATREP18,DNA
Chr1	Repeat_Masker	TE	15349990	15350235	.	.	.	ID="1671";Name=ATREP18,DNA
Chr1	Repeat_Masker	TE	15350538	15350747	.	.	.	ID="1672";Name=ATREP18,DNA
Chr1	Repeat_Masker	TE	15351239	15351401	.	.	.	ID="1673";Name=ATREP18,DNA
Chr1	Repeat_Masker	TE	15351710	15351844	.	.	.	ID="1674";Name=ATREP18,DNA
Chr1	Repeat_Masker	TE	15352041	15352316	.	.	.	ID="1675";Name=ATGP2N,LTR/Gypsy
Chr1	Repeat_Masker	TE	15352465	15352665	.	.	.	ID="1676";Name=ATREP18,DNA
Chr1	Repeat_Masker	TE	15352968	15353164	.	.	.	ID="1677";Name=ATREP18,DNA
Chr1	Repeat_Masker	TE	15353657	15353824	.	.	.	ID="1678";Name=ATREP18,DNA
Chr1	Repeat_Masker	TE	15354133	15354294	.	.	.	ID="1679";Name=ATREP18,DNA
Chr1	Repeat_Masker	TE	15354630	15354841	.	.	.	ID="1680";Name=ATREP18,DNA
Chr1	Repeat_Masker	TE	15355158	15355362	.	.	.	ID="1681";Name=ATREP18,DNA
Chr1	Repeat_Masker	TE	15355854	15355980	.	.	.	ID="1682";Name=ATREP18,DNA
Chr1	Repeat_Masker	TE	15356325	15356486	.	.	.	ID="1683";Name=ATREP18,DNA
Chr1	Repeat_Masker	TE	15356822	15357049	.	.	.	ID="1684";Name=ATREP18,DNA
Chr1	Repeat_Masker	TE	15357357	15357557	.	.	.	ID="1685";Name=ATREP18,DNA
Chr1	Repeat_Masker	TE	15358029	15358217	.	.	.	ID="1686";Name=ATREP18,DNA
Chr1	Repeat_Masker	TE	15358525	15358744	.	.	.	ID="1687";Name=ATREP18,DNA
Chr1	Repeat_Masker	TE	15359044	15359281	.	.	.	ID="1688";Name=ATREP18,DNA
Chr1	Repeat_Masker	TE	15359598	15359798	.	.	.	ID="1689";Name=ATREP18,DNA
Chr1	Repeat_Masker	TE	15360297	15360453	.	.	.	ID="1690";Name=ATREP18,DNA
Chr1	Repeat_Masker	TE	15360768	15360960	.	.	.	ID="1691";Name=ATREP18,DNA
Chr1	Repeat_Masker	TE	15361258	15361478	.	.	.	ID="1692";Name=ATREP18,DNA
Chr1	Repeat_Masker	TE	15361795	15361987	.	.	.	ID="1693";Name=ATREP18,DNA
Chr1	Repeat_Masker	TE	15362497	15362665	.	.	.	ID="1694";Name=ATREP18,DNA
Chr1	Repeat_Masker	TE	15362962	15363159	.	.	.	ID="1695";Name=ATREP18,DNA
Chr1	Repeat_Masker	TE	15363474	15363726	.	.	.	ID="1696";Name=ATREP18,DNA
Chr1	Repeat_Masker	TE	15364030	15364257	.	.	.	ID="1697";Name=ATREP18,DNA
Chr1	Repeat_Masker	TE	15364639	15364818	.	.	.	ID="1698";Name=ATREP18,DNA
Chr1	Repeat_Masker	TE	15365166	15365352	.	.	.	ID="1699";Name=ATREP18,DNA
Chr1	Repeat_Masker	TE	15365656	15365855	.	.	.	ID="1700";Name=ATREP18,DNA
Chr1	Repeat_Masker	TE	15366336	15366606	.	.	.	ID="1701";Name=ATREP18,DNA
Chr1	Repeat_Masker	TE	15366930	15367097	.	.	.	ID="1702";Name=ATREP18,DNA
Chr1	Repeat_Masker	TE	15367375	15367555	.	.	.	ID="1703";Name=ATREP18,DNA
Chr1	Repeat_Masker	TE	15367868	15368068	.	.	.	ID="1704";Name=ATREP18,DNA
Chr1	Repeat_Masker	TE	15368774	15368910	.	.	.	ID="1705";Name=ATREP18,DNA
Chr1	Repeat_Masker	TE	15369246	15369418	.	.	.	ID="1706";Name=ATREP18,DNA
Chr1	Repeat_Masker	TE	15370561	15370905	.	.	.	ID="1707";Name=ATREP18,DNA
Chr1	Repeat_Masker	TE	15371234	15371384	.	.	.	ID="1708";Name=ATREP18,DNA
Chr1	Repeat_Masker	TE	15371668	15371861	.	.	.	ID="1709";Name=ATREP18,DNA
Chr1	Repeat_Masker	TE	15372166	15372327	.	.	.	ID="1710";Name=ATREP18,DNA
Chr1	Repeat_Masker	TE	15373050	15373210	.	.	.	ID="1711";Name=ATREP18,DNA
Chr1	Repeat_Masker	TE	15373535	15373702	.	.	.	ID="1712";Name=ATREP18,DNA
Chr1	Repeat_Masker	TE	15374051	15374517	.	.	.	ID="1713";Name=ATREP18,DNA
Chr1	Repeat_Masker	TE	15374830	15375403	.	.	.	ID="1714";Name=ATREP18,DNA
Chr1	Repeat_Masker	TE	15375655	15375798	.	.	.	ID="1715";Name=ATREP18,DNA
Chr1	Repeat_Masker	TE	15376182	15376334	.	.	.	ID="1716";Name=ATREP18,DNA
Chr1	Repeat_Masker	TE	15376626	15376793	.	.	.	ID="1717";Name=ATREP18,DNA
Chr1	Repeat_Masker	TE	15377417	15377637	.	.	.	ID="1718";Name=ATREP18,DNA
Chr1	Repeat_Masker	TE	15377994	15378177	.	.	.	ID="1719";Name=ATREP18,DNA
Chr1	Repeat_Masker	TE	15378528	15387615	.	.	.	ID="1720";Name=Atlantys2,LTR/Gypsy
Chr1	Repeat_Masker	TE	15387626	15387728	.	.	.	ID="1721";Name=ATREP18,DNA
Chr1	Repeat_Masker	TE	15388007	15388194	.	.	.	ID="1722";Name=ATREP18,DNA
Chr1	Repeat_Masker	TE	15388507	15388694	.	.	.	ID="1723";Name=ATREP18,DNA
Chr1	Repeat_Masker	TE	15389350	15389545	.	.	.	ID="1724";Name=ATREP18,DNA
Chr1	Repeat_Masker	TE	15390277	15394797	.	.	.	ID="1725";Name=ATENSPM9,DNA/En-Spm
Chr1	Repeat_Masker	TE	15394983	15395143	.	.	.	ID="1726";Name=ATREP18,DNA
Chr1	Repeat_Masker	TE	15395463	15395627	.	.	.	ID="1727";Name=ATREP18,DNA
Chr1	Repeat_Masker	TE	15396027	15396125	.	.	.	ID="1728";Name=ATREP18,DNA
Chr1	Repeat_Masker	TE	15396469	15396665	.	.	.	ID="1729";Name=ATREP18,DNA
Chr1	Repeat_Masker	TE	15397168	15397317	.	.	.	ID="1730";Name=ATREP18,DNA
Chr1	Repeat_Masker	TE	15397632	15397809	.	.	.	ID="1731";Name=ATREP18,DNA
Chr1	Repeat_Masker	TE	15398135	15398348	.	.	.	ID="1732";Name=ATREP18,DNA
Chr1	Repeat_Masker	TE	15398352	15406124	.	.	.	ID="1733";Name=Atlantys2,LTR/Gypsy
Chr1	Repeat_Masker	TE	15406125	15406287	.	.	.	ID="1734";Name=ATREP18,DNA
Chr1	Repeat_Masker	TE	15406594	15407355	.	.	.	ID="1735";Name=ATREP18,DNA
Chr1	Repeat_Masker	TE	15407661	15407822	.	.	.	ID="1736";Name=ATREP18,DNA
Chr1	Repeat_Masker	TE	15408154	15408345	.	.	.	ID="1737";Name=ATREP18,DNA
Chr1	Repeat_Masker	TE	15409982	15410097	.	.	.	ID="1738";Name=ATREP18,DNA
Chr1	Repeat_Masker	TE	15410104	15411044	.	.	.	ID="1739";Name=Athila6A,LTR/Gypsy
Chr1	Repeat_Masker	TE	15412602	15412717	.	.	.	ID="1740";Name=ATREP18,DNA
Chr1	Repeat_Masker	TE	15412724	15418821	.	.	.	ID="1741";Name=Athila6A,LTR/Gypsy
Chr1	Repeat_Masker	TE	15419192	15420826	.	.	.	ID="1742";Name=Athila6A,LTR/Gypsy
Chr1	Repeat_Masker	TE	15420953	15421175	.	.	.	ID="1743";Name=ATREP18,DNA
Chr1	Repeat_Masker	TE	15421480	15421658	.	.	.	ID="1744";Name=ATREP18,DNA
Chr1	Repeat_Masker	TE	15421912	15422080	.	.	.	ID="1745";Name=ATREP18,DNA
Chr1	Repeat_Masker	TE	15422084	15423710	.	.	.	ID="1746";Name=Athila2,LTR/Gypsy
Chr1	Repeat_Masker	TE	15423711	15424092	.	.	.	ID="1747";Name=ATREP18,DNA
Chr1	Repeat_Masker	TE	15424387	15424722	.	.	.	ID="1748";Name=ATREP18,DNA
Chr1	Repeat_Masker	TE	15425003	15426176	.	.	.	ID="1749";Name=Athila4,LTR/Gypsy
Chr1	Repeat_Masker	TE	15426177	15427788	.	.	.	ID="1750";Name=Athila5,LTR/Gypsy
Chr1	Repeat_Masker	TE	15427789	15427824	.	.	.	ID="1751";Name=Athila4,LTR/Gypsy
Chr1	Repeat_Masker	TE	15427825	15428026	.	.	.	ID="1752";Name=ATREP18,DNA
Chr1	Repeat_Masker	TE	15428288	15428469	.	.	.	ID="1753";Name=ATREP18,DNA
Chr1	Repeat_Masker	TE	15428470	15429550	.	.	.	ID="1754";Name=Athila4D,LTR/Gypsy
Chr1	Repeat_Masker	TE	15429551	15429844	.	.	.	ID="1755";Name=ATREP18,DNA
Chr1	Repeat_Masker	TE	15430139	15430330	.	.	.	ID="1756";Name=ATREP18,DNA
Chr1	Repeat_Masker	TE	15430660	15430894	.	.	.	ID="1757";Name=ATREP18,DNA
Chr1	Repeat_Masker	TE	15431176	15431383	.	.	.	ID="1758";Name=ATREP18,DNA
Chr1	Repeat_Masker	TE	15431688	15431826	.	.	.	ID="1759";Name=ATREP18,DNA
Chr1	Repeat_Masker	TE	15431809	15433005	.	.	.	ID="1760";Name=Athila2,LTR/Gypsy
Chr1	Repeat_Masker	TE	15434791	15435051	.	.	.	ID="1761";Name=ATREP18,DNA
Chr1	Repeat_Masker	TE	15435321	15435566	.	.	.	ID="1762";Name=ATREP18,DNA
Chr1	Repeat_Masker	TE	15436439	15436605	.	.	.	ID="1763";Name=ATREP18,DNA
Chr1	Repeat_Masker	TE	15439014	15440903	.	.	.	ID="1764";Name=Atlantys1,LTR/Gypsy
Chr1	Repeat_Masker	TE	15441219	15441285	.	.	.	ID="1765";Name=Atlantys2,LTR/Gypsy
Chr1	Repeat_Masker	TE	15441560	15442030	.	.	.	ID="1766";Name=ATGP10,LTR/Gypsy
Chr1	Repeat_Masker	TE	15443324	15443621	.	.	.	ID="1767";Name=ATGP10,LTR/Gypsy
Chr1	Repeat_Masker	TE	15444315	15444485	.	.	.	ID="1768";Name=Athila3,LTR/Gypsy
Chr1	Repeat_Masker	TE	15444488	15444685	.	.	.	ID="1769";Name=ATGP10,LTR/Gypsy
Chr1	Repeat_Masker	TE	15445239	15447062	.	.	.	ID="1770";Name=Athila2,LTR/Gypsy
Chr1	Repeat_Masker	TE	15447063	15454302	.	.	.	ID="1771";Name=ATHILA6C,LTR/Gypsy
Chr1	Repeat_Masker	TE	15455171	15455487	.	.	.	ID="1772";Name=ATDNA12T3A,DNA
Chr1	Repeat_Masker	TE	15455488	15457374	.	.	.	ID="1773";Name=Athila6A,LTR/Gypsy
Chr1	Repeat_Masker	TE	15457375	15462472	.	.	.	ID="1774";Name=Athila,LTR/Gypsy
Chr1	Repeat_Masker	TE	15462473	15464314	.	.	.	ID="1775";Name=Athila6A,LTR/Gypsy
Chr1	Repeat_Masker	TE	15464315	15469411	.	.	.	ID="1776";Name=Athila,LTR/Gypsy
Chr1	Repeat_Masker	TE	15469412	15471253	.	.	.	ID="1777";Name=Athila6A,LTR/Gypsy
Chr1	Repeat_Masker	TE	15471254	15476351	.	.	.	ID="1778";Name=Athila,LTR/Gypsy
Chr1	Repeat_Masker	TE	15476352	15478194	.	.	.	ID="1779";Name=Athila6A,LTR/Gypsy
Chr1	Repeat_Masker	TE	15478195	15483290	.	.	.	ID="1780";Name=Athila,LTR/Gypsy
Chr1	Repeat_Masker	TE	15483291	15485176	.	.	.	ID="1781";Name=Athila6A,LTR/Gypsy
Chr1	Repeat_Masker	TE	15485177	15486507	.	.	.	ID="1782";Name=Athila,LTR/Gypsy
Chr1	Repeat_Masker	TE	15486511	15486629	.	.	.	ID="1783";Name=Athila6A,LTR/Gypsy
Chr1	Repeat_Masker	TE	15486630	15491849	.	.	.	ID="1784";Name=Athila6B,LTR/Gypsy
Chr1	Repeat_Masker	TE	15491850	15503256	.	.	.	ID="1785";Name=ATHILA6C,LTR/Gypsy
Chr1	Repeat_Masker	TE	15503257	15504894	.	.	.	ID="1786";Name=Athila2,LTR/Gypsy
Chr1	Repeat_Masker	TE	15504895	15507644	.	.	.	ID="1787";Name=Athila6B,LTR/Gypsy
Chr1	Repeat_Masker	TE	15507645	15509412	.	.	.	ID="1788";Name=Athila6A,LTR/Gypsy
Chr1	Repeat_Masker	TE	15509415	15512097	.	.	.	ID="1789";Name=ATGP5,LTR/Gypsy
Chr1	Repeat_Masker	TE	15512096	15519457	.	.	.	ID="1790";Name=Athila2,LTR/Gypsy
Chr1	Repeat_Masker	TE	15519458	15522308	.	.	.	ID="1791";Name=ATGP5,LTR/Gypsy
Chr1	Repeat_Masker	TE	15523607	15524078	.	.	.	ID="1792";Name=ATGP10,LTR/Gypsy
Chr1	Repeat_Masker	TE	15524079	15524900	.	.	.	ID="1793";Name=Athila3,LTR/Gypsy
Chr1	Repeat_Masker	TE	15525406	15530074	.	.	.	ID="1794";Name=ATENSPM7,DNA/En-Spm
Chr1	Repeat_Masker	TE	15530075	15532919	.	.	.	ID="1795";Name=ATGP10,LTR/Gypsy
Chr1	Repeat_Masker	TE	15533329	15533816	.	.	.	ID="1796";Name=ATGP10,LTR/Gypsy
Chr1	Repeat_Masker	TE	15533982	15534153	.	.	.	ID="1797";Name=Athila8A,LTR/Gypsy
Chr1	Repeat_Masker	TE	15534154	15535457	.	.	.	ID="1798";Name=Athila3,LTR/Gypsy
Chr1	Repeat_Masker	TE	15535484	15536107	.	.	.	ID="1799";Name=Athila8A,LTR/Gypsy
Chr1	Repeat_Masker	TE	15536120	15546208	.	.	.	ID="1800";Name=Athila2,LTR/Gypsy
Chr1	Repeat_Masker	TE	15546239	15546472	.	.	.	ID="1801";Name=Athila4A,LTR/Gypsy
Chr1	Repeat_Masker	TE	15546473	15546509	.	.	.	ID="1802";Name=Atlantys2,LTR/Gypsy
Chr1	Repeat_Masker	TE	15546907	15549816	.	.	.	ID="1803";Name=Atlantys2,LTR/Gypsy
Chr1	Repeat_Masker	TE	15549794	15550664	.	.	.	ID="1804";Name=ATGP10,LTR/Gypsy
Chr1	Repeat_Masker	TE	15550665	15554664	.	.	.	ID="1805";Name=Athila,LTR/Gypsy
Chr1	Repeat_Masker	TE	15555164	15560185	.	.	.	ID="1806";Name=Athila,LTR/Gypsy
Chr1	Repeat_Masker	TE	15560453	15561956	.	.	.	ID="1807";Name=Athila,LTR/Gypsy
Chr1	Repeat_Masker	TE	15561952	15567091	.	.	.	ID="1808";Name=ATGP2N,LTR/Gypsy
Chr1	Repeat_Masker	TE	15567092	15569625	.	.	.	ID="1809";Name=Athila,LTR/Gypsy
Chr1	Repeat_Masker	TE	15569626	15570478	.	.	.	ID="1810";Name=ATGP10,LTR/Gypsy
Chr1	Repeat_Masker	TE	15570479	15572379	.	.	.	ID="1811";Name=Atlantys2,LTR/Gypsy
Chr1	Repeat_Masker	TE	15572380	15580020	.	.	.	ID="1812";Name=ATGP10,LTR/Gypsy
Chr1	Repeat_Masker	TE	15580029	15581080	.	.	.	ID="1813";Name=Atlantys2,LTR/Gypsy
Chr1	Repeat_Masker	TE	15581357	15581789	.	.	.	ID="1814";Name=Atlantys2,LTR/Gypsy
Chr1	Repeat_Masker	TE	15581790	15582062	.	.	.	ID="1815";Name=Athila4A,LTR/Gypsy
Chr1	Repeat_Masker	TE	15582053	15582596	.	.	.	ID="1816";Name=ATGP6,LTR/Gypsy
Chr1	Repeat_Masker	TE	15582605	15582673	.	.	.	ID="1817";Name=ATGP5A,LTR/Gypsy
Chr1	Repeat_Masker	TE	15583714	15583775	.	.	.	ID="1818";Name=ATGP11,LTR/Gypsy
Chr1	Repeat_Masker	TE	15584195	15584529	.	.	.	ID="1819";Name=ATGP5,LTR/Gypsy
Chr1	Repeat_Masker	TE	15584622	15585117	.	.	.	ID="1820";Name=ATGP6,LTR/Gypsy
Chr1	Repeat_Masker	TE	15585148	15586774	.	.	.	ID="1821";Name=Athila4A,LTR/Gypsy
Chr1	Repeat_Masker	TE	15586775	15586934	.	.	.	ID="1822";Name=Athila8A,LTR/Gypsy
Chr1	Repeat_Masker	TE	15588988	15590139	.	.	.	ID="1823";Name=Athila4D,LTR/Gypsy
Chr1	Repeat_Masker	TE	15590140	15590921	.	.	.	ID="1824";Name=Athila4,LTR/Gypsy
Chr1	Repeat_Masker	TE	15591182	15594925	.	.	.	ID="1825";Name=Athila4C,LTR/Gypsy
Chr1	Repeat_Masker	TE	15594926	15596130	.	.	.	ID="1826";Name=Athila4D,LTR/Gypsy
Chr1	Repeat_Masker	TE	15596131	15597669	.	.	.	ID="1827";Name=Athila4C,LTR/Gypsy
Chr1	Repeat_Masker	TE	15597670	15598833	.	.	.	ID="1828";Name=Athila4D,LTR/Gypsy
Chr1	Repeat_Masker	TE	15609275	15609514	.	.	.	ID="1829";Name=ATCopia66,LTR/Copia
Chr1	Repeat_Masker	TE	15610627	15615403	.	.	.	ID="1830";Name=ROMANIAT5,LTR/Copia
Chr1	Repeat_Masker	TE	15616246	15618000	.	.	.	ID="1831";Name=Athila2,LTR/Gypsy
Chr1	Repeat_Masker	TE	15618482	15621917	.	.	.	ID="1832";Name=ATLINEII,LINE/L1
Chr1	Repeat_Masker	TE	15622169	15622848	.	.	.	ID="1833";Name=ATLINEII,LINE/L1
Chr1	Repeat_Masker	TE	15623899	15623964	.	.	.	ID="1834";Name=ATHPOGON3,DNA/TcMar-Pogo
Chr1	Repeat_Masker	TE	15624451	15624500	.	.	.	ID="1835";Name=ATLINE1_10,LINE/L1
Chr1	Repeat_Masker	TE	15624501	15625637	.	.	.	ID="1836";Name=Athila4C,LTR/Gypsy
Chr1	Repeat_Masker	TE	15625638	15630535	.	.	.	ID="1837";Name=ATLINE1_10,LINE/L1
Chr1	Repeat_Masker	TE	15630808	15630989	.	.	.	ID="1838";Name=ArnoldY2,DNA/MuDR
Chr1	Repeat_Masker	TE	15630986	15632195	.	.	.	ID="1839";Name=ATLINE1A,LINE/L1
Chr1	Repeat_Masker	TE	15632210	15632614	.	.	.	ID="1840";Name=ArnoldY2,DNA/MuDR
Chr1	Repeat_Masker	TE	15633570	15633658	.	.	.	ID="1841";Name=ATGP2N,LTR/Gypsy
Chr1	Repeat_Masker	TE	15636763	15637902	.	.	.	ID="1842";Name=Athila6B,LTR/Gypsy
Chr1	Repeat_Masker	TE	15637903	15639274	.	.	.	ID="1843";Name=Athila6A,LTR/Gypsy
Chr1	Repeat_Masker	TE	15639275	15639886	.	.	.	ID="1844";Name=ATGP2N,LTR/Gypsy
Chr1	Repeat_Masker	TE	15639889	15641247	.	.	.	ID="1845";Name=Athila4,LTR/Gypsy
Chr1	Repeat_Masker	TE	15643231	15643809	.	.	.	ID="1846";Name=ATGP5,LTR/Gypsy
Chr1	Repeat_Masker	TE	15644083	15644377	.	.	.	ID="1847";Name=Athila7,LTR/Gypsy
Chr1	Repeat_Masker	TE	15644539	15644760	.	.	.	ID="1848";Name=ATLINE1A,LINE/L1
Chr1	Repeat_Masker	TE	15645075	15645151	.	.	.	ID="1849";Name=Athila7A,LTR/Gypsy
Chr1	Repeat_Masker	TE	15646122	15647073	.	.	.	ID="1850";Name=Athila4D,LTR/Gypsy
Chr1	Repeat_Masker	TE	15647089	15647397	.	.	.	ID="1851";Name=Athila4,LTR/Gypsy
Chr1	Repeat_Masker	TE	15647498	15647547	.	.	.	ID="1852";Name=Athila4C,LTR/Gypsy
Chr1	Repeat_Masker	TE	15647512	15648027	.	.	.	ID="1853";Name=Athila4A,LTR/Gypsy
Chr1	Repeat_Masker	TE	15648338	15649158	.	.	.	ID="1854";Name=Athila4A,LTR/Gypsy
Chr1	Repeat_Masker	TE	15649172	15649875	.	.	.	ID="1855";Name=ATLINE1_4,LINE/L1
Chr1	Repeat_Masker	TE	15654374	15656203	.	.	.	ID="1856";Name=Athila6A,LTR/Gypsy
Chr1	Repeat_Masker	TE	15657489	15661620	.	.	.	ID="1857";Name=ATCopia95,LTR/Copia
Chr1	Repeat_Masker	TE	15662173	15662678	.	.	.	ID="1858";Name=ATMU10,DNA/MuDR
Chr1	Repeat_Masker	TE	15662679	15663195	.	.	.	ID="1859";Name=Atlantys1,LTR/Gypsy
Chr1	Repeat_Masker	TE	15663197	15663325	.	.	.	ID="1860";Name=ATMU10,DNA/MuDR
Chr1	Repeat_Masker	TE	15665056	15674411	.	.	.	ID="1861";Name=Atlantys1,LTR/Gypsy
Chr1	Repeat_Masker	TE	15674413	15674541	.	.	.	ID="1862";Name=ATMU10,DNA/MuDR
Chr1	Repeat_Masker	TE	15676245	15677543	.	.	.	ID="1863";Name=ATHILA6C,LTR/Gypsy
Chr1	Repeat_Masker	TE	15677457	15677558	.	.	.	ID="1864";Name=ROMANIAT5,LTR/Copia
Chr1	Repeat_Masker	TE	15677558	15680586	.	.	.	ID="1865";Name=ATENSPM7,DNA/En-Spm
Chr1	Repeat_Masker	TE	15682193	15683790	.	.	.	ID="1866";Name=Athila2,LTR/Gypsy
Chr1	Repeat_Masker	TE	15685116	15685214	.	.	.	ID="1867";Name=ATENSPM7,DNA/En-Spm
Chr1	Repeat_Masker	TE	15685388	15687686	.	.	.	ID="1868";Name=ATENSPM12,DNA/En-Spm
Chr1	Repeat_Masker	TE	15687714	15689270	.	.	.	ID="1869";Name=ATDNA2T9C,DNA/MuDR
Chr1	Repeat_Masker	TE	15689746	15689936	.	.	.	ID="1870";Name=ATENSPM12,DNA/En-Spm
Chr1	Repeat_Masker	TE	15690799	15698425	.	.	.	ID="1871";Name=Athila4A,LTR/Gypsy
Chr1	Repeat_Masker	TE	15698426	15699966	.	.	.	ID="1872";Name=ATGP1,LTR/Gypsy
Chr1	Repeat_Masker	TE	15699976	15701630	.	.	.	ID="1873";Name=Athila,LTR/Gypsy
Chr1	Repeat_Masker	TE	15701664	15701729	.	.	.	ID="1874";Name=ATGP1,LTR/Gypsy
Chr1	Repeat_Masker	TE	15701730	15701992	.	.	.	ID="1875";Name=Athila4A,LTR/Gypsy
Chr1	Repeat_Masker	TE	15702866	15702944	.	.	.	ID="1876";Name=ATGP11,LTR/Gypsy
Chr1	Repeat_Masker	TE	15703245	15703643	.	.	.	ID="1877";Name=ATGP6,LTR/Gypsy
Chr1	Repeat_Masker	TE	15703960	15705622	.	.	.	ID="1878";Name=Athila2,LTR/Gypsy
Chr1	Repeat_Masker	TE	15705623	15715037	.	.	.	ID="1879";Name=Athila6A,LTR/Gypsy
Chr1	Repeat_Masker	TE	15717180	15720082	.	.	.	ID="1880";Name=Athila4A,LTR/Gypsy
Chr1	Repeat_Masker	TE	15721727	15724636	.	.	.	ID="1881";Name=ATCopia95,LTR/Copia
Chr1	Repeat_Masker	TE	15724639	15727764	.	.	.	ID="1882";Name=ATHAT9,DNA/hAT-Ac
Chr1	Repeat_Masker	TE	15727768	15729041	.	.	.	ID="1883";Name=ATCopia95,LTR/Copia
Chr1	Repeat_Masker	TE	15729594	15730225	.	.	.	ID="1884";Name=ATMU10,DNA/MuDR
Chr1	Repeat_Masker	TE	15731704	15732125	.	.	.	ID="1885";Name=ATENSPM12,DNA/En-Spm
Chr1	Repeat_Masker	TE	15732696	15732795	.	.	.	ID="1886";Name=ATENSPM7,DNA/En-Spm
Chr1	Repeat_Masker	TE	15733049	15735660	.	.	.	ID="1887";Name=ATENSPM12,DNA/En-Spm
Chr1	Repeat_Masker	TE	15735669	15736839	.	.	.	ID="1888";Name=Athila4B,LTR/Gypsy
Chr1	Repeat_Masker	TE	15736840	15737991	.	.	.	ID="1889";Name=Athila4A,LTR/Gypsy
Chr1	Repeat_Masker	TE	15738047	15738113	.	.	.	ID="1890";Name=Athila4B,LTR/Gypsy
Chr1	Repeat_Masker	TE	15738171	15741189	.	.	.	ID="1891";Name=Athila4,LTR/Gypsy
Chr1	Repeat_Masker	TE	15741190	15742393	.	.	.	ID="1892";Name=Athila4B,LTR/Gypsy
Chr1	Repeat_Masker	TE	15742399	15747235	.	.	.	ID="1893";Name=ATENSPM7,DNA/En-Spm
Chr1	Repeat_Masker	TE	15748097	15755706	.	.	.	ID="1894";Name=Athila4A,LTR/Gypsy
Chr1	Repeat_Masker	TE	15755707	15757335	.	.	.	ID="1895";Name=ATGP1,LTR/Gypsy
Chr1	Repeat_Masker	TE	15757336	15757547	.	.	.	ID="1896";Name=Athila4A,LTR/Gypsy
Chr1	Repeat_Masker	TE	15758374	15758562	.	.	.	ID="1897";Name=ATGP11,LTR/Gypsy
Chr1	Repeat_Masker	TE	15758815	15759249	.	.	.	ID="1898";Name=Athila4B,LTR/Gypsy
Chr1	Repeat_Masker	TE	15760167	15760706	.	.	.	ID="1899";Name=Athila4A,LTR/Gypsy
Chr1	Repeat_Masker	TE	15760707	15760984	.	.	.	ID="1900";Name=RP1_AT,DNA
Chr1	Repeat_Masker	TE	15760983	15761082	.	.	.	ID="1901";Name=Athila4A,LTR/Gypsy
Chr1	Repeat_Masker	TE	15761085	15761155	.	.	.	ID="1902";Name=ATGP1,LTR/Gypsy
Chr1	Repeat_Masker	TE	15761332	15762495	.	.	.	ID="1903";Name=ATENSPM4,DNA/En-Spm
Chr1	Repeat_Masker	TE	15762739	15762922	.	.	.	ID="1904";Name=ATENSPM1,DNA/En-Spm
Chr1	Repeat_Masker	TE	15762999	15763348	.	.	.	ID="1905";Name=ATENSPM4,DNA/En-Spm
Chr1	Repeat_Masker	TE	15763349	15763527	.	.	.	ID="1906";Name=Vandal5A,DNA/MuDR
Chr1	Repeat_Masker	TE	15764452	15764846	.	.	.	ID="1907";Name=ATDNAI27T9C,DNA/MuDR
Chr1	Repeat_Masker	TE	15764915	15764968	.	.	.	ID="1908";Name=ATDNAI26T9,DNA/MuDR
Chr1	Repeat_Masker	TE	15765782	15765907	.	.	.	ID="1909";Name=ATDNAI27T9B,DNA/MuDR
Chr1	Repeat_Masker	TE	15765938	15768468	.	.	.	ID="1910";Name=ATENSPM1A,DNA/En-Spm
Chr1	Repeat_Masker	TE	15768472	15768611	.	.	.	ID="1911";Name=ATENSPM4,DNA/En-Spm
Chr1	Repeat_Masker	TE	15768508	15768764	.	.	.	ID="1912";Name=ATENSPM2,DNA/En-Spm
Chr1	Repeat_Masker	TE	15768765	15768963	.	.	.	ID="1913";Name=ATENSPM4,DNA/En-Spm
Chr1	Repeat_Masker	TE	15768964	15768980	.	.	.	ID="1914";Name=ATENSPM2,DNA/En-Spm
Chr1	Repeat_Masker	TE	15768969	15770736	.	.	.	ID="1915";Name=ATENSPM4,DNA/En-Spm
Chr1	Repeat_Masker	TE	15770764	15770978	.	.	.	ID="1916";Name=ATLINE2,LINE/L1
Chr1	Repeat_Masker	TE	15771093	15772063	.	.	.	ID="1917";Name=Athila4B,LTR/Gypsy
Chr1	Repeat_Masker	TE	15772103	15772532	.	.	.	ID="1918";Name=ATENSPM4,DNA/En-Spm
Chr1	Repeat_Masker	TE	15784489	15786430	.	.	.	ID="1919";Name=Athila6A,LTR/Gypsy
Chr1	Repeat_Masker	TE	15790114	15791904	.	.	.	ID="1920";Name=ATHILA6C,LTR/Gypsy
Chr1	Repeat_Masker	TE	15792680	15793126	.	.	.	ID="1921";Name=ATENSPM4,DNA/En-Spm
Chr1	Repeat_Masker	TE	15793127	15794826	.	.	.	ID="1922";Name=ATENSPM2,DNA/En-Spm
Chr1	Repeat_Masker	TE	15794802	15794929	.	.	.	ID="1923";Name=ATENSPM1A,DNA/En-Spm
Chr1	Repeat_Masker	TE	15794908	15795676	.	.	.	ID="1924";Name=ATENSPM4,DNA/En-Spm
Chr1	Repeat_Masker	TE	15795676	15798643	.	.	.	ID="1925";Name=Arnold2,DNA/MuDR
Chr1	Repeat_Masker	TE	15798648	15799513	.	.	.	ID="1926";Name=Arnold3,DNA/MuDR
Chr1	Repeat_Masker	TE	15799514	15807462	.	.	.	ID="1927";Name=ATGP1,LTR/Gypsy
Chr1	Repeat_Masker	TE	15807463	15807869	.	.	.	ID="1928";Name=Arnold2,DNA/MuDR
Chr1	Repeat_Masker	TE	15807870	15808360	.	.	.	ID="1929";Name=Athila4A,LTR/Gypsy
Chr1	Repeat_Masker	TE	15808336	15809636	.	.	.	ID="1930";Name=ATGP1,LTR/Gypsy
Chr1	Repeat_Masker	TE	15809637	15810041	.	.	.	ID="1931";Name=Arnold2,DNA/MuDR
Chr1	Repeat_Masker	TE	15810042	15811202	.	.	.	ID="1932";Name=Athila4B,LTR/Gypsy
Chr1	Repeat_Masker	TE	15811204	15813218	.	.	.	ID="1933";Name=Arnold3,DNA/MuDR
Chr1	Repeat_Masker	TE	15813250	15814443	.	.	.	ID="1934";Name=ATCopia49,LTR/Copia
Chr1	Repeat_Masker	TE	15816119	15816220	.	.	.	ID="1935";Name=ATGP8,LTR/Gypsy
Chr1	Repeat_Masker	TE	15816322	15816974	.	.	.	ID="1936";Name=ATCopia49,LTR/Copia
Chr1	Repeat_Masker	TE	15816975	15818102	.	.	.	ID="1937";Name=Athila4B,LTR/Gypsy
Chr1	Repeat_Masker	TE	15818103	15819544	.	.	.	ID="1938";Name=ATCopia49,LTR/Copia
Chr1	Repeat_Masker	TE	15819546	15821123	.	.	.	ID="1939";Name=Athila8A,LTR/Gypsy
Chr1	Repeat_Masker	TE	15821124	15821299	.	.	.	ID="1940";Name=ATCopia49,LTR/Copia
Chr1	Repeat_Masker	TE	15821300	15821412	.	.	.	ID="1941";Name=Athila4C,LTR/Gypsy
Chr1	Repeat_Masker	TE	15821413	15823076	.	.	.	ID="1942";Name=Athila2,LTR/Gypsy
Chr1	Repeat_Masker	TE	15823077	15847509	.	.	.	ID="1943";Name=ATHILA6C,LTR/Gypsy
Chr1	Repeat_Masker	TE	15847518	15848603	.	.	.	ID="1944";Name=Athila4,LTR/Gypsy
Chr1	Repeat_Masker	TE	15848607	15850160	.	.	.	ID="1945";Name=Athila4A,LTR/Gypsy
Chr1	Repeat_Masker	TE	15850713	15851094	.	.	.	ID="1946";Name=Athila4A,LTR/Gypsy
Chr1	Repeat_Masker	TE	15851199	15851486	.	.	.	ID="1947";Name=Athila4C,LTR/Gypsy
Chr1	Repeat_Masker	TE	15851487	15852729	.	.	.	ID="1948";Name=Athila4,LTR/Gypsy
Chr1	Repeat_Masker	TE	15852730	15852915	.	.	.	ID="1949";Name=ATCopia49,LTR/Copia
Chr1	Repeat_Masker	TE	15852916	15854122	.	.	.	ID="1950";Name=Athila4B,LTR/Gypsy
Chr1	Repeat_Masker	TE	15854123	15855572	.	.	.	ID="1951";Name=ATCopia49,LTR/Copia
Chr1	Repeat_Masker	TE	15855573	15856172	.	.	.	ID="1952";Name=Arnold4,DNA/MuDR
Chr1	Repeat_Masker	TE	15857011	15857103	.	.	.	ID="1953";Name=Arnold3,DNA/MuDR
Chr1	Repeat_Masker	TE	15857260	15867717	.	.	.	ID="1954";Name=Vandal4,DNA/MuDR
Chr1	Repeat_Masker	TE	15867718	15872288	.	.	.	ID="1955";Name=ATENSPM1,DNA/En-Spm
Chr1	Repeat_Masker	TE	15872289	15872649	.	.	.	ID="1956";Name=Vandal4,DNA/MuDR
Chr1	Repeat_Masker	TE	15872655	15872947	.	.	.	ID="1957";Name=ATMU4,DNA/MuDR
Chr1	Repeat_Masker	TE	15873002	15879275	.	.	.	ID="1958";Name=Vandal4,DNA/MuDR
Chr1	Repeat_Masker	TE	15880070	15880197	.	.	.	ID="1959";Name=ATGP1,LTR/Gypsy
Chr1	Repeat_Masker	TE	15881567	15881782	.	.	.	ID="1960";Name=ATLINE1_3A,LINE/L1
Chr1	Repeat_Masker	TE	15881886	15881978	.	.	.	ID="1961";Name=Vandal8,DNA/MuDR
Chr1	Repeat_Masker	TE	15882846	15883134	.	.	.	ID="1962";Name=ATHPOGON2,DNA/TcMar-Pogo
Chr1	Repeat_Masker	TE	15885594	15885674	.	.	.	ID="1963";Name=ATGP5A,LTR/Gypsy
Chr1	Repeat_Masker	TE	15886338	15887099	.	.	.	ID="1964";Name=TNAT2A,DNA
Chr1	Repeat_Masker	TE	15890200	15890452	.	.	.	ID="1965";Name=TAG3N1,DNA/hAT-Tag1
Chr1	Repeat_Masker	TE	15890485	15890587	.	.	.	ID="1966";Name=TAG1,DNA/hAT-Tag1
Chr1	Repeat_Masker	TE	15890556	15890657	.	.	.	ID="1967";Name=TAG3N1,DNA/hAT-Tag1
Chr1	Repeat_Masker	TE	15890700	15890925	.	.	.	ID="1968";Name=ATMU10,DNA/MuDR
Chr1	Repeat_Masker	TE	15900299	15900349	.	.	.	ID="1969";Name=ATCopia30,LTR/Copia
Chr1	Repeat_Masker	TE	15906049	15906587	.	.	.	ID="1970";Name=ATHPOGON1,DNA/TcMar-Pogo
Chr1	Repeat_Masker	TE	15909367	15909855	.	.	.	ID="1971";Name=Vandal9,DNA/MuDR
Chr1	Repeat_Masker	TE	15910287	15910377	.	.	.	ID="1972";Name=Vandal12,DNA/MuDR
Chr1	Repeat_Masker	TE	15910386	15911211	.	.	.	ID="1973";Name=ATGP11,LTR/Gypsy
Chr1	Repeat_Masker	TE	15911540	15912606	.	.	.	ID="1974";Name=Vandal9,DNA/MuDR
Chr1	Repeat_Masker	TE	15913401	15914047	.	.	.	ID="1975";Name=Vandal11,DNA/MuDR
Chr1	Repeat_Masker	TE	15914034	15914368	.	.	.	ID="1976";Name=Vandal12,DNA/MuDR
Chr1	Repeat_Masker	TE	15916469	15916890	.	.	.	ID="1977";Name=Vandal12,DNA/MuDR
Chr1	Repeat_Masker	TE	15917007	15917462	.	.	.	ID="1978";Name=Vandal11,DNA/MuDR
Chr1	Repeat_Masker	TE	15918026	15918148	.	.	.	ID="1979";Name=ATMUNX1,DNA/MuDR
Chr1	Repeat_Masker	TE	15919710	15919927	.	.	.	ID="1980";Name=Vandal12,DNA/MuDR
Chr1	Repeat_Masker	TE	15920642	15920881	.	.	.	ID="1981";Name=Vandal12,DNA/MuDR
Chr1	Repeat_Masker	TE	15923311	15923527	.	.	.	ID="1982";Name=ATCOPIN,LTR
Chr1	Repeat_Masker	TE	15926757	15926879	.	.	.	ID="1983";Name=ATLINE1A,LINE/L1
Chr1	Repeat_Masker	TE	15935462	15935712	.	.	.	ID="1984";Name=AtSB3,SINE
Chr1	Repeat_Masker	TE	15949828	15949957	.	.	.	ID="1985";Name=ATDNA2T9B,DNA/MuDR
Chr1	Repeat_Masker	TE	15950604	15958318	.	.	.	ID="1986";Name=ATENSPM2,DNA/En-Spm
Chr1	Repeat_Masker	TE	15961579	15965042	.	.	.	ID="1987";Name=ATENSPM2,DNA/En-Spm
Chr1	Repeat_Masker	TE	15968788	15970495	.	.	.	ID="1988";Name=Vandal3,DNA/MuDR
Chr1	Repeat_Masker	TE	15971266	15971416	.	.	.	ID="1989";Name=ATDNA2T9B,DNA/MuDR
Chr1	Repeat_Masker	TE	15971516	15971903	.	.	.	ID="1990";Name=ATDNA2T9C,DNA/MuDR
Chr1	Repeat_Masker	TE	15972546	15972870	.	.	.	ID="1991";Name=BRODYAGA2,DNA/MuDR
Chr1	Repeat_Masker	TE	15980799	15980872	.	.	.	ID="1992";Name=BOMZH2,DNA/MuDR
Chr1	Repeat_Masker	TE	15980811	15980924	.	.	.	ID="1993";Name=ATHATN5,DNA/hAT-Ac
Chr1	Repeat_Masker	TE	15984878	15985134	.	.	.	ID="1994";Name=ATHATN10,DNA/hAT
Chr1	Repeat_Masker	TE	15985251	15985294	.	.	.	ID="1995";Name=ATHAT10,DNA/hAT-Ac
Chr1	Repeat_Masker	TE	15985256	15985395	.	.	.	ID="1996";Name=ATHATN10,DNA/hAT
Chr1	Repeat_Masker	TE	15987297	15988791	.	.	.	ID="1997";Name=Athila5,LTR/Gypsy
Chr1	Repeat_Masker	TE	15991410	15991488	.	.	.	ID="1998";Name=TNAT1A,DNA
Chr1	Repeat_Masker	TE	15991642	15992340	.	.	.	ID="1999";Name=ATIS112A,DNA/PIF-Harbinger
Chr1	Repeat_Masker	TE	15994988	15995109	.	.	.	ID="2000";Name=ATCopia28,LTR/Copia
[truncated: 15,009 more rows]
