# Supplementary material for: Recurrent evolution of heat-responsiveness in Brassicaceae COPIA elements
Source: Genome Biol. 2016 Oct 11;17:209. doi: 10.1186/s13059-016-1072-3 (PMC5059998; doi:10.1186/s13059-016-1072-3)
Supplement: Additional file 6: — Table listing transcriptional changes of all TEs after 6 h HS and recovery in A. lyrata. (XLSX 6086 kb) [file 13059_2016_1072_MOESM6_ESM.xlsx]

## Sheet: Al_TEs_all
Additional file 6: RNA-sequencing analysis of TE expression in A. lyrata
Scaffold	Locus		Size (bp)	TE family	TE Superfamily	ID	Reads						RPKM						Heat stress / Control		Recovery / Control		Recovery / Heat stress
	Start	End					C_1	C_2	HS_1	HS_2	HS+R_1	HS+R_2	C_1	C_2	HS_1	HS_2	HS+R_1	HS+R_2	log2-FC	padj	log2-FC	padj	log2-FC	padj
scaffold_1	18470432	18470560	128	AR12	Satellite	gene_id "3925"	0	0	0	0	0	0	0	0	0	0	0	0	NA	NA	NA	NA	NA	NA
scaffold_1	18474521	18474698	177	AR12	Satellite	gene_id "3927"	0	0	0	0	0	0	0	0	0	0	0	0	NA	NA	NA	NA	NA	NA
scaffold_1	18493627	18493700	73	AR12	Satellite	gene_id "3933"	0	0	0	0	0	0	0	0	0	0	0	0	NA	NA	NA	NA	NA	NA
scaffold_1	18495468	18495561	93	AR12	Satellite	gene_id "3934"	0	0	0	0	0	0	0	0	0	0	0	0	NA	NA	NA	NA	NA	NA
scaffold_1	18499471	18499600	129	AR12	Satellite	gene_id "3936"	0	0	0	0	0	0	0	0	0	0	0	0	NA	NA	NA	NA	NA	NA
scaffold_1	18541957	18542126	169	AR12	Satellite	gene_id "3957"	0	0	0	0	0	0	0	0	0	0	0	0	NA	NA	NA	NA	NA	NA
scaffold_1	18542495	18542672	177	AR12	Satellite	gene_id "3959"	0	0	0	0	0	0	0	0	0	0	0	0	NA	NA	NA	NA	NA	NA
scaffold_1	18550314	18550492	178	AR12	Satellite	gene_id "3965"	0	0	0	0	0	0	0	0	0	0	0	0	NA	NA	NA	NA	NA	NA
scaffold_1	18551030	18551211	181	AR12	Satellite	gene_id "3967"	0	0	0	0	0	0	0	0	0	0	0	0	NA	NA	NA	NA	NA	NA
scaffold_1	18552996	18553177	181	AR12	Satellite	gene_id "3970"	0	0	0	0	0	0	0	0	0	0	0	0	NA	NA	NA	NA	NA	NA
scaffold_1	18556208	18556329	121	AR12	Satellite	gene_id "3974"	0	0	0	0	0	0	0	0	0	0	0	0	NA	NA	NA	NA	NA	NA
scaffold_1	18556917	18557093	176	AR12	Satellite	gene_id "3977"	0	0	0	0	0	0	0	0	0	0	0	0	NA	NA	NA	NA	NA	NA
scaffold_1	18561604	18561676	72	AR12	Satellite	gene_id "3988"	0	0	0	0	0	0	0	0	0	0	0	0	NA	NA	NA	NA	NA	NA
scaffold_1	18589595	18589771	176	AR12	Satellite	gene_id "3993"	0	0	0	0	0	0	0	0	0	0	0	0	NA	NA	NA	NA	NA	NA
scaffold_10	8683	8756	73	AR12	Satellite	gene_id "8286"	0	0	0	0	0	0	0	0	0	0	0	0	NA	NA	NA	NA	NA	NA
scaffold_10	85527	85672	145	AR12	Satellite	gene_id "8291"	0	0	0	0	0	0	0	0	0	0	0	0	NA	NA	NA	NA	NA	NA
scaffold_10	88566	88873	307	AR12	Satellite	gene_id "8295"	0	0	0	0	0	0	0	0	0	0	0	0	NA	NA	NA	NA	NA	NA
scaffold_10	94125	94198	73	AR12	Satellite	gene_id "8297"	0	0	0	0	0	0	0	0	0	0	0	0	NA	NA	NA	NA	NA	NA
scaffold_10	114678	114856	178	AR12	Satellite	gene_id "8307"	0	0	0	0	0	0	0	0	0	0	0	0	NA	NA	NA	NA	NA	NA
scaffold_10	121739	121917	178	AR12	Satellite	gene_id "8311"	0	0	0	0	0	0	0	0	0	0	0	0	NA	NA	NA	NA	NA	NA
scaffold_10	122807	122983	176	AR12	Satellite	gene_id "8313"	0	0	0	0	0	0	0	0	0	0	0	0	NA	NA	NA	NA	NA	NA
scaffold_10	123344	123442	98	AR12	Satellite	gene_id "8315"	0	0	0	0	0	0	0	0	0	0	0	0	NA	NA	NA	NA	NA	NA
scaffold_10	178637	178806	169	AR12	Satellite	gene_id "8344"	0	0	0	0	0	0	0	0	0	0	0	0	NA	NA	NA	NA	NA	NA
scaffold_10	179711	179880	169	AR12	Satellite	gene_id "8346"	0	0	0	0	0	0	0	0	0	0	0	0	NA	NA	NA	NA	NA	NA
scaffold_10	181828	181997	169	AR12	Satellite	gene_id "8350"	0	0	0	0	0	0	0	0	0	0	0	0	NA	NA	NA	NA	NA	NA
scaffold_10	183302	183360	58	AR12	Satellite	gene_id "8353"	0	0	0	0	0	0	0	0	0	0	0	0	NA	NA	NA	NA	NA	NA
scaffold_10	190159	190336	177	AR12	Satellite	gene_id "8362"	0	0	0	0	0	0	0	0	0	0	0	0	NA	NA	NA	NA	NA	NA
scaffold_10	190704	190873	169	AR12	Satellite	gene_id "8364"	0	0	0	0	0	0	0	0	0	0	0	0	NA	NA	NA	NA	NA	NA
scaffold_10	191249	191383	134	AR12	Satellite	gene_id "8366"	0	0	0	0	0	0	0	0	0	0	0	0	NA	NA	NA	NA	NA	NA
scaffold_10	193661	193830	169	AR12	Satellite	gene_id "8372"	0	0	0	0	0	0	0	0	0	0	0	0	NA	NA	NA	NA	NA	NA
scaffold_10	194010	194184	174	AR12	Satellite	gene_id "8374"	0	0	0	0	0	0	0	0	0	0	0	0	NA	NA	NA	NA	NA	NA
scaffold_10	200004	200139	135	AR12	Satellite	gene_id "8379"	0	0	0	0	0	0	0	0	0	0	0	0	NA	NA	NA	NA	NA	NA
scaffold_10	200498	200676	178	AR12	Satellite	gene_id "8381"	0	0	0	0	0	0	0	0	0	0	0	0	NA	NA	NA	NA	NA	NA
scaffold_10	207210	207379	169	AR12	Satellite	gene_id "8386"	0	0	0	0	0	0	0	0	0	0	0	0	NA	NA	NA	NA	NA	NA
scaffold_10	207926	208091	165	AR12	Satellite	gene_id "8388"	0	0	0	0	0	0	0	0	0	0	0	0	NA	NA	NA	NA	NA	NA
scaffold_10	217714	217881	167	AR12	Satellite	gene_id "8396"	0	0	0	0	0	0	0	0	0	0	0	0	NA	NA	NA	NA	NA	NA
scaffold_10	224438	224553	115	AR12	Satellite	gene_id "8402"	0	0	0	0	0	0	0	0	0	0	0	0	NA	NA	NA	NA	NA	NA
scaffold_10	249931	250089	158	AR12	Satellite	gene_id "8413"	0	0	0	0	0	0	0	0	0	0	0	0	NA	NA	NA	NA	NA	NA
scaffold_10	250636	250805	169	AR12	Satellite	gene_id "8415"	0	0	0	0	0	0	0	0	0	0	0	0	NA	NA	NA	NA	NA	NA
scaffold_10	251352	251521	169	AR12	Satellite	gene_id "8417"	0	0	0	0	0	0	0	0	0	0	0	0	NA	NA	NA	NA	NA	NA
scaffold_10	252239	252416	177	AR12	Satellite	gene_id "8419"	0	0	0	0	0	0	0	0	0	0	0	0	NA	NA	NA	NA	NA	NA
scaffold_10	263247	263413	166	AR12	Satellite	gene_id "8422"	0	0	0	0	0	0	0	0	0	0	0	0	NA	NA	NA	NA	NA	NA
scaffold_10	263774	263952	178	AR12	Satellite	gene_id "8424"	0	0	0	0	0	0	0	0	0	0	0	0	NA	NA	NA	NA	NA	NA
scaffold_10	270618	270753	135	AR12	Satellite	gene_id "8429"	0	0	0	0	0	0	0	0	0	0	0	0	NA	NA	NA	NA	NA	NA
scaffold_10	270933	271111	178	AR12	Satellite	gene_id "8431"	0	0	0	0	0	0	0	0	0	0	0	0	NA	NA	NA	NA	NA	NA
scaffold_10	272016	272175	159	AR12	Satellite	gene_id "8433"	0	0	0	0	0	0	0	0	0	0	0	0	NA	NA	NA	NA	NA	NA
scaffold_10	292318	292487	169	AR12	Satellite	gene_id "8441"	0	0	0	0	0	0	0	0	0	0	0	0	NA	NA	NA	NA	NA	NA
scaffold_10	293034	293203	169	AR12	Satellite	gene_id "8443"	0	0	0	0	0	0	0	0	0	0	0	0	NA	NA	NA	NA	NA	NA
scaffold_10	299819	299871	52	AR12	Satellite	gene_id "8446"	0	0	0	0	0	0	0	0	0	0	0	0	NA	NA	NA	NA	NA	NA
scaffold_10	300231	300408	177	AR12	Satellite	gene_id "8448"	0	0	0	0	0	0	0	0	0	0	0	0	NA	NA	NA	NA	NA	NA
scaffold_10	324521	324690	169	AR12	Satellite	gene_id "8461"	0	0	0	0	0	0	0	0	0	0	0	0	NA	NA	NA	NA	NA	NA
scaffold_10	325408	325580	172	AR12	Satellite	gene_id "8463"	0	0	0	0	0	0	0	0	0	0	0	0	NA	NA	NA	NA	NA	NA
scaffold_10	333904	334073	169	AR12	Satellite	gene_id "8468"	0	0	0	0	0	0	0	0	0	0	0	0	NA	NA	NA	NA	NA	NA
scaffold_10	334791	334968	177	AR12	Satellite	gene_id "8470"	0	0	0	0	0	0	0	0	0	0	0	0	NA	NA	NA	NA	NA	NA
scaffold_10	336233	336402	169	AR12	Satellite	gene_id "8472"	0	0	0	0	0	0	0	0	0	0	0	0	NA	NA	NA	NA	NA	NA
scaffold_10	336940	337118	178	AR12	Satellite	gene_id "8474"	0	0	0	0	0	0	0	0	0	0	0	0	NA	NA	NA	NA	NA	NA
scaffold_10	337352	337521	169	AR12	Satellite	gene_id "8476"	0	0	0	0	0	0	0	0	0	0	0	0	NA	NA	NA	NA	NA	NA
scaffold_10	343603	344087	484	AR12	Satellite	gene_id "8480"	0	0	0	0	0	0	0	0	0	0	0	0	NA	NA	NA	NA	NA	NA
scaffold_10	344447	344624	177	AR12	Satellite	gene_id "8482"	0	0	0	0	0	0	0	0	0	0	0	0	NA	NA	NA	NA	NA	NA
scaffold_10	345522	345699	177	AR12	Satellite	gene_id "8484"	0	0	0	0	0	0	0	0	0	0	0	0	NA	NA	NA	NA	NA	NA
scaffold_10	346417	346594	177	AR12	Satellite	gene_id "8486"	0	0	0	0	0	0	0	0	0	0	0	0	NA	NA	NA	NA	NA	NA
scaffold_10	359369	359538	169	AR12	Satellite	gene_id "8493"	0	0	0	0	0	0	0	0	0	0	0	0	NA	NA	NA	NA	NA	NA
scaffold_10	360988	361165	177	AR12	Satellite	gene_id "8497"	0	0	0	0	0	0	0	0	0	0	0	0	NA	NA	NA	NA	NA	NA
scaffold_10	362004	362107	103	AR12	Satellite	gene_id "8499"	0	0	0	0	0	0	0	0	0	0	0	0	NA	NA	NA	NA	NA	NA
scaffold_10	386161	386338	177	AR12	Satellite	gene_id "8511"	0	0	0	0	0	0	0	0	0	0	0	0	NA	NA	NA	NA	NA	NA
scaffold_10	387235	387414	179	AR12	Satellite	gene_id "8513"	0	0	0	0	0	0	0	0	0	0	0	0	NA	NA	NA	NA	NA	NA
scaffold_10	388321	388669	348	AR12	Satellite	gene_id "8515"	0	0	0	0	0	0	0	0	0	0	0	0	NA	NA	NA	NA	NA	NA
scaffold_10	389968	390145	177	AR12	Satellite	gene_id "8518"	0	0	0	0	0	0	0	0	0	0	0	0	NA	NA	NA	NA	NA	NA
scaffold_10	427333	427476	143	AR12	Satellite	gene_id "8533"	0	0	0	0	0	0	0	0	0	0	0	0	NA	NA	NA	NA	NA	NA
scaffold_10	427665	427835	170	AR12	Satellite	gene_id "8535"	0	0	0	0	0	0	0	0	0	0	0	0	NA	NA	NA	NA	NA	NA
scaffold_10	428374	428551	177	AR12	Satellite	gene_id "8537"	0	0	0	0	0	0	0	0	0	0	0	0	NA	NA	NA	NA	NA	NA
scaffold_10	428867	429003	136	AR12	Satellite	gene_id "8540"	0	0	0	0	0	0	0	0	0	0	0	0	NA	NA	NA	NA	NA	NA
scaffold_10	429541	429692	151	AR12	Satellite	gene_id "8542"	0	0	0	0	0	0	0	0	0	0	0	0	NA	NA	NA	NA	NA	NA
scaffold_10	439571	439747	176	AR12	Satellite	gene_id "8546"	0	0	0	0	0	0	0	0	0	0	0	0	NA	NA	NA	NA	NA	NA
scaffold_10	443563	443700	137	AR12	Satellite	gene_id "8548"	0	0	0	0	0	0	0	0	0	0	0	0	NA	NA	NA	NA	NA	NA
scaffold_10	446115	446252	137	AR12	Satellite	gene_id "8552"	0	0	0	0	0	0	0	0	0	0	0	0	NA	NA	NA	NA	NA	NA
scaffold_10	453279	453416	137	AR12	Satellite	gene_id "8557"	0	0	0	0	0	0	0	0	0	0	0	0	NA	NA	NA	NA	NA	NA
scaffold_10	461095	461273	178	AR12	Satellite	gene_id "8561"	0	0	0	0	0	0	0	0	0	0	0	0	NA	NA	NA	NA	NA	NA
scaffold_1091	1	134	133	AR12	Satellite	gene_id "8688"	0	0	0	0	0	0	0	0	0	0	0	0	NA	NA	NA	NA	NA	NA
scaffold_1091	953	1080	127	AR12	Satellite	gene_id "8690"	0	0	0	0	0	0	0	0	0	0	0	0	NA	NA	NA	NA	NA	NA
scaffold_1095	1291	1425	134	AR12	Satellite	gene_id "8694"	0	0	0	0	0	0	0	0	0	0	0	0	NA	NA	NA	NA	NA	NA
scaffold_11	47256	47358	102	AR12	Satellite	gene_id "8710"	0	0	0	0	0	0	0	0	0	0	0	0	NA	NA	NA	NA	NA	NA
scaffold_11	60081	60166	85	AR12	Satellite	gene_id "8718"	0	0	0	0	0	0	0	0	0	0	0	0	NA	NA	NA	NA	NA	NA
scaffold_11	175747	175832	85	AR12	Satellite	gene_id "8775"	0	0	0	0	0	0	0	0	0	0	0	0	NA	NA	NA	NA	NA	NA
scaffold_11	177231	177288	57	AR12	Satellite	gene_id "8777"	0	0	0	0	0	0	0	0	0	0	0	0	NA	NA	NA	NA	NA	NA
scaffold_11	183116	183259	143	AR12	Satellite	gene_id "8781"	0	0	0	0	0	0	0	0	0	0	0	0	NA	NA	NA	NA	NA	NA
scaffold_11	207239	207326	87	AR12	Satellite	gene_id "8785"	0	0	0	0	0	0	0	0	0	0	0	0	NA	NA	NA	NA	NA	NA
scaffold_11	213386	213476	90	AR12	Satellite	gene_id "8788"	0	0	0	0	0	0	0	0	0	0	0	0	NA	NA	NA	NA	NA	NA
scaffold_11	241268	241318	50	AR12	Satellite	gene_id "8797"	0	0	0	0	0	0	0	0	0	0	0	0	NA	NA	NA	NA	NA	NA
scaffold_11	256174	256345	171	AR12	Satellite	gene_id "8808"	0	0	0	0	0	0	0	0	0	0	0	0	NA	NA	NA	NA	NA	NA
scaffold_11	341313	341461	148	AR12	Satellite	gene_id "8842"	0	0	0	0	0	0	0	0	0	0	0	0	NA	NA	NA	NA	NA	NA
scaffold_11	343295	343379	84	AR12	Satellite	gene_id "8844"	0	0	0	0	0	0	0	0	0	0	0	0	NA	NA	NA	NA	NA	NA
scaffold_11	367562	367740	178	AR12	Satellite	gene_id "8854"	0	0	0	0	0	0	0	0	0	0	0	0	NA	NA	NA	NA	NA	NA
scaffold_11	419814	419885	71	AR12	Satellite	gene_id "8874"	0	0	0	0	0	0	0	0	0	0	0	0	NA	NA	NA	NA	NA	NA
scaffold_1111	5	58	53	AR12	Satellite	gene_id "8900"	0	0	0	0	0	0	0	0	0	0	0	0	NA	NA	NA	NA	NA	NA
scaffold_13	5	174	169	AR12	Satellite	gene_id "9000"	0	0	0	0	0	0	0	0	0	0	0	0	NA	NA	NA	NA	NA	NA
scaffold_13	889	1065	176	AR12	Satellite	gene_id "9002"	0	0	0	0	0	0	0	0	0	0	0	0	NA	NA	NA	NA	NA	NA
scaffold_13	14175	14352	177	AR12	Satellite	gene_id "9010"	0	0	0	0	0	0	0	0	0	0	0	0	NA	NA	NA	NA	NA	NA
scaffold_13	42994	43095	101	AR12	Satellite	gene_id "9023"	0	0	0	0	0	0	0	0	0	0	0	0	NA	NA	NA	NA	NA	NA
scaffold_13	63172	63252	80	AR12	Satellite	gene_id "9037"	0	0	0	0	0	0	0	0	0	0	0	0	NA	NA	NA	NA	NA	NA
scaffold_13	68520	68702	182	AR12	Satellite	gene_id "9045"	0	0	0	0	0	0	0	0	0	0	0	0	NA	NA	NA	NA	NA	NA
scaffold_13	89613	89738	125	AR12	Satellite	gene_id "9047"	0	0	0	0	0	0	0	0	0	0	0	0	NA	NA	NA	NA	NA	NA
scaffold_13	92777	92955	178	AR12	Satellite	gene_id "9049"	0	0	0	0	0	0	0	0	0	0	0	0	NA	NA	NA	NA	NA	NA
scaffold_13	99124	99207	83	AR12	Satellite	gene_id "9053"	0	0	0	0	0	0	0	0	0	0	0	0	NA	NA	NA	NA	NA	NA
scaffold_13	100781	100874	93	AR12	Satellite	gene_id "9055"	0	0	0	0	0	0	0	0	0	0	0	0	NA	NA	NA	NA	NA	NA
scaffold_13	101949	102127	178	AR12	Satellite	gene_id "9057"	0	0	0	0	0	0	0	0	0	0	0	0	NA	NA	NA	NA	NA	NA
scaffold_13	116063	116164	101	AR12	Satellite	gene_id "9062"	0	0	0	0	0	0	0	0	0	0	0	0	NA	NA	NA	NA	NA	NA
scaffold_13	138788	138927	139	AR12	Satellite	gene_id "9076"	0	0	0	0	0	0	0	0	0	0	0	0	NA	NA	NA	NA	NA	NA
scaffold_13	165087	165243	156	AR12	Satellite	gene_id "9090"	0	0	1	1	0	0	0	0	0.206462	0.0655903	0	0	Infinite	1	NA	NA	Neg. infinite	1
scaffold_13	197307	197447	140	AR12	Satellite	gene_id "9109"	0	0	0	0	0	0	0	0	0	0	0	0	NA	NA	NA	NA	NA	NA
scaffold_13	207189	207231	42	AR12	Satellite	gene_id "9116"	0	0	0	0	0	0	0	0	0	0	0	0	NA	NA	NA	NA	NA	NA
scaffold_13	224525	224645	120	AR12	Satellite	gene_id "9123"	0	0	0	0	0	0	0	0	0	0	0	0	NA	NA	NA	NA	NA	NA
scaffold_13	226513	226677	164	AR12	Satellite	gene_id "9126"	0	0	0	0	0	0	0	0	0	0	0	0	NA	NA	NA	NA	NA	NA
scaffold_13	242015	242187	172	AR12	Satellite	gene_id "9143"	0	0	0	0	0	0	0	0	0	0	0	0	NA	NA	NA	NA	NA	NA
scaffold_14	198821	198923	102	AR12	Satellite	gene_id "9281"	0	0	0	0	0	0	0	0	0	0	0	0	NA	NA	NA	NA	NA	NA
scaffold_14	282731	282782	51	AR12	Satellite	gene_id "9329"	0	0	0	0	0	0	0	0	0	0	0	0	NA	NA	NA	NA	NA	NA
scaffold_14	335890	335953	63	AR12	Satellite	gene_id "9359"	0	0	0	0	0	0	0	0	0	0	0	0	NA	NA	NA	NA	NA	NA
scaffold_15	24541	24661	120	AR12	Satellite	gene_id "9413"	0	0	0	0	0	0	0	0	0	0	0	0	NA	NA	NA	NA	NA	NA
scaffold_15	135519	135622	103	AR12	Satellite	gene_id "9464"	0	0	0	0	0	0	0	0	0	0	0	0	NA	NA	NA	NA	NA	NA
scaffold_15	155189	155232	43	AR12	Satellite	gene_id "9477"	0	0	0	0	0	0	0	0	0	0	0	0	NA	NA	NA	NA	NA	NA
scaffold_15	268551	268720	169	AR12	Satellite	gene_id "9534"	0	0	0	0	0	0	0	0	0	0	0	0	NA	NA	NA	NA	NA	NA
scaffold_15	269805	269926	121	AR12	Satellite	gene_id "9536"	0	0	0	0	0	0	0	0	0	0	0	0	NA	NA	NA	NA	NA	NA
scaffold_16	80273	80400	127	AR12	Satellite	gene_id "9585"	0	0	0	0	0	0	0	0	0	0	0	0	NA	NA	NA	NA	NA	NA
scaffold_16	123874	123929	55	AR12	Satellite	gene_id "9609"	0	0	0	0	0	0	0	0	0	0	0	0	NA	NA	NA	NA	NA	NA
scaffold_16	148282	148337	55	AR12	Satellite	gene_id "9624"	0	0	0	0	0	0	0	0	0	0	0	0	NA	NA	NA	NA	NA	NA
scaffold_16	151221	151358	137	AR12	Satellite	gene_id "9627"	0	0	0	0	0	0	0	0	0	0	0	0	NA	NA	NA	NA	NA	NA
scaffold_17	19068	19207	139	AR12	Satellite	gene_id "9693"	0	0	0	0	0	0	0	0	0	0	0	0	NA	NA	NA	NA	NA	NA
scaffold_17	19512	19602	90	AR12	Satellite	gene_id "9696"	0	0	0	0	0	0	0	0	0	0	0	0	NA	NA	NA	NA	NA	NA
scaffold_17	92986	93123	137	AR12	Satellite	gene_id "9717"	0	0	0	0	0	0	0	0	0	0	0	0	NA	NA	NA	NA	NA	NA
scaffold_17	132237	132348	111	AR12	Satellite	gene_id "9739"	0	0	0	0	0	0	0	0	0	0	0	0	NA	NA	NA	NA	NA	NA
scaffold_17	155146	155190	44	AR12	Satellite	gene_id "9749"	0	0	0	0	0	0	0	0	0	0	0	0	NA	NA	NA	NA	NA	NA
scaffold_17	162928	163121	193	AR12	Satellite	gene_id "9753"	0	0	0	0	0	0	0	0	0	0	0	0	NA	NA	NA	NA	NA	NA
scaffold_18	66012	66146	134	AR12	Satellite	gene_id "9823"	0	0	0	0	0	0	0	0	0	0	0	0	NA	NA	NA	NA	NA	NA
scaffold_18	78256	78433	177	AR12	Satellite	gene_id "9833"	0	0	0	0	0	0	0	0	0	0	0	0	NA	NA	NA	NA	NA	NA
scaffold_18	98134	98328	194	AR12	Satellite	gene_id "9841"	0	0	0	0	0	0	0	0	0	0	0	0	NA	NA	NA	NA	NA	NA
scaffold_18	100546	100674	128	AR12	Satellite	gene_id "9844"	0	0	0	0	0	0	0	0	0	0	0	0	NA	NA	NA	NA	NA	NA
scaffold_19	2296	2446	150	AR12	Satellite	gene_id "9906"	0	0	0	0	0	0	0	0	0	0	0	0	NA	NA	NA	NA	NA	NA
scaffold_19	30125	30299	174	AR12	Satellite	gene_id "9918"	0	0	0	0	0	0	0	0	0	0	0	0	NA	NA	NA	NA	NA	NA
scaffold_19	59359	59485	126	AR12	Satellite	gene_id "9938"	0	0	0	0	0	0	0	0	0	0	0	0	NA	NA	NA	NA	NA	NA
scaffold_19	71183	71234	51	AR12	Satellite	gene_id "9944"	0	0	0	0	0	0	0	0	0	0	0	0	NA	NA	NA	NA	NA	NA
scaffold_19	83559	83685	126	AR12	Satellite	gene_id "9951"	0	0	0	0	0	0	0	0	0	0	0	0	NA	NA	NA	NA	NA	NA
scaffold_2	8604091	8604181	90	AR12	Satellite	gene_id "12085"	0	0	0	0	0	0	0	0	0	0	0	0	NA	NA	NA	NA	NA	NA
scaffold_2	8631861	8632004	143	AR12	Satellite	gene_id "12092"	0	0	0	0	0	0	0	0	0	0	0	0	NA	NA	NA	NA	NA	NA
scaffold_2	8650820	8650948	128	AR12	Satellite	gene_id "12105"	0	0	0	0	0	0	0	0	0	0	0	0	NA	NA	NA	NA	NA	NA
scaffold_21	5741	5877	136	AR12	Satellite	gene_id "14735"	0	0	0	0	0	0	0	0	0	0	0	0	NA	NA	NA	NA	NA	NA
scaffold_21	25639	25735	96	AR12	Satellite	gene_id "14738"	0	0	0	0	0	0	0	0	0	0	0	0	NA	NA	NA	NA	NA	NA
scaffold_21	70423	70547	124	AR12	Satellite	gene_id "14765"	0	0	0	0	0	0	0	0	0	0	0	0	NA	NA	NA	NA	NA	NA
scaffold_21	149996	150119	123	AR12	Satellite	gene_id "14794"	0	0	0	0	0	0	0	0	0	0	0	0	NA	NA	NA	NA	NA	NA
scaffold_23	7149	7264	115	AR12	Satellite	gene_id "14895"	0	0	0	0	0	0	0	0	0	0	0	0	NA	NA	NA	NA	NA	NA
scaffold_23	34946	35089	143	AR12	Satellite	gene_id "14899"	0	0	0	0	0	0	0	0	0	0	0	0	NA	NA	NA	NA	NA	NA
scaffold_23	47063	47231	168	AR12	Satellite	gene_id "14906"	0	0	0	0	0	0	0	0	0	0	0	0	NA	NA	NA	NA	NA	NA
scaffold_23	48844	49021	177	AR12	Satellite	gene_id "14910"	0	0	0	0	0	0	0	0	0	0	0	0	NA	NA	NA	NA	NA	NA
scaffold_23	51285	51541	256	AR12	Satellite	gene_id "14914"	0	0	0	0	0	0	0	0	0	0	0	0	NA	NA	NA	NA	NA	NA
scaffold_23	58213	58303	90	AR12	Satellite	gene_id "14920"	0	0	0	0	0	0	0	0	0	0	0	0	NA	NA	NA	NA	NA	NA
scaffold_23	64857	64902	45	AR12	Satellite	gene_id "14924"	0	0	0	0	0	0	0	0	0	0	0	0	NA	NA	NA	NA	NA	NA
scaffold_23	77163	77212	49	AR12	Satellite	gene_id "14932"	0	0	0	0	0	0	0	0	0	0	0	0	NA	NA	NA	NA	NA	NA
scaffold_23	79124	79239	115	AR12	Satellite	gene_id "14934"	0	0	0	0	0	0	0	0	0	0	0	0	NA	NA	NA	NA	NA	NA
scaffold_23	89140	89189	49	AR12	Satellite	gene_id "14944"	0	0	0	0	0	0	0	0	0	0	0	0	NA	NA	NA	NA	NA	NA
scaffold_23	91169	91336	167	AR12	Satellite	gene_id "14948"	0	0	0	0	0	0	0	0	0	0	0	0	NA	NA	NA	NA	NA	NA
scaffold_23	93057	93106	49	AR12	Satellite	gene_id "14950"	0	0	0	0	0	0	0	0	0	0	0	0	NA	NA	NA	NA	NA	NA
scaffold_28	79280	79458	178	AR12	Satellite	gene_id "15279"	0	0	0	0	0	0	0	0	0	0	0	0	NA	NA	NA	NA	NA	NA
Scaffold_3	15286303	15286446	143	AR12	Satellite	gene_id "18555"	0	0	0	0	0	0	0	0	0	0	0	0	NA	NA	NA	NA	NA	NA
Scaffold_3	15315515	15315641	126	AR12	Satellite	gene_id "18578"	0	0	0	0	0	0	0	0	0	0	0	0	NA	NA	NA	NA	NA	NA
Scaffold_3	15321078	15321181	103	AR12	Satellite	gene_id "18583"	0	0	0	0	0	0	0	0	0	0	0	0	NA	NA	NA	NA	NA	NA
Scaffold_3	17364362	17364544	182	AR12	Satellite	gene_id "18601"	0	0	0	0	0	0	0	0	0	0	0	0	NA	NA	NA	NA	NA	NA
Scaffold_3	17367121	17367299	178	AR12	Satellite	gene_id "18604"	0	0	0	0	0	0	0	0	0	0	0	0	NA	NA	NA	NA	NA	NA
Scaffold_3	17369254	17369432	178	AR12	Satellite	gene_id "18609"	0	0	0	0	0	0	0	0	0	0	0	0	NA	NA	NA	NA	NA	NA
Scaffold_3	17373536	17373714	178	AR12	Satellite	gene_id "18613"	0	0	0	0	0	0	0	0	0	0	0	0	NA	NA	NA	NA	NA	NA
scaffold_31	16639	16706	67	AR12	Satellite	gene_id "21368"	0	0	0	0	0	0	0	0	0	0	0	0	NA	NA	NA	NA	NA	NA
scaffold_31	32299	32344	45	AR12	Satellite	gene_id "21373"	0	0	0	0	0	0	0	0	0	0	0	0	NA	NA	NA	NA	NA	NA
scaffold_31	39363	39469	106	AR12	Satellite	gene_id "21378"	0	0	0	0	0	0	0	0	0	0	0	0	NA	NA	NA	NA	NA	NA
scaffold_32	60501	60644	143	AR12	Satellite	gene_id "21455"	0	0	0	0	0	0	0	0	0	0	0	0	NA	NA	NA	NA	NA	NA
scaffold_32	60825	60998	173	AR12	Satellite	gene_id "21457"	0	0	0	0	0	0	0	0	0	0	0	0	NA	NA	NA	NA	NA	NA
scaffold_32	61181	61359	178	AR12	Satellite	gene_id "21459"	0	0	0	0	0	0	0	0	0	0	0	0	NA	NA	NA	NA	NA	NA
scaffold_32	67313	67485	172	AR12	Satellite	gene_id "21462"	0	0	0	0	0	0	0	0	0	0	0	0	NA	NA	NA	NA	NA	NA
scaffold_4	4465992	4466169	177	AR12	Satellite	gene_id "23480"	0	0	0	0	0	0	0	0	0	0	0	0	NA	NA	NA	NA	NA	NA
scaffold_4	7186345	7186434	89	AR12	Satellite	gene_id "24750"	0	0	0	0	0	0	0	0	0	0	0	0	NA	NA	NA	NA	NA	NA
scaffold_4	9469358	9469408	50	AR12	Satellite	gene_id "24807"	0	0	0	0	0	0	0	0	0	0	0	0	NA	NA	NA	NA	NA	NA
scaffold_4	9472140	9472198	58	AR12	Satellite	gene_id "24811"	0	0	0	0	0	0	0	0	0	0	0	0	NA	NA	NA	NA	NA	NA
scaffold_4	9527509	9527691	182	AR12	Satellite	gene_id "24831"	0	0	0	0	0	0	0	0	0	0	0	0	NA	NA	NA	NA	NA	NA
scaffold_4	9612280	9612449	169	AR12	Satellite	gene_id "24880"	0	0	0	0	0	0	0	0	0	0	0	0	NA	NA	NA	NA	NA	NA
scaffold_4	9613710	9613879	169	AR12	Satellite	gene_id "24882"	0	0	0	0	0	0	0	0	0	0	0	0	NA	NA	NA	NA	NA	NA
scaffold_412	6018	6070	52	AR12	Satellite	gene_id "27863"	0	0	0	0	0	0	0	0	0	0	0	0	NA	NA	NA	NA	NA	NA
scaffold_505	17	190	173	AR12	Satellite	gene_id "33441"	0	0	0	0	0	0	0	0	0	0	0	0	NA	NA	NA	NA	NA	NA
scaffold_505	1543	1649	106	AR12	Satellite	gene_id "33443"	0	0	0	0	0	0	0	0	0	0	0	0	NA	NA	NA	NA	NA	NA
scaffold_505	2547	2822	275	AR12	Satellite	gene_id "33445"	0	0	0	0	0	0	0	0	0	0	0	0	NA	NA	NA	NA	NA	NA
scaffold_505	4127	4305	178	AR12	Satellite	gene_id "33448"	0	0	0	0	0	0	0	0	0	0	0	0	NA	NA	NA	NA	NA	NA
scaffold_505	5554	5731	177	AR12	Satellite	gene_id "33450"	0	0	0	0	0	0	0	0	0	0	0	0	NA	NA	NA	NA	NA	NA
scaffold_6	20102714	20102766	52	AR12	Satellite	gene_id "38583"	0	0	0	0	0	0	0	0	0	0	0	0	NA	NA	NA	NA	NA	NA
scaffold_607	4591	4646	55	AR12	Satellite	gene_id "40014"	0	0	0	0	0	0	0	0	0	0	0	0	NA	NA	NA	NA	NA	NA
scaffold_7	17650079	17650256	177	AR12	Satellite	gene_id "43473"	0	0	0	0	0	0	0	0	0	0	0	0	NA	NA	NA	NA	NA	NA
scaffold_7	17679957	17680135	178	AR12	Satellite	gene_id "43494"	0	0	0	0	0	0	0	0	0	0	0	0	NA	NA	NA	NA	NA	NA
scaffold_7	18838919	18838971	52	AR12	Satellite	gene_id "43991"	0	0	0	0	0	0	0	0	0	0	0	0	NA	NA	NA	NA	NA	NA
scaffold_719	4	93	89	AR12	Satellite	gene_id "46213"	0	0	0	0	0	0	0	0	0	0	0	0	NA	NA	NA	NA	NA	NA
scaffold_719	1896	2073	177	AR12	Satellite	gene_id "46215"	0	0	0	0	0	0	0	0	0	0	0	0	NA	NA	NA	NA	NA	NA
scaffold_719	3077	3254	177	AR12	Satellite	gene_id "46218"	0	0	0	0	0	0	0	0	0	0	0	0	NA	NA	NA	NA	NA	NA
scaffold_719	4514	4690	176	AR12	Satellite	gene_id "46220"	0	0	0	0	0	0	0	0	0	0	0	0	NA	NA	NA	NA	NA	NA
scaffold_8	13094411	13094475	64	AR12	Satellite	gene_id "50223"	0	0	0	0	0	0	0	0	0	0	0	0	NA	NA	NA	NA	NA	NA
Scaffold_9	1453110	1453165	55	AR12	Satellite	gene_id "52853"	0	0	0	0	0	0	0	0	0	0	0	0	NA	NA	NA	NA	NA	NA
Scaffold_9	1453284	1453327	43	AR12	Satellite	gene_id "52855"	0	0	0	0	0	0	0	0	0	0	0	0	NA	NA	NA	NA	NA	NA
scaffold_10	461055	461116	61	AR3	Satellite	gene_id "8560"	0	0	0	0	0	0	0	0	0	0	0	0	NA	NA	NA	NA	NA	NA
scaffold_11	395512	395604	92	AR3	Satellite	gene_id "8868"	0	0	0	0	0	0	0	0	0	0	0	0	NA	NA	NA	NA	NA	NA
scaffold_14	295607	295658	51	AR3	Satellite	gene_id "9336"	0	0	0	0	0	0	0	0	0	0	0	0	NA	NA	NA	NA	NA	NA
scaffold_14	296281	296518	237	AR3	Satellite	gene_id "9338"	0	0	0	0	0	0	0	0	0	0	0	0	NA	NA	NA	NA	NA	NA
scaffold_14	310141	310234	93	AR3	Satellite	gene_id "9356"	0	0	0	0	0	0	0	0	0	0	0	0	NA	NA	NA	NA	NA	NA
scaffold_16	80368	80422	54	AR3	Satellite	gene_id "9586"	0	0	0	0	0	0	0	0	0	0	0	0	NA	NA	NA	NA	NA	NA
scaffold_374	4790	4877	87	AR3	Satellite	gene_id "21783"	0	0	0	0	0	0	0	0	0	0	0	0	NA	NA	NA	NA	NA	NA
scaffold_6	19220692	19220779	87	AR3	Satellite	gene_id "38232"	0	0	0	0	0	0	0	0	0	0	0	0	NA	NA	NA	NA	NA	NA
scaffold_7	22445401	22445504	103	AR3	Satellite	gene_id "45340"	0	0	0	0	0	0	0	0	0	0	0	0	NA	NA	NA	NA	NA	NA
scaffold_1	492498	492570	72	Arnold1	DNA/MuDR	gene_id "69"	0	0	0	0	0	0	0	0	0	0	0	0	NA	NA	NA	NA	NA	NA
scaffold_1	5134158	5134193	35	Arnold1	DNA/MuDR	gene_id "600"	0	0	0	0	0	0	0	0	0	0	0	0	NA	NA	NA	NA	NA	NA
scaffold_1	13794300	13794645	345	Arnold1	DNA/MuDR	gene_id "2217"	0	0	0	0	0	0	0	0	0	0	0	0	NA	NA	NA	NA	NA	NA
scaffold_1	13799582	13799915	333	Arnold1	DNA/MuDR	gene_id "2225"	0	0	0	0	0	0	0	0	0	0	0	0	NA	NA	NA	NA	NA	NA
scaffold_1	14753357	14753462	105	Arnold1	DNA/MuDR	gene_id "2516"	0	0	0	0	0	0	0	0	0	0	0	0	NA	NA	NA	NA	NA	NA
scaffold_1	17444020	17445524	1504	Arnold1	DNA/MuDR	gene_id "3495"	0	0	0	0	0	0	0	0	0	0	0	0	NA	NA	NA	NA	NA	NA
scaffold_1	22717490	22717598	108	Arnold1	DNA/MuDR	gene_id "4576"	0	0	0	0	0	0	0	0	0	0	0	0	NA	NA	NA	NA	NA	NA
scaffold_1	24531227	24531311	84	Arnold1	DNA/MuDR	gene_id "5320"	0	0	0	0	0	0	0	0	0	0	0	0	NA	NA	NA	NA	NA	NA
scaffold_1	26259871	26259996	125	Arnold1	DNA/MuDR	gene_id "5886"	0	0	0	0	0	0	0	0	0	0	0	0	NA	NA	NA	NA	NA	NA
scaffold_135	8120	8453	333	Arnold1	DNA/MuDR	gene_id "9194"	0	0	0	0	0	0	0	0	0	0	0	0	NA	NA	NA	NA	NA	NA
scaffold_135	18780	18977	197	Arnold1	DNA/MuDR	gene_id "9204"	0	0	0	0	0	0	0	0	0	0	0	0	NA	NA	NA	NA	NA	NA
scaffold_2	1622452	1622561	109	Arnold1	DNA/MuDR	gene_id "10441"	0	0	0	0	0	0	0	0	0	0	0	0	NA	NA	NA	NA	NA	NA
scaffold_2	2917415	2917456	41	Arnold1	DNA/MuDR	gene_id "10793"	0	0	0	0	0	0	0	0	0	0	0	0	NA	NA	NA	NA	NA	NA
scaffold_2	3450389	3450722	333	Arnold1	DNA/MuDR	gene_id "10948"	0	0	0	0	0	0	0	0	0	0	0	0	NA	NA	NA	NA	NA	NA
scaffold_2	5007348	5007379	31	Arnold1	DNA/MuDR	gene_id "11519"	0	0	0	0	0	0	0	0	0	0	0	0	NA	NA	NA	NA	NA	NA
scaffold_2	7952970	7953110	140	Arnold1	DNA/MuDR	gene_id "11839"	0	0	0	0	0	0	0	0	0	0	0	0	NA	NA	NA	NA	NA	NA
scaffold_2	11190528	11190612	84	Arnold1	DNA/MuDR	gene_id "12983"	0	0	0	0	0	0	0	0	0	0	0	0	NA	NA	NA	NA	NA	NA
scaffold_2	13312720	13312827	107	Arnold1	DNA/MuDR	gene_id "13665"	0	0	0	0	0	0	0	0	0	0	0	0	NA	NA	NA	NA	NA	NA
scaffold_2	19073666	19073725	59	Arnold1	DNA/MuDR	gene_id "14627"	0	0	0	0	0	0	0	0	0	0	0	0	NA	NA	NA	NA	NA	NA
Scaffold_3	6428334	6428411	77	Arnold1	DNA/MuDR	gene_id "16073"	0	0	0	0	0	0	0	0	0	0	0	0	NA	NA	NA	NA	NA	NA
Scaffold_3	10507610	10507806	196	Arnold1	DNA/MuDR	gene_id "16782"	0	0	0	0	0	0	0	0	0	0	0	0	NA	NA	NA	NA	NA	NA
Scaffold_3	12864442	12864550	108	Arnold1	DNA/MuDR	gene_id "17512"	0	0	0	0	0	0	0	0	0	0	0	0	NA	NA	NA	NA	NA	NA
Scaffold_3	13787420	13787527	107	Arnold1	DNA/MuDR	gene_id "17837"	0	0	0	0	0	0	0	0	0	0	0	0	NA	NA	NA	NA	NA	NA
Scaffold_3	18121964	18123463	1499	Arnold1	DNA/MuDR	gene_id "18959"	0	0	0	0	0	0	0	0	0	0	0	0	NA	NA	NA	NA	NA	NA
Scaffold_3	18129114	18129459	345	Arnold1	DNA/MuDR	gene_id "18968"	0	0	0	0	0	0	0	0	0	0	0	0	NA	NA	NA	NA	NA	NA
Scaffold_3	19325092	19326094	1002	Arnold1	DNA/MuDR	gene_id "19547"	0	0	0	0	0	0	0	0	0	0	0	0	NA	NA	NA	NA	NA	NA
Scaffold_3	19326285	19326329	44	Arnold1	DNA/MuDR	gene_id "19549"	0	0	0	0	0	0	0	0	0	0	0	0	NA	NA	NA	NA	NA	NA
Scaffold_3	19584269	19584376	107	Arnold1	DNA/MuDR	gene_id "19679"	0	0	0	0	0	0	0	0	0	0	0	0	NA	NA	NA	NA	NA	NA
Scaffold_3	21292750	21292858	108	Arnold1	DNA/MuDR	gene_id "20329"	0	0	0	0	0	0	0	0	0	0	0	0	NA	NA	NA	NA	NA	NA
Scaffold_3	21939469	21939525	56	Arnold1	DNA/MuDR	gene_id "20540"	0	0	0	0	0	0	0	0	0	0	0	0	NA	NA	NA	NA	NA	NA
Scaffold_3	22918782	22919599	817	Arnold1	DNA/MuDR	gene_id "20847"	0	0	0	0	0	0	0	0	0	0	0	0	NA	NA	NA	NA	NA	NA
Scaffold_3	24135089	24135199	110	Arnold1	DNA/MuDR	gene_id "21202"	0	0	0	0	0	0	0	0	0	0	0	0	NA	NA	NA	NA	NA	NA
scaffold_4	987720	988543	823	Arnold1	DNA/MuDR	gene_id "22156"	0	0	0	0	0	0	0	0	0	0	0	0	NA	NA	NA	NA	NA	NA
scaffold_4	3522499	3522732	233	Arnold1	DNA/MuDR	gene_id "23063"	0	0	0	1	0	0	0	0	0	0.0655903	0	0	Infinite	1	NA	NA	Neg. infinite	1
scaffold_4	3680239	3680300	61	Arnold1	DNA/MuDR	gene_id "23135"	0	0	0	0	0	0	0	0	0	0	0	0	NA	NA	NA	NA	NA	NA
scaffold_4	4391955	4392530	575	Arnold1	DNA/MuDR	gene_id "23457"	0	0	0	0	0	0	0	0	0	0	0	0	NA	NA	NA	NA	NA	NA
scaffold_4	12230690	12231692	1002	Arnold1	DNA/MuDR	gene_id "25867"	0	0	0	0	0	0	0	0	0	0	0	0	NA	NA	NA	NA	NA	NA
scaffold_4	12231688	12232190	502	Arnold1	DNA/MuDR	gene_id "25869"	0	0	0	0	0	0	0	0	0	0	0	0	NA	NA	NA	NA	NA	NA
scaffold_4	12233022	12233355	333	Arnold1	DNA/MuDR	gene_id "25870"	0	0	0	0	0	0	0	0	0	0	0	0	NA	NA	NA	NA	NA	NA
scaffold_4	20908605	20908712	107	Arnold1	DNA/MuDR	gene_id "27506"	0	0	0	0	0	0	0	0	0	0	0	0	NA	NA	NA	NA	NA	NA
scaffold_4	22776135	22776204	69	Arnold1	DNA/MuDR	gene_id "27745"	0	0	0	0	0	0	0	0	0	0	0	0	NA	NA	NA	NA	NA	NA
scaffold_5	116059	116094	35	Arnold1	DNA/MuDR	gene_id "28081"	0	0	0	0	0	0	0	0	0	0	0	0	NA	NA	NA	NA	NA	NA
scaffold_5	311216	311319	103	Arnold1	DNA/MuDR	gene_id "28126"	0	0	0	0	0	0	0	0	0	0	0	0	NA	NA	NA	NA	NA	NA
scaffold_5	2892603	2892760	157	Arnold1	DNA/MuDR	gene_id "28850"	0	0	0	0	0	0	0	0	0	0	0	0	NA	NA	NA	NA	NA	NA
scaffold_5	3840558	3841347	789	Arnold1	DNA/MuDR	gene_id "29131"	0	0	0	0	0	0	0	0	0	0	0	0	NA	NA	NA	NA	NA	NA
scaffold_5	10372709	10372818	109	Arnold1	DNA/MuDR	gene_id "31176"	0	0	0	0	0	0	0	0	0	0	0	0	NA	NA	NA	NA	NA	NA
scaffold_5	10942179	10942514	335	Arnold1	DNA/MuDR	gene_id "31418"	0	0	0	0	0	0	0	0	0	0	0	0	NA	NA	NA	NA	NA	NA
scaffold_5	10953969	10954063	94	Arnold1	DNA/MuDR	gene_id "31425"	0	0	0	0	0	0	0	0	0	0	0	0	NA	NA	NA	NA	NA	NA
scaffold_5	11948982	11949017	35	Arnold1	DNA/MuDR	gene_id "31812"	0	0	0	0	0	0	0	0	0	0	0	0	NA	NA	NA	NA	NA	NA
scaffold_5	13462881	13463238	357	Arnold1	DNA/MuDR	gene_id "32188"	0	0	0	0	0	0	0	0	0	0	0	0	NA	NA	NA	NA	NA	NA
scaffold_5	14127028	14127139	111	Arnold1	DNA/MuDR	gene_id "32307"	0	0	0	0	0	0	0	0	0	0	0	0	NA	NA	NA	NA	NA	NA
scaffold_5	19297294	19297365	71	Arnold1	DNA/MuDR	gene_id "33188"	0	0	0	0	0	0	0	0	0	0	0	0	NA	NA	NA	NA	NA	NA
scaffold_6	2158423	2158532	109	Arnold1	DNA/MuDR	gene_id "33955"	0	0	0	0	0	0	0	0	0	0	0	0	NA	NA	NA	NA	NA	NA
scaffold_6	7978053	7978398	345	Arnold1	DNA/MuDR	gene_id "34740"	0	0	0	0	0	0	0	0	0	0	0	0	NA	NA	NA	NA	NA	NA
scaffold_6	9570461	9570513	52	Arnold1	DNA/MuDR	gene_id "34991"	0	0	0	0	0	0	0	0	0	0	0	0	NA	NA	NA	NA	NA	NA
scaffold_6	10726456	10726552	96	Arnold1	DNA/MuDR	gene_id "35279"	0	0	0	0	0	0	0	0	0	0	0	0	NA	NA	NA	NA	NA	NA
scaffold_6	11013501	11013536	35	Arnold1	DNA/MuDR	gene_id "35392"	0	0	0	0	0	0	0	0	0	0	0	0	NA	NA	NA	NA	NA	NA
scaffold_6	20952094	20952203	109	Arnold1	DNA/MuDR	gene_id "38872"	0	0	0	0	0	0	0	0	0	0	0	0	NA	NA	NA	NA	NA	NA
scaffold_7	2107906	2108015	109	Arnold1	DNA/MuDR	gene_id "40581"	0	0	0	0	0	0	0	0	0	0	0	0	NA	NA	NA	NA	NA	NA
scaffold_7	9066460	9066726	266	Arnold1	DNA/MuDR	gene_id "41591"	1	0	0	0	0	1	0.183372	0	0	0	0	0.0781724	Neg. infinite	1	-1.0647	1	Infinite	1
scaffold_7	12424520	12424607	87	Arnold1	DNA/MuDR	gene_id "42359"	0	0	0	0	0	0	0	0	0	0	0	0	NA	NA	NA	NA	NA	NA
scaffold_7	14615779	14616124	345	Arnold1	DNA/MuDR	gene_id "43119"	0	0	0	0	0	0	0	0	0	0	0	0	NA	NA	NA	NA	NA	NA
scaffold_7	14859245	14859329	84	Arnold1	DNA/MuDR	gene_id "43212"	0	0	0	0	0	0	0	0	0	0	0	0	NA	NA	NA	NA	NA	NA
scaffold_7	14875002	14875335	333	Arnold1	DNA/MuDR	gene_id "43219"	0	0	0	0	0	0	0	0	0	0	0	0	NA	NA	NA	NA	NA	NA
scaffold_7	14878868	14879064	196	Arnold1	DNA/MuDR	gene_id "43224"	0	0	0	0	0	0	0	0	0	0	0	0	NA	NA	NA	NA	NA	NA
scaffold_7	14881505	14881658	153	Arnold1	DNA/MuDR	gene_id "43228"	0	0	0	0	0	0	0	0	0	0	0	0	NA	NA	NA	NA	NA	NA
scaffold_7	14882370	14882566	196	Arnold1	DNA/MuDR	gene_id "43230"	0	0	0	0	0	0	0	0	0	0	0	0	NA	NA	NA	NA	NA	NA
scaffold_7	14898683	14898823	140	Arnold1	DNA/MuDR	gene_id "43238"	0	0	0	0	0	0	0	0	0	0	0	0	NA	NA	NA	NA	NA	NA
scaffold_7	15228189	15228385	196	Arnold1	DNA/MuDR	gene_id "43381"	0	0	0	0	0	0	0	0	0	0	0	0	NA	NA	NA	NA	NA	NA
scaffold_7	22083264	22083369	105	Arnold1	DNA/MuDR	gene_id "45240"	0	0	0	0	0	0	0	0	0	0	0	0	NA	NA	NA	NA	NA	NA
scaffold_7	22537828	22538161	333	Arnold1	DNA/MuDR	gene_id "45358"	0	0	0	0	0	0	0	0	0	0	0	0	NA	NA	NA	NA	NA	NA
scaffold_7	22838676	22838783	107	Arnold1	DNA/MuDR	gene_id "45479"	0	0	0	0	0	0	0	0	0	0	0	0	NA	NA	NA	NA	NA	NA
scaffold_7	24484522	24484591	69	Arnold1	DNA/MuDR	gene_id "46099"	0	0	0	0	0	0	0	0	0	0	0	0	NA	NA	NA	NA	NA	NA
scaffold_74	27938	27968	30	Arnold1	DNA/MuDR	gene_id "46274"	0	0	0	0	0	0	0	0	0	0	0	0	NA	NA	NA	NA	NA	NA
scaffold_8	11422420	11422520	100	Arnold1	DNA/MuDR	gene_id "49594"	0	0	0	0	0	0	0	0	0	0	0	0	NA	NA	NA	NA	NA	NA
scaffold_8	12723406	12723514	108	Arnold1	DNA/MuDR	gene_id "50098"	0	0	0	0	0	0	0	0	0	0	0	0	NA	NA	NA	NA	NA	NA
scaffold_8	13627785	13628118	333	Arnold1	DNA/MuDR	gene_id "50380"	0	0	0	0	0	0	0	0	0	0	0	0	NA	NA	NA	NA	NA	NA
scaffold_8	13636839	13637035	196	Arnold1	DNA/MuDR	gene_id "50388"	0	0	0	0	0	0	0	0	0	0	0	0	NA	NA	NA	NA	NA	NA
scaffold_8	16282723	16283053	330	Arnold1	DNA/MuDR	gene_id "51062"	0	0	0	0	0	0	0	0	0	0	0	0	NA	NA	NA	NA	NA	NA
scaffold_8	17815721	17816008	287	Arnold1	DNA/MuDR	gene_id "51334"	0	0	0	0	0	0	0	0	0	0	0	0	NA	NA	NA	NA	NA	NA
scaffold_8	19608961	19609068	107	Arnold1	DNA/MuDR	gene_id "51587"	0	0	0	0	0	0	0	0	0	0	0	0	NA	NA	NA	NA	NA	NA
Scaffold_9	1316508	1316558	50	Arnold1	DNA/MuDR	gene_id "52795"	0	0	0	0	0	0	0	0	0	0	0	0	NA	NA	NA	NA	NA	NA
Scaffold_9	1799471	1799561	90	Arnold1	DNA/MuDR	gene_id "52978"	0	0	0	0	0	0	0	0	0	0	0	0	NA	NA	NA	NA	NA	NA
scaffold_1	9650245	9650329	84	Arnold2	DNA/MuDR	gene_id "1338"	0	0	0	0	0	0	0	0	0	0	0	0	NA	NA	NA	NA	NA	NA
scaffold_1	13796997	13797034	37	Arnold2	DNA/MuDR	gene_id "2221"	0	0	0	0	0	0	0	0	0	0	0	0	NA	NA	NA	NA	NA	NA
scaffold_1	13797540	13798724	1184	Arnold2	DNA/MuDR	gene_id "2224"	0	0	0	0	0	0	0	0	0	0	0	0	NA	NA	NA	NA	NA	NA
scaffold_1	17438006	17438369	363	Arnold2	DNA/MuDR	gene_id "3487"	0	0	0	0	0	0	0	0	0	0	0	0	NA	NA	NA	NA	NA	NA
scaffold_1	21821621	21821887	266	Arnold2	DNA/MuDR	gene_id "4155"	0	0	0	0	0	0	0	0	0	0	0	0	NA	NA	NA	NA	NA	NA
scaffold_1	26566573	26566861	288	Arnold2	DNA/MuDR	gene_id "5977"	0	0	0	0	0	0	0	0	0	0	0	0	NA	NA	NA	NA	NA	NA
scaffold_135	8842	9658	816	Arnold2	DNA/MuDR	gene_id "9196"	0	0	0	0	0	0	0	0	0	0	0	0	NA	NA	NA	NA	NA	NA
scaffold_2	3453096	3453896	800	Arnold2	DNA/MuDR	gene_id "10952"	0	0	0	0	0	0	0	0	0	0	0	0	NA	NA	NA	NA	NA	NA
scaffold_2	3454381	3454744	363	Arnold2	DNA/MuDR	gene_id "10956"	0	0	0	0	0	0	0	0	0	0	0	0	NA	NA	NA	NA	NA	NA
scaffold_2	3531185	3531678	493	Arnold2	DNA/MuDR	gene_id "10986"	0	0	0	0	0	0	0	0	0	0	0	0	NA	NA	NA	NA	NA	NA
scaffold_2	7942943	7943042	99	Arnold2	DNA/MuDR	gene_id "11835"	0	0	0	0	0	0	0	0	0	0	0	0	NA	NA	NA	NA	NA	NA
scaffold_2	8392759	8392994	235	Arnold2	DNA/MuDR	gene_id "12006"	0	0	0	0	0	0	0	0	0	0	0	0	NA	NA	NA	NA	NA	NA
Scaffold_3	7326562	7326623	61	Arnold2	DNA/MuDR	gene_id "16211"	0	0	0	0	0	0	0	0	0	0	0	0	NA	NA	NA	NA	NA	NA
Scaffold_3	8364352	8367133	2781	Arnold2	DNA/MuDR	gene_id "16369"	0	0	0	0	0	0	0	0	0	0	0	0	NA	NA	NA	NA	NA	NA
Scaffold_3	8367522	8367855	333	Arnold2	DNA/MuDR	gene_id "16371"	0	0	0	0	0	0	0	0	0	0	0	0	NA	NA	NA	NA	NA	NA
Scaffold_3	10498693	10499056	363	Arnold2	DNA/MuDR	gene_id "16773"	0	0	0	0	0	0	0	0	0	0	0	0	NA	NA	NA	NA	NA	NA
Scaffold_3	10504847	10506347	1500	Arnold2	DNA/MuDR	gene_id "16780"	0	0	0	0	0	0	0	0	0	0	0	0	NA	NA	NA	NA	NA	NA
Scaffold_3	10509060	10509478	418	Arnold2	DNA/MuDR	gene_id "16786"	0	0	0	0	0	0	0	0	0	0	0	0	NA	NA	NA	NA	NA	NA
Scaffold_3	10510346	10512096	1750	Arnold2	DNA/MuDR	gene_id "16788"	0	0	0	0	0	0	0	0	0	0	0	0	NA	NA	NA	NA	NA	NA
Scaffold_3	10512485	10512818	333	Arnold2	DNA/MuDR	gene_id "16790"	0	0	0	0	0	0	0	0	0	0	0	0	NA	NA	NA	NA	NA	NA
Scaffold_3	12479607	12479646	39	Arnold2	DNA/MuDR	gene_id "17348"	0	0	0	0	0	0	0	0	0	0	0	0	NA	NA	NA	NA	NA	NA
Scaffold_3	18125953	18126209	256	Arnold2	DNA/MuDR	gene_id "18962"	0	0	0	0	1	0	0	0	0	0	0.169278	0	NA	NA	Infinite	1	Infinite	1
Scaffold_3	18126957	18127031	74	Arnold2	DNA/MuDR	gene_id "18964"	0	0	0	0	0	0	0	0	0	0	0	0	NA	NA	NA	NA	NA	NA
Scaffold_3	18127315	18127459	144	Arnold2	DNA/MuDR	gene_id "18966"	0	0	0	0	0	0	0	0	0	0	0	0	NA	NA	NA	NA	NA	NA
Scaffold_3	19319183	19319546	363	Arnold2	DNA/MuDR	gene_id "19539"	0	0	0	0	0	0	0	0	0	0	0	0	NA	NA	NA	NA	NA	NA
scaffold_4	1917859	1917961	102	Arnold2	DNA/MuDR	gene_id "22487"	0	0	0	0	0	0	0	0	0	0	0	0	NA	NA	NA	NA	NA	NA
scaffold_4	3531921	3532386	465	Arnold2	DNA/MuDR	gene_id "23075"	0	0	0	0	0	0	0	0	0	0	0	0	NA	NA	NA	NA	NA	NA
scaffold_4	5156617	5156678	61	Arnold2	DNA/MuDR	gene_id "23801"	0	0	0	0	0	0	0	0	0	0	0	0	NA	NA	NA	NA	NA	NA
scaffold_4	6900811	6900923	112	Arnold2	DNA/MuDR	gene_id "24612"	0	0	0	0	0	0	0	0	0	0	0	0	NA	NA	NA	NA	NA	NA
scaffold_4	12226716	12226860	144	Arnold2	DNA/MuDR	gene_id "25860"	0	0	0	0	0	0	0	0	0	0	0	0	NA	NA	NA	NA	NA	NA
scaffold_4	12227144	12227533	389	Arnold2	DNA/MuDR	gene_id "25863"	0	0	0	0	0	0	0	0	0	0	0	0	NA	NA	NA	NA	NA	NA
scaffold_4	12227903	12229150	1247	Arnold2	DNA/MuDR	gene_id "25864"	0	0	0	0	0	0	0	0	0	0	0	0	NA	NA	NA	NA	NA	NA
scaffold_5	1161110	1161167	57	Arnold2	DNA/MuDR	gene_id "28349"	0	0	0	0	0	0	0	0	0	0	0	0	NA	NA	NA	NA	NA	NA
scaffold_5	5612155	5612235	80	Arnold2	DNA/MuDR	gene_id "29919"	0	0	0	0	0	0	0	0	0	0	0	0	NA	NA	NA	NA	NA	NA
scaffold_5	5807871	5808185	314	Arnold2	DNA/MuDR	gene_id "29990"	0	0	0	0	0	0	0	0	0	0	0	0	NA	NA	NA	NA	NA	NA
scaffold_5	10954283	10954375	92	Arnold2	DNA/MuDR	gene_id "31426"	0	0	0	0	0	0	0	0	0	0	0	0	NA	NA	NA	NA	NA	NA
scaffold_5	10954659	10954803	144	Arnold2	DNA/MuDR	gene_id "31428"	0	0	0	0	0	0	0	0	0	0	0	0	NA	NA	NA	NA	NA	NA
scaffold_6	7984147	7985647	1500	Arnold2	DNA/MuDR	gene_id "34747"	0	0	0	0	0	0	0	0	0	0	0	0	NA	NA	NA	NA	NA	NA
scaffold_6	14078125	14078191	66	Arnold2	DNA/MuDR	gene_id "36594"	0	0	0	0	0	0	0	0	0	0	0	0	NA	NA	NA	NA	NA	NA
scaffold_6	14080060	14080126	66	Arnold2	DNA/MuDR	gene_id "36596"	0	0	0	0	0	0	0	0	0	0	0	0	NA	NA	NA	NA	NA	NA
scaffold_6	18510901	18510997	96	Arnold2	DNA/MuDR	gene_id "37895"	0	0	0	0	0	0	0	0	0	0	0	0	NA	NA	NA	NA	NA	NA
scaffold_6	19232323	19232377	54	Arnold2	DNA/MuDR	gene_id "38240"	0	0	0	0	0	0	0	0	0	0	0	0	NA	NA	NA	NA	NA	NA
scaffold_6	20683663	20683743	80	Arnold2	DNA/MuDR	gene_id "38774"	0	0	0	0	0	0	0	0	0	0	0	0	NA	NA	NA	NA	NA	NA
scaffold_6	21571187	21571458	271	Arnold2	DNA/MuDR	gene_id "39081"	0	0	0	0	0	0	0	0	0	0	0	0	NA	NA	NA	NA	NA	NA
scaffold_7	14626925	14627000	75	Arnold2	DNA/MuDR	gene_id "43124"	0	0	0	0	0	0	0	0	0	0	0	0	NA	NA	NA	NA	NA	NA
scaffold_7	14628591	14630341	1750	Arnold2	DNA/MuDR	gene_id "43127"	0	0	0	0	0	0	0	0	0	0	0	0	NA	NA	NA	NA	NA	NA
scaffold_7	14630730	14631063	333	Arnold2	DNA/MuDR	gene_id "43129"	0	0	0	0	0	0	0	0	0	0	0	0	NA	NA	NA	NA	NA	NA
scaffold_7	14896144	14897146	1002	Arnold2	DNA/MuDR	gene_id "43237"	0	0	0	0	0	0	0	0	0	0	0	0	NA	NA	NA	NA	NA	NA
scaffold_7	14899687	14899866	179	Arnold2	DNA/MuDR	gene_id "43240"	0	0	0	0	0	0	0	0	0	0	0	0	NA	NA	NA	NA	NA	NA
scaffold_7	14900556	14900641	85	Arnold2	DNA/MuDR	gene_id "43242"	0	0	0	0	0	0	0	0	0	0	0	0	NA	NA	NA	NA	NA	NA
scaffold_7	14900928	14901070	142	Arnold2	DNA/MuDR	gene_id "43244"	0	0	0	0	0	0	0	0	0	0	0	0	NA	NA	NA	NA	NA	NA
scaffold_7	15219305	15219668	363	Arnold2	DNA/MuDR	gene_id "43372"	0	0	0	0	0	0	0	0	0	0	0	0	NA	NA	NA	NA	NA	NA
scaffold_7	15225426	15226926	1500	Arnold2	DNA/MuDR	gene_id "43379"	0	0	0	0	0	0	0	0	0	0	0	0	NA	NA	NA	NA	NA	NA
scaffold_7	22538802	22540291	1489	Arnold2	DNA/MuDR	gene_id "45360"	0	0	0	0	0	0	0	0	0	0	0	0	NA	NA	NA	NA	NA	NA
scaffold_7	22543052	22543488	436	Arnold2	DNA/MuDR	gene_id "45365"	0	0	0	0	0	0	0	0	0	0	0	0	NA	NA	NA	NA	NA	NA
scaffold_7	22557635	22557727	92	Arnold2	DNA/MuDR	gene_id "45371"	0	0	0	0	0	0	0	0	0	0	0	0	NA	NA	NA	NA	NA	NA
scaffold_7	22558012	22558154	142	Arnold2	DNA/MuDR	gene_id "45373"	0	0	0	0	0	0	0	0	0	0	0	0	NA	NA	NA	NA	NA	NA
scaffold_7	23790299	23790383	84	Arnold2	DNA/MuDR	gene_id "45810"	0	0	0	0	0	0	0	0	0	0	0	0	NA	NA	NA	NA	NA	NA
scaffold_8	12368413	12368557	144	Arnold2	DNA/MuDR	gene_id "49960"	6	3	1	4	0	1	1.10023	0.434607	0.206462	0.262361	0	0.0781724	-1.62153	0.637854	-4.13053	1	-2.60865	1
scaffold_8	14826820	14826952	132	Arnold2	DNA/MuDR	gene_id "50724"	0	0	0	0	0	0	0	0	0	0	0	0	NA	NA	NA	NA	NA	NA
scaffold_851	1407	1444	37	Arnold2	DNA/MuDR	gene_id "52146"	0	0	0	0	0	0	0	0	0	0	0	0	NA	NA	NA	NA	NA	NA
scaffold_1	1077287	1077350	63	Arnold3	DNA/MuDR	gene_id "118"	0	0	0	0	0	0	0	0	0	0	0	0	NA	NA	NA	NA	NA	NA
scaffold_1	1190298	1190350	52	Arnold3	DNA/MuDR	gene_id "146"	0	0	0	0	0	0	0	0	0	0	0	0	NA	NA	NA	NA	NA	NA
scaffold_1	2541093	2541242	149	Arnold3	DNA/MuDR	gene_id "291"	0	0	0	0	0	0	0	0	0	0	0	0	NA	NA	NA	NA	NA	NA
scaffold_1	13794570	13795604	1034	Arnold3	DNA/MuDR	gene_id "2218"	0	0	0	0	0	0	0	0	0	0	0	0	NA	NA	NA	NA	NA	NA
scaffold_1	13796246	13796390	144	Arnold3	DNA/MuDR	gene_id "2219"	0	0	0	0	0	0	0	0	0	0	0	0	NA	NA	NA	NA	NA	NA
scaffold_1	17438294	17439317	1023	Arnold3	DNA/MuDR	gene_id "3488"	0	0	0	0	0	0	0	0	0	0	0	0	NA	NA	NA	NA	NA	NA
scaffold_1	17439852	17439996	144	Arnold3	DNA/MuDR	gene_id "3489"	0	0	0	0	0	0	0	0	0	0	0	0	NA	NA	NA	NA	NA	NA
scaffold_1	17440280	17440354	74	Arnold3	DNA/MuDR	gene_id "3491"	0	0	0	0	0	0	0	0	0	0	0	0	NA	NA	NA	NA	NA	NA
scaffold_1	17440639	17440733	94	Arnold3	DNA/MuDR	gene_id "3492"	0	0	0	0	0	0	0	0	0	0	0	0	NA	NA	NA	NA	NA	NA
scaffold_1	17441088	17442335	1247	Arnold3	DNA/MuDR	gene_id "3493"	0	0	0	0	0	0	0	0	0	0	0	0	NA	NA	NA	NA	NA	NA
scaffold_1	17447428	17450485	3057	Arnold3	DNA/MuDR	gene_id "3497"	0	0	0	0	0	0	0	0	0	0	0	0	NA	NA	NA	NA	NA	NA
scaffold_1	17450841	17451174	333	Arnold3	DNA/MuDR	gene_id "3498"	0	0	0	0	0	0	0	0	0	0	0	0	NA	NA	NA	NA	NA	NA
scaffold_1	22835799	22835867	68	Arnold3	DNA/MuDR	gene_id "4623"	0	0	0	0	0	0	0	0	0	0	0	0	NA	NA	NA	NA	NA	NA
scaffold_1	26566902	26567116	214	Arnold3	DNA/MuDR	gene_id "5978"	0	0	0	0	0	0	0	0	0	0	0	0	NA	NA	NA	NA	NA	NA
scaffold_2	3451111	3452861	1750	Arnold3	DNA/MuDR	gene_id "10950"	0	0	0	0	0	0	0	0	0	0	0	0	NA	NA	NA	NA	NA	NA
Scaffold_3	8363216	8363529	313	Arnold3	DNA/MuDR	gene_id "16365"	0	0	0	0	0	0	0	0	0	0	0	0	NA	NA	NA	NA	NA	NA
Scaffold_3	9165893	9165949	56	Arnold3	DNA/MuDR	gene_id "16493"	0	0	0	0	0	0	0	0	0	0	0	0	NA	NA	NA	NA	NA	NA
Scaffold_3	10498981	10500015	1034	Arnold3	DNA/MuDR	gene_id "16774"	0	0	0	0	0	0	0	0	0	0	0	0	NA	NA	NA	NA	NA	NA
Scaffold_3	10500653	10500797	144	Arnold3	DNA/MuDR	gene_id "16775"	0	0	0	0	0	0	0	0	0	0	0	0	NA	NA	NA	NA	NA	NA
Scaffold_3	10501346	10501750	404	Arnold3	DNA/MuDR	gene_id "16777"	0	0	0	0	0	0	0	0	0	0	0	0	NA	NA	NA	NA	NA	NA
Scaffold_3	10502096	10503311	1215	Arnold3	DNA/MuDR	gene_id "16778"	0	0	0	0	0	0	0	0	0	0	0	0	NA	NA	NA	NA	NA	NA
Scaffold_3	18125163	18125859	696	Arnold3	DNA/MuDR	gene_id "18961"	0	0	0	0	0	0	0	0	0	0	0	0	NA	NA	NA	NA	NA	NA
Scaffold_3	18126579	18126715	136	Arnold3	DNA/MuDR	gene_id "18963"	0	0	0	0	0	0	0	0	0	0	0	0	NA	NA	NA	NA	NA	NA
Scaffold_3	18127775	18128696	921	Arnold3	DNA/MuDR	gene_id "18967"	0	0	0	0	0	0	0	0	0	0	0	0	NA	NA	NA	NA	NA	NA
Scaffold_3	19319471	19320505	1034	Arnold3	DNA/MuDR	gene_id "19540"	0	0	0	0	0	0	0	0	0	0	0	0	NA	NA	NA	NA	NA	NA
Scaffold_3	19321154	19321298	144	Arnold3	DNA/MuDR	gene_id "19541"	0	0	0	0	0	0	0	0	0	0	0	0	NA	NA	NA	NA	NA	NA
Scaffold_3	19321582	19321971	389	Arnold3	DNA/MuDR	gene_id "19544"	0	0	0	0	0	0	0	0	0	0	0	0	NA	NA	NA	NA	NA	NA
Scaffold_3	19322341	19323556	1215	Arnold3	DNA/MuDR	gene_id "19545"	0	0	0	0	0	0	0	0	0	0	0	0	NA	NA	NA	NA	NA	NA
Scaffold_3	19329307	19329769	462	Arnold3	DNA/MuDR	gene_id "19554"	0	0	0	0	0	0	0	0	0	0	0	0	NA	NA	NA	NA	NA	NA
Scaffold_3	19330004	19331753	1749	Arnold3	DNA/MuDR	gene_id "19556"	0	0	0	0	0	0	0	0	0	0	0	0	NA	NA	NA	NA	NA	NA
Scaffold_3	19332142	19332475	333	Arnold3	DNA/MuDR	gene_id "19558"	0	0	0	0	0	0	0	0	0	0	0	0	NA	NA	NA	NA	NA	NA
Scaffold_3	19702431	19702539	108	Arnold3	DNA/MuDR	gene_id "19746"	0	0	0	0	0	0	0	0	0	0	0	0	NA	NA	NA	NA	NA	NA
scaffold_4	3522769	3523803	1034	Arnold3	DNA/MuDR	gene_id "23064"	0	0	0	0	0	0	0	0	0	0	0	0	NA	NA	NA	NA	NA	NA
scaffold_4	3524324	3524468	144	Arnold3	DNA/MuDR	gene_id "23065"	0	0	0	0	0	0	0	0	0	0	0	0	NA	NA	NA	NA	NA	NA
scaffold_4	3524752	3525144	392	Arnold3	DNA/MuDR	gene_id "23068"	0	0	0	0	0	0	0	0	0	0	0	0	NA	NA	NA	NA	NA	NA
scaffold_4	3525514	3526702	1188	Arnold3	DNA/MuDR	gene_id "23069"	0	0	0	0	0	0	0	0	0	0	0	0	NA	NA	NA	NA	NA	NA
scaffold_4	3528267	3529760	1493	Arnold3	DNA/MuDR	gene_id "23071"	0	0	0	0	0	0	0	0	0	0	0	0	NA	NA	NA	NA	NA	NA
scaffold_4	3531507	3531920	413	Arnold3	DNA/MuDR	gene_id "23073"	0	0	0	0	0	0	0	0	0	0	0	0	NA	NA	NA	NA	NA	NA
scaffold_4	3532623	3534114	1491	Arnold3	DNA/MuDR	gene_id "23077"	0	0	0	0	0	0	0	0	0	0	0	0	NA	NA	NA	NA	NA	NA
scaffold_4	3534766	3535186	420	Arnold3	DNA/MuDR	gene_id "23079"	0	0	0	0	0	0	0	0	0	0	0	0	NA	NA	NA	NA	NA	NA
scaffold_4	5148915	5148995	80	Arnold3	DNA/MuDR	gene_id "23796"	0	0	0	0	0	0	0	0	0	0	0	0	NA	NA	NA	NA	NA	NA
scaffold_4	10436639	10436719	80	Arnold3	DNA/MuDR	gene_id "25193"	0	0	0	0	0	0	0	0	0	0	0	0	NA	NA	NA	NA	NA	NA
scaffold_4	18515771	18516027	256	Arnold3	DNA/MuDR	gene_id "27194"	0	0	0	0	0	0	0	0	0	0	0	0	NA	NA	NA	NA	NA	NA
scaffold_5	10942903	10944653	1750	Arnold3	DNA/MuDR	gene_id "31420"	0	0	0	0	0	0	0	0	0	0	0	0	NA	NA	NA	NA	NA	NA
scaffold_5	10944888	10945703	815	Arnold3	DNA/MuDR	gene_id "31422"	0	0	0	0	0	0	0	0	0	0	0	0	NA	NA	NA	NA	NA	NA
scaffold_5	10955444	10956764	1320	Arnold3	DNA/MuDR	gene_id "31429"	0	0	0	0	0	0	0	0	0	0	0	0	NA	NA	NA	NA	NA	NA
scaffold_5	11872407	11872520	113	Arnold3	DNA/MuDR	gene_id "31779"	0	0	0	0	0	0	0	0	0	0	0	0	NA	NA	NA	NA	NA	NA
scaffold_6	7978323	7979357	1034	Arnold3	DNA/MuDR	gene_id "34741"	0	0	0	0	0	0	0	0	0	0	0	0	NA	NA	NA	NA	NA	NA
scaffold_6	7979995	7980139	144	Arnold3	DNA/MuDR	gene_id "34742"	0	0	0	0	0	0	0	0	0	0	0	0	NA	NA	NA	NA	NA	NA
scaffold_6	7980646	7981050	404	Arnold3	DNA/MuDR	gene_id "34744"	0	0	0	0	0	0	0	0	0	0	0	0	NA	NA	NA	NA	NA	NA
scaffold_6	7981396	7982611	1215	Arnold3	DNA/MuDR	gene_id "34745"	0	0	0	0	0	0	0	0	0	0	0	0	NA	NA	NA	NA	NA	NA
scaffold_6	19755678	19755739	61	Arnold3	DNA/MuDR	gene_id "38462"	0	0	0	0	0	0	0	0	0	0	0	0	NA	NA	NA	NA	NA	NA
scaffold_6	19983294	19983376	82	Arnold3	DNA/MuDR	gene_id "38538"	0	0	0	0	0	0	0	0	0	0	0	0	NA	NA	NA	NA	NA	NA
scaffold_6	19983824	19984342	518	Arnold3	DNA/MuDR	gene_id "38539"	0	0	0	0	0	0	0	0	0	0	0	0	NA	NA	NA	NA	NA	NA
scaffold_7	14616049	14617072	1023	Arnold3	DNA/MuDR	gene_id "43120"	0	0	0	0	0	0	0	0	0	0	0	0	NA	NA	NA	NA	NA	NA
scaffold_7	14617721	14618306	585	Arnold3	DNA/MuDR	gene_id "43121"	0	0	0	0	0	0	0	0	0	0	0	0	NA	NA	NA	NA	NA	NA
scaffold_7	14627539	14628356	817	Arnold3	DNA/MuDR	gene_id "43126"	0	0	0	0	0	0	0	0	0	0	0	0	NA	NA	NA	NA	NA	NA
scaffold_7	14875724	14877474	1750	Arnold3	DNA/MuDR	gene_id "43221"	0	0	0	0	0	0	0	0	0	0	0	0	NA	NA	NA	NA	NA	NA
scaffold_7	14880327	14881465	1138	Arnold3	DNA/MuDR	gene_id "43226"	0	0	0	0	0	0	0	0	0	0	0	0	NA	NA	NA	NA	NA	NA
scaffold_7	14883829	14884136	307	Arnold3	DNA/MuDR	gene_id "43232"	0	0	0	0	0	0	0	0	0	0	0	0	NA	NA	NA	NA	NA	NA
scaffold_7	14898899	14899499	600	Arnold3	DNA/MuDR	gene_id "43239"	0	0	0	0	0	0	0	0	0	0	0	0	NA	NA	NA	NA	NA	NA
scaffold_7	14900237	14900331	94	Arnold3	DNA/MuDR	gene_id "43241"	0	0	0	0	0	0	0	0	0	0	0	0	NA	NA	NA	NA	NA	NA
scaffold_7	14901600	14902911	1311	Arnold3	DNA/MuDR	gene_id "43245"	0	0	0	0	0	0	0	0	0	0	0	0	NA	NA	NA	NA	NA	NA
scaffold_7	15219593	15220627	1034	Arnold3	DNA/MuDR	gene_id "43373"	0	0	0	0	0	0	0	0	0	0	0	0	NA	NA	NA	NA	NA	NA
scaffold_7	15221266	15221410	144	Arnold3	DNA/MuDR	gene_id "43374"	0	0	0	0	0	0	0	0	0	0	0	0	NA	NA	NA	NA	NA	NA
scaffold_7	15221927	15222331	404	Arnold3	DNA/MuDR	gene_id "43376"	0	0	0	0	0	0	0	0	0	0	0	0	NA	NA	NA	NA	NA	NA
scaffold_7	15222677	15223892	1215	Arnold3	DNA/MuDR	gene_id "43377"	0	0	0	0	0	0	0	0	0	0	0	0	NA	NA	NA	NA	NA	NA
scaffold_7	15229753	15232260	2507	Arnold3	DNA/MuDR	gene_id "43385"	0	0	0	0	0	0	0	0	0	0	0	0	NA	NA	NA	NA	NA	NA
scaffold_7	15232649	15232982	333	Arnold3	DNA/MuDR	gene_id "43387"	0	0	0	0	0	0	0	0	0	0	0	0	NA	NA	NA	NA	NA	NA
scaffold_7	22542270	22542956	686	Arnold3	DNA/MuDR	gene_id "45364"	0	0	0	0	0	0	0	0	0	0	0	0	NA	NA	NA	NA	NA	NA
scaffold_7	22558818	22560129	1311	Arnold3	DNA/MuDR	gene_id "45374"	0	0	0	0	0	0	0	0	0	0	0	0	NA	NA	NA	NA	NA	NA
scaffold_8	4601559	4601677	118	Arnold3	DNA/MuDR	gene_id "47781"	0	0	0	0	0	0	0	0	0	0	0	0	NA	NA	NA	NA	NA	NA
scaffold_8	13628507	13630257	1750	Arnold3	DNA/MuDR	gene_id "50382"	0	0	0	0	0	0	0	0	0	0	0	0	NA	NA	NA	NA	NA	NA
scaffold_8	13639008	13639911	903	Arnold3	DNA/MuDR	gene_id "50390"	0	0	0	0	0	0	0	0	0	0	0	0	NA	NA	NA	NA	NA	NA
scaffold_8	18294283	18294396	113	Arnold3	DNA/MuDR	gene_id "51399"	0	0	0	0	0	0	0	0	0	0	0	0	NA	NA	NA	NA	NA	NA
scaffold_1	2081449	2081534	85	Arnold4	DNA/MuDR	gene_id "234"	0	0	0	0	0	0	0	0	0	0	0	0	NA	NA	NA	NA	NA	NA
scaffold_1	7471783	7471874	91	Arnold4	DNA/MuDR	gene_id "961"	0	0	0	0	0	0	0	0	0	0	0	0	NA	NA	NA	NA	NA	NA
scaffold_1	10220303	10220354	51	Arnold4	DNA/MuDR	gene_id "1447"	0	0	0	0	0	0	0	0	0	0	0	0	NA	NA	NA	NA	NA	NA
scaffold_1	10225871	10225922	51	Arnold4	DNA/MuDR	gene_id "1456"	0	0	0	0	0	0	0	0	0	0	0	0	NA	NA	NA	NA	NA	NA
scaffold_1	13168913	13168964	51	Arnold4	DNA/MuDR	gene_id "2055"	0	0	0	0	0	0	0	0	0	0	0	0	NA	NA	NA	NA	NA	NA
scaffold_1	13797035	13797305	270	Arnold4	DNA/MuDR	gene_id "2222"	0	0	0	0	0	0	0	0	0	0	0	0	NA	NA	NA	NA	NA	NA
scaffold_1	14404464	14404548	84	Arnold4	DNA/MuDR	gene_id "2429"	0	0	0	0	0	0	0	0	0	0	0	0	NA	NA	NA	NA	NA	NA
scaffold_1	15013718	15013802	84	Arnold4	DNA/MuDR	gene_id "2600"	0	0	0	0	0	0	0	0	0	0	0	0	NA	NA	NA	NA	NA	NA
scaffold_1	15014128	15014191	63	Arnold4	DNA/MuDR	gene_id "2602"	0	0	0	0	0	0	0	0	0	0	0	0	NA	NA	NA	NA	NA	NA
scaffold_1	16673357	16673408	51	Arnold4	DNA/MuDR	gene_id "3212"	0	0	0	0	0	0	0	0	0	0	0	0	NA	NA	NA	NA	NA	NA
scaffold_1	17689204	17689255	51	Arnold4	DNA/MuDR	gene_id "3587"	0	0	0	0	0	0	0	0	0	0	0	0	NA	NA	NA	NA	NA	NA
scaffold_1	17930716	17930752	36	Arnold4	DNA/MuDR	gene_id "3699"	0	0	0	0	0	0	0	0	0	0	0	0	NA	NA	NA	NA	NA	NA
scaffold_1	17936744	17936888	144	Arnold4	DNA/MuDR	gene_id "3704"	0	0	0	0	0	0	0	0	0	0	0	0	NA	NA	NA	NA	NA	NA
scaffold_1	18233076	18233137	61	Arnold4	DNA/MuDR	gene_id "3822"	0	0	0	0	0	0	0	0	0	0	0	0	NA	NA	NA	NA	NA	NA
scaffold_1	21970136	21970234	98	Arnold4	DNA/MuDR	gene_id "4223"	0	0	0	0	0	0	0	0	0	0	0	0	NA	NA	NA	NA	NA	NA
scaffold_1	23248745	23248816	71	Arnold4	DNA/MuDR	gene_id "4787"	0	0	0	0	0	0	0	0	0	0	0	0	NA	NA	NA	NA	NA	NA
scaffold_1	27000765	27000849	84	Arnold4	DNA/MuDR	gene_id "6134"	0	0	0	0	0	0	0	0	0	0	0	0	NA	NA	NA	NA	NA	NA
scaffold_1	28816717	28816801	84	Arnold4	DNA/MuDR	gene_id "6622"	0	0	0	0	0	0	0	0	0	0	0	0	NA	NA	NA	NA	NA	NA
scaffold_1	28860705	28860756	51	Arnold4	DNA/MuDR	gene_id "6638"	0	0	0	0	0	0	0	0	0	0	0	0	NA	NA	NA	NA	NA	NA
scaffold_1	30487508	30487590	82	Arnold4	DNA/MuDR	gene_id "7134"	0	0	0	0	0	0	0	0	0	0	0	0	NA	NA	NA	NA	NA	NA
scaffold_1	32181179	32181263	84	Arnold4	DNA/MuDR	gene_id "7916"	0	0	0	0	0	0	0	0	0	0	0	0	NA	NA	NA	NA	NA	NA
scaffold_1	32181597	32181648	51	Arnold4	DNA/MuDR	gene_id "7918"	0	0	0	0	0	0	0	0	0	0	0	0	NA	NA	NA	NA	NA	NA
scaffold_1	32669520	32669607	87	Arnold4	DNA/MuDR	gene_id "8103"	0	0	0	0	0	0	0	0	0	0	0	0	NA	NA	NA	NA	NA	NA
scaffold_135	10892	11804	912	Arnold4	DNA/MuDR	gene_id "9198"	0	0	0	0	0	0	0	0	0	0	0	0	NA	NA	NA	NA	NA	NA
scaffold_2	2300327	2300378	51	Arnold4	DNA/MuDR	gene_id "10652"	0	0	0	0	0	0	0	0	0	0	0	0	NA	NA	NA	NA	NA	NA
scaffold_2	9429933	9430006	73	Arnold4	DNA/MuDR	gene_id "12324"	0	0	0	0	0	0	0	0	0	0	0	0	NA	NA	NA	NA	NA	NA
scaffold_2	11565353	11565413	60	Arnold4	DNA/MuDR	gene_id "13103"	0	0	0	0	0	0	0	0	0	0	0	0	NA	NA	NA	NA	NA	NA
scaffold_2	11790210	11790294	84	Arnold4	DNA/MuDR	gene_id "13222"	0	0	0	0	0	0	0	0	0	0	0	0	NA	NA	NA	NA	NA	NA
scaffold_2	11790628	11790679	51	Arnold4	DNA/MuDR	gene_id "13224"	0	0	0	0	0	0	0	0	0	0	0	0	NA	NA	NA	NA	NA	NA
scaffold_2	11807341	11807392	51	Arnold4	DNA/MuDR	gene_id "13235"	0	0	0	0	0	0	0	0	0	0	0	0	NA	NA	NA	NA	NA	NA
scaffold_2	18778255	18778339	84	Arnold4	DNA/MuDR	gene_id "14604"	0	0	0	0	0	0	0	0	0	0	0	0	NA	NA	NA	NA	NA	NA
Scaffold_3	8107136	8107220	84	Arnold4	DNA/MuDR	gene_id "16325"	0	0	0	0	0	0	0	0	0	0	0	0	NA	NA	NA	NA	NA	NA
Scaffold_3	8363037	8363179	142	Arnold4	DNA/MuDR	gene_id "16364"	0	0	0	0	0	0	0	0	0	0	0	0	NA	NA	NA	NA	NA	NA
Scaffold_3	12875152	12875235	83	Arnold4	DNA/MuDR	gene_id "17517"	0	0	0	0	0	0	0	0	0	0	0	0	NA	NA	NA	NA	NA	NA
Scaffold_3	17907047	17907111	64	Arnold4	DNA/MuDR	gene_id "18855"	0	0	0	0	0	0	0	0	0	0	0	0	NA	NA	NA	NA	NA	NA
Scaffold_3	21283529	21283587	58	Arnold4	DNA/MuDR	gene_id "20322"	0	0	0	0	0	0	0	0	0	0	0	0	NA	NA	NA	NA	NA	NA
Scaffold_3	21289981	21290036	55	Arnold4	DNA/MuDR	gene_id "20326"	0	0	0	0	0	0	0	0	0	0	0	0	NA	NA	NA	NA	NA	NA
Scaffold_3	22244255	22244326	71	Arnold4	DNA/MuDR	gene_id "20631"	0	0	0	0	0	0	0	0	0	0	0	0	NA	NA	NA	NA	NA	NA
scaffold_4	135027	135111	84	Arnold4	DNA/MuDR	gene_id "21921"	0	0	0	0	0	0	0	0	0	0	0	0	NA	NA	NA	NA	NA	NA
scaffold_4	2112230	2112281	51	Arnold4	DNA/MuDR	gene_id "22551"	0	0	0	0	0	0	0	0	0	0	0	0	NA	NA	NA	NA	NA	NA
scaffold_4	2614022	2614072	50	Arnold4	DNA/MuDR	gene_id "22702"	0	0	0	0	0	0	0	0	0	0	0	0	NA	NA	NA	NA	NA	NA
scaffold_4	2771436	2771899	463	Arnold4	DNA/MuDR	gene_id "22756"	0	0	0	0	0	0	0	0	0	0	0	0	NA	NA	NA	NA	NA	NA
scaffold_4	2953235	2953319	84	Arnold4	DNA/MuDR	gene_id "22830"	0	0	0	0	0	0	0	0	0	0	0	0	NA	NA	NA	NA	NA	NA
scaffold_4	5537479	5537518	39	Arnold4	DNA/MuDR	gene_id "23986"	0	0	0	0	0	0	0	0	0	0	0	0	NA	NA	NA	NA	NA	NA
scaffold_4	6080619	6080703	84	Arnold4	DNA/MuDR	gene_id "24217"	0	0	0	0	0	0	0	0	0	0	0	0	NA	NA	NA	NA	NA	NA
scaffold_4	10897923	10897987	64	Arnold4	DNA/MuDR	gene_id "25382"	0	0	0	0	0	0	0	0	0	0	0	0	NA	NA	NA	NA	NA	NA
scaffold_4	13396257	13396343	86	Arnold4	DNA/MuDR	gene_id "26265"	0	0	0	0	0	0	0	0	0	0	0	0	NA	NA	NA	NA	NA	NA
scaffold_4	14580017	14580073	56	Arnold4	DNA/MuDR	gene_id "26556"	0	0	0	0	0	0	0	0	0	0	0	0	NA	NA	NA	NA	NA	NA
scaffold_4	18201401	18201452	51	Arnold4	DNA/MuDR	gene_id "27142"	0	0	0	0	0	0	0	0	0	0	0	0	NA	NA	NA	NA	NA	NA
scaffold_4	18707282	18707366	84	Arnold4	DNA/MuDR	gene_id "27220"	0	0	0	0	0	0	0	0	0	0	0	0	NA	NA	NA	NA	NA	NA
scaffold_4	19334104	19334188	84	Arnold4	DNA/MuDR	gene_id "27298"	0	0	0	0	0	0	0	0	0	0	0	0	NA	NA	NA	NA	NA	NA
scaffold_4	20906724	20906810	86	Arnold4	DNA/MuDR	gene_id "27501"	0	0	0	0	0	0	0	0	0	0	0	0	NA	NA	NA	NA	NA	NA
scaffold_41	47298	47384	86	Arnold4	DNA/MuDR	gene_id "27854"	0	0	0	0	0	0	0	0	0	0	0	0	NA	NA	NA	NA	NA	NA
scaffold_5	498600	498655	55	Arnold4	DNA/MuDR	gene_id "28166"	0	0	0	0	0	0	0	0	0	0	0	0	NA	NA	NA	NA	NA	NA
scaffold_5	2045224	2045295	71	Arnold4	DNA/MuDR	gene_id "28596"	0	0	0	0	0	0	0	0	0	0	0	0	NA	NA	NA	NA	NA	NA
scaffold_5	10684334	10684418	84	Arnold4	DNA/MuDR	gene_id "31298"	0	0	0	0	0	0	0	0	0	0	0	0	NA	NA	NA	NA	NA	NA
scaffold_5	11696427	11696511	84	Arnold4	DNA/MuDR	gene_id "31698"	0	0	0	0	0	0	0	0	0	0	0	0	NA	NA	NA	NA	NA	NA
scaffold_5	13715034	13715117	83	Arnold4	DNA/MuDR	gene_id "32243"	0	0	0	0	0	0	0	0	0	0	0	0	NA	NA	NA	NA	NA	NA
scaffold_5	13715424	13715475	51	Arnold4	DNA/MuDR	gene_id "32245"	0	0	0	0	0	0	0	0	0	0	0	0	NA	NA	NA	NA	NA	NA
scaffold_5	14346458	14346509	51	Arnold4	DNA/MuDR	gene_id "32378"	0	0	0	0	0	0	0	0	0	0	0	0	NA	NA	NA	NA	NA	NA
scaffold_5	16144249	16144347	98	Arnold4	DNA/MuDR	gene_id "32762"	0	0	0	0	0	0	0	0	0	0	0	0	NA	NA	NA	NA	NA	NA
scaffold_5	19963995	19964046	51	Arnold4	DNA/MuDR	gene_id "33291"	0	0	0	0	0	0	0	0	0	0	0	0	NA	NA	NA	NA	NA	NA
scaffold_6	1225771	1225822	51	Arnold4	DNA/MuDR	gene_id "33818"	0	0	0	0	0	0	0	0	0	0	0	0	NA	NA	NA	NA	NA	NA
scaffold_6	4000936	4001004	68	Arnold4	DNA/MuDR	gene_id "34171"	0	0	0	0	0	0	0	0	0	0	0	0	NA	NA	NA	NA	NA	NA
scaffold_6	7989585	7989768	183	Arnold4	DNA/MuDR	gene_id "34749"	0	0	0	0	0	0	0	0	0	0	0	0	NA	NA	NA	NA	NA	NA
scaffold_6	10469972	10470022	50	Arnold4	DNA/MuDR	gene_id "35200"	0	0	0	0	0	0	0	0	0	0	0	0	NA	NA	NA	NA	NA	NA
scaffold_6	17555702	17555752	50	Arnold4	DNA/MuDR	gene_id "37484"	0	0	0	0	0	0	0	0	0	0	0	0	NA	NA	NA	NA	NA	NA
scaffold_6	20954420	20954500	80	Arnold4	DNA/MuDR	gene_id "38876"	0	0	0	0	0	0	0	0	0	0	0	0	NA	NA	NA	NA	NA	NA
scaffold_6	20954798	20954882	84	Arnold4	DNA/MuDR	gene_id "38878"	0	0	0	0	0	0	0	0	0	0	0	0	NA	NA	NA	NA	NA	NA
scaffold_6	21146975	21147059	84	Arnold4	DNA/MuDR	gene_id "38941"	0	0	0	0	0	0	0	0	0	0	0	0	NA	NA	NA	NA	NA	NA
scaffold_7	9107580	9107664	84	Arnold4	DNA/MuDR	gene_id "41601"	0	0	0	0	0	0	0	0	0	0	0	0	NA	NA	NA	NA	NA	NA
scaffold_7	9588369	9588434	65	Arnold4	DNA/MuDR	gene_id "41692"	0	0	0	0	0	0	0	0	0	0	0	0	NA	NA	NA	NA	NA	NA
scaffold_7	9588763	9588814	51	Arnold4	DNA/MuDR	gene_id "41694"	0	0	0	0	0	0	0	0	0	0	0	0	NA	NA	NA	NA	NA	NA
scaffold_7	11407236	11407306	70	Arnold4	DNA/MuDR	gene_id "42132"	0	0	0	0	0	0	0	0	0	0	0	0	NA	NA	NA	NA	NA	NA
scaffold_7	14832104	14832175	71	Arnold4	DNA/MuDR	gene_id "43196"	0	0	0	0	0	0	0	0	0	0	0	0	NA	NA	NA	NA	NA	NA
scaffold_7	14877709	14877979	270	Arnold4	DNA/MuDR	gene_id "43222"	0	0	0	0	0	0	0	0	0	0	0	0	NA	NA	NA	NA	NA	NA
scaffold_7	18122191	18122242	51	Arnold4	DNA/MuDR	gene_id "43699"	0	0	0	0	0	0	0	0	0	0	0	0	NA	NA	NA	NA	NA	NA
scaffold_7	20080189	20080273	84	Arnold4	DNA/MuDR	gene_id "44529"	0	0	0	0	0	0	0	0	0	0	0	0	NA	NA	NA	NA	NA	NA
scaffold_7	22540526	22540782	256	Arnold4	DNA/MuDR	gene_id "45361"	0	0	0	0	0	0	0	0	0	0	0	0	NA	NA	NA	NA	NA	NA
scaffold_8	553926	554010	84	Arnold4	DNA/MuDR	gene_id "46511"	0	0	0	0	0	0	0	0	0	0	0	0	NA	NA	NA	NA	NA	NA
scaffold_8	2461128	2461212	84	Arnold4	DNA/MuDR	gene_id "47074"	0	0	0	0	0	0	0	0	0	0	0	0	NA	NA	NA	NA	NA	NA
scaffold_8	11843317	11843401	84	Arnold4	DNA/MuDR	gene_id "49737"	0	0	0	0	0	0	0	0	0	0	0	0	NA	NA	NA	NA	NA	NA
scaffold_8	13201022	13201106	84	Arnold4	DNA/MuDR	gene_id "50254"	0	0	0	0	0	0	0	0	0	0	0	0	NA	NA	NA	NA	NA	NA
scaffold_8	13630492	13630748	256	Arnold4	DNA/MuDR	gene_id "50383"	0	0	0	0	0	0	0	0	0	0	0	0	NA	NA	NA	NA	NA	NA
scaffold_8	13784139	13784332	193	Arnold4	DNA/MuDR	gene_id "50452"	0	0	0	0	0	0	0	0	0	0	0	0	NA	NA	NA	NA	NA	NA
scaffold_8	13784691	13785147	456	Arnold4	DNA/MuDR	gene_id "50453"	0	0	0	0	0	0	0	0	0	0	0	0	NA	NA	NA	NA	NA	NA
scaffold_8	13785286	13785428	142	Arnold4	DNA/MuDR	gene_id "50455"	0	0	0	0	0	0	0	0	0	0	0	0	NA	NA	NA	NA	NA	NA
scaffold_8	14979099	14979162	63	Arnold4	DNA/MuDR	gene_id "50775"	0	0	0	0	0	0	0	0	0	0	0	0	NA	NA	NA	NA	NA	NA
scaffold_8	16220683	16220733	50	Arnold4	DNA/MuDR	gene_id "51044"	0	0	0	0	0	0	0	0	0	0	0	0	NA	NA	NA	NA	NA	NA
scaffold_8	18273197	18273248	51	Arnold4	DNA/MuDR	gene_id "51394"	0	0	0	0	0	0	0	0	0	0	0	0	NA	NA	NA	NA	NA	NA
scaffold_1	105393	105986	593	ArnoldY1	DNA/MuDR	gene_id "10"	0	0	0	0	0	0	0	0	0	0	0	0	NA	NA	NA	NA	NA	NA
scaffold_1	259875	260485	610	ArnoldY1	DNA/MuDR	gene_id "29"	0	0	0	0	0	0	0	0	0	0	0	0	NA	NA	NA	NA	NA	NA
scaffold_1	261436	261519	83	ArnoldY1	DNA/MuDR	gene_id "31"	0	0	0	0	0	0	0	0	0	0	0	0	NA	NA	NA	NA	NA	NA
scaffold_1	386676	386837	161	ArnoldY1	DNA/MuDR	gene_id "47"	0	0	0	0	0	0	0	0	0	0	0	0	NA	NA	NA	NA	NA	NA
scaffold_1	408312	409218	906	ArnoldY1	DNA/MuDR	gene_id "50"	0	0	0	0	0	0	0	0	0	0	0	0	NA	NA	NA	NA	NA	NA
scaffold_1	451117	451442	325	ArnoldY1	DNA/MuDR	gene_id "55"	0	0	0	0	0	0	0	0	0	0	0	0	NA	NA	NA	NA	NA	NA
scaffold_1	491584	492226	642	ArnoldY1	DNA/MuDR	gene_id "67"	0	0	0	0	0	0	0	0	0	0	0	0	NA	NA	NA	NA	NA	NA
scaffold_1	492838	493162	324	ArnoldY1	DNA/MuDR	gene_id "70"	0	0	0	0	0	0	0	0	0	0	0	0	NA	NA	NA	NA	NA	NA
scaffold_1	644501	644656	155	ArnoldY1	DNA/MuDR	gene_id "83"	0	0	0	0	0	0	0	0	0	0	0	0	NA	NA	NA	NA	NA	NA
scaffold_1	822690	823175	485	ArnoldY1	DNA/MuDR	gene_id "96"	0	0	0	0	0	0	0	0	0	0	0	0	NA	NA	NA	NA	NA	NA
scaffold_1	846002	846689	687	ArnoldY1	DNA/MuDR	gene_id "98"	0	0	0	0	0	0	0	0	0	0	0	0	NA	NA	NA	NA	NA	NA
scaffold_1	1077006	1077311	305	ArnoldY1	DNA/MuDR	gene_id "117"	0	0	0	0	0	0	0	0	0	0	0	0	NA	NA	NA	NA	NA	NA
scaffold_1	1629498	1629580	82	ArnoldY1	DNA/MuDR	gene_id "199"	0	0	0	0	0	0	0	0	0	0	0	0	NA	NA	NA	NA	NA	NA
scaffold_1	2227322	2227756	434	ArnoldY1	DNA/MuDR	gene_id "253"	0	0	0	0	0	0	0	0	0	0	0	0	NA	NA	NA	NA	NA	NA
scaffold_1	2628138	2628583	445	ArnoldY1	DNA/MuDR	gene_id "306"	0	0	0	0	0	0	0	0	0	0	0	0	NA	NA	NA	NA	NA	NA
scaffold_1	3176314	3176391	77	ArnoldY1	DNA/MuDR	gene_id "363"	0	0	0	0	0	0	0	0	0	0	0	0	NA	NA	NA	NA	NA	NA
scaffold_1	3176412	3176761	349	ArnoldY1	DNA/MuDR	gene_id "365"	0	0	0	0	0	0	0	0	0	0	0	0	NA	NA	NA	NA	NA	NA
scaffold_1	3176722	3176809	87	ArnoldY1	DNA/MuDR	gene_id "367"	0	0	0	0	0	0	0	0	0	0	0	0	NA	NA	NA	NA	NA	NA
scaffold_1	3177460	3177648	188	ArnoldY1	DNA/MuDR	gene_id "370"	0	0	0	0	0	0	0	0	0	0	0	0	NA	NA	NA	NA	NA	NA
scaffold_1	3414181	3414547	366	ArnoldY1	DNA/MuDR	gene_id "395"	0	0	0	0	0	0	0	0	0	0	0	0	NA	NA	NA	NA	NA	NA
scaffold_1	4884332	4884616	284	ArnoldY1	DNA/MuDR	gene_id "560"	0	0	0	0	0	0	0	0	0	0	0	0	NA	NA	NA	NA	NA	NA
scaffold_1	4892943	4893025	82	ArnoldY1	DNA/MuDR	gene_id "567"	0	0	0	0	0	0	0	0	0	0	0	0	NA	NA	NA	NA	NA	NA
scaffold_1	5176413	5176527	114	ArnoldY1	DNA/MuDR	gene_id "612"	0	0	0	0	0	0	0	0	0	0	0	0	NA	NA	NA	NA	NA	NA
scaffold_1	5186913	5187339	426	ArnoldY1	DNA/MuDR	gene_id "617"	0	0	0	0	0	0	0	0	0	0	0	0	NA	NA	NA	NA	NA	NA
scaffold_1	6212652	6213242	590	ArnoldY1	DNA/MuDR	gene_id "780"	0	0	0	0	0	0	0	0	0	0	0	0	NA	NA	NA	NA	NA	NA
scaffold_1	6774663	6775107	444	ArnoldY1	DNA/MuDR	gene_id "875"	0	0	0	0	0	0	0	0	0	0	0	0	NA	NA	NA	NA	NA	NA
scaffold_1	7191585	7191707	122	ArnoldY1	DNA/MuDR	gene_id "920"	0	0	0	0	0	0	0	0	0	0	0	0	NA	NA	NA	NA	NA	NA
scaffold_1	7471566	7471707	141	ArnoldY1	DNA/MuDR	gene_id "960"	0	0	0	0	0	0	0	0	0	0	0	0	NA	NA	NA	NA	NA	NA
scaffold_1	7798587	7799029	442	ArnoldY1	DNA/MuDR	gene_id "1005"	0	0	0	0	0	0	0	0	0	0	0	0	NA	NA	NA	NA	NA	NA
scaffold_1	8060500	8060887	387	ArnoldY1	DNA/MuDR	gene_id "1050"	0	0	0	0	0	0	0	0	0	0	0	0	NA	NA	NA	NA	NA	NA
scaffold_1	8928288	8928686	398	ArnoldY1	DNA/MuDR	gene_id "1186"	0	0	0	0	0	0	0	0	0	0	0	0	NA	NA	NA	NA	NA	NA
scaffold_1	9065168	9065487	319	ArnoldY1	DNA/MuDR	gene_id "1215"	0	0	0	0	0	0	0	0	0	0	0	0	NA	NA	NA	NA	NA	NA
scaffold_1	9199522	9200111	589	ArnoldY1	DNA/MuDR	gene_id "1245"	0	0	0	0	0	0	0	0	0	0	0	0	NA	NA	NA	NA	NA	NA
scaffold_1	9241644	9242653	1009	ArnoldY1	DNA/MuDR	gene_id "1254"	0	1	0	0	0	0	0	0.144869	0	0	0	0	Neg. infinite	1	Neg. infinite	1	NA	NA
scaffold_1	9650413	9650568	155	ArnoldY1	DNA/MuDR	gene_id "1339"	0	0	0	0	0	0	0	0	0	0	0	0	NA	NA	NA	NA	NA	NA
scaffold_1	10029050	10029663	613	ArnoldY1	DNA/MuDR	gene_id "1416"	0	0	0	0	0	0	0	0	0	0	0	0	NA	NA	NA	NA	NA	NA
scaffold_1	10458546	10458946	400	ArnoldY1	DNA/MuDR	gene_id "1499"	0	0	0	0	0	0	0	0	0	0	0	0	NA	NA	NA	NA	NA	NA
scaffold_1	10928463	10928614	151	ArnoldY1	DNA/MuDR	gene_id "1624"	0	0	0	0	0	0	0	0	0	0	0	0	NA	NA	NA	NA	NA	NA
scaffold_1	10939530	10939657	127	ArnoldY1	DNA/MuDR	gene_id "1630"	0	0	0	0	0	0	0	0	0	0	0	0	NA	NA	NA	NA	NA	NA
scaffold_1	10939817	10940127	310	ArnoldY1	DNA/MuDR	gene_id "1632"	0	0	0	0	0	0	0	0	0	0	0	0	NA	NA	NA	NA	NA	NA
scaffold_1	12214134	12214216	82	ArnoldY1	DNA/MuDR	gene_id "1845"	0	0	0	0	0	0	0	0	0	0	0	0	NA	NA	NA	NA	NA	NA
scaffold_1	13797320	13797511	191	ArnoldY1	DNA/MuDR	gene_id "2223"	0	0	0	0	0	0	0	0	0	0	0	0	NA	NA	NA	NA	NA	NA
scaffold_1	14253506	14253965	459	ArnoldY1	DNA/MuDR	gene_id "2370"	0	0	0	0	0	0	0	0	0	0	0	0	NA	NA	NA	NA	NA	NA
scaffold_1	14404255	14404380	125	ArnoldY1	DNA/MuDR	gene_id "2428"	0	0	0	0	0	0	0	0	0	0	0	0	NA	NA	NA	NA	NA	NA
scaffold_1	14404952	14405107	155	ArnoldY1	DNA/MuDR	gene_id "2430"	0	0	0	0	0	0	0	0	0	0	0	0	NA	NA	NA	NA	NA	NA
scaffold_1	15699611	15700110	499	ArnoldY1	DNA/MuDR	gene_id "2840"	0	0	0	0	0	0	0	0	0	0	0	0	NA	NA	NA	NA	NA	NA
scaffold_1	16094979	16096191	1212	ArnoldY1	DNA/MuDR	gene_id "2991"	0	0	0	0	0	0	0	0	0	0	0	0	NA	NA	NA	NA	NA	NA
scaffold_1	16726279	16726350	71	ArnoldY1	DNA/MuDR	gene_id "3223"	0	0	0	0	0	0	0	0	0	0	0	0	NA	NA	NA	NA	NA	NA
scaffold_1	17206360	17206683	323	ArnoldY1	DNA/MuDR	gene_id "3406"	0	0	0	0	0	0	0	0	0	0	0	0	NA	NA	NA	NA	NA	NA
scaffold_1	17321073	17321490	417	ArnoldY1	DNA/MuDR	gene_id "3440"	0	0	0	0	0	0	0	0	0	0	0	0	NA	NA	NA	NA	NA	NA
scaffold_1	17440035	17440204	169	ArnoldY1	DNA/MuDR	gene_id "3490"	0	0	0	0	0	0	0	0	0	0	0	0	NA	NA	NA	NA	NA	NA
scaffold_1	17442999	17443141	142	ArnoldY1	DNA/MuDR	gene_id "3494"	0	0	0	0	0	0	0	0	0	0	0	0	NA	NA	NA	NA	NA	NA
scaffold_1	17452070	17452194	124	ArnoldY1	DNA/MuDR	gene_id "3499"	0	0	0	0	0	0	0	0	0	0	0	0	NA	NA	NA	NA	NA	NA
scaffold_1	17690977	17691126	149	ArnoldY1	DNA/MuDR	gene_id "3590"	0	0	0	0	0	0	0	0	0	0	0	0	NA	NA	NA	NA	NA	NA
scaffold_1	21600536	21600691	155	ArnoldY1	DNA/MuDR	gene_id "4061"	0	0	0	0	0	0	0	0	0	0	0	0	NA	NA	NA	NA	NA	NA
scaffold_1	21601008	21601117	109	ArnoldY1	DNA/MuDR	gene_id "4064"	0	0	0	0	0	0	0	0	0	0	0	0	NA	NA	NA	NA	NA	NA
scaffold_1	21601500	21601653	153	ArnoldY1	DNA/MuDR	gene_id "4065"	0	0	0	0	0	0	0	0	0	0	0	0	NA	NA	NA	NA	NA	NA
scaffold_1	22528878	22528988	110	ArnoldY1	DNA/MuDR	gene_id "4489"	0	0	0	0	0	0	0	0	0	0	0	0	NA	NA	NA	NA	NA	NA
scaffold_1	23310201	23310349	148	ArnoldY1	DNA/MuDR	gene_id "4829"	0	0	0	0	0	0	0	0	0	0	0	0	NA	NA	NA	NA	NA	NA
scaffold_1	23366337	23366479	142	ArnoldY1	DNA/MuDR	gene_id "4841"	0	0	0	0	0	0	0	0	0	0	0	0	NA	NA	NA	NA	NA	NA
scaffold_1	24205962	24206144	182	ArnoldY1	DNA/MuDR	gene_id "5221"	0	0	0	0	0	0	0	0	0	0	0	0	NA	NA	NA	NA	NA	NA
scaffold_1	24609880	24610087	207	ArnoldY1	DNA/MuDR	gene_id "5339"	0	0	0	0	0	0	0	0	0	0	0	0	NA	NA	NA	NA	NA	NA
scaffold_1	24786557	24787180	623	ArnoldY1	DNA/MuDR	gene_id "5382"	0	0	0	0	0	0	0	0	0	0	0	0	NA	NA	NA	NA	NA	NA
scaffold_1	24864041	24864532	491	ArnoldY1	DNA/MuDR	gene_id "5417"	0	0	0	0	0	0	0	0	0	0	0	0	NA	NA	NA	NA	NA	NA
scaffold_1	24870444	24870623	179	ArnoldY1	DNA/MuDR	gene_id "5421"	0	0	0	0	0	0	0	0	0	0	0	0	NA	NA	NA	NA	NA	NA
scaffold_1	24972673	24972744	71	ArnoldY1	DNA/MuDR	gene_id "5463"	0	0	0	0	0	0	0	0	0	0	0	0	NA	NA	NA	NA	NA	NA
scaffold_1	25125582	25126210	628	ArnoldY1	DNA/MuDR	gene_id "5501"	0	0	0	0	0	0	0	0	0	0	0	0	NA	NA	NA	NA	NA	NA
scaffold_1	25381081	25381651	570	ArnoldY1	DNA/MuDR	gene_id "5609"	0	0	0	0	0	0	0	0	0	0	0	0	NA	NA	NA	NA	NA	NA
scaffold_1	25428356	25428481	125	ArnoldY1	DNA/MuDR	gene_id "5628"	0	0	0	0	0	0	0	0	0	0	0	0	NA	NA	NA	NA	NA	NA
scaffold_1	25430301	25430453	152	ArnoldY1	DNA/MuDR	gene_id "5629"	0	0	0	0	0	0	0	0	0	0	0	0	NA	NA	NA	NA	NA	NA
scaffold_1	26259813	26259903	90	ArnoldY1	DNA/MuDR	gene_id "5885"	0	0	0	0	0	0	0	0	0	0	0	0	NA	NA	NA	NA	NA	NA
scaffold_1	26451153	26451359	206	ArnoldY1	DNA/MuDR	gene_id "5940"	0	0	0	0	0	0	0	0	0	0	0	0	NA	NA	NA	NA	NA	NA
scaffold_1	26456312	26456456	144	ArnoldY1	DNA/MuDR	gene_id "5943"	0	0	0	0	0	0	0	0	0	0	0	0	NA	NA	NA	NA	NA	NA
scaffold_1	26456416	26456820	404	ArnoldY1	DNA/MuDR	gene_id "5945"	0	0	0	0	0	0	0	0	0	0	0	0	NA	NA	NA	NA	NA	NA
scaffold_1	26589066	26589190	124	ArnoldY1	DNA/MuDR	gene_id "5991"	0	0	0	0	0	0	0	0	0	0	0	0	NA	NA	NA	NA	NA	NA
scaffold_1	26997873	26997998	125	ArnoldY1	DNA/MuDR	gene_id "6129"	0	0	0	0	0	0	0	0	0	0	0	0	NA	NA	NA	NA	NA	NA
scaffold_1	27600606	27601209	603	ArnoldY1	DNA/MuDR	gene_id "6293"	0	0	0	0	0	0	0	0	0	0	0	0	NA	NA	NA	NA	NA	NA
scaffold_1	27949317	27949757	440	ArnoldY1	DNA/MuDR	gene_id "6389"	0	0	0	0	0	0	0	0	0	0	0	0	NA	NA	NA	NA	NA	NA
scaffold_1	28067191	28067273	82	ArnoldY1	DNA/MuDR	gene_id "6411"	0	0	0	0	0	0	0	0	0	0	0	0	NA	NA	NA	NA	NA	NA
scaffold_1	28193941	28194012	71	ArnoldY1	DNA/MuDR	gene_id "6443"	0	0	0	0	0	0	0	0	0	0	0	0	NA	NA	NA	NA	NA	NA
scaffold_1	28994851	28995001	150	ArnoldY1	DNA/MuDR	gene_id "6666"	0	0	0	0	0	0	0	0	0	0	0	0	NA	NA	NA	NA	NA	NA
scaffold_1	29093276	29093869	593	ArnoldY1	DNA/MuDR	gene_id "6690"	0	0	0	0	0	0	0	0	0	0	0	0	NA	NA	NA	NA	NA	NA
scaffold_1	29147509	29147591	82	ArnoldY1	DNA/MuDR	gene_id "6713"	0	0	0	0	0	0	0	0	0	0	0	0	NA	NA	NA	NA	NA	NA
scaffold_1	29401044	29401653	609	ArnoldY1	DNA/MuDR	gene_id "6768"	0	0	0	0	0	0	0	0	0	0	0	0	NA	NA	NA	NA	NA	NA
scaffold_1	29781559	29782183	624	ArnoldY1	DNA/MuDR	gene_id "6826"	0	0	0	0	0	0	0	0	0	0	0	0	NA	NA	NA	NA	NA	NA
scaffold_1	31493377	31493525	148	ArnoldY1	DNA/MuDR	gene_id "7574"	0	0	0	0	0	0	0	0	0	0	0	0	NA	NA	NA	NA	NA	NA
scaffold_1	31494469	31494621	152	ArnoldY1	DNA/MuDR	gene_id "7578"	0	0	0	0	0	0	0	0	0	0	0	0	NA	NA	NA	NA	NA	NA
scaffold_1	31608064	31608985	921	ArnoldY1	DNA/MuDR	gene_id "7631"	0	0	0	0	0	0	0	0	0	0	0	0	NA	NA	NA	NA	NA	NA
scaffold_1	31701345	31701804	459	ArnoldY1	DNA/MuDR	gene_id "7673"	0	0	0	0	0	0	0	0	0	0	0	0	NA	NA	NA	NA	NA	NA
scaffold_1	31713286	31713786	500	ArnoldY1	DNA/MuDR	gene_id "7679"	0	0	0	0	0	0	0	0	0	0	0	0	NA	NA	NA	NA	NA	NA
scaffold_1	32004593	32005034	441	ArnoldY1	DNA/MuDR	gene_id "7830"	0	0	0	0	0	0	0	0	0	0	0	0	NA	NA	NA	NA	NA	NA
scaffold_1	32971168	32971268	100	ArnoldY1	DNA/MuDR	gene_id "8221"	0	0	0	0	0	0	0	0	0	0	0	0	NA	NA	NA	NA	NA	NA
scaffold_1	32971575	32971678	103	ArnoldY1	DNA/MuDR	gene_id "8222"	0	0	0	0	0	0	0	0	0	0	0	0	NA	NA	NA	NA	NA	NA
scaffold_135	2	452	450	ArnoldY1	DNA/MuDR	gene_id "9191"	0	0	0	0	0	0	0	0	0	0	0	0	NA	NA	NA	NA	NA	NA
scaffold_2	728235	728390	155	ArnoldY1	DNA/MuDR	gene_id "10181"	0	0	0	0	0	0	0	0	0	0	0	0	NA	NA	NA	NA	NA	NA
scaffold_2	1027977	1028437	460	ArnoldY1	DNA/MuDR	gene_id "10245"	0	0	0	0	0	0	0	0	0	0	0	0	NA	NA	NA	NA	NA	NA
scaffold_2	1059835	1060178	343	ArnoldY1	DNA/MuDR	gene_id "10260"	0	0	0	0	0	0	0	0	0	0	0	0	NA	NA	NA	NA	NA	NA
scaffold_2	1402986	1403429	443	ArnoldY1	DNA/MuDR	gene_id "10363"	0	0	0	0	0	0	0	0	0	0	0	0	NA	NA	NA	NA	NA	NA
scaffold_2	2318449	2318602	153	ArnoldY1	DNA/MuDR	gene_id "10659"	0	0	0	0	0	0	0	0	0	0	0	0	NA	NA	NA	NA	NA	NA
scaffold_2	2817015	2817639	624	ArnoldY1	DNA/MuDR	gene_id "10771"	0	0	0	0	0	0	0	0	0	0	0	0	NA	NA	NA	NA	NA	NA
scaffold_2	3019063	3019535	472	ArnoldY1	DNA/MuDR	gene_id "10823"	0	0	0	0	0	0	0	0	0	0	0	0	NA	NA	NA	NA	NA	NA
scaffold_2	3055383	3055841	458	ArnoldY1	DNA/MuDR	gene_id "10840"	0	0	0	0	0	0	0	0	0	0	0	0	NA	NA	NA	NA	NA	NA
scaffold_2	3234138	3234289	151	ArnoldY1	DNA/MuDR	gene_id "10884"	0	0	0	0	0	0	0	0	0	0	0	0	NA	NA	NA	NA	NA	NA
scaffold_2	3574869	3575020	151	ArnoldY1	DNA/MuDR	gene_id "10998"	0	0	0	0	0	0	0	0	0	0	0	0	NA	NA	NA	NA	NA	NA
scaffold_2	3861304	3861762	458	ArnoldY1	DNA/MuDR	gene_id "11096"	0	0	0	0	0	0	0	0	0	0	0	0	NA	NA	NA	NA	NA	NA
scaffold_2	4345092	4345980	888	ArnoldY1	DNA/MuDR	gene_id "11278"	0	0	0	0	0	0	0	0	0	0	0	0	NA	NA	NA	NA	NA	NA
scaffold_2	4454009	4454371	362	ArnoldY1	DNA/MuDR	gene_id "11316"	0	0	0	0	0	0	0	0	0	0	0	0	NA	NA	NA	NA	NA	NA
scaffold_2	7943113	7943281	168	ArnoldY1	DNA/MuDR	gene_id "11836"	0	0	0	0	0	0	0	0	0	0	0	0	NA	NA	NA	NA	NA	NA
scaffold_2	8182848	8183294	446	ArnoldY1	DNA/MuDR	gene_id "11935"	0	0	0	0	0	0	0	0	0	0	0	0	NA	NA	NA	NA	NA	NA
scaffold_2	9647534	9647629	95	ArnoldY1	DNA/MuDR	gene_id "12398"	0	0	0	0	0	0	0	0	0	0	0	0	NA	NA	NA	NA	NA	NA
scaffold_2	9676200	9676360	160	ArnoldY1	DNA/MuDR	gene_id "12412"	0	0	0	0	0	0	0	0	0	0	0	0	NA	NA	NA	NA	NA	NA
scaffold_2	9676681	9676769	88	ArnoldY1	DNA/MuDR	gene_id "12414"	0	0	0	0	0	0	0	0	0	0	0	0	NA	NA	NA	NA	NA	NA
scaffold_2	9679551	9679639	88	ArnoldY1	DNA/MuDR	gene_id "12421"	0	0	0	0	0	0	0	0	0	0	0	0	NA	NA	NA	NA	NA	NA
scaffold_2	10016938	10017383	445	ArnoldY1	DNA/MuDR	gene_id "12563"	0	0	0	0	0	0	0	0	0	0	0	0	NA	NA	NA	NA	NA	NA
scaffold_2	10215056	10215203	147	ArnoldY1	DNA/MuDR	gene_id "12624"	0	0	0	0	0	0	0	0	0	0	0	0	NA	NA	NA	NA	NA	NA
scaffold_2	10237623	10237766	143	ArnoldY1	DNA/MuDR	gene_id "12636"	0	0	0	0	0	0	0	0	0	0	0	0	NA	NA	NA	NA	NA	NA
scaffold_2	10618794	10618905	111	ArnoldY1	DNA/MuDR	gene_id "12730"	0	0	0	0	0	0	0	0	0	0	0	0	NA	NA	NA	NA	NA	NA
scaffold_2	10654051	10654116	65	ArnoldY1	DNA/MuDR	gene_id "12741"	0	0	0	0	0	0	0	0	0	0	0	0	NA	NA	NA	NA	NA	NA
scaffold_2	11118384	11118810	426	ArnoldY1	DNA/MuDR	gene_id "12953"	0	0	0	0	0	0	0	0	0	0	0	0	NA	NA	NA	NA	NA	NA
scaffold_2	11133089	11133355	266	ArnoldY1	DNA/MuDR	gene_id "12960"	0	0	0	0	0	0	0	0	0	0	0	0	NA	NA	NA	NA	NA	NA
scaffold_2	11531570	11531953	383	ArnoldY1	DNA/MuDR	gene_id "13085"	0	0	0	0	0	0	0	0	0	0	0	0	NA	NA	NA	NA	NA	NA
scaffold_2	11598404	11598688	284	ArnoldY1	DNA/MuDR	gene_id "13118"	0	0	0	0	0	0	0	0	0	0	0	0	NA	NA	NA	NA	NA	NA
scaffold_2	11790378	11790530	152	ArnoldY1	DNA/MuDR	gene_id "13223"	0	0	0	0	0	0	0	0	0	0	0	0	NA	NA	NA	NA	NA	NA
scaffold_2	12265676	12265781	105	ArnoldY1	DNA/MuDR	gene_id "13395"	0	0	0	0	0	0	0	0	0	0	0	0	NA	NA	NA	NA	NA	NA
scaffold_2	12333021	12333751	730	ArnoldY1	DNA/MuDR	gene_id "13416"	0	0	0	0	0	0	0	0	0	0	0	0	NA	NA	NA	NA	NA	NA
scaffold_2	12395396	12395730	334	ArnoldY1	DNA/MuDR	gene_id "13433"	0	0	0	0	0	0	0	0	0	0	0	0	NA	NA	NA	NA	NA	NA
scaffold_2	12607940	12608091	151	ArnoldY1	DNA/MuDR	gene_id "13494"	0	0	0	0	0	0	0	0	0	0	0	0	NA	NA	NA	NA	NA	NA
scaffold_2	13031394	13031536	142	ArnoldY1	DNA/MuDR	gene_id "13597"	0	0	0	0	0	0	0	0	0	0	0	0	NA	NA	NA	NA	NA	NA
scaffold_2	13076337	13076793	456	ArnoldY1	DNA/MuDR	gene_id "13607"	0	0	0	0	0	0	0	0	0	0	0	0	NA	NA	NA	NA	NA	NA
scaffold_2	13133590	13133741	151	ArnoldY1	DNA/MuDR	gene_id "13621"	0	0	0	0	0	0	0	0	0	0	0	0	NA	NA	NA	NA	NA	NA
scaffold_2	13232716	13232866	150	ArnoldY1	DNA/MuDR	gene_id "13647"	0	0	0	0	0	0	0	0	0	0	0	0	NA	NA	NA	NA	NA	NA
scaffold_2	13780608	13781067	459	ArnoldY1	DNA/MuDR	gene_id "13768"	0	0	0	0	0	0	0	0	0	0	0	0	NA	NA	NA	NA	NA	NA
scaffold_2	13987876	13988190	314	ArnoldY1	DNA/MuDR	gene_id "13821"	0	0	0	0	0	0	0	0	0	0	0	0	NA	NA	NA	NA	NA	NA
scaffold_2	13988330	13988716	386	ArnoldY1	DNA/MuDR	gene_id "13823"	0	0	0	0	0	0	0	0	0	0	0	0	NA	NA	NA	NA	NA	NA
scaffold_2	14038575	14039169	594	ArnoldY1	DNA/MuDR	gene_id "13841"	0	0	0	0	0	0	0	0	0	0	0	0	NA	NA	NA	NA	NA	NA
scaffold_2	14768556	14768826	270	ArnoldY1	DNA/MuDR	gene_id "13968"	0	0	0	0	0	0	0	0	0	0	0	0	NA	NA	NA	NA	NA	NA
scaffold_2	15233206	15233280	74	ArnoldY1	DNA/MuDR	gene_id "14050"	0	0	0	0	0	0	0	0	0	0	0	0	NA	NA	NA	NA	NA	NA
scaffold_2	16409664	16410275	611	ArnoldY1	DNA/MuDR	gene_id "14247"	0	0	0	0	0	0	0	0	0	0	0	0	NA	NA	NA	NA	NA	NA
scaffold_2	17019286	17019757	471	ArnoldY1	DNA/MuDR	gene_id "14348"	0	0	0	0	0	0	0	0	0	0	0	0	NA	NA	NA	NA	NA	NA
scaffold_2	17154685	17155145	460	ArnoldY1	DNA/MuDR	gene_id "14366"	0	0	0	0	0	0	0	0	0	0	0	0	NA	NA	NA	NA	NA	NA
scaffold_2	17368975	17369351	376	ArnoldY1	DNA/MuDR	gene_id "14406"	0	0	0	0	0	0	0	0	0	0	0	0	NA	NA	NA	NA	NA	NA
scaffold_2	18213530	18214138	608	ArnoldY1	DNA/MuDR	gene_id "14531"	0	0	0	0	0	0	0	0	0	0	0	0	NA	NA	NA	NA	NA	NA
scaffold_2	18615120	18615273	153	ArnoldY1	DNA/MuDR	gene_id "14586"	0	0	0	0	0	0	0	0	0	0	0	0	NA	NA	NA	NA	NA	NA
scaffold_236	10286	10327	41	ArnoldY1	DNA/MuDR	gene_id "14982"	0	0	0	0	0	0	0	0	0	0	0	0	NA	NA	NA	NA	NA	NA
scaffold_236	10561	10685	124	ArnoldY1	DNA/MuDR	gene_id "14984"	0	0	0	0	0	0	0	0	0	0	0	0	NA	NA	NA	NA	NA	NA
scaffold_26	141234	141328	94	ArnoldY1	DNA/MuDR	gene_id "15152"	0	0	0	0	0	0	0	0	0	0	0	0	NA	NA	NA	NA	NA	NA
Scaffold_3	289443	289901	458	ArnoldY1	DNA/MuDR	gene_id "15428"	0	0	0	0	0	0	0	0	0	0	0	0	NA	NA	NA	NA	NA	NA
Scaffold_3	586908	587347	439	ArnoldY1	DNA/MuDR	gene_id "15449"	0	0	0	0	0	0	0	0	0	0	0	0	NA	NA	NA	NA	NA	NA
Scaffold_3	1022878	1023517	639	ArnoldY1	DNA/MuDR	gene_id "15481"	0	0	0	0	0	0	0	0	0	0	0	0	NA	NA	NA	NA	NA	NA
Scaffold_3	1481853	1482239	386	ArnoldY1	DNA/MuDR	gene_id "15526"	0	0	0	0	0	0	0	0	0	0	0	0	NA	NA	NA	NA	NA	NA
Scaffold_3	4003296	4003780	484	ArnoldY1	DNA/MuDR	gene_id "15777"	0	0	0	0	0	0	0	0	0	0	0	0	NA	NA	NA	NA	NA	NA
Scaffold_3	4551130	4551585	455	ArnoldY1	DNA/MuDR	gene_id "15850"	0	0	0	0	0	0	0	0	0	0	0	0	NA	NA	NA	NA	NA	NA
Scaffold_3	5046731	5047323	592	ArnoldY1	DNA/MuDR	gene_id "15894"	0	0	0	0	0	0	0	0	0	0	0	0	NA	NA	NA	NA	NA	NA
Scaffold_3	5424487	5424916	429	ArnoldY1	DNA/MuDR	gene_id "15940"	0	0	0	0	0	0	0	0	0	0	0	0	NA	NA	NA	NA	NA	NA
Scaffold_3	5965358	5965833	475	ArnoldY1	DNA/MuDR	gene_id "15997"	0	0	0	0	0	0	0	0	0	0	0	0	NA	NA	NA	NA	NA	NA
Scaffold_3	6504430	6504919	489	ArnoldY1	DNA/MuDR	gene_id "16092"	0	0	0	0	0	0	0	0	0	0	0	0	NA	NA	NA	NA	NA	NA
Scaffold_3	7497641	7498082	441	ArnoldY1	DNA/MuDR	gene_id "16233"	0	0	0	0	0	0	0	0	0	0	0	0	NA	NA	NA	NA	NA	NA
Scaffold_3	7898806	7898896	90	ArnoldY1	DNA/MuDR	gene_id "16296"	0	0	0	0	0	0	0	0	0	0	0	0	NA	NA	NA	NA	NA	NA
Scaffold_3	7899153	7899268	115	ArnoldY1	DNA/MuDR	gene_id "16297"	0	0	0	0	0	0	0	0	0	0	0	0	NA	NA	NA	NA	NA	NA
Scaffold_3	8300608	8300690	82	ArnoldY1	DNA/MuDR	gene_id "16352"	0	0	0	0	0	0	0	0	0	0	0	0	NA	NA	NA	NA	NA	NA
Scaffold_3	8367029	8367156	127	ArnoldY1	DNA/MuDR	gene_id "16370"	0	0	0	0	0	0	0	0	0	0	0	0	NA	NA	NA	NA	NA	NA
Scaffold_3	8888628	8889245	617	ArnoldY1	DNA/MuDR	gene_id "16450"	0	0	0	0	0	0	0	0	0	0	0	0	NA	NA	NA	NA	NA	NA
Scaffold_3	9188425	9188843	418	ArnoldY1	DNA/MuDR	gene_id "16504"	0	0	0	0	0	0	0	0	0	0	0	0	NA	NA	NA	NA	NA	NA
Scaffold_3	10503834	10503965	131	ArnoldY1	DNA/MuDR	gene_id "16779"	0	0	0	0	0	0	0	0	0	0	0	0	NA	NA	NA	NA	NA	NA
Scaffold_3	10510113	10510317	204	ArnoldY1	DNA/MuDR	gene_id "16787"	0	0	0	0	0	0	0	0	0	0	0	0	NA	NA	NA	NA	NA	NA
Scaffold_3	10520593	10520675	82	ArnoldY1	DNA/MuDR	gene_id "16794"	0	0	0	0	0	0	0	0	0	0	0	0	NA	NA	NA	NA	NA	NA
Scaffold_3	10606462	10606941	479	ArnoldY1	DNA/MuDR	gene_id "16822"	0	0	0	0	0	0	0	0	0	0	0	0	NA	NA	NA	NA	NA	NA
Scaffold_3	10925255	10925878	623	ArnoldY1	DNA/MuDR	gene_id "16905"	0	0	0	0	0	0	0	0	0	0	0	0	NA	NA	NA	NA	NA	NA
Scaffold_3	11749716	11749868	152	ArnoldY1	DNA/MuDR	gene_id "17130"	0	0	0	0	0	0	0	0	0	0	0	0	NA	NA	NA	NA	NA	NA
Scaffold_3	12507686	12507834	148	ArnoldY1	DNA/MuDR	gene_id "17368"	0	0	0	0	0	0	0	0	0	0	0	0	NA	NA	NA	NA	NA	NA
Scaffold_3	12508804	12508954	150	ArnoldY1	DNA/MuDR	gene_id "17370"	0	0	0	0	0	0	0	0	0	0	0	0	NA	NA	NA	NA	NA	NA
Scaffold_3	12621298	12621392	94	ArnoldY1	DNA/MuDR	gene_id "17411"	0	0	0	0	0	0	0	0	0	0	0	0	NA	NA	NA	NA	NA	NA
Scaffold_3	12660707	12660828	121	ArnoldY1	DNA/MuDR	gene_id "17426"	0	0	0	0	0	0	0	0	0	0	0	0	NA	NA	NA	NA	NA	NA
Scaffold_3	12661816	12661964	148	ArnoldY1	DNA/MuDR	gene_id "17428"	0	0	0	0	0	0	0	0	0	0	0	0	NA	NA	NA	NA	NA	NA
Scaffold_3	12744011	12744335	324	ArnoldY1	DNA/MuDR	gene_id "17460"	0	0	0	0	0	0	0	0	0	0	0	0	NA	NA	NA	NA	NA	NA
Scaffold_3	12744691	12744824	133	ArnoldY1	DNA/MuDR	gene_id "17461"	0	0	0	0	0	0	0	0	0	0	0	0	NA	NA	NA	NA	NA	NA
Scaffold_3	12745472	12745586	114	ArnoldY1	DNA/MuDR	gene_id "17464"	0	0	0	0	0	0	0	0	0	0	0	0	NA	NA	NA	NA	NA	NA
Scaffold_3	12838843	12839258	415	ArnoldY1	DNA/MuDR	gene_id "17497"	0	0	0	0	0	0	0	0	0	0	0	0	NA	NA	NA	NA	NA	NA
Scaffold_3	13117226	13117384	158	ArnoldY1	DNA/MuDR	gene_id "17608"	0	0	0	0	0	0	0	0	0	0	0	0	NA	NA	NA	NA	NA	NA
Scaffold_3	13129200	13129619	419	ArnoldY1	DNA/MuDR	gene_id "17612"	0	0	0	0	0	0	0	0	0	0	0	0	NA	NA	NA	NA	NA	NA
Scaffold_3	13586568	13586979	411	ArnoldY1	DNA/MuDR	gene_id "17772"	0	0	0	0	0	0	0	0	0	0	0	0	NA	NA	NA	NA	NA	NA
Scaffold_3	13893643	13893794	151	ArnoldY1	DNA/MuDR	gene_id "17895"	0	0	0	0	0	0	0	0	0	0	0	0	NA	NA	NA	NA	NA	NA
Scaffold_3	14092035	14092415	380	ArnoldY1	DNA/MuDR	gene_id "18003"	0	0	0	0	0	0	0	0	0	0	0	0	NA	NA	NA	NA	NA	NA
Scaffold_3	14413126	14413289	163	ArnoldY1	DNA/MuDR	gene_id "18140"	0	0	0	0	0	0	0	0	0	0	0	0	NA	NA	NA	NA	NA	NA
Scaffold_3	14755457	14755529	72	ArnoldY1	DNA/MuDR	gene_id "18320"	0	0	0	0	0	0	0	0	0	0	0	0	NA	NA	NA	NA	NA	NA
Scaffold_3	15189501	15189652	151	ArnoldY1	DNA/MuDR	gene_id "18507"	0	0	0	0	0	0	0	0	0	0	0	0	NA	NA	NA	NA	NA	NA
Scaffold_3	17499541	17499741	200	ArnoldY1	DNA/MuDR	gene_id "18664"	0	0	0	0	0	0	0	0	0	0	0	0	NA	NA	NA	NA	NA	NA
Scaffold_3	17503210	17503270	60	ArnoldY1	DNA/MuDR	gene_id "18669"	0	0	0	0	0	0	0	0	0	0	0	0	NA	NA	NA	NA	NA	NA
Scaffold_3	17505616	17505740	124	ArnoldY1	DNA/MuDR	gene_id "18673"	0	0	0	0	0	0	0	0	0	0	0	0	NA	NA	NA	NA	NA	NA
Scaffold_3	17907210	17907360	150	ArnoldY1	DNA/MuDR	gene_id "18856"	0	0	0	0	0	0	0	0	0	0	0	0	NA	NA	NA	NA	NA	NA
Scaffold_3	18127107	18127276	169	ArnoldY1	DNA/MuDR	gene_id "18965"	0	0	0	0	0	0	0	0	0	0	0	0	NA	NA	NA	NA	NA	NA
Scaffold_3	18135390	18135521	131	ArnoldY1	DNA/MuDR	gene_id "18973"	0	0	0	0	0	0	0	0	0	0	0	0	NA	NA	NA	NA	NA	NA
Scaffold_3	18526198	18526322	124	ArnoldY1	DNA/MuDR	gene_id "19157"	0	0	0	0	0	0	0	0	0	0	0	0	NA	NA	NA	NA	NA	NA
Scaffold_3	18528171	18528312	141	ArnoldY1	DNA/MuDR	gene_id "19158"	0	0	0	0	0	0	0	0	0	0	0	0	NA	NA	NA	NA	NA	NA
Scaffold_3	18530161	18530302	141	ArnoldY1	DNA/MuDR	gene_id "19159"	0	0	0	0	0	0	0	0	0	0	0	0	NA	NA	NA	NA	NA	NA
Scaffold_3	18594346	18594499	153	ArnoldY1	DNA/MuDR	gene_id "19184"	0	0	0	0	0	0	0	0	0	0	0	0	NA	NA	NA	NA	NA	NA
Scaffold_3	18953162	18953373	211	ArnoldY1	DNA/MuDR	gene_id "19360"	0	0	0	0	0	0	0	0	0	0	0	0	NA	NA	NA	NA	NA	NA
Scaffold_3	19026232	19026610	378	ArnoldY1	DNA/MuDR	gene_id "19388"	0	0	0	0	0	0	0	0	0	0	0	0	NA	NA	NA	NA	NA	NA
Scaffold_3	19298217	19298367	150	ArnoldY1	DNA/MuDR	gene_id "19525"	0	0	0	0	0	0	0	0	0	0	0	0	NA	NA	NA	NA	NA	NA
Scaffold_3	19321337	19321522	185	ArnoldY1	DNA/MuDR	gene_id "19543"	0	0	0	0	0	0	0	0	0	0	0	0	NA	NA	NA	NA	NA	NA
Scaffold_3	19324069	19324211	142	ArnoldY1	DNA/MuDR	gene_id "19546"	0	0	0	0	0	0	0	0	0	0	0	0	NA	NA	NA	NA	NA	NA
Scaffold_3	19329770	19329975	205	ArnoldY1	DNA/MuDR	gene_id "19555"	0	0	0	0	0	0	0	0	0	0	0	0	NA	NA	NA	NA	NA	NA
Scaffold_3	19925391	19925471	80	ArnoldY1	DNA/MuDR	gene_id "19841"	0	0	0	0	0	0	0	0	0	0	0	0	NA	NA	NA	NA	NA	NA
Scaffold_3	19925730	19925853	123	ArnoldY1	DNA/MuDR	gene_id "19842"	0	0	0	0	0	0	0	0	0	0	0	0	NA	NA	NA	NA	NA	NA
Scaffold_3	20032632	20032784	152	ArnoldY1	DNA/MuDR	gene_id "19897"	0	0	0	0	0	0	0	0	0	0	0	0	NA	NA	NA	NA	NA	NA
Scaffold_3	20210485	20210885	400	ArnoldY1	DNA/MuDR	gene_id "19958"	0	0	0	0	0	0	0	0	0	0	0	0	NA	NA	NA	NA	NA	NA
Scaffold_3	20736441	20736887	446	ArnoldY1	DNA/MuDR	gene_id "20136"	1	0	1	1	0	0	0.183372	0	0.206462	0.0655903	0	0	0.645187	1	Neg. infinite	1	Neg. infinite	1
Scaffold_3	20799751	20800100	349	ArnoldY1	DNA/MuDR	gene_id "20151"	0	0	0	0	0	0	0	0	0	0	0	0	NA	NA	NA	NA	NA	NA
Scaffold_3	21227235	21227848	613	ArnoldY1	DNA/MuDR	gene_id "20300"	0	0	0	0	0	0	0	0	0	0	0	0	NA	NA	NA	NA	NA	NA
Scaffold_3	21283302	21283453	151	ArnoldY1	DNA/MuDR	gene_id "20321"	0	0	0	0	0	0	0	0	0	0	0	0	NA	NA	NA	NA	NA	NA
Scaffold_3	21290924	21291026	102	ArnoldY1	DNA/MuDR	gene_id "20327"	0	0	0	0	0	0	0	0	0	0	0	0	NA	NA	NA	NA	NA	NA
Scaffold_3	22088994	22089447	453	ArnoldY1	DNA/MuDR	gene_id "20585"	0	0	0	0	0	0	0	0	0	0	0	0	NA	NA	NA	NA	NA	NA
Scaffold_3	22190077	22190206	129	ArnoldY1	DNA/MuDR	gene_id "20610"	0	0	0	0	0	0	0	0	0	0	0	0	NA	NA	NA	NA	NA	NA
Scaffold_3	22312344	22312968	624	ArnoldY1	DNA/MuDR	gene_id "20643"	0	0	0	0	0	0	0	0	0	0	0	0	NA	NA	NA	NA	NA	NA
Scaffold_3	22916938	22917076	138	ArnoldY1	DNA/MuDR	gene_id "20845"	0	0	0	0	0	0	0	0	0	0	0	0	NA	NA	NA	NA	NA	NA
Scaffold_3	22922919	22923545	626	ArnoldY1	DNA/MuDR	gene_id "20850"	0	0	0	0	0	0	0	0	0	0	0	0	NA	NA	NA	NA	NA	NA
Scaffold_3	23916978	23917419	441	ArnoldY1	DNA/MuDR	gene_id "21146"	0	0	0	0	0	0	0	0	0	0	0	0	NA	NA	NA	NA	NA	NA
Scaffold_3	24091216	24091541	325	ArnoldY1	DNA/MuDR	gene_id "21185"	0	0	0	0	1	0	0	0	0	0	0.169278	0	NA	NA	Infinite	1	Infinite	1
Scaffold_3	24105470	24105795	325	ArnoldY1	DNA/MuDR	gene_id "21190"	0	0	0	0	1	0	0	0	0	0	0.169278	0	NA	NA	Infinite	1	Infinite	1
scaffold_310	5407	6055	648	ArnoldY1	DNA/MuDR	gene_id "21414"	0	0	0	0	0	0	0	0	0	0	0	0	NA	NA	NA	NA	NA	NA
scaffold_319	5943	6353	410	ArnoldY1	DNA/MuDR	gene_id "21429"	0	0	0	0	0	0	0	0	0	0	0	0	NA	NA	NA	NA	NA	NA
scaffold_343	3	387	384	ArnoldY1	DNA/MuDR	gene_id "21627"	0	0	0	0	0	0	0	0	0	0	0	0	NA	NA	NA	NA	NA	NA
scaffold_4	135195	135348	153	ArnoldY1	DNA/MuDR	gene_id "21922"	0	0	0	0	0	0	0	0	0	0	0	0	NA	NA	NA	NA	NA	NA
scaffold_4	328745	329365	620	ArnoldY1	DNA/MuDR	gene_id "21955"	0	0	0	0	0	0	0	0	0	0	0	0	NA	NA	NA	NA	NA	NA
scaffold_4	472975	473391	416	ArnoldY1	DNA/MuDR	gene_id "21999"	0	0	0	0	0	0	0	0	0	0	0	0	NA	NA	NA	NA	NA	NA
scaffold_4	1039993	1040144	151	ArnoldY1	DNA/MuDR	gene_id "22171"	0	1	1	1	1	0	0	0.144869	0.206462	0.0655903	0.169278	0	0.857186	1	0.329258	1	-0.668156	1
scaffold_4	1224658	1225082	424	ArnoldY1	DNA/MuDR	gene_id "22231"	0	0	0	0	0	0	0	0	0	0	0	0	NA	NA	NA	NA	NA	NA
scaffold_4	1603895	1604005	110	ArnoldY1	DNA/MuDR	gene_id "22362"	0	0	0	0	0	0	0	0	0	0	0	0	NA	NA	NA	NA	NA	NA
scaffold_4	2112379	2112528	149	ArnoldY1	DNA/MuDR	gene_id "22552"	0	0	0	0	0	0	0	0	0	0	0	0	NA	NA	NA	NA	NA	NA
scaffold_4	2134572	2134727	155	ArnoldY1	DNA/MuDR	gene_id "22561"	0	0	0	0	0	0	0	0	0	0	0	0	NA	NA	NA	NA	NA	NA
scaffold_4	2481943	2482401	458	ArnoldY1	DNA/MuDR	gene_id "22665"	0	0	0	0	0	0	0	0	0	0	0	0	NA	NA	NA	NA	NA	NA
scaffold_4	2979050	2979413	363	ArnoldY1	DNA/MuDR	gene_id "22843"	0	0	0	0	0	0	0	0	0	0	0	0	NA	NA	NA	NA	NA	NA
scaffold_4	3012858	3013269	411	ArnoldY1	DNA/MuDR	gene_id "22862"	0	0	0	0	0	0	0	0	0	0	0	0	NA	NA	NA	NA	NA	NA
scaffold_4	3524507	3524676	169	ArnoldY1	DNA/MuDR	gene_id "23067"	0	0	0	0	0	0	0	0	0	0	0	0	NA	NA	NA	NA	NA	NA
scaffold_4	3527247	3527389	142	ArnoldY1	DNA/MuDR	gene_id "23070"	0	0	0	0	0	0	0	0	0	0	0	0	NA	NA	NA	NA	NA	NA
scaffold_4	3550924	3551204	280	ArnoldY1	DNA/MuDR	gene_id "23087"	0	0	0	0	0	0	0	0	0	0	0	0	NA	NA	NA	NA	NA	NA
scaffold_4	3647434	3648056	622	ArnoldY1	DNA/MuDR	gene_id "23125"	0	0	0	0	0	0	0	0	0	0	0	0	NA	NA	NA	NA	NA	NA
scaffold_4	4014823	4015252	429	ArnoldY1	DNA/MuDR	gene_id "23286"	0	0	0	0	0	0	0	0	0	0	0	0	NA	NA	NA	NA	NA	NA
scaffold_4	4072866	4073083	217	ArnoldY1	DNA/MuDR	gene_id "23306"	0	0	0	0	0	0	0	0	0	0	0	0	NA	NA	NA	NA	NA	NA
scaffold_4	4128696	4128847	151	ArnoldY1	DNA/MuDR	gene_id "23345"	0	0	0	0	0	0	0	0	0	0	0	0	NA	NA	NA	NA	NA	NA
scaffold_4	4206590	4206723	133	ArnoldY1	DNA/MuDR	gene_id "23376"	0	0	0	0	0	0	0	0	0	0	0	0	NA	NA	NA	NA	NA	NA
scaffold_4	4505996	4506584	588	ArnoldY1	DNA/MuDR	gene_id "23499"	0	0	0	0	0	0	0	0	0	0	0	0	NA	NA	NA	NA	NA	NA
scaffold_4	4852099	4852181	82	ArnoldY1	DNA/MuDR	gene_id "23652"	0	0	0	0	0	0	0	0	0	0	0	0	NA	NA	NA	NA	NA	NA
scaffold_4	5130251	5130394	143	ArnoldY1	DNA/MuDR	gene_id "23790"	0	0	0	0	0	0	0	0	0	0	0	0	NA	NA	NA	NA	NA	NA
scaffold_4	6145329	6145796	467	ArnoldY1	DNA/MuDR	gene_id "24245"	0	0	0	0	0	0	0	0	0	0	0	0	NA	NA	NA	NA	NA	NA
scaffold_4	6198554	6199158	604	ArnoldY1	DNA/MuDR	gene_id "24261"	0	0	0	0	0	0	0	0	0	0	0	0	NA	NA	NA	NA	NA	NA
scaffold_4	6549999	6550149	150	ArnoldY1	DNA/MuDR	gene_id "24439"	0	0	0	0	0	0	0	0	0	0	0	0	NA	NA	NA	NA	NA	NA
scaffold_4	6661037	6661495	458	ArnoldY1	DNA/MuDR	gene_id "24496"	0	0	0	0	0	0	0	0	0	0	0	0	NA	NA	NA	NA	NA	NA
scaffold_4	6724168	6724250	82	ArnoldY1	DNA/MuDR	gene_id "24541"	0	0	0	0	0	0	0	0	0	0	0	0	NA	NA	NA	NA	NA	NA
scaffold_4	9726848	9727312	464	ArnoldY1	DNA/MuDR	gene_id "24942"	0	0	0	0	0	0	0	0	0	0	0	0	NA	NA	NA	NA	NA	NA
scaffold_4	9938530	9938957	427	ArnoldY1	DNA/MuDR	gene_id "25007"	0	0	0	0	0	0	0	0	0	0	0	0	NA	NA	NA	NA	NA	NA
scaffold_4	10114708	10115169	461	ArnoldY1	DNA/MuDR	gene_id "25087"	0	0	0	0	0	0	0	0	0	0	0	0	NA	NA	NA	NA	NA	NA
scaffold_4	10349055	10350194	1139	ArnoldY1	DNA/MuDR	gene_id "25168"	0	0	0	0	0	0	0	0	0	0	0	0	NA	NA	NA	NA	NA	NA
scaffold_4	10833947	10834032	85	ArnoldY1	DNA/MuDR	gene_id "25354"	0	0	0	0	0	0	0	0	0	0	0	0	NA	NA	NA	NA	NA	NA
scaffold_4	10845150	10845303	153	ArnoldY1	DNA/MuDR	gene_id "25357"	0	0	0	0	0	0	0	0	0	0	0	0	NA	NA	NA	NA	NA	NA
scaffold_4	11022879	11023142	263	ArnoldY1	DNA/MuDR	gene_id "25423"	0	0	0	0	0	0	0	0	0	0	0	0	NA	NA	NA	NA	NA	NA
scaffold_4	11141393	11141546	153	ArnoldY1	DNA/MuDR	gene_id "25487"	0	0	0	0	0	0	0	0	0	0	0	0	NA	NA	NA	NA	NA	NA
scaffold_4	11431455	11431588	133	ArnoldY1	DNA/MuDR	gene_id "25582"	0	0	0	0	0	0	0	0	0	0	0	0	NA	NA	NA	NA	NA	NA
scaffold_4	11431806	11431892	86	ArnoldY1	DNA/MuDR	gene_id "25584"	0	0	0	0	0	0	0	0	0	0	0	0	NA	NA	NA	NA	NA	NA
scaffold_4	11479970	11480346	376	ArnoldY1	DNA/MuDR	gene_id "25597"	0	0	0	0	0	0	0	0	0	0	0	0	NA	NA	NA	NA	NA	NA
scaffold_4	11604183	11604607	424	ArnoldY1	DNA/MuDR	gene_id "25648"	0	0	0	0	0	0	0	0	0	0	0	0	NA	NA	NA	NA	NA	NA
scaffold_4	11779361	11779512	151	ArnoldY1	DNA/MuDR	gene_id "25707"	0	0	0	0	0	0	0	0	0	0	0	0	NA	NA	NA	NA	NA	NA
scaffold_4	11907832	11907981	149	ArnoldY1	DNA/MuDR	gene_id "25742"	0	0	0	0	0	0	0	0	0	0	0	0	NA	NA	NA	NA	NA	NA
scaffold_4	12030271	12030499	228	ArnoldY1	DNA/MuDR	gene_id "25779"	0	0	0	0	0	0	0	0	0	0	0	0	NA	NA	NA	NA	NA	NA
scaffold_4	12226899	12227084	185	ArnoldY1	DNA/MuDR	gene_id "25862"	0	0	0	0	0	0	0	0	0	0	0	0	NA	NA	NA	NA	NA	NA
scaffold_4	12229662	12229804	142	ArnoldY1	DNA/MuDR	gene_id "25865"	0	0	0	0	0	0	0	0	0	0	0	0	NA	NA	NA	NA	NA	NA
scaffold_4	12230267	12230418	151	ArnoldY1	DNA/MuDR	gene_id "25866"	0	0	0	0	0	0	0	0	0	0	0	0	NA	NA	NA	NA	NA	NA
scaffold_4	12263536	12264000	464	ArnoldY1	DNA/MuDR	gene_id "25883"	0	0	0	0	0	0	0	0	0	0	0	0	NA	NA	NA	NA	NA	NA
scaffold_4	12679163	12679635	472	ArnoldY1	DNA/MuDR	gene_id "26037"	0	0	0	0	0	0	0	0	0	0	0	0	NA	NA	NA	NA	NA	NA
scaffold_4	12804392	12805016	624	ArnoldY1	DNA/MuDR	gene_id "26075"	0	0	0	0	0	0	0	0	0	0	0	0	NA	NA	NA	NA	NA	NA
scaffold_4	13527450	13528046	596	ArnoldY1	DNA/MuDR	gene_id "26297"	0	0	0	0	0	0	0	0	0	0	0	0	NA	NA	NA	NA	NA	NA
scaffold_4	13943180	13943625	445	ArnoldY1	DNA/MuDR	gene_id "26407"	0	0	0	0	0	0	0	0	0	0	0	0	NA	NA	NA	NA	NA	NA
scaffold_4	14136583	14136690	107	ArnoldY1	DNA/MuDR	gene_id "26454"	0	0	0	0	0	0	0	0	0	0	0	0	NA	NA	NA	NA	NA	NA
scaffold_4	14399491	14399642	151	ArnoldY1	DNA/MuDR	gene_id "26521"	0	0	0	0	0	0	0	0	0	0	0	0	NA	NA	NA	NA	NA	NA
scaffold_4	14845870	14846188	318	ArnoldY1	DNA/MuDR	gene_id "26622"	0	0	0	0	0	0	0	0	0	0	0	0	NA	NA	NA	NA	NA	NA
scaffold_4	15877086	15878041	955	ArnoldY1	DNA/MuDR	gene_id "26798"	0	0	0	0	0	0	0	0	0	0	0	0	NA	NA	NA	NA	NA	NA
scaffold_4	16011634	16012272	638	ArnoldY1	DNA/MuDR	gene_id "26813"	0	0	0	0	0	0	0	0	0	0	0	0	NA	NA	NA	NA	NA	NA
scaffold_4	16380865	16381322	457	ArnoldY1	DNA/MuDR	gene_id "26873"	0	0	0	0	0	0	0	0	0	0	0	0	NA	NA	NA	NA	NA	NA
scaffold_4	16721936	16722259	323	ArnoldY1	DNA/MuDR	gene_id "26927"	0	0	0	0	0	0	0	0	0	0	0	0	NA	NA	NA	NA	NA	NA
scaffold_4	17078162	17078617	455	ArnoldY1	DNA/MuDR	gene_id "26979"	0	0	0	0	0	0	0	0	0	0	0	0	NA	NA	NA	NA	NA	NA
scaffold_4	17707201	17707283	82	ArnoldY1	DNA/MuDR	gene_id "27066"	0	0	0	0	0	0	0	0	0	0	0	0	NA	NA	NA	NA	NA	NA
scaffold_4	17922706	17923242	536	ArnoldY1	DNA/MuDR	gene_id "27098"	0	0	0	0	0	0	0	0	0	0	0	0	NA	NA	NA	NA	NA	NA
scaffold_4	17923987	17924128	141	ArnoldY1	DNA/MuDR	gene_id "27100"	0	0	0	0	0	0	0	0	0	0	0	0	NA	NA	NA	NA	NA	NA
scaffold_4	18185382	18185537	155	ArnoldY1	DNA/MuDR	gene_id "27138"	0	0	0	0	0	0	0	0	0	0	0	0	NA	NA	NA	NA	NA	NA
scaffold_4	18201150	18201305	155	ArnoldY1	DNA/MuDR	gene_id "27141"	0	0	0	0	0	0	0	0	0	0	0	0	NA	NA	NA	NA	NA	NA
scaffold_4	18706069	18706526	457	ArnoldY1	DNA/MuDR	gene_id "27218"	0	0	0	0	0	0	0	0	0	0	0	0	NA	NA	NA	NA	NA	NA
scaffold_4	19293593	19293794	201	ArnoldY1	DNA/MuDR	gene_id "27289"	0	0	0	0	0	0	0	0	0	0	0	0	NA	NA	NA	NA	NA	NA
scaffold_4	20288837	20289185	348	ArnoldY1	DNA/MuDR	gene_id "27429"	0	0	0	0	0	0	0	0	0	0	0	0	NA	NA	NA	NA	NA	NA
scaffold_4	20305716	20306038	322	ArnoldY1	DNA/MuDR	gene_id "27433"	0	0	0	0	0	0	0	0	0	0	0	0	NA	NA	NA	NA	NA	NA
scaffold_4	20444038	20444120	82	ArnoldY1	DNA/MuDR	gene_id "27451"	0	0	0	0	0	0	0	0	0	0	0	0	NA	NA	NA	NA	NA	NA
scaffold_4	21437648	21438295	647	ArnoldY1	DNA/MuDR	gene_id "27575"	0	0	0	0	0	0	0	0	0	0	0	0	NA	NA	NA	NA	NA	NA
scaffold_4	22699205	22699919	714	ArnoldY1	DNA/MuDR	gene_id "27726"	0	0	0	0	0	0	0	0	0	0	0	0	NA	NA	NA	NA	NA	NA
scaffold_4	22872758	22873172	414	ArnoldY1	DNA/MuDR	gene_id "27753"	0	0	0	0	0	0	0	0	0	0	0	0	NA	NA	NA	NA	NA	NA
scaffold_4	22895447	22895902	455	ArnoldY1	DNA/MuDR	gene_id "27759"	0	0	0	0	0	0	0	0	0	0	0	0	NA	NA	NA	NA	NA	NA
scaffold_435	5436	6039	603	ArnoldY1	DNA/MuDR	gene_id "27907"	0	0	0	0	0	0	0	0	0	0	0	0	NA	NA	NA	NA	NA	NA
scaffold_5	202289	202706	417	ArnoldY1	DNA/MuDR	gene_id "28099"	0	0	0	0	0	0	0	0	0	0	0	0	NA	NA	NA	NA	NA	NA
scaffold_5	755820	755945	125	ArnoldY1	DNA/MuDR	gene_id "28236"	0	0	0	0	0	0	0	0	0	0	0	0	NA	NA	NA	NA	NA	NA
scaffold_5	879808	880400	592	ArnoldY1	DNA/MuDR	gene_id "28264"	0	0	0	0	0	0	0	0	0	0	0	0	NA	NA	NA	NA	NA	NA
scaffold_5	2528242	2528393	151	ArnoldY1	DNA/MuDR	gene_id "28756"	0	0	0	0	0	0	0	0	0	0	0	0	NA	NA	NA	NA	NA	NA
scaffold_5	2548341	2549124	783	ArnoldY1	DNA/MuDR	gene_id "28770"	0	0	0	0	0	0	0	0	0	0	0	0	NA	NA	NA	NA	NA	NA
scaffold_5	2694013	2694483	470	ArnoldY1	DNA/MuDR	gene_id "28794"	0	0	0	0	0	0	0	0	0	0	0	0	NA	NA	NA	NA	NA	NA
scaffold_5	2898589	2898721	132	ArnoldY1	DNA/MuDR	gene_id "28853"	0	0	0	0	0	0	0	0	0	0	0	0	NA	NA	NA	NA	NA	NA
scaffold_5	2982588	2983072	484	ArnoldY1	DNA/MuDR	gene_id "28880"	0	0	0	0	0	0	0	0	0	0	0	0	NA	NA	NA	NA	NA	NA
scaffold_5	3121258	3121729	471	ArnoldY1	DNA/MuDR	gene_id "28916"	0	0	0	0	0	0	0	0	0	0	0	0	NA	NA	NA	NA	NA	NA
scaffold_5	3322145	3322588	443	ArnoldY1	DNA/MuDR	gene_id "28972"	0	0	0	0	0	0	0	0	0	0	0	0	NA	NA	NA	NA	NA	NA
scaffold_5	3427191	3427650	459	ArnoldY1	DNA/MuDR	gene_id "28996"	0	0	0	0	0	0	0	0	0	0	0	0	NA	NA	NA	NA	NA	NA
scaffold_5	3554119	3554553	434	ArnoldY1	DNA/MuDR	gene_id "29030"	0	0	0	0	0	0	0	0	0	0	0	0	NA	NA	NA	NA	NA	NA
scaffold_5	3858684	3859293	609	ArnoldY1	DNA/MuDR	gene_id "29149"	0	0	0	0	0	0	0	0	0	0	0	0	NA	NA	NA	NA	NA	NA
scaffold_5	4807788	4807941	153	ArnoldY1	DNA/MuDR	gene_id "29545"	0	0	0	0	0	0	0	0	0	0	0	0	NA	NA	NA	NA	NA	NA
scaffold_5	5385092	5385581	489	ArnoldY1	DNA/MuDR	gene_id "29790"	0	0	0	0	0	0	0	0	0	0	0	0	NA	NA	NA	NA	NA	NA
scaffold_5	5434165	5434637	472	ArnoldY1	DNA/MuDR	gene_id "29813"	0	0	0	0	0	0	0	0	0	0	0	0	NA	NA	NA	NA	NA	NA
scaffold_5	5520161	5520535	374	ArnoldY1	DNA/MuDR	gene_id "29876"	0	0	0	0	0	0	0	0	0	0	0	0	NA	NA	NA	NA	NA	NA
scaffold_5	5852517	5853264	747	ArnoldY1	DNA/MuDR	gene_id "30006"	0	0	0	0	0	0	0	0	0	0	0	0	NA	NA	NA	NA	NA	NA
scaffold_5	6050232	6050291	59	ArnoldY1	DNA/MuDR	gene_id "30103"	0	0	0	0	0	0	0	0	0	0	0	0	NA	NA	NA	NA	NA	NA
scaffold_5	6227381	6227531	150	ArnoldY1	DNA/MuDR	gene_id "30154"	0	0	0	0	0	0	0	0	0	0	0	0	NA	NA	NA	NA	NA	NA
scaffold_5	6253094	6253380	286	ArnoldY1	DNA/MuDR	gene_id "30163"	0	0	0	0	0	0	0	0	0	0	0	0	NA	NA	NA	NA	NA	NA
scaffold_5	6286071	6286650	579	ArnoldY1	DNA/MuDR	gene_id "30187"	0	0	0	0	0	0	0	0	0	0	0	0	NA	NA	NA	NA	NA	NA
scaffold_5	9267195	9267306	111	ArnoldY1	DNA/MuDR	gene_id "30658"	0	0	0	0	0	0	0	0	0	0	0	0	NA	NA	NA	NA	NA	NA
scaffold_5	9267693	9267934	241	ArnoldY1	DNA/MuDR	gene_id "30659"	0	0	0	0	0	0	0	0	0	0	0	0	NA	NA	NA	NA	NA	NA
scaffold_5	9810026	9810124	98	ArnoldY1	DNA/MuDR	gene_id "30925"	0	0	0	0	0	0	0	0	0	0	0	0	NA	NA	NA	NA	NA	NA
scaffold_5	10002345	10002427	82	ArnoldY1	DNA/MuDR	gene_id "31004"	0	0	0	0	0	0	0	0	0	0	0	0	NA	NA	NA	NA	NA	NA
scaffold_5	10004462	10004506	44	ArnoldY1	DNA/MuDR	gene_id "31006"	0	0	0	0	0	0	0	0	0	0	0	0	NA	NA	NA	NA	NA	NA
scaffold_5	10013126	10013611	485	ArnoldY1	DNA/MuDR	gene_id "31008"	0	0	0	0	0	0	0	0	0	0	0	0	NA	NA	NA	NA	NA	NA
scaffold_5	10053873	10054004	131	ArnoldY1	DNA/MuDR	gene_id "31023"	0	0	0	0	0	0	0	0	0	0	0	0	NA	NA	NA	NA	NA	NA
scaffold_5	10437426	10437992	566	ArnoldY1	DNA/MuDR	gene_id "31212"	0	0	0	0	0	0	0	0	0	0	0	0	NA	NA	NA	NA	NA	NA
scaffold_5	10684130	10684250	120	ArnoldY1	DNA/MuDR	gene_id "31297"	0	0	0	0	0	0	0	0	0	0	0	0	NA	NA	NA	NA	NA	NA
scaffold_5	10697943	10698209	266	ArnoldY1	DNA/MuDR	gene_id "31309"	0	0	0	0	0	0	0	0	0	0	0	0	NA	NA	NA	NA	NA	NA
scaffold_5	10760067	10760330	263	ArnoldY1	DNA/MuDR	gene_id "31333"	0	0	0	0	0	0	0	0	0	0	0	0	NA	NA	NA	NA	NA	NA
scaffold_5	10903663	10903859	196	ArnoldY1	DNA/MuDR	gene_id "31407"	0	0	0	0	0	0	0	0	0	0	0	0	NA	NA	NA	NA	NA	NA
scaffold_5	10944711	10944887	176	ArnoldY1	DNA/MuDR	gene_id "31421"	0	0	0	0	0	0	0	0	0	0	0	0	NA	NA	NA	NA	NA	NA
scaffold_5	10945329	10945776	447	ArnoldY1	DNA/MuDR	gene_id "31423"	0	0	0	0	0	0	0	0	0	0	0	0	NA	NA	NA	NA	NA	NA
scaffold_5	10954451	10954620	169	ArnoldY1	DNA/MuDR	gene_id "31427"	0	0	0	0	0	0	0	0	0	0	0	0	NA	NA	NA	NA	NA	NA
scaffold_5	10972199	10972476	277	ArnoldY1	DNA/MuDR	gene_id "31436"	0	0	0	0	0	0	0	0	0	0	0	0	NA	NA	NA	NA	NA	NA
scaffold_5	11156771	11157144	373	ArnoldY1	DNA/MuDR	gene_id "31540"	0	0	0	0	0	0	0	0	0	0	0	0	NA	NA	NA	NA	NA	NA
scaffold_5	11320484	11320631	147	ArnoldY1	DNA/MuDR	gene_id "31591"	0	0	0	0	0	0	0	0	0	0	0	0	NA	NA	NA	NA	NA	NA
scaffold_5	11496811	11496825	14	ArnoldY1	DNA/MuDR	gene_id "31631"	0	0	0	0	0	0	0	0	0	0	0	0	NA	NA	NA	NA	NA	NA
scaffold_5	11496977	11497045	68	ArnoldY1	DNA/MuDR	gene_id "31633"	0	0	0	0	0	0	0	0	0	0	0	0	NA	NA	NA	NA	NA	NA
scaffold_5	11497222	11497320	98	ArnoldY1	DNA/MuDR	gene_id "31635"	0	0	0	0	0	0	0	0	0	0	0	0	NA	NA	NA	NA	NA	NA
scaffold_5	11777752	11778262	510	ArnoldY1	DNA/MuDR	gene_id "31733"	0	0	0	0	0	0	0	0	0	0	0	0	NA	NA	NA	NA	NA	NA
scaffold_5	11778414	11778502	88	ArnoldY1	DNA/MuDR	gene_id "31735"	0	0	0	0	0	0	0	0	0	0	0	0	NA	NA	NA	NA	NA	NA
scaffold_5	11779477	11780117	640	ArnoldY1	DNA/MuDR	gene_id "31738"	0	0	0	0	0	0	0	0	0	0	0	0	NA	NA	NA	NA	NA	NA
scaffold_5	11784278	11784352	74	ArnoldY1	DNA/MuDR	gene_id "31741"	0	0	0	0	0	0	0	0	0	0	0	0	NA	NA	NA	NA	NA	NA
scaffold_5	11784450	11784544	94	ArnoldY1	DNA/MuDR	gene_id "31743"	0	0	0	0	0	0	0	0	0	0	0	0	NA	NA	NA	NA	NA	NA
scaffold_5	12780834	12781277	443	ArnoldY1	DNA/MuDR	gene_id "32035"	0	0	0	0	0	0	0	0	0	0	0	0	NA	NA	NA	NA	NA	NA
scaffold_5	13231060	13231684	624	ArnoldY1	DNA/MuDR	gene_id "32135"	0	0	0	0	0	0	0	0	0	0	0	0	NA	NA	NA	NA	NA	NA
scaffold_5	13232707	13233347	640	ArnoldY1	DNA/MuDR	gene_id "32138"	0	0	0	0	0	0	0	0	0	0	0	0	NA	NA	NA	NA	NA	NA
scaffold_5	13650015	13650582	567	ArnoldY1	DNA/MuDR	gene_id "32238"	0	0	0	0	0	0	0	0	0	0	0	0	NA	NA	NA	NA	NA	NA
scaffold_5	13843221	13843680	459	ArnoldY1	DNA/MuDR	gene_id "32265"	0	0	0	0	0	0	0	0	0	0	0	0	NA	NA	NA	NA	NA	NA
scaffold_5	14063192	14063370	178	ArnoldY1	DNA/MuDR	gene_id "32296"	0	0	0	0	0	0	0	0	0	0	0	0	NA	NA	NA	NA	NA	NA
scaffold_5	14522988	14523308	320	ArnoldY1	DNA/MuDR	gene_id "32412"	0	0	0	0	0	0	0	0	0	0	0	0	NA	NA	NA	NA	NA	NA
scaffold_5	14538436	14538518	82	ArnoldY1	DNA/MuDR	gene_id "32417"	0	0	0	0	0	0	0	0	0	0	0	0	NA	NA	NA	NA	NA	NA
scaffold_5	15104699	15105586	887	ArnoldY1	DNA/MuDR	gene_id "32559"	0	0	0	0	0	0	0	0	0	0	0	0	NA	NA	NA	NA	NA	NA
scaffold_5	15678289	15678788	499	ArnoldY1	DNA/MuDR	gene_id "32677"	0	0	0	0	0	0	0	0	0	0	0	0	NA	NA	NA	NA	NA	NA
scaffold_5	15772373	15772785	412	ArnoldY1	DNA/MuDR	gene_id "32698"	0	0	0	0	0	0	0	0	0	0	0	0	NA	NA	NA	NA	NA	NA
scaffold_5	15847658	15848021	363	ArnoldY1	DNA/MuDR	gene_id "32714"	0	0	0	0	0	0	0	0	0	0	0	0	NA	NA	NA	NA	NA	NA
scaffold_5	17197323	17197547	224	ArnoldY1	DNA/MuDR	gene_id "32898"	0	0	0	0	0	0	0	0	0	0	0	0	NA	NA	NA	NA	NA	NA
scaffold_5	17653704	17653859	155	ArnoldY1	DNA/MuDR	gene_id "32958"	0	0	0	0	0	0	0	0	0	0	0	0	NA	NA	NA	NA	NA	NA
scaffold_5	18358587	18359076	489	ArnoldY1	DNA/MuDR	gene_id "33056"	0	0	0	0	0	0	0	0	0	0	0	0	NA	NA	NA	NA	NA	NA
scaffold_5	18710304	18711238	934	ArnoldY1	DNA/MuDR	gene_id "33100"	0	0	0	0	0	0	0	0	0	0	0	0	NA	NA	NA	NA	NA	NA
scaffold_5	19296961	19297338	377	ArnoldY1	DNA/MuDR	gene_id "33187"	0	0	0	0	0	0	0	0	0	0	0	0	NA	NA	NA	NA	NA	NA
scaffold_5	19532729	19533341	612	ArnoldY1	DNA/MuDR	gene_id "33225"	0	0	0	0	0	0	0	0	0	0	0	0	NA	NA	NA	NA	NA	NA
scaffold_5	19969881	19970190	309	ArnoldY1	DNA/MuDR	gene_id "33293"	0	0	0	0	0	0	0	0	0	0	0	0	NA	NA	NA	NA	NA	NA
scaffold_5	20242605	20243033	428	ArnoldY1	DNA/MuDR	gene_id "33315"	0	0	0	0	0	0	0	0	0	0	0	0	NA	NA	NA	NA	NA	NA
scaffold_5	20808413	20808886	473	ArnoldY1	DNA/MuDR	gene_id "33388"	0	0	0	0	0	0	0	0	0	0	0	0	NA	NA	NA	NA	NA	NA
scaffold_551	73	554	481	ArnoldY1	DNA/MuDR	gene_id "33543"	0	0	0	0	0	0	0	0	0	0	0	0	NA	NA	NA	NA	NA	NA
scaffold_6	60539	61038	499	ArnoldY1	DNA/MuDR	gene_id "33647"	0	0	0	0	0	0	0	0	0	0	0	0	NA	NA	NA	NA	NA	NA
scaffold_6	356380	356826	446	ArnoldY1	DNA/MuDR	gene_id "33702"	0	0	0	0	0	0	0	0	0	0	0	0	NA	NA	NA	NA	NA	NA
scaffold_6	495966	496555	589	ArnoldY1	DNA/MuDR	gene_id "33723"	0	0	0	0	0	0	0	0	0	0	0	0	NA	NA	NA	NA	NA	NA
scaffold_6	1098002	1098490	488	ArnoldY1	DNA/MuDR	gene_id "33803"	0	0	0	0	0	0	0	0	0	0	0	0	NA	NA	NA	NA	NA	NA
scaffold_6	1225353	1225676	323	ArnoldY1	DNA/MuDR	gene_id "33817"	0	0	0	0	0	0	0	0	0	0	0	0	NA	NA	NA	NA	NA	NA
scaffold_6	1372225	1372378	153	ArnoldY1	DNA/MuDR	gene_id "33832"	0	0	0	0	0	0	0	0	0	0	0	0	NA	NA	NA	NA	NA	NA
scaffold_6	1439452	1440061	609	ArnoldY1	DNA/MuDR	gene_id "33847"	0	0	0	0	0	0	0	0	0	0	0	0	NA	NA	NA	NA	NA	NA
scaffold_6	1949739	1950700	961	ArnoldY1	DNA/MuDR	gene_id "33927"	0	0	0	0	0	0	0	0	0	0	0	0	NA	NA	NA	NA	NA	NA
scaffold_6	2304119	2304569	450	ArnoldY1	DNA/MuDR	gene_id "33970"	0	0	0	0	0	0	0	0	0	0	0	0	NA	NA	NA	NA	NA	NA
scaffold_6	2306611	2306947	336	ArnoldY1	DNA/MuDR	gene_id "33971"	0	0	0	0	0	0	0	0	0	0	0	0	NA	NA	NA	NA	NA	NA
scaffold_6	2789630	2790268	638	ArnoldY1	DNA/MuDR	gene_id "34020"	0	0	0	0	0	0	0	0	0	0	0	0	NA	NA	NA	NA	NA	NA
scaffold_6	3671606	3672059	453	ArnoldY1	DNA/MuDR	gene_id "34126"	0	0	0	0	0	0	0	0	0	0	0	0	NA	NA	NA	NA	NA	NA
scaffold_6	4041595	4041746	151	ArnoldY1	DNA/MuDR	gene_id "34183"	0	0	0	0	0	0	0	0	0	0	0	0	NA	NA	NA	NA	NA	NA
scaffold_6	4089377	4089496	119	ArnoldY1	DNA/MuDR	gene_id "34188"	0	0	0	0	0	0	0	0	0	0	0	0	NA	NA	NA	NA	NA	NA
scaffold_6	4089681	4089749	68	ArnoldY1	DNA/MuDR	gene_id "34190"	0	0	0	0	0	0	0	0	0	0	0	0	NA	NA	NA	NA	NA	NA
scaffold_6	4089725	4089834	109	ArnoldY1	DNA/MuDR	gene_id "34192"	0	0	0	0	0	0	0	0	0	0	0	0	NA	NA	NA	NA	NA	NA
scaffold_6	4523597	4524041	444	ArnoldY1	DNA/MuDR	gene_id "34225"	0	0	0	0	0	0	0	0	0	0	0	0	NA	NA	NA	NA	NA	NA
scaffold_6	4853020	4853240	220	ArnoldY1	DNA/MuDR	gene_id "34275"	0	0	0	0	0	0	0	0	0	0	0	0	NA	NA	NA	NA	NA	NA
scaffold_6	5630504	5630828	324	ArnoldY1	DNA/MuDR	gene_id "34361"	0	0	0	0	0	0	0	0	0	0	0	0	NA	NA	NA	NA	NA	NA
scaffold_6	6383280	6383726	446	ArnoldY1	DNA/MuDR	gene_id "34490"	0	0	0	0	0	0	0	0	0	0	0	0	NA	NA	NA	NA	NA	NA
scaffold_6	6975033	6975490	457	ArnoldY1	DNA/MuDR	gene_id "34590"	0	0	0	0	0	0	0	0	0	0	0	0	NA	NA	NA	NA	NA	NA
scaffold_6	7162970	7163466	496	ArnoldY1	DNA/MuDR	gene_id "34621"	0	0	0	0	0	0	0	0	0	0	0	0	NA	NA	NA	NA	NA	NA
scaffold_6	7881940	7882091	151	ArnoldY1	DNA/MuDR	gene_id "34720"	0	0	0	0	0	0	0	0	0	0	0	0	NA	NA	NA	NA	NA	NA
scaffold_6	7897637	7898096	459	ArnoldY1	DNA/MuDR	gene_id "34725"	0	0	0	0	0	0	0	0	0	0	0	0	NA	NA	NA	NA	NA	NA
scaffold_6	7983134	7983265	131	ArnoldY1	DNA/MuDR	gene_id "34746"	0	0	0	0	0	0	0	0	0	0	0	0	NA	NA	NA	NA	NA	NA
scaffold_6	8896434	8896864	430	ArnoldY1	DNA/MuDR	gene_id "34867"	0	0	0	0	0	0	0	0	0	0	0	0	NA	NA	NA	NA	NA	NA
scaffold_6	9304020	9304167	147	ArnoldY1	DNA/MuDR	gene_id "34953"	0	0	0	0	0	0	0	0	0	0	0	0	NA	NA	NA	NA	NA	NA
scaffold_6	10357629	10357780	151	ArnoldY1	DNA/MuDR	gene_id "35159"	0	0	0	0	0	0	0	0	0	0	0	0	NA	NA	NA	NA	NA	NA
scaffold_6	10469722	10469873	151	ArnoldY1	DNA/MuDR	gene_id "35199"	0	0	0	0	0	0	0	0	0	0	0	0	NA	NA	NA	NA	NA	NA
scaffold_6	10497530	10498194	664	ArnoldY1	DNA/MuDR	gene_id "35210"	0	0	0	0	0	0	0	0	0	0	0	0	NA	NA	NA	NA	NA	NA
scaffold_6	10724054	10724422	368	ArnoldY1	DNA/MuDR	gene_id "35275"	0	0	0	0	0	0	0	0	0	0	0	0	NA	NA	NA	NA	NA	NA
scaffold_6	10734523	10734965	442	ArnoldY1	DNA/MuDR	gene_id "35286"	0	0	0	0	0	0	0	0	0	0	0	0	NA	NA	NA	NA	NA	NA
scaffold_6	10788904	10790111	1207	ArnoldY1	DNA/MuDR	gene_id "35311"	0	0	0	0	0	0	0	0	0	0	0	0	NA	NA	NA	NA	NA	NA
scaffold_6	10790763	10790905	142	ArnoldY1	DNA/MuDR	gene_id "35313"	0	0	0	0	0	0	0	0	0	0	0	0	NA	NA	NA	NA	NA	NA
scaffold_6	10937788	10938261	473	ArnoldY1	DNA/MuDR	gene_id "35360"	0	0	0	0	0	0	0	0	0	0	0	0	NA	NA	NA	NA	NA	NA
scaffold_6	11222426	11222577	151	ArnoldY1	DNA/MuDR	gene_id "35464"	0	0	0	0	0	0	0	0	0	0	0	0	NA	NA	NA	NA	NA	NA
scaffold_6	11735035	11735301	266	ArnoldY1	DNA/MuDR	gene_id "35652"	0	0	0	0	0	0	0	0	0	0	0	0	NA	NA	NA	NA	NA	NA
scaffold_6	12039659	12040614	955	ArnoldY1	DNA/MuDR	gene_id "35763"	0	0	0	0	0	0	0	0	0	0	0	0	NA	NA	NA	NA	NA	NA
scaffold_6	12150524	12150871	347	ArnoldY1	DNA/MuDR	gene_id "35797"	0	0	0	0	0	0	0	0	0	0	0	0	NA	NA	NA	NA	NA	NA
scaffold_6	12927396	12927840	444	ArnoldY1	DNA/MuDR	gene_id "36073"	0	0	0	0	0	0	0	0	0	0	0	0	NA	NA	NA	NA	NA	NA
scaffold_6	13315671	13316099	428	ArnoldY1	DNA/MuDR	gene_id "36237"	0	0	0	0	0	0	0	0	0	0	0	0	NA	NA	NA	NA	NA	NA
scaffold_6	14224071	14224176	105	ArnoldY1	DNA/MuDR	gene_id "36643"	0	0	0	0	0	0	0	0	0	0	0	0	NA	NA	NA	NA	NA	NA
scaffold_6	14253618	14253816	198	ArnoldY1	DNA/MuDR	gene_id "36650"	0	0	0	0	0	0	0	0	0	0	0	0	NA	NA	NA	NA	NA	NA
scaffold_6	14348869	14348969	100	ArnoldY1	DNA/MuDR	gene_id "36690"	0	0	0	0	0	0	0	0	0	0	0	0	NA	NA	NA	NA	NA	NA
scaffold_6	17753210	17753630	420	ArnoldY1	DNA/MuDR	gene_id "37579"	0	0	0	0	0	0	0	0	0	0	0	0	NA	NA	NA	NA	NA	NA
scaffold_6	18639928	18640478	550	ArnoldY1	DNA/MuDR	gene_id "37940"	0	0	0	0	0	0	0	0	0	0	0	0	NA	NA	NA	NA	NA	NA
scaffold_6	19420490	19421115	625	ArnoldY1	DNA/MuDR	gene_id "38315"	0	0	0	0	0	0	0	0	0	0	0	0	NA	NA	NA	NA	NA	NA
scaffold_6	19504828	19505700	872	ArnoldY1	DNA/MuDR	gene_id "38360"	0	0	0	0	0	0	0	0	0	0	0	0	NA	NA	NA	NA	NA	NA
scaffold_6	19744074	19744225	151	ArnoldY1	DNA/MuDR	gene_id "38459"	0	0	0	0	0	0	0	0	0	0	0	0	NA	NA	NA	NA	NA	NA
scaffold_6	20616179	20616239	60	ArnoldY1	DNA/MuDR	gene_id "38749"	0	0	0	0	0	0	0	0	0	0	0	0	NA	NA	NA	NA	NA	NA
scaffold_6	21147144	21147298	154	ArnoldY1	DNA/MuDR	gene_id "38942"	0	0	0	0	0	0	0	0	0	0	0	0	NA	NA	NA	NA	NA	NA
scaffold_6	21571850	21572011	161	ArnoldY1	DNA/MuDR	gene_id "39083"	0	0	0	0	0	0	0	0	0	0	0	0	NA	NA	NA	NA	NA	NA
scaffold_6	22124310	22124928	618	ArnoldY1	DNA/MuDR	gene_id "39244"	0	0	0	0	0	0	0	0	0	0	0	0	NA	NA	NA	NA	NA	NA
scaffold_6	22198263	22198386	123	ArnoldY1	DNA/MuDR	gene_id "39266"	0	0	0	0	0	0	0	0	0	0	0	0	NA	NA	NA	NA	NA	NA
scaffold_6	22423486	22423557	71	ArnoldY1	DNA/MuDR	gene_id "39315"	0	0	0	0	0	0	0	0	0	0	0	0	NA	NA	NA	NA	NA	NA
scaffold_6	22845463	22846102	639	ArnoldY1	DNA/MuDR	gene_id "39418"	0	0	0	0	0	0	0	0	0	0	0	0	NA	NA	NA	NA	NA	NA
scaffold_6	23009191	23009634	443	ArnoldY1	DNA/MuDR	gene_id "39454"	0	0	0	0	0	0	0	0	0	0	0	0	NA	NA	NA	NA	NA	NA
scaffold_6	23041957	23042039	82	ArnoldY1	DNA/MuDR	gene_id "39469"	0	0	0	0	0	0	0	0	0	0	0	0	NA	NA	NA	NA	NA	NA
scaffold_6	23125524	23126486	962	ArnoldY1	DNA/MuDR	gene_id "39496"	0	0	0	0	0	0	0	0	0	0	0	0	NA	NA	NA	NA	NA	NA
scaffold_6	23127481	23127632	151	ArnoldY1	DNA/MuDR	gene_id "39497"	0	0	0	0	0	0	0	0	0	0	0	0	NA	NA	NA	NA	NA	NA
scaffold_6	23282532	23282937	405	ArnoldY1	DNA/MuDR	gene_id "39521"	0	0	0	0	0	0	0	0	0	0	0	0	NA	NA	NA	NA	NA	NA
scaffold_6	23512900	23512982	82	ArnoldY1	DNA/MuDR	gene_id "39581"	0	0	0	0	0	0	0	0	0	0	0	0	NA	NA	NA	NA	NA	NA
scaffold_6	23720318	23720873	555	ArnoldY1	DNA/MuDR	gene_id "39608"	0	0	0	0	0	0	0	0	0	0	0	0	NA	NA	NA	NA	NA	NA
scaffold_6	23751010	23751092	82	ArnoldY1	DNA/MuDR	gene_id "39617"	0	0	0	0	0	0	0	0	0	0	0	0	NA	NA	NA	NA	NA	NA
scaffold_6	23829784	23830406	622	ArnoldY1	DNA/MuDR	gene_id "39641"	0	0	0	0	0	0	0	0	0	0	0	0	NA	NA	NA	NA	NA	NA
scaffold_6	24377861	24378344	483	ArnoldY1	DNA/MuDR	gene_id "39805"	0	0	0	0	0	0	0	0	0	0	0	0	NA	NA	NA	NA	NA	NA
scaffold_6	24409310	24409754	444	ArnoldY1	DNA/MuDR	gene_id "39817"	0	0	0	0	0	0	0	0	0	0	0	0	NA	NA	NA	NA	NA	NA
scaffold_6	24609554	24609878	324	ArnoldY1	DNA/MuDR	gene_id "39852"	0	0	0	0	0	0	0	0	0	0	0	0	NA	NA	NA	NA	NA	NA
scaffold_6	24678472	24678915	443	ArnoldY1	DNA/MuDR	gene_id "39876"	0	0	0	0	0	0	0	0	0	0	0	0	NA	NA	NA	NA	NA	NA
scaffold_6	24811626	24812055	429	ArnoldY1	DNA/MuDR	gene_id "39903"	0	0	0	0	0	0	0	0	0	0	0	0	NA	NA	NA	NA	NA	NA
scaffold_6	24990488	24990880	392	ArnoldY1	DNA/MuDR	gene_id "39961"	0	0	0	0	0	0	0	0	0	0	0	0	NA	NA	NA	NA	NA	NA
scaffold_666	5185	5241	56	ArnoldY1	DNA/MuDR	gene_id "40156"	0	0	0	0	0	0	0	0	0	0	0	0	NA	NA	NA	NA	NA	NA
scaffold_7	172410	172870	460	ArnoldY1	DNA/MuDR	gene_id "40238"	0	0	0	0	0	0	0	0	0	0	0	0	NA	NA	NA	NA	NA	NA
scaffold_7	194972	195404	432	ArnoldY1	DNA/MuDR	gene_id "40240"	0	0	0	0	0	0	0	0	0	0	0	0	NA	NA	NA	NA	NA	NA
scaffold_7	324441	324566	125	ArnoldY1	DNA/MuDR	gene_id "40262"	0	0	0	0	0	0	0	0	0	0	0	0	NA	NA	NA	NA	NA	NA
scaffold_7	1039764	1040252	488	ArnoldY1	DNA/MuDR	gene_id "40389"	0	0	0	0	0	0	0	0	0	0	0	0	NA	NA	NA	NA	NA	NA
scaffold_7	1042849	1043041	192	ArnoldY1	DNA/MuDR	gene_id "40394"	0	0	0	0	0	0	0	0	0	0	0	0	NA	NA	NA	NA	NA	NA
scaffold_7	1282505	1283158	653	ArnoldY1	DNA/MuDR	gene_id "40436"	0	0	0	0	0	0	0	0	0	0	0	0	NA	NA	NA	NA	NA	NA
scaffold_7	1517503	1517694	191	ArnoldY1	DNA/MuDR	gene_id "40480"	0	0	0	0	0	0	0	0	0	0	0	0	NA	NA	NA	NA	NA	NA
scaffold_7	1775682	1775831	149	ArnoldY1	DNA/MuDR	gene_id "40530"	0	0	0	0	0	0	0	0	0	0	0	0	NA	NA	NA	NA	NA	NA
scaffold_7	2777961	2778202	241	ArnoldY1	DNA/MuDR	gene_id "40661"	0	0	0	0	0	0	0	0	0	0	0	0	NA	NA	NA	NA	NA	NA
scaffold_7	4703123	4703580	457	ArnoldY1	DNA/MuDR	gene_id "40916"	0	0	0	0	0	0	0	0	0	0	0	0	NA	NA	NA	NA	NA	NA
scaffold_7	5089755	5090419	664	ArnoldY1	DNA/MuDR	gene_id "40980"	0	0	0	0	0	0	0	0	0	0	0	0	NA	NA	NA	NA	NA	NA
scaffold_7	6658803	6659223	420	ArnoldY1	DNA/MuDR	gene_id "41192"	0	0	0	0	0	0	0	0	0	0	0	0	NA	NA	NA	NA	NA	NA
scaffold_7	6926536	6926839	303	ArnoldY1	DNA/MuDR	gene_id "41220"	0	0	0	0	0	0	0	0	0	0	0	0	NA	NA	NA	NA	NA	NA
scaffold_7	6961709	6962121	412	ArnoldY1	DNA/MuDR	gene_id "41233"	0	0	0	0	0	0	0	0	0	0	0	0	NA	NA	NA	NA	NA	NA
scaffold_7	6980326	6980752	426	ArnoldY1	DNA/MuDR	gene_id "41243"	0	0	0	0	0	0	0	0	0	0	0	0	NA	NA	NA	NA	NA	NA
scaffold_7	7204721	7205137	416	ArnoldY1	DNA/MuDR	gene_id "41290"	0	0	0	0	0	0	0	0	0	0	0	0	NA	NA	NA	NA	NA	NA
scaffold_7	7219645	7220084	439	ArnoldY1	DNA/MuDR	gene_id "41294"	0	0	0	0	0	0	0	0	0	0	0	0	NA	NA	NA	NA	NA	NA
scaffold_7	7431472	7431963	491	ArnoldY1	DNA/MuDR	gene_id "41310"	0	0	0	0	0	0	0	0	0	0	0	0	NA	NA	NA	NA	NA	NA
scaffold_7	7489465	7489897	432	ArnoldY1	DNA/MuDR	gene_id "41322"	0	0	0	0	0	0	0	0	0	0	0	0	NA	NA	NA	NA	NA	NA
scaffold_7	7518143	7518748	605	ArnoldY1	DNA/MuDR	gene_id "41333"	0	0	0	0	0	0	0	0	0	0	0	0	NA	NA	NA	NA	NA	NA
scaffold_7	8012742	8013319	577	ArnoldY1	DNA/MuDR	gene_id "41404"	0	0	0	0	0	0	0	0	0	0	0	0	NA	NA	NA	NA	NA	NA
scaffold_7	8070771	8071102	331	ArnoldY1	DNA/MuDR	gene_id "41409"	0	0	0	0	0	0	0	0	0	0	0	0	NA	NA	NA	NA	NA	NA
scaffold_7	9355659	9356167	508	ArnoldY1	DNA/MuDR	gene_id "41649"	0	0	0	0	0	0	0	0	0	0	0	0	NA	NA	NA	NA	NA	NA
scaffold_7	9412823	9413447	624	ArnoldY1	DNA/MuDR	gene_id "41677"	0	0	0	0	0	0	0	0	0	0	0	0	NA	NA	NA	NA	NA	NA
scaffold_7	10150626	10151030	404	ArnoldY1	DNA/MuDR	gene_id "41813"	0	0	0	0	0	0	0	0	0	0	0	0	NA	NA	NA	NA	NA	NA
scaffold_7	10318496	10318916	420	ArnoldY1	DNA/MuDR	gene_id "41858"	0	0	0	0	0	0	0	0	0	0	0	0	NA	NA	NA	NA	NA	NA
scaffold_7	10322078	10322577	499	ArnoldY1	DNA/MuDR	gene_id "41861"	0	0	0	0	0	0	0	0	0	0	0	0	NA	NA	NA	NA	NA	NA
scaffold_7	10736741	10737170	429	ArnoldY1	DNA/MuDR	gene_id "41965"	0	0	0	0	0	0	0	0	0	0	0	0	NA	NA	NA	NA	NA	NA
scaffold_7	10767016	10767171	155	ArnoldY1	DNA/MuDR	gene_id "41978"	0	0	0	0	0	0	0	0	0	0	0	0	NA	NA	NA	NA	NA	NA
scaffold_7	10808025	10808614	589	ArnoldY1	DNA/MuDR	gene_id "41994"	0	0	0	0	0	0	0	0	0	0	0	0	NA	NA	NA	NA	NA	NA
scaffold_7	11218595	11219223	628	ArnoldY1	DNA/MuDR	gene_id "42083"	0	0	0	0	0	0	0	0	0	0	0	0	NA	NA	NA	NA	NA	NA
scaffold_7	11615882	11616325	443	ArnoldY1	DNA/MuDR	gene_id "42175"	0	0	0	0	0	0	0	0	0	0	0	0	NA	NA	NA	NA	NA	NA
scaffold_7	11770656	11770807	151	ArnoldY1	DNA/MuDR	gene_id "42195"	0	0	0	0	0	0	0	0	0	0	0	0	NA	NA	NA	NA	NA	NA
scaffold_7	12523205	12523691	486	ArnoldY1	DNA/MuDR	gene_id "42392"	0	0	0	0	0	0	0	0	0	0	0	0	NA	NA	NA	NA	NA	NA
scaffold_7	13269571	13269997	426	ArnoldY1	DNA/MuDR	gene_id "42641"	0	0	0	0	0	0	0	0	0	0	0	0	NA	NA	NA	NA	NA	NA
scaffold_7	13751748	13752160	412	ArnoldY1	DNA/MuDR	gene_id "42793"	0	0	0	0	0	0	0	0	0	0	0	0	NA	NA	NA	NA	NA	NA
scaffold_7	14630237	14630360	123	ArnoldY1	DNA/MuDR	gene_id "43128"	0	0	0	0	0	0	0	0	0	0	0	0	NA	NA	NA	NA	NA	NA
scaffold_7	14875705	14875828	123	ArnoldY1	DNA/MuDR	gene_id "43220"	0	0	0	0	0	0	0	0	0	0	0	0	NA	NA	NA	NA	NA	NA
scaffold_7	14879798	14879881	83	ArnoldY1	DNA/MuDR	gene_id "43225"	0	0	0	0	0	0	0	0	0	0	0	0	NA	NA	NA	NA	NA	NA
scaffold_7	14900701	14900887	186	ArnoldY1	DNA/MuDR	gene_id "43243"	0	0	0	0	0	0	0	0	0	0	0	0	NA	NA	NA	NA	NA	NA
scaffold_7	14971449	14971604	155	ArnoldY1	DNA/MuDR	gene_id "43270"	0	0	0	0	0	0	0	0	0	0	0	0	NA	NA	NA	NA	NA	NA
scaffold_7	15224414	15224545	131	ArnoldY1	DNA/MuDR	gene_id "43378"	0	0	0	0	0	0	0	0	0	0	0	0	NA	NA	NA	NA	NA	NA
scaffold_7	15232156	15232283	127	ArnoldY1	DNA/MuDR	gene_id "43386"	0	0	0	0	0	0	0	0	0	0	0	0	NA	NA	NA	NA	NA	NA
scaffold_7	18160607	18161022	415	ArnoldY1	DNA/MuDR	gene_id "43709"	0	0	0	0	0	0	0	0	0	0	0	0	NA	NA	NA	NA	NA	NA
scaffold_7	18578540	18579125	585	ArnoldY1	DNA/MuDR	gene_id "43875"	0	0	0	0	0	0	0	0	0	0	0	0	NA	NA	NA	NA	NA	NA
scaffold_7	18579809	18580280	471	ArnoldY1	DNA/MuDR	gene_id "43878"	0	0	0	0	0	0	0	0	0	0	0	0	NA	NA	NA	NA	NA	NA
scaffold_7	18580876	18581484	608	ArnoldY1	DNA/MuDR	gene_id "43880"	0	0	0	0	0	0	0	0	0	0	0	0	NA	NA	NA	NA	NA	NA
scaffold_7	19126468	19126522	54	ArnoldY1	DNA/MuDR	gene_id "44088"	0	0	0	0	0	0	0	0	0	0	0	0	NA	NA	NA	NA	NA	NA
scaffold_7	19142735	19143023	288	ArnoldY1	DNA/MuDR	gene_id "44102"	0	0	0	0	0	0	0	0	0	0	0	0	NA	NA	NA	NA	NA	NA
scaffold_7	19733595	19734054	459	ArnoldY1	DNA/MuDR	gene_id "44383"	0	0	0	0	0	0	0	0	0	0	0	0	NA	NA	NA	NA	NA	NA
scaffold_7	20023286	20023413	127	ArnoldY1	DNA/MuDR	gene_id "44498"	0	0	0	0	0	0	0	0	0	0	0	0	NA	NA	NA	NA	NA	NA
scaffold_7	20024092	20024358	266	ArnoldY1	DNA/MuDR	gene_id "44499"	0	0	0	0	0	0	0	0	0	0	0	0	NA	NA	NA	NA	NA	NA
scaffold_7	20055936	20055997	61	ArnoldY1	DNA/MuDR	gene_id "44506"	0	0	0	0	0	0	0	0	0	0	0	0	NA	NA	NA	NA	NA	NA
scaffold_7	20079941	20080091	150	ArnoldY1	DNA/MuDR	gene_id "44527"	0	0	0	0	0	0	0	0	0	0	0	0	NA	NA	NA	NA	NA	NA
scaffold_7	20179417	20179566	149	ArnoldY1	DNA/MuDR	gene_id "44583"	0	0	0	0	0	0	0	0	0	0	0	0	NA	NA	NA	NA	NA	NA
scaffold_7	20214091	20214193	102	ArnoldY1	DNA/MuDR	gene_id "44603"	0	0	0	0	0	0	0	0	0	0	0	0	NA	NA	NA	NA	NA	NA
scaffold_7	20260591	20261026	435	ArnoldY1	DNA/MuDR	gene_id "44625"	0	0	0	0	0	0	0	0	0	0	0	0	NA	NA	NA	NA	NA	NA
scaffold_7	20279707	20279808	101	ArnoldY1	DNA/MuDR	gene_id "44639"	0	0	0	0	0	0	0	0	0	0	0	0	NA	NA	NA	NA	NA	NA
scaffold_7	20423004	20423087	83	ArnoldY1	DNA/MuDR	gene_id "44711"	0	0	0	0	0	0	0	0	0	0	0	0	NA	NA	NA	NA	NA	NA
scaffold_7	20424253	20424655	402	ArnoldY1	DNA/MuDR	gene_id "44712"	0	0	0	0	0	0	0	0	0	0	0	0	NA	NA	NA	NA	NA	NA
scaffold_7	20510203	20511124	921	ArnoldY1	DNA/MuDR	gene_id "44737"	0	0	0	0	0	0	0	0	0	0	0	0	NA	NA	NA	NA	NA	NA
scaffold_7	20569751	20569976	225	ArnoldY1	DNA/MuDR	gene_id "44761"	0	0	0	0	0	0	0	0	0	0	0	0	NA	NA	NA	NA	NA	NA
scaffold_7	21147949	21148343	394	ArnoldY1	DNA/MuDR	gene_id "44973"	0	0	0	0	0	0	0	0	0	0	0	0	NA	NA	NA	NA	NA	NA
scaffold_7	21356527	21356981	454	ArnoldY1	DNA/MuDR	gene_id "45015"	0	0	0	0	0	0	0	0	0	0	0	0	NA	NA	NA	NA	NA	NA
scaffold_7	22513784	22514408	624	ArnoldY1	DNA/MuDR	gene_id "45350"	0	0	0	0	0	0	0	0	0	0	0	0	NA	NA	NA	NA	NA	NA
scaffold_7	22528856	22529355	499	ArnoldY1	DNA/MuDR	gene_id "45356"	0	0	0	0	0	0	0	0	0	0	0	0	NA	NA	NA	NA	NA	NA
scaffold_7	22557803	22557971	168	ArnoldY1	DNA/MuDR	gene_id "45372"	0	0	0	0	0	0	0	0	0	0	0	0	NA	NA	NA	NA	NA	NA
scaffold_7	22670857	22671123	266	ArnoldY1	DNA/MuDR	gene_id "45420"	0	0	0	0	0	0	0	0	0	0	0	0	NA	NA	NA	NA	NA	NA
scaffold_7	22685907	22686057	150	ArnoldY1	DNA/MuDR	gene_id "45431"	0	0	0	0	0	0	0	0	0	0	0	0	NA	NA	NA	NA	NA	NA
scaffold_7	22990269	22990624	355	ArnoldY1	DNA/MuDR	gene_id "45519"	0	0	0	0	0	0	0	0	0	0	0	0	NA	NA	NA	NA	NA	NA
scaffold_7	23000827	23000979	152	ArnoldY1	DNA/MuDR	gene_id "45528"	0	0	0	0	0	0	0	0	0	0	0	0	NA	NA	NA	NA	NA	NA
scaffold_7	23425309	23425460	151	ArnoldY1	DNA/MuDR	gene_id "45683"	0	0	0	0	0	0	0	0	0	0	0	0	NA	NA	NA	NA	NA	NA
scaffold_7	23788478	23788633	155	ArnoldY1	DNA/MuDR	gene_id "45809"	0	0	0	0	0	0	0	0	0	0	0	0	NA	NA	NA	NA	NA	NA
scaffold_7	23790467	23790622	155	ArnoldY1	DNA/MuDR	gene_id "45811"	0	0	0	0	0	0	0	0	0	0	0	0	NA	NA	NA	NA	NA	NA
scaffold_7	24413800	24413893	93	ArnoldY1	DNA/MuDR	gene_id "46049"	0	0	0	0	0	0	0	0	0	0	0	0	NA	NA	NA	NA	NA	NA
scaffold_7	24414143	24414346	203	ArnoldY1	DNA/MuDR	gene_id "46051"	0	0	0	0	0	0	0	0	0	0	0	0	NA	NA	NA	NA	NA	NA
scaffold_707	4013	4212	199	ArnoldY1	DNA/MuDR	gene_id "46206"	0	0	0	0	0	0	0	0	0	0	0	0	NA	NA	NA	NA	NA	NA
scaffold_766	2869	3024	155	ArnoldY1	DNA/MuDR	gene_id "46338"	0	0	0	0	0	0	0	0	0	0	0	0	NA	NA	NA	NA	NA	NA
scaffold_8	554095	554249	154	ArnoldY1	DNA/MuDR	gene_id "46512"	0	0	0	0	0	0	0	0	0	0	0	0	NA	NA	NA	NA	NA	NA
scaffold_8	603446	603528	82	ArnoldY1	DNA/MuDR	gene_id "46527"	0	0	0	0	0	0	0	0	0	0	0	0	NA	NA	NA	NA	NA	NA
scaffold_8	884541	885010	469	ArnoldY1	DNA/MuDR	gene_id "46634"	0	0	0	0	0	0	0	0	0	0	0	0	NA	NA	NA	NA	NA	NA
scaffold_8	886923	887079	156	ArnoldY1	DNA/MuDR	gene_id "46635"	0	0	0	0	0	0	0	0	0	0	0	0	NA	NA	NA	NA	NA	NA
scaffold_8	1114146	1114629	483	ArnoldY1	DNA/MuDR	gene_id "46684"	0	0	0	0	0	0	0	0	0	0	0	0	NA	NA	NA	NA	NA	NA
scaffold_8	1772359	1772949	590	ArnoldY1	DNA/MuDR	gene_id "46899"	0	0	0	0	0	0	0	0	0	0	0	0	NA	NA	NA	NA	NA	NA
scaffold_8	2042679	2043330	651	ArnoldY1	DNA/MuDR	gene_id "46948"	0	0	0	0	0	0	0	0	0	0	0	0	NA	NA	NA	NA	NA	NA
scaffold_8	2240763	2240891	128	ArnoldY1	DNA/MuDR	gene_id "46990"	0	0	0	0	0	0	0	0	0	0	0	0	NA	NA	NA	NA	NA	NA
scaffold_8	2241231	2241371	140	ArnoldY1	DNA/MuDR	gene_id "46993"	0	0	0	0	0	0	0	0	0	0	0	0	NA	NA	NA	NA	NA	NA
scaffold_8	2370545	2370619	74	ArnoldY1	DNA/MuDR	gene_id "47050"	0	0	0	0	0	0	0	0	0	0	0	0	NA	NA	NA	NA	NA	NA
scaffold_8	3084270	3084518	248	ArnoldY1	DNA/MuDR	gene_id "47284"	0	0	0	0	0	0	0	0	0	0	0	0	NA	NA	NA	NA	NA	NA
scaffold_8	3417197	3417446	249	ArnoldY1	DNA/MuDR	gene_id "47409"	0	0	0	0	0	0	0	0	0	0	0	0	NA	NA	NA	NA	NA	NA
scaffold_8	3574176	3574618	442	ArnoldY1	DNA/MuDR	gene_id "47466"	0	0	0	0	0	0	0	0	0	0	0	0	NA	NA	NA	NA	NA	NA
scaffold_8	3683319	3683564	245	ArnoldY1	DNA/MuDR	gene_id "47485"	0	0	0	0	0	0	0	0	0	0	0	0	NA	NA	NA	NA	NA	NA
scaffold_8	4128652	4129043	391	ArnoldY1	DNA/MuDR	gene_id "47611"	0	0	0	0	0	0	0	0	0	0	0	0	NA	NA	NA	NA	NA	NA
scaffold_8	4429510	4429804	294	ArnoldY1	DNA/MuDR	gene_id "47713"	0	0	0	0	0	0	0	0	0	0	0	0	NA	NA	NA	NA	NA	NA
scaffold_8	4715164	4715316	152	ArnoldY1	DNA/MuDR	gene_id "47805"	0	0	0	0	0	0	0	0	0	0	0	0	NA	NA	NA	NA	NA	NA
scaffold_8	5958348	5958447	99	ArnoldY1	DNA/MuDR	gene_id "48211"	0	0	0	0	0	0	0	0	0	0	0	0	NA	NA	NA	NA	NA	NA
scaffold_8	5958729	5958834	105	ArnoldY1	DNA/MuDR	gene_id "48213"	0	0	0	0	0	0	0	0	0	0	0	0	NA	NA	NA	NA	NA	NA
scaffold_8	6707863	6708334	471	ArnoldY1	DNA/MuDR	gene_id "48506"	0	0	0	0	0	0	0	0	0	0	0	0	NA	NA	NA	NA	NA	NA
scaffold_8	9951023	9951105	82	ArnoldY1	DNA/MuDR	gene_id "48973"	0	0	0	0	0	0	0	0	0	0	0	0	NA	NA	NA	NA	NA	NA
scaffold_8	10057299	10057441	142	ArnoldY1	DNA/MuDR	gene_id "49012"	0	0	0	0	0	0	0	0	0	0	0	0	NA	NA	NA	NA	NA	NA
scaffold_8	10627634	10628068	434	ArnoldY1	DNA/MuDR	gene_id "49260"	0	0	0	0	0	0	0	0	0	0	0	0	NA	NA	NA	NA	NA	NA
scaffold_8	11445185	11445293	108	ArnoldY1	DNA/MuDR	gene_id "49599"	0	0	0	0	0	0	0	0	0	0	0	0	NA	NA	NA	NA	NA	NA
scaffold_8	11666852	11667230	378	ArnoldY1	DNA/MuDR	gene_id "49663"	0	0	0	0	0	0	0	0	0	0	0	0	NA	NA	NA	NA	NA	NA
scaffold_8	11722636	11722971	335	ArnoldY1	DNA/MuDR	gene_id "49684"	0	0	0	0	0	0	0	0	0	0	0	0	NA	NA	NA	NA	NA	NA
scaffold_8	12149381	12149991	610	ArnoldY1	DNA/MuDR	gene_id "49889"	0	0	0	0	0	0	0	0	0	0	0	0	NA	NA	NA	NA	NA	NA
scaffold_8	12592489	12592908	419	ArnoldY1	DNA/MuDR	gene_id "50041"	0	0	0	0	0	0	0	0	0	0	0	0	NA	NA	NA	NA	NA	NA
scaffold_8	12796631	12796782	151	ArnoldY1	DNA/MuDR	gene_id "50118"	0	0	0	0	0	0	0	0	0	0	0	0	NA	NA	NA	NA	NA	NA
scaffold_8	12971101	12971570	469	ArnoldY1	DNA/MuDR	gene_id "50177"	0	0	0	0	0	0	0	0	0	0	0	0	NA	NA	NA	NA	NA	NA
scaffold_8	13180550	13181482	932	ArnoldY1	DNA/MuDR	gene_id "50250"	0	0	0	0	0	0	0	0	0	0	0	0	NA	NA	NA	NA	NA	NA
scaffold_8	13284978	13285602	624	ArnoldY1	DNA/MuDR	gene_id "50294"	0	0	0	0	0	0	0	0	0	0	0	0	NA	NA	NA	NA	NA	NA
scaffold_8	13409612	13409763	151	ArnoldY1	DNA/MuDR	gene_id "50324"	0	0	0	0	0	0	0	0	0	0	0	0	NA	NA	NA	NA	NA	NA
scaffold_8	13780681	13780835	154	ArnoldY1	DNA/MuDR	gene_id "50451"	0	0	0	0	0	0	0	0	0	0	0	0	NA	NA	NA	NA	NA	NA
scaffold_8	13881087	13881542	455	ArnoldY1	DNA/MuDR	gene_id "50480"	0	0	0	0	0	0	0	0	0	0	0	0	NA	NA	NA	NA	NA	NA
scaffold_8	14826196	14826609	413	ArnoldY1	DNA/MuDR	gene_id "50723"	0	0	0	0	0	0	0	0	0	0	0	0	NA	NA	NA	NA	NA	NA
scaffold_8	14979316	14979467	151	ArnoldY1	DNA/MuDR	gene_id "50777"	0	0	0	0	0	0	0	0	0	0	0	0	NA	NA	NA	NA	NA	NA
scaffold_8	15720848	15721316	468	ArnoldY1	DNA/MuDR	gene_id "50930"	0	0	0	0	0	0	0	0	0	0	0	0	NA	NA	NA	NA	NA	NA
scaffold_8	15825653	15825804	151	ArnoldY1	DNA/MuDR	gene_id "50951"	0	0	0	0	0	0	0	0	0	0	0	0	NA	NA	NA	NA	NA	NA
scaffold_8	16204946	16205434	488	ArnoldY1	DNA/MuDR	gene_id "51038"	0	0	0	0	0	0	0	0	0	0	0	0	NA	NA	NA	NA	NA	NA
scaffold_8	16221341	16221783	442	ArnoldY1	DNA/MuDR	gene_id "51047"	0	0	0	0	0	0	0	0	0	0	0	0	NA	NA	NA	NA	NA	NA
scaffold_8	17204648	17204772	124	ArnoldY1	DNA/MuDR	gene_id "51223"	0	0	0	0	0	0	0	0	0	0	0	0	NA	NA	NA	NA	NA	NA
scaffold_8	17525649	17526557	908	ArnoldY1	DNA/MuDR	gene_id "51279"	0	0	0	0	0	0	0	0	0	0	0	0	NA	NA	NA	NA	NA	NA
scaffold_8	17619445	17619596	151	ArnoldY1	DNA/MuDR	gene_id "51300"	0	0	0	0	0	0	0	0	0	0	0	0	NA	NA	NA	NA	NA	NA
scaffold_8	17848121	17848276	155	ArnoldY1	DNA/MuDR	gene_id "51340"	0	0	0	0	0	0	0	0	0	0	0	0	NA	NA	NA	NA	NA	NA
scaffold_8	18294297	18294892	595	ArnoldY1	DNA/MuDR	gene_id "51400"	0	0	0	0	0	0	0	0	0	0	0	0	NA	NA	NA	NA	NA	NA
scaffold_8	18785529	18786052	523	ArnoldY1	DNA/MuDR	gene_id "51466"	0	0	0	0	0	0	0	0	0	0	0	0	NA	NA	NA	NA	NA	NA
scaffold_8	18826805	18827292	487	ArnoldY1	DNA/MuDR	gene_id "51482"	0	0	0	0	0	0	0	0	0	0	0	0	NA	NA	NA	NA	NA	NA
scaffold_8	19902590	19903008	418	ArnoldY1	DNA/MuDR	gene_id "51630"	0	0	0	1	0	0	0	0	0	0.0655903	0	0	Infinite	1	NA	NA	Neg. infinite	1
scaffold_8	19948415	19949047	632	ArnoldY1	DNA/MuDR	gene_id "51637"	0	0	0	0	0	0	0	0	0	0	0	0	NA	NA	NA	NA	NA	NA
scaffold_8	19978656	19979069	413	ArnoldY1	DNA/MuDR	gene_id "51641"	0	0	0	0	0	0	0	0	0	0	0	0	NA	NA	NA	NA	NA	NA
scaffold_8	20914447	20914596	149	ArnoldY1	DNA/MuDR	gene_id "51768"	0	0	0	0	0	0	0	0	0	0	0	0	NA	NA	NA	NA	NA	NA
scaffold_8	20977460	20977785	325	ArnoldY1	DNA/MuDR	gene_id "51776"	0	0	0	0	0	0	0	0	0	0	0	0	NA	NA	NA	NA	NA	NA
scaffold_8	20988227	20988854	627	ArnoldY1	DNA/MuDR	gene_id "51779"	1	0	0	0	0	0	0.183372	0	0	0	0	0	Neg. infinite	1	Neg. infinite	1	NA	NA
scaffold_8	21200161	21200243	82	ArnoldY1	DNA/MuDR	gene_id "51818"	0	0	0	0	0	0	0	0	0	0	0	0	NA	NA	NA	NA	NA	NA
scaffold_8	21360773	21360924	151	ArnoldY1	DNA/MuDR	gene_id "51840"	0	0	0	0	0	0	0	0	0	0	0	0	NA	NA	NA	NA	NA	NA
scaffold_8	21889517	21889672	155	ArnoldY1	DNA/MuDR	gene_id "51926"	0	0	0	0	0	0	0	0	0	0	0	0	NA	NA	NA	NA	NA	NA
scaffold_8	22359784	22360193	409	ArnoldY1	DNA/MuDR	gene_id "52012"	0	0	0	0	0	0	0	0	0	0	0	0	NA	NA	NA	NA	NA	NA
scaffold_8	22666328	22666911	583	ArnoldY1	DNA/MuDR	gene_id "52053"	0	0	0	0	0	0	0	0	0	0	0	0	NA	NA	NA	NA	NA	NA
scaffold_83	6880	7340	460	ArnoldY1	DNA/MuDR	gene_id "52105"	0	0	0	0	0	0	0	0	0	0	0	0	NA	NA	NA	NA	NA	NA
Scaffold_9	291893	292347	454	ArnoldY1	DNA/MuDR	gene_id "52370"	0	0	0	0	0	0	0	0	0	0	0	0	NA	NA	NA	NA	NA	NA
Scaffold_9	812854	812975	121	ArnoldY1	DNA/MuDR	gene_id "52601"	0	0	0	0	0	0	0	0	0	0	0	0	NA	NA	NA	NA	NA	NA
Scaffold_9	948096	948227	131	ArnoldY1	DNA/MuDR	gene_id "52638"	0	0	0	0	0	0	0	0	0	0	0	0	NA	NA	NA	NA	NA	NA
Scaffold_9	1316642	1316786	144	ArnoldY1	DNA/MuDR	gene_id "52796"	0	0	0	0	0	0	0	0	0	0	0	0	NA	NA	NA	NA	NA	NA
Scaffold_9	1704372	1704894	522	ArnoldY1	DNA/MuDR	gene_id "52946"	0	0	0	0	0	0	0	0	0	0	0	0	NA	NA	NA	NA	NA	NA
scaffold_1	261196	261351	155	ArnoldY2	DNA/MuDR	gene_id "30"	0	0	0	0	0	0	0	0	0	0	0	0	NA	NA	NA	NA	NA	NA
scaffold_1	386709	386907	198	ArnoldY2	DNA/MuDR	gene_id "48"	0	0	0	0	0	0	0	0	0	0	0	0	NA	NA	NA	NA	NA	NA
scaffold_1	490570	490703	133	ArnoldY2	DNA/MuDR	gene_id "64"	0	0	0	0	0	0	0	0	0	0	0	0	NA	NA	NA	NA	NA	NA
scaffold_1	937281	937423	142	ArnoldY2	DNA/MuDR	gene_id "106"	0	0	0	0	0	0	0	0	0	0	0	0	NA	NA	NA	NA	NA	NA
scaffold_1	1110451	1110606	155	ArnoldY2	DNA/MuDR	gene_id "124"	0	0	0	0	0	0	0	0	0	0	0	0	NA	NA	NA	NA	NA	NA
scaffold_1	1110974	1111226	252	ArnoldY2	DNA/MuDR	gene_id "125"	0	0	0	0	0	0	0	0	0	0	0	0	NA	NA	NA	NA	NA	NA
scaffold_1	1182702	1182849	147	ArnoldY2	DNA/MuDR	gene_id "140"	0	0	0	0	0	0	0	0	0	0	0	0	NA	NA	NA	NA	NA	NA
scaffold_1	1187241	1187343	102	ArnoldY2	DNA/MuDR	gene_id "142"	0	0	0	0	0	0	0	0	0	0	0	0	NA	NA	NA	NA	NA	NA
scaffold_1	1384718	1384869	151	ArnoldY2	DNA/MuDR	gene_id "165"	0	0	0	0	0	0	0	0	0	0	0	0	NA	NA	NA	NA	NA	NA
scaffold_1	1385512	1386025	513	ArnoldY2	DNA/MuDR	gene_id "167"	0	0	0	0	0	0	0	0	0	0	0	0	NA	NA	NA	NA	NA	NA
scaffold_1	1514090	1515251	1161	ArnoldY2	DNA/MuDR	gene_id "182"	0	0	0	0	0	0	0	0	0	0	0	0	NA	NA	NA	NA	NA	NA
scaffold_1	1625942	1626844	902	ArnoldY2	DNA/MuDR	gene_id "196"	0	0	0	0	0	0	0	0	0	0	0	0	NA	NA	NA	NA	NA	NA
scaffold_1	1629662	1629819	157	ArnoldY2	DNA/MuDR	gene_id "200"	0	0	0	0	0	0	0	0	0	0	0	0	NA	NA	NA	NA	NA	NA
scaffold_1	2034223	2034378	155	ArnoldY2	DNA/MuDR	gene_id "229"	0	0	0	0	0	0	0	0	0	0	0	0	NA	NA	NA	NA	NA	NA
scaffold_1	2081230	2081385	155	ArnoldY2	DNA/MuDR	gene_id "233"	0	0	0	0	0	0	0	0	0	0	0	0	NA	NA	NA	NA	NA	NA
scaffold_1	2467773	2468765	992	ArnoldY2	DNA/MuDR	gene_id "274"	0	0	0	0	0	0	0	0	0	0	0	0	NA	NA	NA	NA	NA	NA
scaffold_1	2747358	2747760	402	ArnoldY2	DNA/MuDR	gene_id "320"	0	0	0	0	0	0	0	0	0	0	0	0	NA	NA	NA	NA	NA	NA
scaffold_1	2938079	2938928	849	ArnoldY2	DNA/MuDR	gene_id "341"	0	0	0	0	0	0	0	0	0	0	0	0	NA	NA	NA	NA	NA	NA
scaffold_1	3176718	3176797	79	ArnoldY2	DNA/MuDR	gene_id "366"	0	0	0	0	0	0	0	0	0	0	0	0	NA	NA	NA	NA	NA	NA
scaffold_1	3414676	3414789	113	ArnoldY2	DNA/MuDR	gene_id "396"	0	0	0	0	0	0	0	0	0	0	0	0	NA	NA	NA	NA	NA	NA
scaffold_1	4407517	4407900	383	ArnoldY2	DNA/MuDR	gene_id "508"	0	0	0	0	0	0	0	0	0	0	0	0	NA	NA	NA	NA	NA	NA
scaffold_1	4590355	4590970	615	ArnoldY2	DNA/MuDR	gene_id "527"	0	0	0	0	0	0	0	0	0	0	0	0	NA	NA	NA	NA	NA	NA
scaffold_1	4881559	4881714	155	ArnoldY2	DNA/MuDR	gene_id "558"	0	0	0	0	0	0	0	0	0	0	0	0	NA	NA	NA	NA	NA	NA
scaffold_1	4884516	4884633	117	ArnoldY2	DNA/MuDR	gene_id "561"	0	0	0	0	0	0	0	0	0	0	0	0	NA	NA	NA	NA	NA	NA
scaffold_1	4892696	4892857	161	ArnoldY2	DNA/MuDR	gene_id "566"	0	0	0	0	0	0	0	0	0	0	0	0	NA	NA	NA	NA	NA	NA
scaffold_1	4939995	4940137	142	ArnoldY2	DNA/MuDR	gene_id "578"	0	0	0	0	0	0	0	0	0	0	0	0	NA	NA	NA	NA	NA	NA
scaffold_1	4956986	4957403	417	ArnoldY2	DNA/MuDR	gene_id "580"	0	0	0	0	0	0	0	0	0	0	0	0	NA	NA	NA	NA	NA	NA
scaffold_1	5261622	5261742	120	ArnoldY2	DNA/MuDR	gene_id "635"	0	0	0	0	0	0	0	0	0	0	0	0	NA	NA	NA	NA	NA	NA
scaffold_1	5262423	5263297	874	ArnoldY2	DNA/MuDR	gene_id "637"	0	0	0	0	0	0	0	0	0	0	0	0	NA	NA	NA	NA	NA	NA
scaffold_1	5263797	5264190	393	ArnoldY2	DNA/MuDR	gene_id "639"	0	0	0	0	0	0	0	0	0	0	0	0	NA	NA	NA	NA	NA	NA
scaffold_1	5322413	5322566	153	ArnoldY2	DNA/MuDR	gene_id "644"	0	0	0	0	0	0	0	0	0	0	0	0	NA	NA	NA	NA	NA	NA
scaffold_1	5510586	5510741	155	ArnoldY2	DNA/MuDR	gene_id "667"	0	0	0	0	0	0	0	0	0	0	0	0	NA	NA	NA	NA	NA	NA
scaffold_1	5747051	5747191	140	ArnoldY2	DNA/MuDR	gene_id "697"	0	0	0	0	0	0	0	0	0	0	0	0	NA	NA	NA	NA	NA	NA
scaffold_1	5847776	5848775	999	ArnoldY2	DNA/MuDR	gene_id "706"	5	3	0	0	2	1	0.916861	0.434607	0	0	0.338557	0.0781724	Neg. infinite	0.0224659	-1.58015	1	Infinite	1
scaffold_1	5950953	5951108	155	ArnoldY2	DNA/MuDR	gene_id "729"	0	0	0	0	0	0	0	0	0	0	0	0	NA	NA	NA	NA	NA	NA
scaffold_1	5984775	5985646	871	ArnoldY2	DNA/MuDR	gene_id "746"	0	0	0	0	0	0	0	0	0	0	0	0	NA	NA	NA	NA	NA	NA
scaffold_1	6355590	6356258	668	ArnoldY2	DNA/MuDR	gene_id "819"	0	0	0	0	0	0	0	0	0	0	0	0	NA	NA	NA	NA	NA	NA
scaffold_1	6584199	6585132	933	ArnoldY2	DNA/MuDR	gene_id "839"	0	0	0	0	0	0	0	0	0	0	0	0	NA	NA	NA	NA	NA	NA
scaffold_1	6650761	6650991	230	ArnoldY2	DNA/MuDR	gene_id "853"	0	0	0	0	0	0	0	0	0	0	0	0	NA	NA	NA	NA	NA	NA
scaffold_1	6776621	6776774	153	ArnoldY2	DNA/MuDR	gene_id "877"	0	0	0	0	0	0	0	0	0	0	0	0	NA	NA	NA	NA	NA	NA
scaffold_1	6910591	6910759	168	ArnoldY2	DNA/MuDR	gene_id "886"	0	0	0	0	0	0	0	0	0	0	0	0	NA	NA	NA	NA	NA	NA
scaffold_1	8060265	8060670	405	ArnoldY2	DNA/MuDR	gene_id "1049"	0	0	0	0	0	0	0	0	0	0	0	0	NA	NA	NA	NA	NA	NA
scaffold_1	8145893	8146049	156	ArnoldY2	DNA/MuDR	gene_id "1065"	0	0	0	0	0	0	0	0	0	0	0	0	NA	NA	NA	NA	NA	NA
scaffold_1	8601294	8601436	142	ArnoldY2	DNA/MuDR	gene_id "1133"	0	0	0	0	0	0	0	0	0	0	0	0	NA	NA	NA	NA	NA	NA
scaffold_1	8927408	8927563	155	ArnoldY2	DNA/MuDR	gene_id "1185"	0	0	0	0	0	0	0	0	0	0	0	0	NA	NA	NA	NA	NA	NA
scaffold_1	9289373	9289818	445	ArnoldY2	DNA/MuDR	gene_id "1268"	0	0	0	0	0	0	0	0	0	0	0	0	NA	NA	NA	NA	NA	NA
scaffold_1	9730549	9730702	153	ArnoldY2	DNA/MuDR	gene_id "1351"	0	0	0	0	0	0	0	0	0	0	0	0	NA	NA	NA	NA	NA	NA
scaffold_1	9908960	9909778	818	ArnoldY2	DNA/MuDR	gene_id "1391"	0	0	0	0	0	0	0	0	0	0	0	0	NA	NA	NA	NA	NA	NA
scaffold_1	10220053	10220204	151	ArnoldY2	DNA/MuDR	gene_id "1446"	0	0	0	0	0	0	0	0	0	0	0	0	NA	NA	NA	NA	NA	NA
scaffold_1	10225621	10225772	151	ArnoldY2	DNA/MuDR	gene_id "1455"	0	0	0	0	0	0	0	0	0	0	0	0	NA	NA	NA	NA	NA	NA
scaffold_1	10637898	10638713	815	ArnoldY2	DNA/MuDR	gene_id "1533"	0	0	0	0	0	0	0	0	0	0	0	0	NA	NA	NA	NA	NA	NA
scaffold_1	11610172	11610327	155	ArnoldY2	DNA/MuDR	gene_id "1752"	0	0	0	0	0	0	0	0	0	0	0	0	NA	NA	NA	NA	NA	NA
scaffold_1	12117835	12118221	386	ArnoldY2	DNA/MuDR	gene_id "1827"	0	0	0	0	0	0	0	0	0	0	0	0	NA	NA	NA	NA	NA	NA
scaffold_1	12214302	12214460	158	ArnoldY2	DNA/MuDR	gene_id "1846"	0	0	0	0	0	0	0	0	0	0	0	0	NA	NA	NA	NA	NA	NA
scaffold_1	12909209	12909843	634	ArnoldY2	DNA/MuDR	gene_id "1991"	0	0	0	0	0	0	0	0	0	0	0	0	NA	NA	NA	NA	NA	NA
scaffold_1	13169059	13169214	155	ArnoldY2	DNA/MuDR	gene_id "2056"	0	0	0	0	0	0	0	0	0	0	0	0	NA	NA	NA	NA	NA	NA
scaffold_1	13440376	13440527	151	ArnoldY2	DNA/MuDR	gene_id "2133"	0	0	0	0	0	0	0	0	0	0	0	0	NA	NA	NA	NA	NA	NA
scaffold_1	13796424	13796748	324	ArnoldY2	DNA/MuDR	gene_id "2220"	0	0	0	0	0	0	0	0	0	0	0	0	NA	NA	NA	NA	NA	NA
scaffold_1	13976170	13976611	441	ArnoldY2	DNA/MuDR	gene_id "2292"	0	0	0	0	0	0	0	0	0	0	0	0	NA	NA	NA	NA	NA	NA
scaffold_1	13977512	13977925	413	ArnoldY2	DNA/MuDR	gene_id "2296"	0	0	0	0	0	0	0	0	0	0	0	0	NA	NA	NA	NA	NA	NA
scaffold_1	14404225	14404254	29	ArnoldY2	DNA/MuDR	gene_id "2427"	0	0	0	0	0	0	0	0	0	0	0	0	NA	NA	NA	NA	NA	NA
scaffold_1	14490617	14491923	1306	ArnoldY2	DNA/MuDR	gene_id "2440"	0	0	0	0	0	0	0	0	0	0	0	0	NA	NA	NA	NA	NA	NA
scaffold_1	14752554	14753449	895	ArnoldY2	DNA/MuDR	gene_id "2515"	0	1	0	0	0	0	0	0.144869	0	0	0	0	Neg. infinite	1	Neg. infinite	1	NA	NA
scaffold_1	14811034	14811189	155	ArnoldY2	DNA/MuDR	gene_id "2531"	0	0	0	0	0	0	0	0	0	0	0	0	NA	NA	NA	NA	NA	NA
scaffold_1	14868588	14868743	155	ArnoldY2	DNA/MuDR	gene_id "2551"	0	0	0	0	0	0	0	0	0	0	0	0	NA	NA	NA	NA	NA	NA
scaffold_1	14945996	14946151	155	ArnoldY2	DNA/MuDR	gene_id "2574"	0	0	0	0	0	0	0	0	0	0	0	0	NA	NA	NA	NA	NA	NA
scaffold_1	15013886	15014034	148	ArnoldY2	DNA/MuDR	gene_id "2601"	0	0	0	0	0	0	0	0	0	0	0	0	NA	NA	NA	NA	NA	NA
scaffold_1	15218146	15219454	1308	ArnoldY2	DNA/MuDR	gene_id "2669"	0	0	0	0	0	0	0	0	0	0	0	0	NA	NA	NA	NA	NA	NA
scaffold_1	15285404	15286294	890	ArnoldY2	DNA/MuDR	gene_id "2678"	0	0	0	0	0	0	0	0	0	0	0	0	NA	NA	NA	NA	NA	NA
scaffold_1	16050752	16051273	521	ArnoldY2	DNA/MuDR	gene_id "2968"	0	0	0	0	0	0	0	0	0	0	0	0	NA	NA	NA	NA	NA	NA
scaffold_1	16100355	16100510	155	ArnoldY2	DNA/MuDR	gene_id "2994"	0	0	0	0	0	0	0	0	0	0	0	0	NA	NA	NA	NA	NA	NA
scaffold_1	16673117	16673262	145	ArnoldY2	DNA/MuDR	gene_id "3211"	0	0	0	0	0	0	0	0	0	0	0	0	NA	NA	NA	NA	NA	NA
scaffold_1	17061049	17061675	626	ArnoldY2	DNA/MuDR	gene_id "3331"	0	0	0	0	0	0	0	0	0	0	0	0	NA	NA	NA	NA	NA	NA
scaffold_1	17061708	17061863	155	ArnoldY2	DNA/MuDR	gene_id "3333"	0	0	0	0	0	0	0	0	0	0	0	0	NA	NA	NA	NA	NA	NA
scaffold_1	17206864	17207103	239	ArnoldY2	DNA/MuDR	gene_id "3407"	0	0	0	0	0	0	0	0	0	0	0	0	NA	NA	NA	NA	NA	NA
scaffold_1	17318978	17319407	429	ArnoldY2	DNA/MuDR	gene_id "3436"	0	0	0	0	0	0	0	0	0	0	0	0	NA	NA	NA	NA	NA	NA
scaffold_1	17446120	17446201	81	ArnoldY2	DNA/MuDR	gene_id "3496"	0	0	0	0	0	0	0	0	0	0	0	0	NA	NA	NA	NA	NA	NA
scaffold_1	17452396	17452746	350	ArnoldY2	DNA/MuDR	gene_id "3500"	0	0	0	0	0	0	0	0	0	0	0	0	NA	NA	NA	NA	NA	NA
scaffold_1	17537224	17537742	518	ArnoldY2	DNA/MuDR	gene_id "3533"	0	0	0	0	0	0	0	0	0	0	0	0	NA	NA	NA	NA	NA	NA
scaffold_1	17643265	17643431	166	ArnoldY2	DNA/MuDR	gene_id "3562"	0	0	0	0	0	0	0	0	0	0	0	0	NA	NA	NA	NA	NA	NA
scaffold_1	17689350	17689489	139	ArnoldY2	DNA/MuDR	gene_id "3588"	0	0	0	0	0	0	0	0	0	0	0	0	NA	NA	NA	NA	NA	NA
scaffold_1	17911914	17912355	441	ArnoldY2	DNA/MuDR	gene_id "3688"	0	0	0	0	0	0	0	0	0	0	0	0	NA	NA	NA	NA	NA	NA
scaffold_1	17925504	17925705	201	ArnoldY2	DNA/MuDR	gene_id "3693"	0	0	0	0	0	0	0	0	0	0	0	0	NA	NA	NA	NA	NA	NA
scaffold_1	17936747	17936851	104	ArnoldY2	DNA/MuDR	gene_id "3705"	0	0	0	0	0	0	0	0	0	0	0	0	NA	NA	NA	NA	NA	NA
scaffold_1	18261751	18262631	880	ArnoldY2	DNA/MuDR	gene_id "3830"	0	0	0	0	0	0	0	0	0	0	0	0	NA	NA	NA	NA	NA	NA
scaffold_1	21821523	21821875	352	ArnoldY2	DNA/MuDR	gene_id "4154"	0	0	0	0	0	0	0	0	0	0	0	0	NA	NA	NA	NA	NA	NA
scaffold_1	21893159	21893600	441	ArnoldY2	DNA/MuDR	gene_id "4184"	0	0	0	0	0	0	0	0	0	0	0	0	NA	NA	NA	NA	NA	NA
scaffold_1	21970304	21970401	97	ArnoldY2	DNA/MuDR	gene_id "4224"	0	0	0	0	0	0	0	0	0	0	0	0	NA	NA	NA	NA	NA	NA
scaffold_1	22571969	22572122	153	ArnoldY2	DNA/MuDR	gene_id "4504"	0	0	0	0	0	0	0	0	0	0	0	0	NA	NA	NA	NA	NA	NA
scaffold_1	22618324	22619252	928	ArnoldY2	DNA/MuDR	gene_id "4522"	0	0	0	0	0	0	0	0	0	0	0	0	NA	NA	NA	NA	NA	NA
scaffold_1	22715606	22716230	624	ArnoldY2	DNA/MuDR	gene_id "4575"	0	0	0	0	0	0	0	0	0	0	0	0	NA	NA	NA	NA	NA	NA
scaffold_1	22812266	22813174	908	ArnoldY2	DNA/MuDR	gene_id "4608"	0	0	0	0	0	0	0	0	0	0	0	0	NA	NA	NA	NA	NA	NA
scaffold_1	22891184	22892053	869	ArnoldY2	DNA/MuDR	gene_id "4650"	0	0	0	0	0	0	0	0	0	0	0	0	NA	NA	NA	NA	NA	NA
scaffold_1	23065022	23065803	781	ArnoldY2	DNA/MuDR	gene_id "4716"	0	0	0	0	0	0	0	0	0	0	0	0	NA	NA	NA	NA	NA	NA
scaffold_1	23071033	23071624	591	ArnoldY2	DNA/MuDR	gene_id "4717"	0	0	0	0	0	0	0	0	0	0	0	0	NA	NA	NA	NA	NA	NA
scaffold_1	23248899	23249039	140	ArnoldY2	DNA/MuDR	gene_id "4788"	0	0	0	0	0	0	0	0	0	0	0	0	NA	NA	NA	NA	NA	NA
scaffold_1	23272219	23272373	154	ArnoldY2	DNA/MuDR	gene_id "4801"	0	0	0	0	0	0	0	0	0	0	0	0	NA	NA	NA	NA	NA	NA
scaffold_1	23427703	23427858	155	ArnoldY2	DNA/MuDR	gene_id "4864"	0	0	0	0	0	0	0	0	0	0	0	0	NA	NA	NA	NA	NA	NA
scaffold_1	23465661	23465805	144	ArnoldY2	DNA/MuDR	gene_id "4880"	0	0	0	0	0	0	0	0	0	0	0	0	NA	NA	NA	NA	NA	NA
scaffold_1	24128352	24128789	437	ArnoldY2	DNA/MuDR	gene_id "5182"	0	0	0	0	0	0	0	0	0	0	0	0	NA	NA	NA	NA	NA	NA
scaffold_1	24206226	24206379	153	ArnoldY2	DNA/MuDR	gene_id "5222"	0	0	0	0	0	0	0	0	0	0	0	0	NA	NA	NA	NA	NA	NA
scaffold_1	24206887	24206993	106	ArnoldY2	DNA/MuDR	gene_id "5225"	0	0	0	0	0	0	0	0	0	0	0	0	NA	NA	NA	NA	NA	NA
scaffold_1	24239988	24240131	143	ArnoldY2	DNA/MuDR	gene_id "5235"	0	0	0	0	0	0	0	0	0	0	0	0	NA	NA	NA	NA	NA	NA
scaffold_1	24528993	24529138	145	ArnoldY2	DNA/MuDR	gene_id "5317"	0	0	0	0	0	0	0	0	0	0	0	0	NA	NA	NA	NA	NA	NA
scaffold_1	24544097	24544252	155	ArnoldY2	DNA/MuDR	gene_id "5321"	0	0	0	0	0	0	0	0	0	0	0	0	NA	NA	NA	NA	NA	NA
scaffold_1	24608293	24608577	284	ArnoldY2	DNA/MuDR	gene_id "5338"	0	0	0	0	0	0	0	0	0	0	0	0	NA	NA	NA	NA	NA	NA
scaffold_1	24609906	24609962	56	ArnoldY2	DNA/MuDR	gene_id "5340"	0	0	0	0	0	0	0	0	0	0	0	0	NA	NA	NA	NA	NA	NA
scaffold_1	24656408	24656567	159	ArnoldY2	DNA/MuDR	gene_id "5356"	0	0	0	0	0	0	0	0	0	0	0	0	NA	NA	NA	NA	NA	NA
scaffold_1	24748464	24748803	339	ArnoldY2	DNA/MuDR	gene_id "5367"	0	0	0	0	0	0	0	0	0	0	0	0	NA	NA	NA	NA	NA	NA
scaffold_1	24956218	24956976	758	ArnoldY2	DNA/MuDR	gene_id "5456"	0	0	0	0	0	0	0	0	0	0	0	0	NA	NA	NA	NA	NA	NA
scaffold_1	25428328	25428355	27	ArnoldY2	DNA/MuDR	gene_id "5627"	0	0	0	0	0	0	0	0	0	0	0	0	NA	NA	NA	NA	NA	NA
scaffold_1	25568117	25568272	155	ArnoldY2	DNA/MuDR	gene_id "5689"	0	0	0	0	0	0	0	0	0	0	0	0	NA	NA	NA	NA	NA	NA
scaffold_1	25882806	25882959	153	ArnoldY2	DNA/MuDR	gene_id "5782"	0	0	0	0	0	0	0	0	0	0	0	0	NA	NA	NA	NA	NA	NA
scaffold_1	26257184	26257238	54	ArnoldY2	DNA/MuDR	gene_id "5880"	0	0	0	0	0	0	0	0	0	0	0	0	NA	NA	NA	NA	NA	NA
scaffold_1	26438977	26439132	155	ArnoldY2	DNA/MuDR	gene_id "5933"	0	0	0	0	0	0	0	0	0	0	0	0	NA	NA	NA	NA	NA	NA
scaffold_1	26451118	26451253	135	ArnoldY2	DNA/MuDR	gene_id "5939"	0	0	0	0	0	0	0	0	0	0	0	0	NA	NA	NA	NA	NA	NA
scaffold_1	26584431	26584584	153	ArnoldY2	DNA/MuDR	gene_id "5982"	0	0	0	0	0	0	0	0	0	0	0	0	NA	NA	NA	NA	NA	NA
scaffold_1	26640115	26640708	593	ArnoldY2	DNA/MuDR	gene_id "6012"	0	0	0	0	0	0	0	0	0	0	0	0	NA	NA	NA	NA	NA	NA
scaffold_1	26742165	26742320	155	ArnoldY2	DNA/MuDR	gene_id "6040"	0	0	0	0	0	0	0	0	0	0	0	0	NA	NA	NA	NA	NA	NA
scaffold_1	26943963	26944118	155	ArnoldY2	DNA/MuDR	gene_id "6108"	0	0	0	0	0	0	0	0	0	0	0	0	NA	NA	NA	NA	NA	NA
scaffold_1	27000933	27001084	151	ArnoldY2	DNA/MuDR	gene_id "6135"	0	0	0	0	0	0	0	0	0	0	0	0	NA	NA	NA	NA	NA	NA
scaffold_1	27232473	27233355	882	ArnoldY2	DNA/MuDR	gene_id "6200"	0	0	0	0	0	0	0	0	0	0	0	0	NA	NA	NA	NA	NA	NA
scaffold_1	27235854	27236815	961	ArnoldY2	DNA/MuDR	gene_id "6205"	0	1	0	0	0	0	0	0.144869	0	0	0	0	Neg. infinite	1	Neg. infinite	1	NA	NA
scaffold_1	27314843	27315002	159	ArnoldY2	DNA/MuDR	gene_id "6217"	0	0	0	0	0	0	0	0	0	0	0	0	NA	NA	NA	NA	NA	NA
scaffold_1	28067359	28067514	155	ArnoldY2	DNA/MuDR	gene_id "6412"	0	0	0	0	0	0	0	0	0	0	0	0	NA	NA	NA	NA	NA	NA
scaffold_1	28074722	28074877	155	ArnoldY2	DNA/MuDR	gene_id "6414"	0	0	0	0	0	0	0	0	0	0	0	0	NA	NA	NA	NA	NA	NA
scaffold_1	28532482	28532622	140	ArnoldY2	DNA/MuDR	gene_id "6548"	0	0	0	0	0	0	0	0	0	0	0	0	NA	NA	NA	NA	NA	NA
scaffold_1	28816881	28817038	157	ArnoldY2	DNA/MuDR	gene_id "6623"	0	0	0	0	0	0	0	0	0	0	0	0	NA	NA	NA	NA	NA	NA
scaffold_1	28831881	28832309	428	ArnoldY2	DNA/MuDR	gene_id "6627"	0	0	0	0	0	0	0	0	0	0	0	0	NA	NA	NA	NA	NA	NA
scaffold_1	28860465	28860608	143	ArnoldY2	DNA/MuDR	gene_id "6637"	0	0	0	0	0	0	0	0	0	0	0	0	NA	NA	NA	NA	NA	NA
scaffold_1	29094671	29094994	323	ArnoldY2	DNA/MuDR	gene_id "6692"	0	0	0	0	0	0	0	0	0	0	0	0	NA	NA	NA	NA	NA	NA
scaffold_1	29147677	29147832	155	ArnoldY2	DNA/MuDR	gene_id "6714"	0	1	1	1	1	1	0	0.144869	0.206462	0.0655903	0.169278	0.0781724	0.857186	1	0.895792	1	-0.116668	1
scaffold_1	29276895	29277216	321	ArnoldY2	DNA/MuDR	gene_id "6735"	0	0	0	0	0	0	0	0	0	0	0	0	NA	NA	NA	NA	NA	NA
scaffold_1	29277482	29278016	534	ArnoldY2	DNA/MuDR	gene_id "6737"	0	0	0	0	0	0	0	0	0	0	0	0	NA	NA	NA	NA	NA	NA
scaffold_1	29297037	29297965	928	ArnoldY2	DNA/MuDR	gene_id "6749"	0	1	0	0	0	0	0	0.144869	0	0	0	0	Neg. infinite	1	Neg. infinite	1	NA	NA
scaffold_1	29390896	29391038	142	ArnoldY2	DNA/MuDR	gene_id "6766"	0	0	0	0	0	0	0	0	0	0	0	0	NA	NA	NA	NA	NA	NA
scaffold_1	30624720	30625018	298	ArnoldY2	DNA/MuDR	gene_id "7182"	0	0	0	0	0	0	0	0	0	0	0	0	NA	NA	NA	NA	NA	NA
scaffold_1	30625428	30625566	138	ArnoldY2	DNA/MuDR	gene_id "7184"	0	0	0	0	0	0	0	0	0	0	0	0	NA	NA	NA	NA	NA	NA
scaffold_1	30737877	30738240	363	ArnoldY2	DNA/MuDR	gene_id "7250"	0	0	0	0	0	0	0	0	0	0	0	0	NA	NA	NA	NA	NA	NA
scaffold_1	31068541	31068694	153	ArnoldY2	DNA/MuDR	gene_id "7395"	0	0	0	0	0	0	0	0	0	0	0	0	NA	NA	NA	NA	NA	NA
scaffold_1	31569787	31570617	830	ArnoldY2	DNA/MuDR	gene_id "7613"	0	0	0	0	0	0	0	0	0	0	0	0	NA	NA	NA	NA	NA	NA
scaffold_1	31712625	31713550	925	ArnoldY2	DNA/MuDR	gene_id "7678"	0	0	0	0	0	0	0	0	0	0	0	0	NA	NA	NA	NA	NA	NA
scaffold_1	31714600	31714772	172	ArnoldY2	DNA/MuDR	gene_id "7681"	0	0	0	0	0	0	0	0	0	0	0	0	NA	NA	NA	NA	NA	NA
scaffold_1	31843447	31843890	443	ArnoldY2	DNA/MuDR	gene_id "7750"	0	0	0	0	0	0	0	0	0	0	0	0	NA	NA	NA	NA	NA	NA
scaffold_1	32005288	32006128	840	ArnoldY2	DNA/MuDR	gene_id "7832"	0	0	0	0	0	0	0	0	0	0	0	0	NA	NA	NA	NA	NA	NA
scaffold_1	32006882	32007034	152	ArnoldY2	DNA/MuDR	gene_id "7834"	0	0	0	0	0	0	0	0	0	0	0	0	NA	NA	NA	NA	NA	NA
scaffold_1	32105298	32105708	410	ArnoldY2	DNA/MuDR	gene_id "7887"	0	0	0	0	0	0	0	0	0	0	0	0	NA	NA	NA	NA	NA	NA
scaffold_1	32181347	32181502	155	ArnoldY2	DNA/MuDR	gene_id "7917"	0	0	0	0	0	0	0	0	0	0	0	0	NA	NA	NA	NA	NA	NA
scaffold_1	32359751	32360196	445	ArnoldY2	DNA/MuDR	gene_id "7975"	0	0	0	0	0	0	0	0	0	0	0	0	NA	NA	NA	NA	NA	NA
scaffold_1	32414426	32415281	855	ArnoldY2	DNA/MuDR	gene_id "7991"	0	0	0	0	0	0	0	0	0	0	0	0	NA	NA	NA	NA	NA	NA
scaffold_1	32669287	32669440	153	ArnoldY2	DNA/MuDR	gene_id "8102"	0	0	0	0	0	0	0	0	0	0	0	0	NA	NA	NA	NA	NA	NA
scaffold_1	32798315	32798818	503	ArnoldY2	DNA/MuDR	gene_id "8152"	0	0	0	0	0	0	0	0	0	0	0	0	NA	NA	NA	NA	NA	NA
scaffold_1	33012042	33012121	79	ArnoldY2	DNA/MuDR	gene_id "8237"	0	0	0	0	0	0	0	0	0	0	0	0	NA	NA	NA	NA	NA	NA
scaffold_1	33108023	33108909	886	ArnoldY2	DNA/MuDR	gene_id "8281"	0	0	0	0	0	0	0	0	0	0	0	0	NA	NA	NA	NA	NA	NA
scaffold_112	2619	2774	155	ArnoldY2	DNA/MuDR	gene_id "8912"	0	0	0	0	0	0	0	0	0	0	0	0	NA	NA	NA	NA	NA	NA
scaffold_125	4870	5089	219	ArnoldY2	DNA/MuDR	gene_id "8984"	0	0	0	0	0	0	0	0	0	0	0	0	NA	NA	NA	NA	NA	NA
scaffold_135	8812	8969	157	ArnoldY2	DNA/MuDR	gene_id "9195"	0	0	0	0	0	0	0	0	0	0	0	0	NA	NA	NA	NA	NA	NA
scaffold_135	11222	12776	1554	ArnoldY2	DNA/MuDR	gene_id "9199"	0	0	0	0	0	0	0	0	0	0	0	0	NA	NA	NA	NA	NA	NA
scaffold_135	18231	18510	279	ArnoldY2	DNA/MuDR	gene_id "9203"	0	0	0	0	0	0	0	0	0	0	0	0	NA	NA	NA	NA	NA	NA
scaffold_164	2844	3617	773	ArnoldY2	DNA/MuDR	gene_id "9652"	0	0	0	0	0	0	0	0	0	0	0	0	NA	NA	NA	NA	NA	NA
scaffold_2	350856	351004	148	ArnoldY2	DNA/MuDR	gene_id "10093"	0	0	0	0	0	0	0	0	0	0	0	0	NA	NA	NA	NA	NA	NA
scaffold_2	877187	877287	100	ArnoldY2	DNA/MuDR	gene_id "10208"	0	0	0	0	0	0	0	0	0	0	0	0	NA	NA	NA	NA	NA	NA
scaffold_2	1060612	1061363	751	ArnoldY2	DNA/MuDR	gene_id "10261"	0	0	0	0	0	0	0	0	0	0	0	0	NA	NA	NA	NA	NA	NA
scaffold_2	1062320	1063289	969	ArnoldY2	DNA/MuDR	gene_id "10265"	0	0	0	0	0	0	0	0	0	0	0	0	NA	NA	NA	NA	NA	NA
scaffold_2	1102201	1103066	865	ArnoldY2	DNA/MuDR	gene_id "10274"	0	0	0	0	0	0	0	0	0	0	0	0	NA	NA	NA	NA	NA	NA
scaffold_2	1622156	1622547	391	ArnoldY2	DNA/MuDR	gene_id "10440"	0	0	0	0	0	0	0	0	0	0	0	0	NA	NA	NA	NA	NA	NA
scaffold_2	2300473	2300628	155	ArnoldY2	DNA/MuDR	gene_id "10653"	0	0	0	0	0	0	0	0	0	0	0	0	NA	NA	NA	NA	NA	NA
scaffold_2	2495470	2496366	896	ArnoldY2	DNA/MuDR	gene_id "10704"	0	0	0	0	0	0	0	0	0	0	0	0	NA	NA	NA	NA	NA	NA
scaffold_2	3032367	3032996	629	ArnoldY2	DNA/MuDR	gene_id "10830"	0	0	0	0	0	0	0	0	0	0	0	0	NA	NA	NA	NA	NA	NA
scaffold_2	3208535	3208686	151	ArnoldY2	DNA/MuDR	gene_id "10872"	0	0	0	0	0	0	0	0	0	0	0	0	NA	NA	NA	NA	NA	NA
scaffold_2	3209381	3210238	857	ArnoldY2	DNA/MuDR	gene_id "10873"	0	0	0	0	0	0	0	0	0	0	0	0	NA	NA	NA	NA	NA	NA
scaffold_2	3451088	3451215	127	ArnoldY2	DNA/MuDR	gene_id "10949"	0	0	0	0	0	0	0	0	0	0	0	0	NA	NA	NA	NA	NA	NA
scaffold_2	3452890	3453094	204	ArnoldY2	DNA/MuDR	gene_id "10951"	0	0	0	0	0	0	0	0	0	0	0	0	NA	NA	NA	NA	NA	NA
scaffold_2	3453481	3454032	551	ArnoldY2	DNA/MuDR	gene_id "10953"	0	0	0	0	0	0	0	0	0	0	0	0	NA	NA	NA	NA	NA	NA
scaffold_2	3453982	3454182	200	ArnoldY2	DNA/MuDR	gene_id "10955"	0	0	0	0	0	0	0	0	0	0	0	0	NA	NA	NA	NA	NA	NA
scaffold_2	3455688	3455705	17	ArnoldY2	DNA/MuDR	gene_id "10958"	0	0	0	0	0	0	0	0	0	0	0	0	NA	NA	NA	NA	NA	NA
scaffold_2	3572876	3573031	155	ArnoldY2	DNA/MuDR	gene_id "10997"	0	0	0	0	0	0	0	0	0	0	0	0	NA	NA	NA	NA	NA	NA
scaffold_2	3576864	3576966	102	ArnoldY2	DNA/MuDR	gene_id "10999"	0	0	0	0	0	0	0	0	0	0	0	0	NA	NA	NA	NA	NA	NA
scaffold_2	3583708	3584589	881	ArnoldY2	DNA/MuDR	gene_id "11001"	0	0	0	0	0	0	0	0	0	0	0	0	NA	NA	NA	NA	NA	NA
scaffold_2	3677984	3678256	272	ArnoldY2	DNA/MuDR	gene_id "11033"	0	0	0	0	0	0	0	0	0	0	0	0	NA	NA	NA	NA	NA	NA
scaffold_2	3678085	3678492	407	ArnoldY2	DNA/MuDR	gene_id "11035"	0	0	0	0	0	0	0	0	0	0	0	0	NA	NA	NA	NA	NA	NA
scaffold_2	3991773	3991891	118	ArnoldY2	DNA/MuDR	gene_id "11133"	0	0	0	0	0	0	0	0	0	0	0	0	NA	NA	NA	NA	NA	NA
scaffold_2	4304220	4304456	236	ArnoldY2	DNA/MuDR	gene_id "11256"	0	0	0	0	0	0	0	0	0	0	0	0	NA	NA	NA	NA	NA	NA
scaffold_2	4308286	4308440	154	ArnoldY2	DNA/MuDR	gene_id "11261"	0	0	0	0	0	0	0	0	0	0	0	0	NA	NA	NA	NA	NA	NA
scaffold_2	4494743	4494898	155	ArnoldY2	DNA/MuDR	gene_id "11335"	0	0	0	0	0	0	0	0	0	0	0	0	NA	NA	NA	NA	NA	NA
scaffold_2	4777215	4778038	823	ArnoldY2	DNA/MuDR	gene_id "11431"	0	0	0	0	0	0	0	0	0	0	0	0	NA	NA	NA	NA	NA	NA
scaffold_2	4833481	4833917	436	ArnoldY2	DNA/MuDR	gene_id "11457"	0	0	0	0	0	0	0	0	0	0	0	0	NA	NA	NA	NA	NA	NA
scaffold_2	4856382	4856772	390	ArnoldY2	DNA/MuDR	gene_id "11473"	0	0	0	0	0	0	0	0	0	0	0	0	NA	NA	NA	NA	NA	NA
scaffold_2	4857052	4857527	475	ArnoldY2	DNA/MuDR	gene_id "11475"	0	0	0	0	0	0	0	0	0	0	0	0	NA	NA	NA	NA	NA	NA
scaffold_2	4875359	4876030	671	ArnoldY2	DNA/MuDR	gene_id "11483"	0	0	0	0	0	0	0	0	0	0	0	0	NA	NA	NA	NA	NA	NA
scaffold_2	5033909	5034715	806	ArnoldY2	DNA/MuDR	gene_id "11544"	0	0	0	0	0	0	0	0	0	0	0	0	NA	NA	NA	NA	NA	NA
scaffold_2	7740293	7740692	399	ArnoldY2	DNA/MuDR	gene_id "11743"	0	0	0	0	0	0	0	0	0	0	0	0	NA	NA	NA	NA	NA	NA
scaffold_2	7747504	7748366	862	ArnoldY2	DNA/MuDR	gene_id "11751"	0	0	0	0	0	0	0	0	0	0	0	0	NA	NA	NA	NA	NA	NA
scaffold_2	7749596	7750472	876	ArnoldY2	DNA/MuDR	gene_id "11753"	0	0	0	0	0	0	0	0	0	0	0	0	NA	NA	NA	NA	NA	NA
scaffold_2	7939374	7939485	111	ArnoldY2	DNA/MuDR	gene_id "11830"	0	0	0	0	0	0	0	0	0	0	0	0	NA	NA	NA	NA	NA	NA
scaffold_2	7990507	7991065	558	ArnoldY2	DNA/MuDR	gene_id "11862"	0	0	0	0	0	0	0	0	0	0	0	0	NA	NA	NA	NA	NA	NA
scaffold_2	8213920	8214367	447	ArnoldY2	DNA/MuDR	gene_id "11948"	0	0	0	0	0	0	0	0	0	0	0	0	NA	NA	NA	NA	NA	NA
scaffold_2	8425011	8425166	155	ArnoldY2	DNA/MuDR	gene_id "12017"	0	0	0	0	0	0	0	0	0	0	0	0	NA	NA	NA	NA	NA	NA
scaffold_2	9023981	9024410	429	ArnoldY2	DNA/MuDR	gene_id "12192"	0	0	0	0	0	0	0	0	0	0	0	0	NA	NA	NA	NA	NA	NA
scaffold_2	9123502	9123655	153	ArnoldY2	DNA/MuDR	gene_id "12227"	0	0	0	0	0	0	0	0	0	0	0	0	NA	NA	NA	NA	NA	NA
scaffold_2	9322603	9323004	401	ArnoldY2	DNA/MuDR	gene_id "12281"	0	0	0	0	0	0	0	0	0	0	0	0	NA	NA	NA	NA	NA	NA
scaffold_2	9430090	9430245	155	ArnoldY2	DNA/MuDR	gene_id "12325"	0	0	0	0	0	0	0	0	0	0	0	0	NA	NA	NA	NA	NA	NA
scaffold_2	9643420	9643575	155	ArnoldY2	DNA/MuDR	gene_id "12393"	0	0	0	0	0	0	0	0	0	0	0	0	NA	NA	NA	NA	NA	NA
scaffold_2	9647214	9647267	53	ArnoldY2	DNA/MuDR	gene_id "12397"	0	0	0	0	0	0	0	0	0	0	0	0	NA	NA	NA	NA	NA	NA
scaffold_2	9755280	9756139	859	ArnoldY2	DNA/MuDR	gene_id "12453"	0	0	0	0	0	0	0	0	0	0	0	0	NA	NA	NA	NA	NA	NA
scaffold_2	10619250	10619599	349	ArnoldY2	DNA/MuDR	gene_id "12731"	0	0	0	0	0	0	0	0	0	0	0	0	NA	NA	NA	NA	NA	NA
scaffold_2	10821393	10821481	88	ArnoldY2	DNA/MuDR	gene_id "12815"	0	0	0	0	0	0	0	0	0	0	0	0	NA	NA	NA	NA	NA	NA
scaffold_2	10825068	10825645	577	ArnoldY2	DNA/MuDR	gene_id "12820"	0	0	0	0	0	0	0	0	0	0	0	0	NA	NA	NA	NA	NA	NA
scaffold_2	10972826	10972977	151	ArnoldY2	DNA/MuDR	gene_id "12861"	0	0	0	0	0	0	0	0	0	0	0	0	NA	NA	NA	NA	NA	NA
scaffold_2	10995807	10995952	145	ArnoldY2	DNA/MuDR	gene_id "12868"	0	0	0	0	0	0	0	0	0	0	0	0	NA	NA	NA	NA	NA	NA
scaffold_2	11190696	11190851	155	ArnoldY2	DNA/MuDR	gene_id "12984"	0	0	0	0	0	0	0	0	0	0	0	0	NA	NA	NA	NA	NA	NA
scaffold_2	11598623	11598730	107	ArnoldY2	DNA/MuDR	gene_id "13119"	0	0	0	0	0	0	0	0	0	0	0	0	NA	NA	NA	NA	NA	NA
scaffold_2	11762951	11763868	917	ArnoldY2	DNA/MuDR	gene_id "13206"	0	0	0	0	0	0	0	0	0	0	0	0	NA	NA	NA	NA	NA	NA
scaffold_2	11799641	11799800	159	ArnoldY2	DNA/MuDR	gene_id "13228"	0	0	0	0	0	0	0	0	0	0	0	0	NA	NA	NA	NA	NA	NA
scaffold_2	11807094	11807247	153	ArnoldY2	DNA/MuDR	gene_id "13234"	0	0	0	0	0	0	0	0	0	0	0	0	NA	NA	NA	NA	NA	NA
scaffold_2	11933819	11933974	155	ArnoldY2	DNA/MuDR	gene_id "13278"	0	0	0	0	0	0	0	0	0	0	0	0	NA	NA	NA	NA	NA	NA
scaffold_2	11991579	11992393	814	ArnoldY2	DNA/MuDR	gene_id "13300"	0	0	0	0	0	0	0	0	0	0	0	0	NA	NA	NA	NA	NA	NA
scaffold_2	12020481	12021343	862	ArnoldY2	DNA/MuDR	gene_id "13306"	0	0	0	0	0	0	0	0	0	0	0	0	NA	NA	NA	NA	NA	NA
scaffold_2	12306707	12307640	933	ArnoldY2	DNA/MuDR	gene_id "13406"	0	0	0	0	0	0	0	0	0	0	0	0	NA	NA	NA	NA	NA	NA
scaffold_2	12350260	12350797	537	ArnoldY2	DNA/MuDR	gene_id "13422"	0	0	0	0	0	0	0	0	0	0	0	0	NA	NA	NA	NA	NA	NA
scaffold_2	12776143	12776244	101	ArnoldY2	DNA/MuDR	gene_id "13540"	0	0	0	0	0	0	0	0	0	0	0	0	NA	NA	NA	NA	NA	NA
scaffold_2	12830333	12830816	483	ArnoldY2	DNA/MuDR	gene_id "13553"	0	0	0	0	0	0	0	0	0	0	0	0	NA	NA	NA	NA	NA	NA
scaffold_2	12908241	12908371	130	ArnoldY2	DNA/MuDR	gene_id "13568"	0	0	0	0	0	0	0	0	0	0	0	0	NA	NA	NA	NA	NA	NA
scaffold_2	13312024	13312815	791	ArnoldY2	DNA/MuDR	gene_id "13664"	0	0	0	0	0	0	0	0	0	0	0	0	NA	NA	NA	NA	NA	NA
scaffold_2	13358879	13359148	269	ArnoldY2	DNA/MuDR	gene_id "13673"	0	0	0	0	0	0	0	0	0	0	0	0	NA	NA	NA	NA	NA	NA
scaffold_2	13363527	13364404	877	ArnoldY2	DNA/MuDR	gene_id "13675"	0	0	0	0	0	0	0	0	0	0	0	0	NA	NA	NA	NA	NA	NA
scaffold_2	13383767	13383915	148	ArnoldY2	DNA/MuDR	gene_id "13684"	0	0	0	0	0	0	0	0	0	0	0	0	NA	NA	NA	NA	NA	NA
scaffold_2	13782975	13783342	367	ArnoldY2	DNA/MuDR	gene_id "13771"	0	0	0	0	0	0	0	0	0	0	0	0	NA	NA	NA	NA	NA	NA
scaffold_2	13987714	13987852	138	ArnoldY2	DNA/MuDR	gene_id "13820"	0	0	0	0	0	0	0	0	0	0	0	0	NA	NA	NA	NA	NA	NA
scaffold_2	14051318	14052178	860	ArnoldY2	DNA/MuDR	gene_id "13843"	0	0	0	0	0	0	0	0	0	0	0	0	NA	NA	NA	NA	NA	NA
scaffold_2	14260956	14261111	155	ArnoldY2	DNA/MuDR	gene_id "13873"	0	0	0	0	0	0	0	0	0	0	0	0	NA	NA	NA	NA	NA	NA
scaffold_2	14316118	14316262	144	ArnoldY2	DNA/MuDR	gene_id "13886"	0	0	0	0	0	0	0	0	0	0	0	0	NA	NA	NA	NA	NA	NA
scaffold_2	15114591	15115473	882	ArnoldY2	DNA/MuDR	gene_id "14035"	0	0	0	0	0	0	0	0	0	0	0	0	NA	NA	NA	NA	NA	NA
scaffold_2	15231400	15232160	760	ArnoldY2	DNA/MuDR	gene_id "14047"	0	0	0	0	0	0	0	0	0	0	0	0	NA	NA	NA	NA	NA	NA
scaffold_2	15489662	15489817	155	ArnoldY2	DNA/MuDR	gene_id "14101"	0	0	0	0	0	0	0	0	0	0	0	0	NA	NA	NA	NA	NA	NA
scaffold_2	15491453	15492023	570	ArnoldY2	DNA/MuDR	gene_id "14103"	0	0	0	0	0	0	0	0	0	0	0	0	NA	NA	NA	NA	NA	NA
scaffold_2	15584173	15585011	838	ArnoldY2	DNA/MuDR	gene_id "14110"	0	0	0	0	0	0	0	0	0	0	0	0	NA	NA	NA	NA	NA	NA
scaffold_2	15607599	15608172	573	ArnoldY2	DNA/MuDR	gene_id "14112"	0	0	0	0	0	0	0	0	0	0	0	0	NA	NA	NA	NA	NA	NA
scaffold_2	15741331	15742291	960	ArnoldY2	DNA/MuDR	gene_id "14138"	0	0	0	0	0	0	0	0	0	0	0	0	NA	NA	NA	NA	NA	NA
scaffold_2	15877746	15877901	155	ArnoldY2	DNA/MuDR	gene_id "14160"	0	0	0	0	0	0	0	0	0	0	0	0	NA	NA	NA	NA	NA	NA
scaffold_2	16283777	16283917	140	ArnoldY2	DNA/MuDR	gene_id "14224"	0	0	0	0	0	0	0	0	0	0	0	0	NA	NA	NA	NA	NA	NA
scaffold_2	17834699	17834852	153	ArnoldY2	DNA/MuDR	gene_id "14447"	0	0	0	0	0	0	0	0	0	0	0	0	NA	NA	NA	NA	NA	NA
scaffold_2	17993101	17993248	147	ArnoldY2	DNA/MuDR	gene_id "14492"	0	0	0	0	0	0	0	0	0	0	0	0	NA	NA	NA	NA	NA	NA
scaffold_2	18448251	18448393	142	ArnoldY2	DNA/MuDR	gene_id "14570"	0	0	0	0	0	0	0	0	0	0	0	0	NA	NA	NA	NA	NA	NA
scaffold_2	18548306	18548717	411	ArnoldY2	DNA/MuDR	gene_id "14577"	0	0	0	0	0	0	0	0	0	0	0	0	NA	NA	NA	NA	NA	NA
scaffold_2	18778018	18778171	153	ArnoldY2	DNA/MuDR	gene_id "14603"	0	0	0	0	0	0	0	0	0	0	0	0	NA	NA	NA	NA	NA	NA
scaffold_2	18852623	18853852	1229	ArnoldY2	DNA/MuDR	gene_id "14609"	0	0	0	0	0	0	0	0	0	0	0	0	NA	NA	NA	NA	NA	NA
scaffold_2	19073801	19073944	143	ArnoldY2	DNA/MuDR	gene_id "14628"	0	0	0	0	0	0	0	0	0	0	0	0	NA	NA	NA	NA	NA	NA
scaffold_2	19150120	19150293	173	ArnoldY2	DNA/MuDR	gene_id "14638"	0	0	0	0	0	0	0	0	0	0	0	0	NA	NA	NA	NA	NA	NA
scaffold_2	19165383	19166034	651	ArnoldY2	DNA/MuDR	gene_id "14643"	0	0	0	0	0	0	0	0	0	0	0	0	NA	NA	NA	NA	NA	NA
scaffold_205	2728	2883	155	ArnoldY2	DNA/MuDR	gene_id "14705"	0	0	0	0	0	0	0	0	0	0	0	0	NA	NA	NA	NA	NA	NA
scaffold_239	6365	6553	188	ArnoldY2	DNA/MuDR	gene_id "14990"	0	0	0	0	0	0	0	0	0	0	0	0	NA	NA	NA	NA	NA	NA
scaffold_266	2792	3277	485	ArnoldY2	DNA/MuDR	gene_id "15184"	0	0	0	0	0	0	0	0	0	0	0	0	NA	NA	NA	NA	NA	NA
scaffold_277	11049	11163	114	ArnoldY2	DNA/MuDR	gene_id "15230"	0	0	0	0	0	0	0	0	0	0	0	0	NA	NA	NA	NA	NA	NA
scaffold_284	857	1009	152	ArnoldY2	DNA/MuDR	gene_id "15289"	0	0	0	0	0	0	0	0	0	0	0	0	NA	NA	NA	NA	NA	NA
scaffold_287	2187	3094	907	ArnoldY2	DNA/MuDR	gene_id "15304"	0	0	0	0	0	0	0	0	0	0	0	0	NA	NA	NA	NA	NA	NA
Scaffold_3	28100	28423	323	ArnoldY2	DNA/MuDR	gene_id "15382"	0	0	0	0	0	0	0	0	0	0	0	0	NA	NA	NA	NA	NA	NA
Scaffold_3	118469	119418	949	ArnoldY2	DNA/MuDR	gene_id "15399"	0	0	0	0	0	0	0	0	0	0	0	0	NA	NA	NA	NA	NA	NA
Scaffold_3	632797	632950	153	ArnoldY2	DNA/MuDR	gene_id "15456"	0	0	0	0	0	0	0	0	0	0	0	0	NA	NA	NA	NA	NA	NA
Scaffold_3	1293717	1293829	112	ArnoldY2	DNA/MuDR	gene_id "15506"	0	0	0	0	0	0	0	0	0	0	0	0	NA	NA	NA	NA	NA	NA
Scaffold_3	1426618	1426902	284	ArnoldY2	DNA/MuDR	gene_id "15519"	0	0	0	0	0	0	0	0	0	0	0	0	NA	NA	NA	NA	NA	NA
Scaffold_3	2187540	2187657	117	ArnoldY2	DNA/MuDR	gene_id "15589"	0	0	0	0	0	0	0	0	0	0	0	0	NA	NA	NA	NA	NA	NA
Scaffold_3	3707277	3707395	118	ArnoldY2	DNA/MuDR	gene_id "15744"	0	0	0	0	0	0	0	0	0	0	0	0	NA	NA	NA	NA	NA	NA
Scaffold_3	4036450	4036943	493	ArnoldY2	DNA/MuDR	gene_id "15782"	0	0	0	0	0	0	0	0	0	0	0	0	NA	NA	NA	NA	NA	NA
Scaffold_3	4253241	4253323	82	ArnoldY2	DNA/MuDR	gene_id "15804"	0	0	0	0	0	0	0	0	0	0	0	0	NA	NA	NA	NA	NA	NA
Scaffold_3	5046494	5046874	380	ArnoldY2	DNA/MuDR	gene_id "15893"	0	0	0	0	0	0	0	0	0	0	0	0	NA	NA	NA	NA	NA	NA
Scaffold_3	5134307	5134862	555	ArnoldY2	DNA/MuDR	gene_id "15901"	0	0	0	0	0	0	0	0	0	0	0	0	NA	NA	NA	NA	NA	NA
Scaffold_3	6025899	6026837	938	ArnoldY2	DNA/MuDR	gene_id "16023"	0	0	0	0	0	0	0	0	0	0	0	0	NA	NA	NA	NA	NA	NA
Scaffold_3	6090121	6090644	523	ArnoldY2	DNA/MuDR	gene_id "16029"	0	0	0	0	0	0	0	0	0	0	0	0	NA	NA	NA	NA	NA	NA
Scaffold_3	6101643	6101796	153	ArnoldY2	DNA/MuDR	gene_id "16031"	0	0	0	0	0	0	0	0	0	0	0	0	NA	NA	NA	NA	NA	NA
Scaffold_3	6881918	6882284	366	ArnoldY2	DNA/MuDR	gene_id "16144"	0	0	0	0	0	0	0	0	0	0	0	0	NA	NA	NA	NA	NA	NA
Scaffold_3	7185188	7185488	300	ArnoldY2	DNA/MuDR	gene_id "16191"	0	0	0	0	0	0	0	0	0	0	0	0	NA	NA	NA	NA	NA	NA
Scaffold_3	7401236	7401389	153	ArnoldY2	DNA/MuDR	gene_id "16218"	0	0	0	0	0	0	0	0	0	0	0	0	NA	NA	NA	NA	NA	NA
Scaffold_3	7700272	7701202	930	ArnoldY2	DNA/MuDR	gene_id "16258"	0	0	0	0	0	0	0	0	0	0	0	0	NA	NA	NA	NA	NA	NA
Scaffold_3	7791454	7792309	855	ArnoldY2	DNA/MuDR	gene_id "16279"	0	0	0	0	0	0	0	0	0	0	0	0	NA	NA	NA	NA	NA	NA
Scaffold_3	8107304	8107457	153	ArnoldY2	DNA/MuDR	gene_id "16326"	0	0	0	0	0	0	0	0	0	0	0	0	NA	NA	NA	NA	NA	NA
Scaffold_3	8300228	8300522	294	ArnoldY2	DNA/MuDR	gene_id "16350"	0	0	0	0	0	0	0	0	0	0	0	0	NA	NA	NA	NA	NA	NA
Scaffold_3	8324330	8324926	596	ArnoldY2	DNA/MuDR	gene_id "16358"	0	0	0	0	0	0	0	0	0	0	0	0	NA	NA	NA	NA	NA	NA
Scaffold_3	8363726	8364242	516	ArnoldY2	DNA/MuDR	gene_id "16366"	0	0	0	0	0	0	0	0	0	0	0	0	NA	NA	NA	NA	NA	NA
Scaffold_3	8364279	8364784	505	ArnoldY2	DNA/MuDR	gene_id "16368"	0	0	0	0	0	0	0	0	0	0	0	0	NA	NA	NA	NA	NA	NA
Scaffold_3	8867738	8867883	145	ArnoldY2	DNA/MuDR	gene_id "16448"	0	0	0	0	0	0	0	0	0	0	0	0	NA	NA	NA	NA	NA	NA
Scaffold_3	9305398	9305553	155	ArnoldY2	DNA/MuDR	gene_id "16526"	0	0	0	0	0	0	0	0	0	0	0	0	NA	NA	NA	NA	NA	NA
Scaffold_3	9307671	9308595	924	ArnoldY2	DNA/MuDR	gene_id "16529"	0	0	0	0	0	0	0	0	0	0	0	0	NA	NA	NA	NA	NA	NA
Scaffold_3	9916550	9916910	360	ArnoldY2	DNA/MuDR	gene_id "16652"	0	0	0	0	0	0	0	0	0	0	0	0	NA	NA	NA	NA	NA	NA
Scaffold_3	10322961	10324033	1072	ArnoldY2	DNA/MuDR	gene_id "16727"	0	0	0	0	0	0	0	0	0	0	0	0	NA	NA	NA	NA	NA	NA
Scaffold_3	10500831	10501267	436	ArnoldY2	DNA/MuDR	gene_id "16776"	0	0	0	0	0	0	0	0	0	0	0	0	NA	NA	NA	NA	NA	NA
Scaffold_3	10506793	10506876	83	ArnoldY2	DNA/MuDR	gene_id "16781"	0	0	0	0	0	0	0	0	0	0	0	0	NA	NA	NA	NA	NA	NA
Scaffold_3	10508074	10508466	392	ArnoldY2	DNA/MuDR	gene_id "16783"	0	0	0	0	0	0	0	0	0	0	0	0	NA	NA	NA	NA	NA	NA
Scaffold_3	10508626	10509147	521	ArnoldY2	DNA/MuDR	gene_id "16785"	0	0	0	0	0	0	0	0	0	0	0	0	NA	NA	NA	NA	NA	NA
Scaffold_3	10511969	10512126	157	ArnoldY2	DNA/MuDR	gene_id "16789"	0	0	0	0	0	0	0	0	0	0	0	0	NA	NA	NA	NA	NA	NA
Scaffold_3	10803131	10803284	153	ArnoldY2	DNA/MuDR	gene_id "16866"	0	0	0	0	0	0	0	0	0	0	0	0	NA	NA	NA	NA	NA	NA
Scaffold_3	10891632	10892594	962	ArnoldY2	DNA/MuDR	gene_id "16888"	0	0	0	0	0	0	0	0	0	0	0	0	NA	NA	NA	NA	NA	NA
Scaffold_3	10974690	10975539	849	ArnoldY2	DNA/MuDR	gene_id "16912"	0	0	0	0	0	0	0	0	0	0	0	0	NA	NA	NA	NA	NA	NA
Scaffold_3	11127911	11128458	547	ArnoldY2	DNA/MuDR	gene_id "16955"	0	0	0	0	0	0	0	0	0	0	0	0	NA	NA	NA	NA	NA	NA
Scaffold_3	11352082	11352973	891	ArnoldY2	DNA/MuDR	gene_id "16997"	0	0	0	1	0	0	0	0	0	0.0655903	0	0	Infinite	1	NA	NA	Neg. infinite	1
Scaffold_3	11446152	11446347	195	ArnoldY2	DNA/MuDR	gene_id "17035"	0	0	0	0	0	0	0	0	0	0	0	0	NA	NA	NA	NA	NA	NA
Scaffold_3	12031729	12032133	404	ArnoldY2	DNA/MuDR	gene_id "17216"	0	0	0	0	0	0	0	0	0	0	0	0	NA	NA	NA	NA	NA	NA
Scaffold_3	12051654	12052261	607	ArnoldY2	DNA/MuDR	gene_id "17227"	0	0	0	0	0	0	0	0	0	0	0	0	NA	NA	NA	NA	NA	NA
Scaffold_3	12575641	12576538	897	ArnoldY2	DNA/MuDR	gene_id "17398"	0	0	0	0	0	0	0	0	0	0	0	0	NA	NA	NA	NA	NA	NA
Scaffold_3	12743836	12744302	466	ArnoldY2	DNA/MuDR	gene_id "17459"	0	0	0	0	0	0	0	0	0	0	0	0	NA	NA	NA	NA	NA	NA
Scaffold_3	12744694	12745255	561	ArnoldY2	DNA/MuDR	gene_id "17462"	0	0	0	0	0	0	0	0	0	0	0	0	NA	NA	NA	NA	NA	NA
Scaffold_3	12865739	12866335	596	ArnoldY2	DNA/MuDR	gene_id "17513"	0	0	0	0	0	0	0	0	0	0	0	0	NA	NA	NA	NA	NA	NA
Scaffold_3	12874915	12875068	153	ArnoldY2	DNA/MuDR	gene_id "17516"	0	0	0	0	0	0	0	0	0	0	0	0	NA	NA	NA	NA	NA	NA
Scaffold_3	12947448	12947572	124	ArnoldY2	DNA/MuDR	gene_id "17538"	0	0	0	0	0	0	0	0	0	0	0	0	NA	NA	NA	NA	NA	NA
Scaffold_3	13147202	13147865	663	ArnoldY2	DNA/MuDR	gene_id "17622"	0	0	0	0	0	0	0	0	0	0	0	0	NA	NA	NA	NA	NA	NA
Scaffold_3	13190280	13191191	911	ArnoldY2	DNA/MuDR	gene_id "17644"	0	0	0	0	0	0	0	0	0	0	0	0	NA	NA	NA	NA	NA	NA
Scaffold_3	13293625	13293754	129	ArnoldY2	DNA/MuDR	gene_id "17682"	0	0	0	0	0	0	0	0	0	0	0	0	NA	NA	NA	NA	NA	NA
Scaffold_3	13786553	13787515	962	ArnoldY2	DNA/MuDR	gene_id "17836"	0	0	0	0	0	0	0	0	0	0	0	0	NA	NA	NA	NA	NA	NA
Scaffold_3	13801542	13802395	853	ArnoldY2	DNA/MuDR	gene_id "17848"	0	0	0	0	0	0	0	0	0	0	0	0	NA	NA	NA	NA	NA	NA
Scaffold_3	13861068	13861930	862	ArnoldY2	DNA/MuDR	gene_id "17868"	0	0	0	0	0	0	0	0	0	0	0	0	NA	NA	NA	NA	NA	NA
Scaffold_3	13863037	13863868	831	ArnoldY2	DNA/MuDR	gene_id "17871"	0	0	0	0	0	0	0	0	0	0	0	0	NA	NA	NA	NA	NA	NA
Scaffold_3	14211650	14211776	126	ArnoldY2	DNA/MuDR	gene_id "18058"	0	0	0	0	0	0	0	0	0	0	0	0	NA	NA	NA	NA	NA	NA
Scaffold_3	14219376	14219453	77	ArnoldY2	DNA/MuDR	gene_id "18065"	0	0	0	0	0	0	0	0	0	0	0	0	NA	NA	NA	NA	NA	NA
Scaffold_3	14220642	14220798	156	ArnoldY2	DNA/MuDR	gene_id "18067"	0	0	0	0	0	0	0	0	0	0	0	0	NA	NA	NA	NA	NA	NA
Scaffold_3	14446731	14447441	710	ArnoldY2	DNA/MuDR	gene_id "18157"	0	0	0	0	0	0	0	0	0	0	0	0	NA	NA	NA	NA	NA	NA
Scaffold_3	14478135	14478577	442	ArnoldY2	DNA/MuDR	gene_id "18173"	0	0	0	0	0	0	0	0	0	0	0	0	NA	NA	NA	NA	NA	NA
Scaffold_3	14508905	14509882	977	ArnoldY2	DNA/MuDR	gene_id "18196"	0	0	0	0	0	0	0	0	0	0	0	0	NA	NA	NA	NA	NA	NA
Scaffold_3	14510636	14510791	155	ArnoldY2	DNA/MuDR	gene_id "18198"	0	0	0	0	0	0	0	0	0	0	0	0	NA	NA	NA	NA	NA	NA
Scaffold_3	14522290	14522422	132	ArnoldY2	DNA/MuDR	gene_id "18207"	0	0	0	0	0	0	0	0	0	0	0	0	NA	NA	NA	NA	NA	NA
Scaffold_3	14583825	14583979	154	ArnoldY2	DNA/MuDR	gene_id "18231"	0	0	0	0	0	0	0	0	0	0	0	0	NA	NA	NA	NA	NA	NA
Scaffold_3	14790660	14790814	154	ArnoldY2	DNA/MuDR	gene_id "18348"	0	0	0	0	0	0	0	0	0	0	0	0	NA	NA	NA	NA	NA	NA
Scaffold_3	14791084	14791711	627	ArnoldY2	DNA/MuDR	gene_id "18349"	0	0	0	0	0	0	0	0	0	0	0	0	NA	NA	NA	NA	NA	NA
Scaffold_3	17499326	17499705	379	ArnoldY2	DNA/MuDR	gene_id "18663"	0	0	0	0	0	0	0	0	0	0	0	0	NA	NA	NA	NA	NA	NA
Scaffold_3	17499756	17499909	153	ArnoldY2	DNA/MuDR	gene_id "18666"	0	0	0	0	0	0	0	0	0	0	0	0	NA	NA	NA	NA	NA	NA
Scaffold_3	17505741	17506166	425	ArnoldY2	DNA/MuDR	gene_id "18674"	1	1	0	0	0	0	0.183372	0.144869	0	0	0	0	Neg. infinite	0.987723	Neg. infinite	1	NA	NA
Scaffold_3	17749258	17749724	466	ArnoldY2	DNA/MuDR	gene_id "18777"	0	0	0	0	0	0	0	0	0	0	0	0	NA	NA	NA	NA	NA	NA
Scaffold_3	18019481	18019619	138	ArnoldY2	DNA/MuDR	gene_id "18912"	0	0	0	0	0	0	0	0	0	0	0	0	NA	NA	NA	NA	NA	NA
Scaffold_3	18120045	18120344	299	ArnoldY2	DNA/MuDR	gene_id "18957"	0	0	0	0	0	0	0	0	0	0	0	0	NA	NA	NA	NA	NA	NA
Scaffold_3	18121566	18121647	81	ArnoldY2	DNA/MuDR	gene_id "18958"	0	0	0	0	0	0	0	0	0	0	0	0	NA	NA	NA	NA	NA	NA
Scaffold_3	18124357	18124496	139	ArnoldY2	DNA/MuDR	gene_id "18960"	0	0	0	0	0	0	0	0	0	0	0	0	NA	NA	NA	NA	NA	NA
Scaffold_3	18526181	18526197	16	ArnoldY2	DNA/MuDR	gene_id "19156"	0	0	0	0	0	0	0	0	0	0	0	0	NA	NA	NA	NA	NA	NA
Scaffold_3	18954471	18954720	249	ArnoldY2	DNA/MuDR	gene_id "19362"	0	0	0	0	0	0	0	0	0	0	0	0	NA	NA	NA	NA	NA	NA
Scaffold_3	19023732	19023918	186	ArnoldY2	DNA/MuDR	gene_id "19385"	0	0	0	0	0	0	0	0	0	0	0	0	NA	NA	NA	NA	NA	NA
Scaffold_3	19120268	19120711	443	ArnoldY2	DNA/MuDR	gene_id "19424"	0	0	0	0	0	0	0	0	0	0	0	0	NA	NA	NA	NA	NA	NA
Scaffold_3	19139655	19140010	355	ArnoldY2	DNA/MuDR	gene_id "19443"	0	0	0	0	0	0	0	0	0	0	0	0	NA	NA	NA	NA	NA	NA
Scaffold_3	19261183	19261338	155	ArnoldY2	DNA/MuDR	gene_id "19508"	0	0	0	0	0	0	0	0	0	0	0	0	NA	NA	NA	NA	NA	NA
Scaffold_3	19326019	19326180	161	ArnoldY2	DNA/MuDR	gene_id "19548"	0	0	0	0	0	0	0	0	0	0	0	0	NA	NA	NA	NA	NA	NA
Scaffold_3	19327039	19327122	83	ArnoldY2	DNA/MuDR	gene_id "19550"	0	0	0	0	0	0	0	0	0	0	0	0	NA	NA	NA	NA	NA	NA
Scaffold_3	19328313	19328757	444	ArnoldY2	DNA/MuDR	gene_id "19551"	0	0	0	0	0	0	0	0	0	0	0	0	NA	NA	NA	NA	NA	NA
Scaffold_3	19328924	19329384	460	ArnoldY2	DNA/MuDR	gene_id "19553"	0	0	0	0	0	0	0	0	0	0	0	0	NA	NA	NA	NA	NA	NA
Scaffold_3	19331626	19331783	157	ArnoldY2	DNA/MuDR	gene_id "19557"	0	0	0	0	0	0	0	0	0	0	0	0	NA	NA	NA	NA	NA	NA
Scaffold_3	19389198	19390107	909	ArnoldY2	DNA/MuDR	gene_id "19579"	0	0	0	1	0	0	0	0	0	0.0655903	0	0	Infinite	1	NA	NA	Neg. infinite	1
Scaffold_3	19584281	19584641	360	ArnoldY2	DNA/MuDR	gene_id "19680"	0	0	0	0	0	0	0	0	0	0	0	0	NA	NA	NA	NA	NA	NA
Scaffold_3	19685712	19685850	138	ArnoldY2	DNA/MuDR	gene_id "19737"	0	0	0	0	0	0	0	0	0	0	0	0	NA	NA	NA	NA	NA	NA
Scaffold_3	19702444	19703520	1076	ArnoldY2	DNA/MuDR	gene_id "19747"	0	0	0	0	0	0	0	0	0	0	0	0	NA	NA	NA	NA	NA	NA
Scaffold_3	20491091	20491533	442	ArnoldY2	DNA/MuDR	gene_id "20061"	0	0	0	0	0	0	0	0	0	0	0	0	NA	NA	NA	NA	NA	NA
Scaffold_3	21032525	21032670	145	ArnoldY2	DNA/MuDR	gene_id "20215"	0	0	0	0	0	0	0	0	0	0	0	0	NA	NA	NA	NA	NA	NA
Scaffold_3	21178125	21179014	889	ArnoldY2	DNA/MuDR	gene_id "20273"	0	0	0	0	0	0	0	0	0	0	0	0	NA	NA	NA	NA	NA	NA
Scaffold_3	21246593	21247148	555	ArnoldY2	DNA/MuDR	gene_id "20307"	0	0	0	0	0	0	0	0	0	0	0	0	NA	NA	NA	NA	NA	NA
Scaffold_3	21290939	21291475	536	ArnoldY2	DNA/MuDR	gene_id "20328"	0	0	0	0	0	0	0	0	0	0	0	0	NA	NA	NA	NA	NA	NA
Scaffold_3	21509916	21510074	158	ArnoldY2	DNA/MuDR	gene_id "20408"	0	0	0	0	0	0	0	0	0	0	0	0	NA	NA	NA	NA	NA	NA
Scaffold_3	21571112	21571271	159	ArnoldY2	DNA/MuDR	gene_id "20423"	0	0	0	0	0	0	0	0	0	0	0	0	NA	NA	NA	NA	NA	NA
Scaffold_3	21613958	21614955	997	ArnoldY2	DNA/MuDR	gene_id "20437"	0	0	0	0	0	0	0	0	0	0	0	0	NA	NA	NA	NA	NA	NA
Scaffold_3	21639287	21639442	155	ArnoldY2	DNA/MuDR	gene_id "20442"	0	0	0	0	0	0	0	0	0	0	0	0	NA	NA	NA	NA	NA	NA
Scaffold_3	21939601	21939756	155	ArnoldY2	DNA/MuDR	gene_id "20541"	0	0	0	0	0	0	0	0	0	0	0	0	NA	NA	NA	NA	NA	NA
Scaffold_3	22228693	22228848	155	ArnoldY2	DNA/MuDR	gene_id "20626"	0	0	0	0	0	0	0	0	0	0	0	0	NA	NA	NA	NA	NA	NA
Scaffold_3	22244021	22244176	155	ArnoldY2	DNA/MuDR	gene_id "20630"	0	0	0	0	0	0	0	0	0	0	0	0	NA	NA	NA	NA	NA	NA
Scaffold_3	22267982	22268137	155	ArnoldY2	DNA/MuDR	gene_id "20638"	0	0	0	0	0	0	0	0	0	0	0	0	NA	NA	NA	NA	NA	NA
Scaffold_3	22742434	22742832	398	ArnoldY2	DNA/MuDR	gene_id "20780"	0	0	0	0	0	0	0	0	0	0	0	0	NA	NA	NA	NA	NA	NA
Scaffold_3	22801312	22802316	1004	ArnoldY2	DNA/MuDR	gene_id "20794"	0	0	0	0	0	0	0	0	0	0	0	0	NA	NA	NA	NA	NA	NA
Scaffold_3	22845637	22846316	679	ArnoldY2	DNA/MuDR	gene_id "20810"	0	0	0	0	0	0	0	0	0	0	0	0	NA	NA	NA	NA	NA	NA
Scaffold_3	22873114	22873269	155	ArnoldY2	DNA/MuDR	gene_id "20823"	0	0	0	0	0	0	0	0	0	0	0	0	NA	NA	NA	NA	NA	NA
Scaffold_3	22873775	22874376	601	ArnoldY2	DNA/MuDR	gene_id "20825"	0	0	0	0	0	0	0	0	0	0	0	0	NA	NA	NA	NA	NA	NA
Scaffold_3	22875776	22876036	260	ArnoldY2	DNA/MuDR	gene_id "20826"	0	0	0	0	0	0	0	0	0	0	0	0	NA	NA	NA	NA	NA	NA
Scaffold_3	23267430	23267583	153	ArnoldY2	DNA/MuDR	gene_id "20958"	0	0	0	0	0	0	0	0	0	0	0	0	NA	NA	NA	NA	NA	NA
Scaffold_3	23383375	23384399	1024	ArnoldY2	DNA/MuDR	gene_id "20990"	0	0	0	0	0	0	0	0	0	0	0	0	NA	NA	NA	NA	NA	NA
Scaffold_3	23577720	23577875	155	ArnoldY2	DNA/MuDR	gene_id "21059"	0	0	0	0	0	0	0	0	0	0	0	0	NA	NA	NA	NA	NA	NA
Scaffold_3	24135103	24135245	142	ArnoldY2	DNA/MuDR	gene_id "21203"	0	0	0	0	0	0	0	0	0	0	0	0	NA	NA	NA	NA	NA	NA
Scaffold_3	24144391	24144546	155	ArnoldY2	DNA/MuDR	gene_id "21206"	0	0	0	0	0	0	0	0	0	0	0	0	NA	NA	NA	NA	NA	NA
scaffold_305	2342	2503	161	ArnoldY2	DNA/MuDR	gene_id "21351"	0	0	0	0	0	0	0	0	0	0	0	0	NA	NA	NA	NA	NA	NA
scaffold_4	409154	409763	609	ArnoldY2	DNA/MuDR	gene_id "21978"	0	0	0	0	0	0	0	0	0	0	0	0	NA	NA	NA	NA	NA	NA
scaffold_4	713279	713432	153	ArnoldY2	DNA/MuDR	gene_id "22074"	0	0	0	0	0	0	0	0	0	0	0	0	NA	NA	NA	NA	NA	NA
scaffold_4	844176	844324	148	ArnoldY2	DNA/MuDR	gene_id "22119"	0	0	0	0	0	0	0	0	0	0	0	0	NA	NA	NA	NA	NA	NA
scaffold_4	942884	943031	147	ArnoldY2	DNA/MuDR	gene_id "22144"	0	0	0	0	0	0	0	0	0	0	0	0	NA	NA	NA	NA	NA	NA
scaffold_4	1131539	1132489	950	ArnoldY2	DNA/MuDR	gene_id "22195"	0	0	0	0	0	0	0	0	0	0	0	0	NA	NA	NA	NA	NA	NA
scaffold_4	1192057	1192523	466	ArnoldY2	DNA/MuDR	gene_id "22220"	0	0	0	0	0	0	0	0	0	0	0	0	NA	NA	NA	NA	NA	NA
scaffold_4	1343659	1343814	155	ArnoldY2	DNA/MuDR	gene_id "22290"	0	0	0	0	0	0	0	0	0	0	0	0	NA	NA	NA	NA	NA	NA
scaffold_4	1602235	1602780	545	ArnoldY2	DNA/MuDR	gene_id "22361"	0	0	0	0	0	0	0	0	0	0	0	0	NA	NA	NA	NA	NA	NA
scaffold_4	1776984	1777139	155	ArnoldY2	DNA/MuDR	gene_id "22424"	0	0	0	0	0	0	0	0	0	0	0	0	NA	NA	NA	NA	NA	NA
scaffold_4	1790956	1791111	155	ArnoldY2	DNA/MuDR	gene_id "22437"	0	0	0	0	0	0	0	0	0	0	0	0	NA	NA	NA	NA	NA	NA
scaffold_4	1828194	1828338	144	ArnoldY2	DNA/MuDR	gene_id "22444"	0	0	0	0	0	0	0	0	0	0	0	0	NA	NA	NA	NA	NA	NA
scaffold_4	1918010	1918159	149	ArnoldY2	DNA/MuDR	gene_id "22488"	0	0	0	0	0	0	0	0	0	0	0	0	NA	NA	NA	NA	NA	NA
scaffold_4	2613772	2613927	155	ArnoldY2	DNA/MuDR	gene_id "22701"	0	0	0	0	0	0	0	0	0	0	0	0	NA	NA	NA	NA	NA	NA
scaffold_4	2630115	2630270	155	ArnoldY2	DNA/MuDR	gene_id "22716"	0	0	0	0	0	0	0	0	0	0	0	0	NA	NA	NA	NA	NA	NA
scaffold_4	2859117	2859617	500	ArnoldY2	DNA/MuDR	gene_id "22791"	0	0	0	0	0	0	0	0	0	0	0	0	NA	NA	NA	NA	NA	NA
scaffold_4	2909857	2910000	143	ArnoldY2	DNA/MuDR	gene_id "22814"	0	0	0	0	0	0	0	0	0	0	0	0	NA	NA	NA	NA	NA	NA
scaffold_4	2952996	2953151	155	ArnoldY2	DNA/MuDR	gene_id "22829"	0	0	0	0	0	0	0	0	0	0	0	0	NA	NA	NA	NA	NA	NA
scaffold_4	3520735	3521166	431	ArnoldY2	DNA/MuDR	gene_id "23061"	0	0	0	0	0	0	0	0	0	0	0	0	NA	NA	NA	NA	NA	NA
scaffold_4	3530207	3530288	81	ArnoldY2	DNA/MuDR	gene_id "23072"	0	0	0	0	0	0	0	0	0	0	0	0	NA	NA	NA	NA	NA	NA
scaffold_4	3531513	3531988	475	ArnoldY2	DNA/MuDR	gene_id "23074"	0	0	0	0	0	0	0	0	0	0	0	0	NA	NA	NA	NA	NA	NA
scaffold_4	3532385	3532604	219	ArnoldY2	DNA/MuDR	gene_id "23076"	0	0	0	0	0	0	0	0	0	0	0	0	NA	NA	NA	NA	NA	NA
scaffold_4	3534244	3534408	164	ArnoldY2	DNA/MuDR	gene_id "23078"	0	0	0	0	0	0	0	0	0	0	0	0	NA	NA	NA	NA	NA	NA
scaffold_4	3624053	3624992	939	ArnoldY2	DNA/MuDR	gene_id "23114"	0	0	0	0	0	0	0	0	0	0	0	0	NA	NA	NA	NA	NA	NA
scaffold_4	3626823	3626978	155	ArnoldY2	DNA/MuDR	gene_id "23116"	0	0	0	0	0	0	0	0	0	0	0	0	NA	NA	NA	NA	NA	NA
scaffold_4	3679965	3680120	155	ArnoldY2	DNA/MuDR	gene_id "23134"	0	0	0	0	0	0	0	0	0	0	0	0	NA	NA	NA	NA	NA	NA
scaffold_4	4112697	4113609	912	ArnoldY2	DNA/MuDR	gene_id "23330"	0	0	0	0	0	0	0	0	0	0	0	0	NA	NA	NA	NA	NA	NA
scaffold_4	4136829	4137737	908	ArnoldY2	DNA/MuDR	gene_id "23351"	0	0	0	0	0	0	0	0	0	0	0	0	NA	NA	NA	NA	NA	NA
scaffold_4	4249768	4250163	395	ArnoldY2	DNA/MuDR	gene_id "23397"	0	0	0	0	0	0	0	0	0	0	0	0	NA	NA	NA	NA	NA	NA
scaffold_4	4852275	4852403	128	ArnoldY2	DNA/MuDR	gene_id "23653"	0	0	0	0	0	0	0	0	0	0	0	0	NA	NA	NA	NA	NA	NA
scaffold_4	5128485	5128638	153	ArnoldY2	DNA/MuDR	gene_id "23789"	0	0	0	0	0	0	0	0	0	0	0	0	NA	NA	NA	NA	NA	NA
scaffold_4	5175570	5175723	153	ArnoldY2	DNA/MuDR	gene_id "23809"	0	0	0	0	0	0	0	0	0	0	0	0	NA	NA	NA	NA	NA	NA
scaffold_4	5448433	5448586	153	ArnoldY2	DNA/MuDR	gene_id "23935"	0	0	0	0	0	0	0	0	0	0	0	0	NA	NA	NA	NA	NA	NA
scaffold_4	5734383	5735317	934	ArnoldY2	DNA/MuDR	gene_id "24073"	0	0	0	0	0	0	0	0	0	0	0	0	NA	NA	NA	NA	NA	NA
scaffold_4	6080380	6080535	155	ArnoldY2	DNA/MuDR	gene_id "24216"	0	0	0	0	0	0	0	0	0	0	0	0	NA	NA	NA	NA	NA	NA
scaffold_4	6357080	6357235	155	ArnoldY2	DNA/MuDR	gene_id "24328"	0	0	0	0	0	0	0	0	0	0	0	0	NA	NA	NA	NA	NA	NA
scaffold_4	6724336	6724491	155	ArnoldY2	DNA/MuDR	gene_id "24542"	0	0	0	0	0	0	0	0	0	0	0	0	NA	NA	NA	NA	NA	NA
scaffold_4	6752539	6752684	145	ArnoldY2	DNA/MuDR	gene_id "24543"	0	0	0	0	0	0	0	0	0	0	0	0	NA	NA	NA	NA	NA	NA
scaffold_4	10346275	10346400	125	ArnoldY2	DNA/MuDR	gene_id "25167"	0	0	0	0	0	0	0	0	0	0	0	0	NA	NA	NA	NA	NA	NA
scaffold_4	10349408	10350195	787	ArnoldY2	DNA/MuDR	gene_id "25169"	0	0	0	0	0	0	0	0	0	0	0	0	NA	NA	NA	NA	NA	NA
scaffold_4	10898057	10898191	134	ArnoldY2	DNA/MuDR	gene_id "25383"	0	0	0	0	0	0	0	0	0	0	0	0	NA	NA	NA	NA	NA	NA
scaffold_4	11626788	11626944	156	ArnoldY2	DNA/MuDR	gene_id "25656"	0	0	0	0	0	0	0	0	0	0	0	0	NA	NA	NA	NA	NA	NA
scaffold_4	11628819	11629162	343	ArnoldY2	DNA/MuDR	gene_id "25659"	0	0	0	0	0	0	0	0	0	0	0	0	NA	NA	NA	NA	NA	NA
scaffold_4	11779598	11779679	81	ArnoldY2	DNA/MuDR	gene_id "25708"	0	0	0	0	0	0	0	0	0	0	0	0	NA	NA	NA	NA	NA	NA
scaffold_4	11865707	11866220	513	ArnoldY2	DNA/MuDR	gene_id "25734"	0	0	0	0	0	0	0	0	0	0	0	0	NA	NA	NA	NA	NA	NA
scaffold_4	12108555	12109533	978	ArnoldY2	DNA/MuDR	gene_id "25811"	0	0	0	0	0	0	0	0	0	0	0	0	NA	NA	NA	NA	NA	NA
scaffold_4	12231621	12231750	129	ArnoldY2	DNA/MuDR	gene_id "25868"	0	0	0	0	0	0	0	0	0	0	0	0	NA	NA	NA	NA	NA	NA
scaffold_4	12484544	12484697	153	ArnoldY2	DNA/MuDR	gene_id "25957"	0	0	0	0	0	0	0	0	0	0	0	0	NA	NA	NA	NA	NA	NA
scaffold_4	13391228	13391383	155	ArnoldY2	DNA/MuDR	gene_id "26262"	0	0	0	0	0	0	0	0	0	0	0	0	NA	NA	NA	NA	NA	NA
scaffold_4	13396020	13396175	155	ArnoldY2	DNA/MuDR	gene_id "26264"	0	0	0	0	0	0	0	0	0	0	0	0	NA	NA	NA	NA	NA	NA
scaffold_4	13578475	13578614	139	ArnoldY2	DNA/MuDR	gene_id "26316"	0	0	0	0	0	0	0	0	0	0	0	0	NA	NA	NA	NA	NA	NA
scaffold_4	13940811	13940956	145	ArnoldY2	DNA/MuDR	gene_id "26404"	0	0	0	0	0	0	0	0	0	0	0	0	NA	NA	NA	NA	NA	NA
scaffold_4	14432405	14433007	602	ArnoldY2	DNA/MuDR	gene_id "26529"	0	0	0	0	0	0	0	0	0	0	0	0	NA	NA	NA	NA	NA	NA
scaffold_4	14433413	14433677	264	ArnoldY2	DNA/MuDR	gene_id "26530"	0	0	0	0	0	0	0	0	0	0	0	0	NA	NA	NA	NA	NA	NA
scaffold_4	14580167	14580322	155	ArnoldY2	DNA/MuDR	gene_id "26557"	0	0	0	0	0	0	0	0	0	0	0	0	NA	NA	NA	NA	NA	NA
scaffold_4	14654432	14654830	398	ArnoldY2	DNA/MuDR	gene_id "26576"	0	0	0	0	0	0	0	0	0	0	0	0	NA	NA	NA	NA	NA	NA
scaffold_4	14751314	14751706	392	ArnoldY2	DNA/MuDR	gene_id "26601"	0	0	0	0	0	0	0	0	0	0	0	0	NA	NA	NA	NA	NA	NA
scaffold_4	15294912	15295025	113	ArnoldY2	DNA/MuDR	gene_id "26706"	0	0	0	0	0	0	0	0	0	0	0	0	NA	NA	NA	NA	NA	NA
scaffold_4	15302061	15302214	153	ArnoldY2	DNA/MuDR	gene_id "26708"	0	0	0	0	0	0	0	0	0	0	0	0	NA	NA	NA	NA	NA	NA
scaffold_4	15845854	15846245	391	ArnoldY2	DNA/MuDR	gene_id "26794"	0	0	0	0	0	0	0	0	0	0	0	0	NA	NA	NA	NA	NA	NA
scaffold_4	16166645	16166799	154	ArnoldY2	DNA/MuDR	gene_id "26839"	0	0	0	0	0	0	0	0	0	0	0	0	NA	NA	NA	NA	NA	NA
scaffold_4	16345901	16346261	360	ArnoldY2	DNA/MuDR	gene_id "26867"	0	0	0	0	0	0	0	0	0	0	0	0	NA	NA	NA	NA	NA	NA
scaffold_4	16722183	16722443	260	ArnoldY2	DNA/MuDR	gene_id "26928"	0	0	0	0	0	0	0	0	0	0	0	0	NA	NA	NA	NA	NA	NA
scaffold_4	16863778	16863930	152	ArnoldY2	DNA/MuDR	gene_id "26950"	0	0	0	0	0	0	0	0	0	0	0	0	NA	NA	NA	NA	NA	NA
scaffold_4	16945567	16945719	152	ArnoldY2	DNA/MuDR	gene_id "26959"	0	0	0	0	0	0	0	0	0	0	0	0	NA	NA	NA	NA	NA	NA
scaffold_4	17428833	17428977	144	ArnoldY2	DNA/MuDR	gene_id "27026"	0	0	0	0	0	0	0	0	0	0	0	0	NA	NA	NA	NA	NA	NA
scaffold_4	17706962	17707119	157	ArnoldY2	DNA/MuDR	gene_id "27065"	0	0	0	0	0	0	0	0	0	0	0	0	NA	NA	NA	NA	NA	NA
scaffold_4	17723464	17723564	100	ArnoldY2	DNA/MuDR	gene_id "27067"	0	0	0	0	0	0	0	0	0	0	0	0	NA	NA	NA	NA	NA	NA
scaffold_4	18465573	18465716	143	ArnoldY2	DNA/MuDR	gene_id "27184"	0	0	0	0	0	0	0	0	0	0	0	0	NA	NA	NA	NA	NA	NA
scaffold_4	18515797	18516146	349	ArnoldY2	DNA/MuDR	gene_id "27195"	0	0	0	0	0	0	0	0	0	0	0	0	NA	NA	NA	NA	NA	NA
scaffold_4	18707450	18707608	158	ArnoldY2	DNA/MuDR	gene_id "27221"	0	0	0	0	0	0	0	0	0	0	0	0	NA	NA	NA	NA	NA	NA
scaffold_4	19333865	19334020	155	ArnoldY2	DNA/MuDR	gene_id "27297"	0	0	0	0	0	0	0	0	0	0	0	0	NA	NA	NA	NA	NA	NA
scaffold_4	20037323	20038285	962	ArnoldY2	DNA/MuDR	gene_id "27402"	0	0	0	0	0	0	0	0	0	0	0	0	NA	NA	NA	NA	NA	NA
scaffold_4	20289669	20289793	124	ArnoldY2	DNA/MuDR	gene_id "27430"	0	0	0	0	0	0	0	0	0	0	0	0	NA	NA	NA	NA	NA	NA
scaffold_4	20306150	20306418	268	ArnoldY2	DNA/MuDR	gene_id "27434"	0	0	0	0	0	0	0	0	0	0	0	0	NA	NA	NA	NA	NA	NA
scaffold_4	20444206	20444357	151	ArnoldY2	DNA/MuDR	gene_id "27452"	0	0	0	0	0	0	0	0	0	0	0	0	NA	NA	NA	NA	NA	NA
scaffold_4	20906905	20907060	155	ArnoldY2	DNA/MuDR	gene_id "27502"	0	0	0	0	0	0	0	0	0	0	0	0	NA	NA	NA	NA	NA	NA
scaffold_4	20908336	20908700	364	ArnoldY2	DNA/MuDR	gene_id "27505"	0	0	0	1	0	1	0	0	0	0.0655903	0	0.0781724	Infinite	1	Infinite	1	0.159281	1
scaffold_4	21119532	21119902	370	ArnoldY2	DNA/MuDR	gene_id "27530"	0	0	0	0	0	0	0	0	0	0	0	0	NA	NA	NA	NA	NA	NA
scaffold_4	21441044	21442048	1004	ArnoldY2	DNA/MuDR	gene_id "27577"	0	0	0	0	0	0	0	0	0	0	0	0	NA	NA	NA	NA	NA	NA
scaffold_4	21740381	21740946	565	ArnoldY2	DNA/MuDR	gene_id "27615"	0	0	0	0	0	0	0	0	0	0	0	0	NA	NA	NA	NA	NA	NA
scaffold_4	22109369	22110279	910	ArnoldY2	DNA/MuDR	gene_id "27657"	0	0	0	0	0	0	0	0	0	0	0	0	NA	NA	NA	NA	NA	NA
scaffold_4	22460236	22460851	615	ArnoldY2	DNA/MuDR	gene_id "27695"	0	0	0	0	0	0	0	0	0	0	0	0	NA	NA	NA	NA	NA	NA
scaffold_4	22775267	22776182	915	ArnoldY2	DNA/MuDR	gene_id "27744"	0	0	1	4	1	0	0	0	0.206462	0.262361	0.169278	0	Infinite	0.637854	Infinite	1	-1.5058	1
scaffold_48	6586	6741	155	ArnoldY2	DNA/MuDR	gene_id "28013"	0	0	0	0	0	0	0	0	0	0	0	0	NA	NA	NA	NA	NA	NA
scaffold_5	383818	384797	979	ArnoldY2	DNA/MuDR	gene_id "28142"	0	0	0	0	0	0	0	0	0	0	0	0	NA	NA	NA	NA	NA	NA
scaffold_5	490712	490854	142	ArnoldY2	DNA/MuDR	gene_id "28163"	0	0	0	0	0	0	0	0	0	0	0	0	NA	NA	NA	NA	NA	NA
scaffold_5	498350	498505	155	ArnoldY2	DNA/MuDR	gene_id "28165"	0	0	0	0	0	0	0	0	0	0	0	0	NA	NA	NA	NA	NA	NA
scaffold_5	755788	755819	31	ArnoldY2	DNA/MuDR	gene_id "28235"	0	0	0	0	0	0	0	0	0	0	0	0	NA	NA	NA	NA	NA	NA
scaffold_5	869712	869865	153	ArnoldY2	DNA/MuDR	gene_id "28260"	0	0	0	0	0	0	0	0	0	0	0	0	NA	NA	NA	NA	NA	NA
scaffold_5	1563718	1564064	346	ArnoldY2	DNA/MuDR	gene_id "28480"	0	0	0	0	0	0	0	0	0	0	0	0	NA	NA	NA	NA	NA	NA
scaffold_5	2021552	2021707	155	ArnoldY2	DNA/MuDR	gene_id "28582"	0	0	0	0	0	0	0	0	0	0	0	0	NA	NA	NA	NA	NA	NA
scaffold_5	2045374	2045529	155	ArnoldY2	DNA/MuDR	gene_id "28597"	0	0	0	0	0	0	0	0	0	0	0	0	NA	NA	NA	NA	NA	NA
scaffold_5	2694535	2694608	73	ArnoldY2	DNA/MuDR	gene_id "28796"	0	0	0	0	0	0	0	0	0	0	0	0	NA	NA	NA	NA	NA	NA
scaffold_5	2962789	2963796	1007	ArnoldY2	DNA/MuDR	gene_id "28872"	0	0	0	0	0	0	0	0	0	0	0	0	NA	NA	NA	NA	NA	NA
scaffold_5	3077917	3078847	930	ArnoldY2	DNA/MuDR	gene_id "28900"	0	0	0	0	0	0	0	0	0	0	0	0	NA	NA	NA	NA	NA	NA
scaffold_5	3121475	3121892	417	ArnoldY2	DNA/MuDR	gene_id "28917"	0	0	0	0	0	0	0	0	0	0	0	0	NA	NA	NA	NA	NA	NA
scaffold_5	3526886	3527841	955	ArnoldY2	DNA/MuDR	gene_id "29026"	0	0	0	0	0	0	0	0	0	0	0	0	NA	NA	NA	NA	NA	NA
scaffold_5	3537176	3538002	826	ArnoldY2	DNA/MuDR	gene_id "29028"	0	0	0	0	0	0	0	0	0	0	0	0	NA	NA	NA	NA	NA	NA
scaffold_5	3628192	3628786	594	ArnoldY2	DNA/MuDR	gene_id "29055"	0	0	0	0	0	0	0	0	0	0	0	0	NA	NA	NA	NA	NA	NA
scaffold_5	3707812	3707967	155	ArnoldY2	DNA/MuDR	gene_id "29081"	0	0	0	0	0	0	0	0	0	0	0	0	NA	NA	NA	NA	NA	NA
scaffold_5	3768593	3769785	1192	ArnoldY2	DNA/MuDR	gene_id "29100"	0	0	0	0	0	0	0	0	0	0	0	0	NA	NA	NA	NA	NA	NA
scaffold_5	3830789	3831622	833	ArnoldY2	DNA/MuDR	gene_id "29123"	0	0	0	0	0	0	0	0	0	0	0	0	NA	NA	NA	NA	NA	NA
scaffold_5	3860656	3860735	79	ArnoldY2	DNA/MuDR	gene_id "29150"	0	0	0	0	0	0	0	0	0	0	0	0	NA	NA	NA	NA	NA	NA
scaffold_5	4361022	4361177	155	ArnoldY2	DNA/MuDR	gene_id "29359"	0	0	0	0	0	0	0	0	0	0	0	0	NA	NA	NA	NA	NA	NA
scaffold_5	4396483	4397604	1121	ArnoldY2	DNA/MuDR	gene_id "29383"	0	0	0	0	0	0	0	0	0	0	0	0	NA	NA	NA	NA	NA	NA
scaffold_5	4664866	4665021	155	ArnoldY2	DNA/MuDR	gene_id "29488"	0	0	0	0	0	0	0	0	0	0	0	0	NA	NA	NA	NA	NA	NA
scaffold_5	4679885	4680852	967	ArnoldY2	DNA/MuDR	gene_id "29493"	0	0	0	0	0	0	0	0	0	0	0	0	NA	NA	NA	NA	NA	NA
scaffold_5	4994077	4994577	500	ArnoldY2	DNA/MuDR	gene_id "29612"	0	0	0	0	0	0	0	0	0	0	0	0	NA	NA	NA	NA	NA	NA
scaffold_5	5017971	5018126	155	ArnoldY2	DNA/MuDR	gene_id "29626"	0	0	0	0	0	0	0	0	0	0	0	0	NA	NA	NA	NA	NA	NA
scaffold_5	5324138	5324283	145	ArnoldY2	DNA/MuDR	gene_id "29760"	0	0	0	0	0	0	0	0	0	0	0	0	NA	NA	NA	NA	NA	NA
scaffold_5	5384925	5385029	104	ArnoldY2	DNA/MuDR	gene_id "29789"	0	0	0	0	0	0	0	0	0	0	0	0	NA	NA	NA	NA	NA	NA
scaffold_5	5386435	5387356	921	ArnoldY2	DNA/MuDR	gene_id "29792"	0	0	0	0	0	0	0	0	0	0	0	0	NA	NA	NA	NA	NA	NA
scaffold_5	5421776	5422211	435	ArnoldY2	DNA/MuDR	gene_id "29806"	0	0	0	0	0	0	0	0	0	0	0	0	NA	NA	NA	NA	NA	NA
scaffold_5	5429825	5430377	552	ArnoldY2	DNA/MuDR	gene_id "29811"	0	0	0	0	0	0	0	0	0	0	0	0	NA	NA	NA	NA	NA	NA
scaffold_5	5448873	5449756	883	ArnoldY2	DNA/MuDR	gene_id "29833"	0	0	0	0	0	0	0	0	0	0	0	0	NA	NA	NA	NA	NA	NA
scaffold_5	5519810	5520428	618	ArnoldY2	DNA/MuDR	gene_id "29875"	0	0	0	0	0	0	0	0	0	0	0	0	NA	NA	NA	NA	NA	NA
scaffold_5	6049306	6050235	929	ArnoldY2	DNA/MuDR	gene_id "30102"	0	0	0	0	0	0	0	0	0	0	0	0	NA	NA	NA	NA	NA	NA
scaffold_5	6167414	6167567	153	ArnoldY2	DNA/MuDR	gene_id "30132"	0	0	0	0	0	0	0	0	0	0	0	0	NA	NA	NA	NA	NA	NA
scaffold_5	6227880	6228888	1008	ArnoldY2	DNA/MuDR	gene_id "30155"	0	0	0	0	0	0	0	0	0	0	0	0	NA	NA	NA	NA	NA	NA
scaffold_5	6286065	6286220	155	ArnoldY2	DNA/MuDR	gene_id "30186"	0	0	0	0	0	0	0	0	0	0	0	0	NA	NA	NA	NA	NA	NA
scaffold_5	6702585	6703441	856	ArnoldY2	DNA/MuDR	gene_id "30346"	0	0	0	0	0	0	0	0	0	0	0	0	NA	NA	NA	NA	NA	NA
scaffold_5	6781230	6781383	153	ArnoldY2	DNA/MuDR	gene_id "30382"	0	0	0	0	0	0	0	0	0	0	0	0	NA	NA	NA	NA	NA	NA
scaffold_5	9589943	9590088	145	ArnoldY2	DNA/MuDR	gene_id "30811"	0	0	0	0	0	0	0	0	0	0	0	0	NA	NA	NA	NA	NA	NA
scaffold_5	9855110	9855268	158	ArnoldY2	DNA/MuDR	gene_id "30944"	0	0	0	0	0	0	0	0	0	0	0	0	NA	NA	NA	NA	NA	NA
scaffold_5	10054090	10054174	84	ArnoldY2	DNA/MuDR	gene_id "31024"	0	0	0	0	0	0	0	0	0	0	0	0	NA	NA	NA	NA	NA	NA
scaffold_5	10372433	10372804	371	ArnoldY2	DNA/MuDR	gene_id "31175"	0	0	0	0	0	0	0	0	0	0	0	0	NA	NA	NA	NA	NA	NA
scaffold_5	10760346	10760750	404	ArnoldY2	DNA/MuDR	gene_id "31335"	0	0	0	0	0	0	0	0	0	0	0	0	NA	NA	NA	NA	NA	NA
scaffold_5	10773140	10773302	162	ArnoldY2	DNA/MuDR	gene_id "31344"	0	0	0	0	0	0	0	0	0	0	0	0	NA	NA	NA	NA	NA	NA
scaffold_5	10942873	10943030	157	ArnoldY2	DNA/MuDR	gene_id "31419"	0	0	0	0	0	0	0	0	0	0	0	0	NA	NA	NA	NA	NA	NA
scaffold_5	10995020	10995733	713	ArnoldY2	DNA/MuDR	gene_id "31442"	0	0	0	0	0	0	0	0	0	0	0	0	NA	NA	NA	NA	NA	NA
scaffold_5	11187820	11187973	153	ArnoldY2	DNA/MuDR	gene_id "31557"	0	0	0	0	0	0	0	0	0	0	0	0	NA	NA	NA	NA	NA	NA
scaffold_5	11544406	11544868	462	ArnoldY2	DNA/MuDR	gene_id "31656"	0	0	0	0	0	0	0	0	0	0	0	0	NA	NA	NA	NA	NA	NA
scaffold_5	11633553	11633709	156	ArnoldY2	DNA/MuDR	gene_id "31675"	0	0	0	0	0	0	0	0	0	0	0	0	NA	NA	NA	NA	NA	NA
scaffold_5	11696190	11696343	153	ArnoldY2	DNA/MuDR	gene_id "31697"	0	0	0	0	0	0	0	0	0	0	0	0	NA	NA	NA	NA	NA	NA
scaffold_5	11778621	11778773	152	ArnoldY2	DNA/MuDR	gene_id "31736"	0	0	0	0	0	0	0	0	0	0	0	0	NA	NA	NA	NA	NA	NA
scaffold_5	11872423	11872844	421	ArnoldY2	DNA/MuDR	gene_id "31780"	0	0	0	0	0	0	0	0	0	0	0	0	NA	NA	NA	NA	NA	NA
scaffold_5	11873763	11874131	368	ArnoldY2	DNA/MuDR	gene_id "31783"	0	0	0	0	0	0	0	0	0	0	0	0	NA	NA	NA	NA	NA	NA
scaffold_5	12100203	12100740	537	ArnoldY2	DNA/MuDR	gene_id "31868"	0	0	0	0	0	0	0	0	0	0	0	0	NA	NA	NA	NA	NA	NA
scaffold_5	12244145	12245088	943	ArnoldY2	DNA/MuDR	gene_id "31918"	0	0	0	0	0	0	0	0	0	0	0	0	NA	NA	NA	NA	NA	NA
scaffold_5	12334040	12334681	641	ArnoldY2	DNA/MuDR	gene_id "31944"	0	0	0	0	0	0	0	0	0	0	0	0	NA	NA	NA	NA	NA	NA
scaffold_5	12932269	12932396	127	ArnoldY2	DNA/MuDR	gene_id "32062"	0	0	0	0	0	0	0	0	0	0	0	0	NA	NA	NA	NA	NA	NA
scaffold_5	13127970	13128879	909	ArnoldY2	DNA/MuDR	gene_id "32104"	0	0	0	0	0	0	0	0	0	0	0	0	NA	NA	NA	NA	NA	NA
scaffold_5	13173155	13173310	155	ArnoldY2	DNA/MuDR	gene_id "32121"	0	0	0	0	0	0	0	0	0	0	0	0	NA	NA	NA	NA	NA	NA
scaffold_5	13715201	13715345	144	ArnoldY2	DNA/MuDR	gene_id "32244"	0	0	0	0	0	0	0	0	0	0	0	0	NA	NA	NA	NA	NA	NA
scaffold_5	14062546	14063330	784	ArnoldY2	DNA/MuDR	gene_id "32295"	0	0	0	0	0	0	0	0	0	0	0	0	NA	NA	NA	NA	NA	NA
scaffold_5	14538604	14538757	153	ArnoldY2	DNA/MuDR	gene_id "32418"	0	0	0	0	0	0	0	0	0	0	0	0	NA	NA	NA	NA	NA	NA
scaffold_5	14682942	14683097	155	ArnoldY2	DNA/MuDR	gene_id "32465"	0	0	0	0	0	0	0	0	0	0	0	0	NA	NA	NA	NA	NA	NA
scaffold_5	15223618	15224301	683	ArnoldY2	DNA/MuDR	gene_id "32584"	0	0	0	0	0	0	0	0	0	0	0	0	NA	NA	NA	NA	NA	NA
scaffold_5	15244939	15245262	323	ArnoldY2	DNA/MuDR	gene_id "32593"	0	0	0	0	0	0	0	0	0	0	0	0	NA	NA	NA	NA	NA	NA
scaffold_5	15245647	15245957	310	ArnoldY2	DNA/MuDR	gene_id "32594"	0	0	0	0	0	0	0	0	0	0	0	0	NA	NA	NA	NA	NA	NA
scaffold_5	15246704	15247056	352	ArnoldY2	DNA/MuDR	gene_id "32596"	0	0	0	0	0	0	0	0	0	0	0	0	NA	NA	NA	NA	NA	NA
scaffold_5	15326326	15326510	184	ArnoldY2	DNA/MuDR	gene_id "32612"	0	0	0	0	0	0	0	0	0	0	0	0	NA	NA	NA	NA	NA	NA
scaffold_5	15622273	15622911	638	ArnoldY2	DNA/MuDR	gene_id "32664"	0	0	0	0	0	0	0	0	0	0	0	0	NA	NA	NA	NA	NA	NA
scaffold_5	15772217	15772599	382	ArnoldY2	DNA/MuDR	gene_id "32697"	0	0	0	0	0	0	0	0	0	0	0	0	NA	NA	NA	NA	NA	NA
scaffold_5	15846410	15846811	401	ArnoldY2	DNA/MuDR	gene_id "32710"	0	0	0	0	0	0	0	0	0	0	0	0	NA	NA	NA	NA	NA	NA
scaffold_5	16144417	16144544	127	ArnoldY2	DNA/MuDR	gene_id "32763"	0	0	0	0	0	0	0	0	0	0	0	0	NA	NA	NA	NA	NA	NA
scaffold_5	17440965	17441592	627	ArnoldY2	DNA/MuDR	gene_id "32921"	0	0	0	0	0	0	0	0	0	0	0	0	NA	NA	NA	NA	NA	NA
scaffold_5	17577078	17577951	873	ArnoldY2	DNA/MuDR	gene_id "32949"	0	0	0	0	0	0	0	0	0	0	0	0	NA	NA	NA	NA	NA	NA
scaffold_5	18209920	18210075	155	ArnoldY2	DNA/MuDR	gene_id "33033"	0	0	0	0	0	0	0	0	0	0	0	0	NA	NA	NA	NA	NA	NA
scaffold_5	18654492	18654947	455	ArnoldY2	DNA/MuDR	gene_id "33095"	0	0	0	0	0	0	0	0	0	0	0	0	NA	NA	NA	NA	NA	NA
scaffold_5	19060849	19061091	242	ArnoldY2	DNA/MuDR	gene_id "33155"	0	0	0	0	0	0	0	0	0	0	0	0	NA	NA	NA	NA	NA	NA
scaffold_5	19153777	19153861	84	ArnoldY2	DNA/MuDR	gene_id "33173"	0	0	0	0	0	0	0	0	0	0	0	0	NA	NA	NA	NA	NA	NA
scaffold_5	20610830	20610985	155	ArnoldY2	DNA/MuDR	gene_id "33363"	0	0	0	0	0	0	0	0	0	0	0	0	NA	NA	NA	NA	NA	NA
scaffold_59	155	1083	928	ArnoldY2	DNA/MuDR	gene_id "33625"	0	0	0	0	0	0	0	0	0	0	0	0	NA	NA	NA	NA	NA	NA
scaffold_6	122953	123947	994	ArnoldY2	DNA/MuDR	gene_id "33658"	0	0	0	0	0	0	0	0	0	0	0	0	NA	NA	NA	NA	NA	NA
scaffold_6	200440	200592	152	ArnoldY2	DNA/MuDR	gene_id "33679"	0	0	0	0	0	0	0	0	0	0	0	0	NA	NA	NA	NA	NA	NA
scaffold_6	494338	494751	413	ArnoldY2	DNA/MuDR	gene_id "33717"	0	0	0	0	0	0	0	0	0	0	0	0	NA	NA	NA	NA	NA	NA
scaffold_6	1291879	1292034	155	ArnoldY2	DNA/MuDR	gene_id "33825"	0	0	0	0	0	0	0	0	0	0	0	0	NA	NA	NA	NA	NA	NA
scaffold_6	1381828	1381979	151	ArnoldY2	DNA/MuDR	gene_id "33835"	0	0	0	0	0	0	0	0	0	0	0	0	NA	NA	NA	NA	NA	NA
scaffold_6	1574261	1574400	139	ArnoldY2	DNA/MuDR	gene_id "33860"	0	0	0	0	0	0	0	0	0	0	0	0	NA	NA	NA	NA	NA	NA
scaffold_6	1908053	1908126	73	ArnoldY2	DNA/MuDR	gene_id "33917"	0	0	0	0	0	0	0	0	0	0	0	0	NA	NA	NA	NA	NA	NA
scaffold_6	2675828	2675976	148	ArnoldY2	DNA/MuDR	gene_id "34006"	0	0	0	0	0	0	0	0	0	0	0	0	NA	NA	NA	NA	NA	NA
scaffold_6	2921375	2921831	456	ArnoldY2	DNA/MuDR	gene_id "34036"	0	0	0	0	0	0	0	0	0	0	0	0	NA	NA	NA	NA	NA	NA
scaffold_6	3370964	3371117	153	ArnoldY2	DNA/MuDR	gene_id "34077"	0	0	0	0	0	0	0	0	0	0	0	0	NA	NA	NA	NA	NA	NA
scaffold_6	3468051	3468204	153	ArnoldY2	DNA/MuDR	gene_id "34102"	0	0	0	0	0	0	0	0	0	0	0	0	NA	NA	NA	NA	NA	NA
scaffold_6	3628246	3628399	153	ArnoldY2	DNA/MuDR	gene_id "34118"	0	0	0	0	0	0	0	0	0	0	0	0	NA	NA	NA	NA	NA	NA
scaffold_6	4000730	4000918	188	ArnoldY2	DNA/MuDR	gene_id "34170"	0	0	0	0	0	0	0	0	0	0	0	0	NA	NA	NA	NA	NA	NA
scaffold_6	4709306	4709671	365	ArnoldY2	DNA/MuDR	gene_id "34248"	0	0	0	0	0	0	0	0	0	0	0	0	NA	NA	NA	NA	NA	NA
scaffold_6	4740605	4740756	151	ArnoldY2	DNA/MuDR	gene_id "34253"	0	0	0	0	0	0	0	0	0	0	0	0	NA	NA	NA	NA	NA	NA
scaffold_6	4852295	4852699	404	ArnoldY2	DNA/MuDR	gene_id "34273"	0	0	0	0	0	0	0	0	0	0	0	0	NA	NA	NA	NA	NA	NA
scaffold_6	5629936	5630073	137	ArnoldY2	DNA/MuDR	gene_id "34360"	0	0	0	0	0	0	0	0	0	0	0	0	NA	NA	NA	NA	NA	NA
scaffold_6	6820991	6821860	869	ArnoldY2	DNA/MuDR	gene_id "34568"	0	0	0	0	0	0	0	0	0	0	0	0	NA	NA	NA	NA	NA	NA
scaffold_6	7344171	7344612	441	ArnoldY2	DNA/MuDR	gene_id "34650"	0	0	0	0	0	0	0	0	0	0	0	0	NA	NA	NA	NA	NA	NA
scaffold_6	7692336	7692782	446	ArnoldY2	DNA/MuDR	gene_id "34698"	0	0	0	0	0	0	0	0	0	0	0	0	NA	NA	NA	NA	NA	NA
scaffold_6	7980173	7980549	376	ArnoldY2	DNA/MuDR	gene_id "34743"	0	0	0	0	0	0	0	0	0	0	0	0	NA	NA	NA	NA	NA	NA
scaffold_6	7986093	7986176	83	ArnoldY2	DNA/MuDR	gene_id "34748"	0	0	0	0	0	0	0	0	0	0	0	0	NA	NA	NA	NA	NA	NA
scaffold_6	9187840	9188709	869	ArnoldY2	DNA/MuDR	gene_id "34928"	0	0	0	0	0	0	0	0	0	0	0	0	NA	NA	NA	NA	NA	NA
scaffold_6	9573767	9573909	142	ArnoldY2	DNA/MuDR	gene_id "34995"	0	0	0	0	0	0	0	0	0	0	0	0	NA	NA	NA	NA	NA	NA
scaffold_6	9753372	9753514	142	ArnoldY2	DNA/MuDR	gene_id "35050"	0	0	0	0	0	0	0	0	0	0	0	0	NA	NA	NA	NA	NA	NA
scaffold_6	10189938	10190451	513	ArnoldY2	DNA/MuDR	gene_id "35117"	0	0	0	0	0	0	0	0	0	0	0	0	NA	NA	NA	NA	NA	NA
scaffold_6	10506697	10506779	82	ArnoldY2	DNA/MuDR	gene_id "35216"	0	0	0	0	0	0	0	0	0	0	0	0	NA	NA	NA	NA	NA	NA
scaffold_6	10506865	10507019	154	ArnoldY2	DNA/MuDR	gene_id "35218"	0	0	0	0	0	0	0	0	0	0	0	0	NA	NA	NA	NA	NA	NA
scaffold_6	10724423	10724677	254	ArnoldY2	DNA/MuDR	gene_id "35276"	0	0	0	0	0	0	0	0	0	0	0	0	NA	NA	NA	NA	NA	NA
scaffold_6	10726233	10726384	151	ArnoldY2	DNA/MuDR	gene_id "35278"	0	0	0	0	0	0	0	0	0	0	0	0	NA	NA	NA	NA	NA	NA
scaffold_6	10727972	10728127	155	ArnoldY2	DNA/MuDR	gene_id "35281"	0	0	0	0	0	0	0	0	0	0	0	0	NA	NA	NA	NA	NA	NA
scaffold_6	11313997	11314309	312	ArnoldY2	DNA/MuDR	gene_id "35505"	0	0	0	0	0	0	0	0	0	0	0	0	NA	NA	NA	NA	NA	NA
scaffold_6	11734717	11734863	146	ArnoldY2	DNA/MuDR	gene_id "35651"	0	0	0	0	0	0	0	0	0	0	0	0	NA	NA	NA	NA	NA	NA
scaffold_6	12038689	12039272	583	ArnoldY2	DNA/MuDR	gene_id "35760"	0	0	0	0	0	0	0	0	0	0	0	0	NA	NA	NA	NA	NA	NA
scaffold_6	12149227	12149913	686	ArnoldY2	DNA/MuDR	gene_id "35795"	0	0	0	0	0	0	0	0	0	0	0	0	NA	NA	NA	NA	NA	NA
scaffold_6	12351234	12351390	156	ArnoldY2	DNA/MuDR	gene_id "35878"	0	0	0	0	0	0	0	0	0	0	0	0	NA	NA	NA	NA	NA	NA
scaffold_6	12580360	12581054	694	ArnoldY2	DNA/MuDR	gene_id "35958"	0	0	0	0	0	0	0	0	0	0	0	0	NA	NA	NA	NA	NA	NA
scaffold_6	12582229	12582246	17	ArnoldY2	DNA/MuDR	gene_id "35960"	0	0	0	0	0	0	0	0	0	0	0	0	NA	NA	NA	NA	NA	NA
scaffold_6	13272123	13272731	608	ArnoldY2	DNA/MuDR	gene_id "36220"	0	0	0	0	0	0	0	0	0	0	0	0	NA	NA	NA	NA	NA	NA
scaffold_6	13613298	13613453	155	ArnoldY2	DNA/MuDR	gene_id "36382"	0	0	0	0	0	0	0	0	0	0	0	0	NA	NA	NA	NA	NA	NA
scaffold_6	14030112	14030267	155	ArnoldY2	DNA/MuDR	gene_id "36566"	0	0	0	0	0	0	0	0	0	0	0	0	NA	NA	NA	NA	NA	NA
scaffold_6	14220863	14221018	155	ArnoldY2	DNA/MuDR	gene_id "36634"	0	0	0	0	0	0	0	0	0	0	0	0	NA	NA	NA	NA	NA	NA
scaffold_6	14341445	14341598	153	ArnoldY2	DNA/MuDR	gene_id "36680"	0	0	0	0	0	0	0	0	0	0	0	0	NA	NA	NA	NA	NA	NA
scaffold_6	14348583	14348842	259	ArnoldY2	DNA/MuDR	gene_id "36688"	0	0	0	0	0	0	0	0	0	0	0	0	NA	NA	NA	NA	NA	NA
scaffold_6	17555452	17555605	153	ArnoldY2	DNA/MuDR	gene_id "37483"	0	0	0	0	0	0	0	0	0	0	0	0	NA	NA	NA	NA	NA	NA
scaffold_6	17911274	17911970	696	ArnoldY2	DNA/MuDR	gene_id "37633"	0	0	0	0	0	0	0	0	0	0	0	0	NA	NA	NA	NA	NA	NA
scaffold_6	18989794	18989935	141	ArnoldY2	DNA/MuDR	gene_id "38093"	0	0	0	0	0	0	0	0	0	0	0	0	NA	NA	NA	NA	NA	NA
scaffold_6	19147525	19148382	857	ArnoldY2	DNA/MuDR	gene_id "38206"	0	0	0	0	0	0	0	0	0	0	0	0	NA	NA	NA	NA	NA	NA
scaffold_6	19693730	19694592	862	ArnoldY2	DNA/MuDR	gene_id "38430"	0	0	0	0	0	0	0	0	0	0	0	0	NA	NA	NA	NA	NA	NA
scaffold_6	20221004	20221159	155	ArnoldY2	DNA/MuDR	gene_id "38628"	0	0	0	0	0	0	0	0	0	0	0	0	NA	NA	NA	NA	NA	NA
scaffold_6	20573655	20574465	810	ArnoldY2	DNA/MuDR	gene_id "38732"	0	0	0	0	0	0	0	0	0	0	0	0	NA	NA	NA	NA	NA	NA
scaffold_6	20642743	20642963	220	ArnoldY2	DNA/MuDR	gene_id "38756"	0	0	0	0	0	0	0	0	0	0	0	0	NA	NA	NA	NA	NA	NA
scaffold_6	20725701	20726107	406	ArnoldY2	DNA/MuDR	gene_id "38791"	0	0	0	0	0	0	0	0	0	0	0	0	NA	NA	NA	NA	NA	NA
scaffold_6	20769470	20769624	154	ArnoldY2	DNA/MuDR	gene_id "38803"	0	0	0	0	0	0	0	0	0	0	0	0	NA	NA	NA	NA	NA	NA
scaffold_6	20774118	20774985	867	ArnoldY2	DNA/MuDR	gene_id "38805"	0	0	0	0	0	0	0	0	0	0	0	0	NA	NA	NA	NA	NA	NA
scaffold_6	20951292	20952189	897	ArnoldY2	DNA/MuDR	gene_id "38871"	0	0	0	0	0	0	0	0	0	0	0	0	NA	NA	NA	NA	NA	NA
scaffold_6	20954572	20954714	142	ArnoldY2	DNA/MuDR	gene_id "38877"	0	0	0	0	0	0	0	0	0	0	0	0	NA	NA	NA	NA	NA	NA
scaffold_6	21051216	21051748	532	ArnoldY2	DNA/MuDR	gene_id "38918"	0	0	0	0	0	0	0	0	0	0	0	0	NA	NA	NA	NA	NA	NA
scaffold_6	21104688	21105307	619	ArnoldY2	DNA/MuDR	gene_id "38932"	0	0	0	0	0	0	0	0	0	0	0	0	NA	NA	NA	NA	NA	NA
scaffold_6	21267346	21267503	157	ArnoldY2	DNA/MuDR	gene_id "38978"	0	0	0	0	0	0	0	0	0	0	0	0	NA	NA	NA	NA	NA	NA
scaffold_6	21475838	21477037	1199	ArnoldY2	DNA/MuDR	gene_id "39050"	0	0	0	0	0	0	0	0	0	0	0	0	NA	NA	NA	NA	NA	NA
scaffold_6	21573291	21573997	706	ArnoldY2	DNA/MuDR	gene_id "39085"	0	0	0	0	0	0	0	0	0	0	0	0	NA	NA	NA	NA	NA	NA
scaffold_6	22051251	22051673	422	ArnoldY2	DNA/MuDR	gene_id "39206"	0	0	0	0	0	0	0	0	0	0	0	0	NA	NA	NA	NA	NA	NA
scaffold_6	22118744	22119253	509	ArnoldY2	DNA/MuDR	gene_id "39241"	0	0	0	0	0	0	0	0	0	0	0	0	NA	NA	NA	NA	NA	NA
scaffold_6	22366604	22367910	1306	ArnoldY2	DNA/MuDR	gene_id "39297"	0	0	0	0	0	0	0	0	0	0	0	0	NA	NA	NA	NA	NA	NA
scaffold_6	22423996	22424228	232	ArnoldY2	DNA/MuDR	gene_id "39317"	0	0	0	0	0	0	0	0	0	0	0	0	NA	NA	NA	NA	NA	NA
scaffold_6	22442762	22442917	155	ArnoldY2	DNA/MuDR	gene_id "39326"	0	0	0	0	0	0	0	0	0	0	0	0	NA	NA	NA	NA	NA	NA
scaffold_6	23040026	23040180	154	ArnoldY2	DNA/MuDR	gene_id "39467"	0	0	0	0	0	0	0	0	0	0	0	0	NA	NA	NA	NA	NA	NA
scaffold_6	23042125	23042278	153	ArnoldY2	DNA/MuDR	gene_id "39470"	0	0	0	0	0	0	0	0	0	0	0	0	NA	NA	NA	NA	NA	NA
scaffold_6	23140888	23141560	672	ArnoldY2	DNA/MuDR	gene_id "39500"	0	0	0	0	0	0	0	0	0	0	0	0	NA	NA	NA	NA	NA	NA
scaffold_6	23318842	23318997	155	ArnoldY2	DNA/MuDR	gene_id "39532"	0	0	0	0	0	0	0	0	0	0	0	0	NA	NA	NA	NA	NA	NA
scaffold_6	23440606	23440759	153	ArnoldY2	DNA/MuDR	gene_id "39559"	0	0	0	0	0	0	0	0	0	0	0	0	NA	NA	NA	NA	NA	NA
scaffold_6	23513068	23513221	153	ArnoldY2	DNA/MuDR	gene_id "39582"	0	0	0	0	0	0	0	0	0	0	0	0	NA	NA	NA	NA	NA	NA
scaffold_6	23597667	23597825	158	ArnoldY2	DNA/MuDR	gene_id "39591"	0	0	0	0	0	0	0	0	0	0	0	0	NA	NA	NA	NA	NA	NA
scaffold_6	23750776	23750925	149	ArnoldY2	DNA/MuDR	gene_id "39616"	0	0	0	0	0	0	0	0	0	0	0	0	NA	NA	NA	NA	NA	NA
scaffold_6	23751820	23751975	155	ArnoldY2	DNA/MuDR	gene_id "39618"	0	0	0	0	0	0	0	0	0	0	0	0	NA	NA	NA	NA	NA	NA
scaffold_6	23769313	23769795	482	ArnoldY2	DNA/MuDR	gene_id "39624"	0	0	0	0	0	0	0	0	0	0	0	0	NA	NA	NA	NA	NA	NA
scaffold_6	23826715	23826866	151	ArnoldY2	DNA/MuDR	gene_id "39638"	0	0	0	0	0	0	0	0	0	0	0	0	NA	NA	NA	NA	NA	NA
scaffold_6	23922369	23922525	156	ArnoldY2	DNA/MuDR	gene_id "39663"	0	0	0	0	0	0	0	0	0	0	0	0	NA	NA	NA	NA	NA	NA
scaffold_6	24238412	24239406	994	ArnoldY2	DNA/MuDR	gene_id "39758"	0	0	0	0	0	0	0	0	0	0	0	0	NA	NA	NA	NA	NA	NA
scaffold_6	24783398	24783551	153	ArnoldY2	DNA/MuDR	gene_id "39894"	0	0	0	0	0	0	0	0	0	0	0	0	NA	NA	NA	NA	NA	NA
scaffold_6	24803559	24804000	441	ArnoldY2	DNA/MuDR	gene_id "39899"	0	0	0	0	0	0	0	0	0	0	0	0	NA	NA	NA	NA	NA	NA
scaffold_61	31842	32340	498	ArnoldY2	DNA/MuDR	gene_id "40041"	0	0	0	0	0	0	0	0	0	0	0	0	NA	NA	NA	NA	NA	NA
scaffold_626	3204	3356	152	ArnoldY2	DNA/MuDR	gene_id "40060"	0	0	0	0	0	0	0	0	0	0	0	0	NA	NA	NA	NA	NA	NA
scaffold_655	4705	4864	159	ArnoldY2	DNA/MuDR	gene_id "40138"	0	0	0	0	0	0	0	0	0	0	0	0	NA	NA	NA	NA	NA	NA
scaffold_666	5180	5235	55	ArnoldY2	DNA/MuDR	gene_id "40155"	0	0	0	0	0	0	0	0	0	0	0	0	NA	NA	NA	NA	NA	NA
scaffold_7	258000	258965	965	ArnoldY2	DNA/MuDR	gene_id "40243"	0	0	0	0	0	0	0	0	0	0	0	0	NA	NA	NA	NA	NA	NA
scaffold_7	535145	535302	157	ArnoldY2	DNA/MuDR	gene_id "40295"	0	0	0	0	0	0	0	0	0	0	0	0	NA	NA	NA	NA	NA	NA
scaffold_7	1042336	1042634	298	ArnoldY2	DNA/MuDR	gene_id "40393"	0	0	0	0	0	0	0	0	0	0	0	0	NA	NA	NA	NA	NA	NA
scaffold_7	1517697	1517892	195	ArnoldY2	DNA/MuDR	gene_id "40481"	0	0	0	0	0	0	0	0	0	0	0	0	NA	NA	NA	NA	NA	NA
scaffold_7	1603070	1603212	142	ArnoldY2	DNA/MuDR	gene_id "40497"	0	0	0	0	0	0	0	0	0	0	0	0	NA	NA	NA	NA	NA	NA
scaffold_7	1665556	1666415	859	ArnoldY2	DNA/MuDR	gene_id "40506"	0	0	0	0	0	0	0	0	0	0	0	0	NA	NA	NA	NA	NA	NA
scaffold_7	1677019	1677173	154	ArnoldY2	DNA/MuDR	gene_id "40512"	0	0	0	0	0	0	0	0	0	0	0	0	NA	NA	NA	NA	NA	NA
scaffold_7	1761515	1761921	406	ArnoldY2	DNA/MuDR	gene_id "40519"	0	0	0	0	0	0	0	0	0	0	0	0	NA	NA	NA	NA	NA	NA
scaffold_7	2325910	2326305	395	ArnoldY2	DNA/MuDR	gene_id "40607"	0	0	0	0	0	0	0	0	0	0	0	0	NA	NA	NA	NA	NA	NA
scaffold_7	2357724	2357877	153	ArnoldY2	DNA/MuDR	gene_id "40612"	0	0	0	0	0	0	0	0	0	0	0	0	NA	NA	NA	NA	NA	NA
scaffold_7	2705129	2705796	667	ArnoldY2	DNA/MuDR	gene_id "40646"	0	0	0	0	0	0	0	0	0	0	0	0	NA	NA	NA	NA	NA	NA
scaffold_7	2706165	2706915	750	ArnoldY2	DNA/MuDR	gene_id "40647"	0	0	0	0	0	0	0	0	0	0	0	0	NA	NA	NA	NA	NA	NA
scaffold_7	2779235	2779691	456	ArnoldY2	DNA/MuDR	gene_id "40664"	0	0	0	0	0	0	0	0	0	0	0	0	NA	NA	NA	NA	NA	NA
scaffold_7	2899692	2900085	393	ArnoldY2	DNA/MuDR	gene_id "40677"	0	0	0	0	0	0	0	0	0	0	0	0	NA	NA	NA	NA	NA	NA
scaffold_7	3041849	3042100	251	ArnoldY2	DNA/MuDR	gene_id "40693"	0	0	0	0	0	1	0	0	0	0	0	0.0781724	NA	NA	Infinite	1	Infinite	1
scaffold_7	3167218	3167371	153	ArnoldY2	DNA/MuDR	gene_id "40725"	0	0	0	0	0	0	0	0	0	0	0	0	NA	NA	NA	NA	NA	NA
scaffold_7	3788532	3789461	929	ArnoldY2	DNA/MuDR	gene_id "40792"	0	0	0	0	0	0	0	0	0	0	0	0	NA	NA	NA	NA	NA	NA
scaffold_7	5190286	5190441	155	ArnoldY2	DNA/MuDR	gene_id "40989"	0	0	0	0	0	0	0	0	0	0	0	0	NA	NA	NA	NA	NA	NA
scaffold_7	5206415	5206662	247	ArnoldY2	DNA/MuDR	gene_id "40991"	0	0	0	0	0	0	0	0	0	0	0	0	NA	NA	NA	NA	NA	NA
scaffold_7	5417873	5418697	824	ArnoldY2	DNA/MuDR	gene_id "41026"	0	0	0	0	0	0	0	0	0	0	0	0	NA	NA	NA	NA	NA	NA
scaffold_7	5615833	5616756	923	ArnoldY2	DNA/MuDR	gene_id "41044"	0	0	0	0	0	0	0	0	0	0	0	0	NA	NA	NA	NA	NA	NA
scaffold_7	5964428	5964583	155	ArnoldY2	DNA/MuDR	gene_id "41084"	0	0	0	0	0	0	0	0	0	0	0	0	NA	NA	NA	NA	NA	NA
scaffold_7	5970218	5971150	932	ArnoldY2	DNA/MuDR	gene_id "41086"	0	0	0	0	0	0	0	0	0	0	0	0	NA	NA	NA	NA	NA	NA
scaffold_7	6149059	6149715	656	ArnoldY2	DNA/MuDR	gene_id "41117"	0	0	0	0	0	0	0	0	0	0	0	0	NA	NA	NA	NA	NA	NA
scaffold_7	6307820	6308304	484	ArnoldY2	DNA/MuDR	gene_id "41144"	0	0	0	0	0	0	0	0	0	0	0	0	NA	NA	NA	NA	NA	NA
scaffold_7	7121042	7121193	151	ArnoldY2	DNA/MuDR	gene_id "41263"	0	0	0	0	0	0	0	0	0	0	0	0	NA	NA	NA	NA	NA	NA
scaffold_7	7156731	7157591	860	ArnoldY2	DNA/MuDR	gene_id "41271"	0	0	0	0	0	0	0	0	0	0	0	0	NA	NA	NA	NA	NA	NA
scaffold_7	7187362	7187750	388	ArnoldY2	DNA/MuDR	gene_id "41286"	0	0	0	0	0	0	0	0	0	0	0	0	NA	NA	NA	NA	NA	NA
scaffold_7	7470067	7470209	142	ArnoldY2	DNA/MuDR	gene_id "41314"	0	0	0	0	0	0	0	0	0	0	0	0	NA	NA	NA	NA	NA	NA
scaffold_7	7889550	7889686	136	ArnoldY2	DNA/MuDR	gene_id "41381"	0	0	0	0	0	0	0	0	0	0	0	0	NA	NA	NA	NA	NA	NA
scaffold_7	8345363	8345518	155	ArnoldY2	DNA/MuDR	gene_id "41459"	0	0	0	0	0	0	0	0	0	0	0	0	NA	NA	NA	NA	NA	NA
scaffold_7	8592861	8593016	155	ArnoldY2	DNA/MuDR	gene_id "41506"	0	0	0	0	0	0	0	0	0	0	0	0	NA	NA	NA	NA	NA	NA
scaffold_7	9107338	9107496	158	ArnoldY2	DNA/MuDR	gene_id "41600"	0	0	0	0	0	0	0	0	0	0	0	0	NA	NA	NA	NA	NA	NA
scaffold_7	9339962	9340806	844	ArnoldY2	DNA/MuDR	gene_id "41644"	0	0	0	0	0	0	0	0	0	0	0	0	NA	NA	NA	NA	NA	NA
scaffold_7	9588504	9588623	119	ArnoldY2	DNA/MuDR	gene_id "41693"	0	0	0	0	0	0	0	0	0	0	0	0	NA	NA	NA	NA	NA	NA
scaffold_7	9693989	9694591	602	ArnoldY2	DNA/MuDR	gene_id "41706"	0	0	0	0	0	0	0	0	0	0	0	0	NA	NA	NA	NA	NA	NA
scaffold_7	9698905	9699060	155	ArnoldY2	DNA/MuDR	gene_id "41709"	0	0	0	0	0	0	0	0	0	0	0	0	NA	NA	NA	NA	NA	NA
scaffold_7	9745832	9745985	153	ArnoldY2	DNA/MuDR	gene_id "41724"	0	0	0	0	0	0	0	0	0	0	0	0	NA	NA	NA	NA	NA	NA
scaffold_7	9865699	9865854	155	ArnoldY2	DNA/MuDR	gene_id "41745"	0	0	0	0	0	0	0	0	0	0	0	0	NA	NA	NA	NA	NA	NA
scaffold_7	10014262	10014380	118	ArnoldY2	DNA/MuDR	gene_id "41777"	0	0	0	0	0	0	0	0	0	0	0	0	NA	NA	NA	NA	NA	NA
scaffold_7	10088947	10089100	153	ArnoldY2	DNA/MuDR	gene_id "41798"	0	0	0	0	0	0	0	0	0	0	0	0	NA	NA	NA	NA	NA	NA
scaffold_7	10746115	10746270	155	ArnoldY2	DNA/MuDR	gene_id "41968"	0	0	0	0	0	0	0	0	0	0	0	0	NA	NA	NA	NA	NA	NA
scaffold_7	10764960	10765730	770	ArnoldY2	DNA/MuDR	gene_id "41975"	0	0	0	0	0	0	0	0	0	0	0	0	NA	NA	NA	NA	NA	NA
scaffold_7	11040931	11041774	843	ArnoldY2	DNA/MuDR	gene_id "42051"	0	0	0	0	0	0	0	0	0	0	0	0	NA	NA	NA	NA	NA	NA
scaffold_7	11331063	11331534	471	ArnoldY2	DNA/MuDR	gene_id "42119"	0	0	0	0	0	0	0	0	0	0	0	0	NA	NA	NA	NA	NA	NA
scaffold_7	11407422	11407550	128	ArnoldY2	DNA/MuDR	gene_id "42133"	0	0	0	0	0	0	0	0	0	0	0	0	NA	NA	NA	NA	NA	NA
scaffold_7	11752645	11753637	992	ArnoldY2	DNA/MuDR	gene_id "42192"	0	0	0	0	0	0	0	0	0	0	0	0	NA	NA	NA	NA	NA	NA
scaffold_7	11790825	11791219	394	ArnoldY2	DNA/MuDR	gene_id "42206"	0	0	0	0	0	0	0	0	0	0	0	0	NA	NA	NA	NA	NA	NA
scaffold_7	11981754	11982084	330	ArnoldY2	DNA/MuDR	gene_id "42259"	0	0	0	0	0	0	0	0	0	0	0	0	NA	NA	NA	NA	NA	NA
scaffold_7	12425848	12426215	367	ArnoldY2	DNA/MuDR	gene_id "42361"	0	0	0	0	0	0	0	0	0	0	0	0	NA	NA	NA	NA	NA	NA
scaffold_7	12558231	12558386	155	ArnoldY2	DNA/MuDR	gene_id "42406"	0	0	0	0	0	0	0	0	0	0	0	0	NA	NA	NA	NA	NA	NA
scaffold_7	12984905	12985058	153	ArnoldY2	DNA/MuDR	gene_id "42537"	0	0	0	0	0	0	0	0	0	0	0	0	NA	NA	NA	NA	NA	NA
scaffold_7	13071733	13072124	391	ArnoldY2	DNA/MuDR	gene_id "42569"	0	0	0	0	0	0	0	0	0	0	0	0	NA	NA	NA	NA	NA	NA
scaffold_7	13277866	13278008	142	ArnoldY2	DNA/MuDR	gene_id "42651"	0	0	0	0	0	0	0	0	0	0	0	0	NA	NA	NA	NA	NA	NA
scaffold_7	13853184	13853590	406	ArnoldY2	DNA/MuDR	gene_id "42854"	0	0	0	0	0	0	0	0	0	0	0	0	NA	NA	NA	NA	NA	NA
scaffold_7	13860251	13860392	141	ArnoldY2	DNA/MuDR	gene_id "42857"	0	0	0	0	0	0	0	0	0	0	0	0	NA	NA	NA	NA	NA	NA
scaffold_7	14448613	14449463	850	ArnoldY2	DNA/MuDR	gene_id "43059"	0	0	0	0	0	0	0	0	0	0	0	0	NA	NA	NA	NA	NA	NA
scaffold_7	14502888	14503840	952	ArnoldY2	DNA/MuDR	gene_id "43076"	0	0	0	0	0	0	0	0	0	0	0	0	NA	NA	NA	NA	NA	NA
scaffold_7	14610117	14610272	155	ArnoldY2	DNA/MuDR	gene_id "43112"	0	0	0	0	0	0	0	0	0	0	0	0	NA	NA	NA	NA	NA	NA
scaffold_7	14614335	14614453	118	ArnoldY2	DNA/MuDR	gene_id "43118"	0	0	0	0	0	0	0	0	0	0	0	0	NA	NA	NA	NA	NA	NA
scaffold_7	14626146	14626810	664	ArnoldY2	DNA/MuDR	gene_id "43122"	0	0	0	0	0	0	0	0	0	0	0	0	NA	NA	NA	NA	NA	NA
scaffold_7	14627003	14627578	575	ArnoldY2	DNA/MuDR	gene_id "43125"	0	0	0	0	0	0	0	0	0	0	0	0	NA	NA	NA	NA	NA	NA
scaffold_7	14831881	14832025	144	ArnoldY2	DNA/MuDR	gene_id "43195"	0	0	0	0	0	0	0	0	0	0	0	0	NA	NA	NA	NA	NA	NA
scaffold_7	14859413	14859561	148	ArnoldY2	DNA/MuDR	gene_id "43213"	0	0	0	0	0	0	0	0	0	0	0	0	NA	NA	NA	NA	NA	NA
scaffold_7	14877996	14878594	598	ArnoldY2	DNA/MuDR	gene_id "43223"	0	0	0	0	0	0	0	0	0	0	0	0	NA	NA	NA	NA	NA	NA
scaffold_7	14881033	14881538	505	ArnoldY2	DNA/MuDR	gene_id "43227"	0	0	0	0	0	0	0	0	0	0	0	0	NA	NA	NA	NA	NA	NA
scaffold_7	14881575	14882092	517	ArnoldY2	DNA/MuDR	gene_id "43229"	0	0	0	0	0	0	0	0	0	0	0	0	NA	NA	NA	NA	NA	NA
scaffold_7	14883300	14883383	83	ArnoldY2	DNA/MuDR	gene_id "43231"	0	0	0	0	0	0	0	0	0	0	0	0	NA	NA	NA	NA	NA	NA
scaffold_7	14896086	14896215	129	ArnoldY2	DNA/MuDR	gene_id "43236"	0	0	0	0	0	0	0	0	0	0	0	0	NA	NA	NA	NA	NA	NA
scaffold_7	15221449	15221851	402	ArnoldY2	DNA/MuDR	gene_id "43375"	0	0	0	0	0	0	0	0	0	0	0	0	NA	NA	NA	NA	NA	NA
scaffold_7	15227372	15227455	83	ArnoldY2	DNA/MuDR	gene_id "43380"	0	0	0	0	0	0	0	0	0	0	0	0	NA	NA	NA	NA	NA	NA
scaffold_7	15228663	15229180	517	ArnoldY2	DNA/MuDR	gene_id "43382"	0	0	0	0	0	0	0	0	0	0	0	0	NA	NA	NA	NA	NA	NA
scaffold_7	15229325	15229830	505	ArnoldY2	DNA/MuDR	gene_id "43384"	0	0	0	0	0	0	0	0	0	0	0	0	NA	NA	NA	NA	NA	NA
scaffold_7	18121951	18122096	145	ArnoldY2	DNA/MuDR	gene_id "43698"	0	0	0	0	0	0	0	0	0	0	0	0	NA	NA	NA	NA	NA	NA
scaffold_7	18801459	18801615	156	ArnoldY2	DNA/MuDR	gene_id "43972"	0	0	0	0	0	0	0	0	0	0	0	0	NA	NA	NA	NA	NA	NA
scaffold_7	18830003	18830158	155	ArnoldY2	DNA/MuDR	gene_id "43984"	0	0	0	0	0	0	0	0	0	0	0	0	NA	NA	NA	NA	NA	NA
scaffold_7	19140669	19141592	923	ArnoldY2	DNA/MuDR	gene_id "44097"	0	0	0	0	0	0	0	0	0	0	0	0	NA	NA	NA	NA	NA	NA
scaffold_7	19734735	19735608	873	ArnoldY2	DNA/MuDR	gene_id "44385"	0	0	0	0	0	0	0	0	0	0	0	0	NA	NA	NA	NA	NA	NA
scaffold_7	20023245	20023400	155	ArnoldY2	DNA/MuDR	gene_id "44497"	0	0	0	0	0	0	0	0	0	0	0	0	NA	NA	NA	NA	NA	NA
scaffold_7	20026757	20027635	878	ArnoldY2	DNA/MuDR	gene_id "44501"	0	0	0	0	0	0	0	0	0	0	0	0	NA	NA	NA	NA	NA	NA
scaffold_7	20278544	20278686	142	ArnoldY2	DNA/MuDR	gene_id "44638"	0	0	0	0	0	0	0	0	0	0	0	0	NA	NA	NA	NA	NA	NA
scaffold_7	20280742	20280867	125	ArnoldY2	DNA/MuDR	gene_id "44641"	0	0	0	0	0	0	0	0	0	0	0	0	NA	NA	NA	NA	NA	NA
scaffold_7	20416595	20417322	727	ArnoldY2	DNA/MuDR	gene_id "44702"	0	0	0	0	0	0	0	0	0	0	0	0	NA	NA	NA	NA	NA	NA
scaffold_7	20728331	20728486	155	ArnoldY2	DNA/MuDR	gene_id "44828"	0	0	0	0	0	0	0	0	0	0	0	0	NA	NA	NA	NA	NA	NA
scaffold_7	20744121	20744489	368	ArnoldY2	DNA/MuDR	gene_id "44836"	0	0	0	0	0	0	0	0	0	0	0	0	NA	NA	NA	NA	NA	NA
scaffold_7	20877266	20877928	662	ArnoldY2	DNA/MuDR	gene_id "44883"	0	0	0	1	0	0	0	0	0	0.0655903	0	0	Infinite	1	NA	NA	Neg. infinite	1
scaffold_7	21139691	21140023	332	ArnoldY2	DNA/MuDR	gene_id "44969"	0	0	0	0	0	0	0	0	0	0	0	0	NA	NA	NA	NA	NA	NA
scaffold_7	21232010	21232165	155	ArnoldY2	DNA/MuDR	gene_id "44992"	0	0	0	0	0	0	0	0	0	0	0	0	NA	NA	NA	NA	NA	NA
scaffold_7	21356982	21357108	126	ArnoldY2	DNA/MuDR	gene_id "45017"	0	0	0	0	0	0	0	0	0	0	0	0	NA	NA	NA	NA	NA	NA
scaffold_7	21365362	21365480	118	ArnoldY2	DNA/MuDR	gene_id "45026"	0	0	0	0	0	0	0	0	0	0	0	0	NA	NA	NA	NA	NA	NA
scaffold_7	21672812	21672945	133	ArnoldY2	DNA/MuDR	gene_id "45139"	0	0	0	0	0	0	0	0	0	0	0	0	NA	NA	NA	NA	NA	NA
scaffold_7	21917543	21918533	990	ArnoldY2	DNA/MuDR	gene_id "45181"	0	0	0	0	0	0	0	0	0	0	0	0	NA	NA	NA	NA	NA	NA
scaffold_7	21960135	21960618	483	ArnoldY2	DNA/MuDR	gene_id "45200"	0	0	0	0	0	0	0	0	0	0	0	0	NA	NA	NA	NA	NA	NA
scaffold_7	22083276	22084120	844	ArnoldY2	DNA/MuDR	gene_id "45241"	0	0	0	0	0	0	0	0	0	0	0	0	NA	NA	NA	NA	NA	NA
scaffold_7	22084297	22084441	144	ArnoldY2	DNA/MuDR	gene_id "45243"	0	0	0	0	0	0	0	0	0	0	0	0	NA	NA	NA	NA	NA	NA
scaffold_7	22101756	22102621	865	ArnoldY2	DNA/MuDR	gene_id "45249"	0	0	0	0	0	0	0	0	0	0	0	0	NA	NA	NA	NA	NA	NA
scaffold_7	22119684	22120650	966	ArnoldY2	DNA/MuDR	gene_id "45255"	0	0	0	0	0	0	0	0	0	0	0	0	NA	NA	NA	NA	NA	NA
scaffold_7	22538520	22538677	157	ArnoldY2	DNA/MuDR	gene_id "45359"	0	0	0	0	0	0	0	0	0	0	0	0	NA	NA	NA	NA	NA	NA
scaffold_7	22540911	22541167	256	ArnoldY2	DNA/MuDR	gene_id "45363"	0	0	0	0	0	0	0	0	0	0	0	0	NA	NA	NA	NA	NA	NA
scaffold_7	22744021	22744935	914	ArnoldY2	DNA/MuDR	gene_id "45452"	0	0	0	0	0	0	0	0	0	0	0	0	NA	NA	NA	NA	NA	NA
scaffold_7	22837973	22838771	798	ArnoldY2	DNA/MuDR	gene_id "45478"	0	0	0	0	0	0	0	0	0	0	0	0	NA	NA	NA	NA	NA	NA
scaffold_7	23564606	23564761	155	ArnoldY2	DNA/MuDR	gene_id "45732"	0	0	0	0	0	0	0	0	0	0	0	0	NA	NA	NA	NA	NA	NA
scaffold_7	23602014	23602406	392	ArnoldY2	DNA/MuDR	gene_id "45742"	0	0	0	0	0	0	0	0	0	0	0	0	NA	NA	NA	NA	NA	NA
scaffold_7	23653973	23654118	145	ArnoldY2	DNA/MuDR	gene_id "45762"	0	0	0	0	0	0	0	0	0	0	0	0	NA	NA	NA	NA	NA	NA
scaffold_7	23689218	23689370	152	ArnoldY2	DNA/MuDR	gene_id "45780"	0	0	0	0	0	0	0	0	0	0	0	0	NA	NA	NA	NA	NA	NA
scaffold_7	24327137	24327281	144	ArnoldY2	DNA/MuDR	gene_id "46014"	0	0	0	0	0	0	0	0	0	0	0	0	NA	NA	NA	NA	NA	NA
scaffold_7	24512715	24512877	162	ArnoldY2	DNA/MuDR	gene_id "46120"	0	0	0	0	0	0	0	0	0	0	0	0	NA	NA	NA	NA	NA	NA
scaffold_766	2702	2784	82	ArnoldY2	DNA/MuDR	gene_id "46337"	0	0	0	0	0	0	0	0	0	0	0	0	NA	NA	NA	NA	NA	NA
scaffold_8	402417	402571	154	ArnoldY2	DNA/MuDR	gene_id "46463"	0	0	0	0	0	0	0	0	0	0	0	0	NA	NA	NA	NA	NA	NA
scaffold_8	603614	603767	153	ArnoldY2	DNA/MuDR	gene_id "46528"	0	0	0	0	0	0	0	0	0	0	0	0	NA	NA	NA	NA	NA	NA
scaffold_8	861403	862393	990	ArnoldY2	DNA/MuDR	gene_id "46615"	0	0	0	0	0	0	0	0	0	0	0	0	NA	NA	NA	NA	NA	NA
scaffold_8	874276	875269	993	ArnoldY2	DNA/MuDR	gene_id "46625"	0	0	0	0	0	0	0	0	0	0	0	0	NA	NA	NA	NA	NA	NA
scaffold_8	1394019	1394475	456	ArnoldY2	DNA/MuDR	gene_id "46770"	0	0	0	0	0	0	0	0	0	0	0	0	NA	NA	NA	NA	NA	NA
scaffold_8	1619654	1619791	137	ArnoldY2	DNA/MuDR	gene_id "46840"	0	0	0	0	0	0	0	0	0	0	0	0	NA	NA	NA	NA	NA	NA
scaffold_8	1818498	1818877	379	ArnoldY2	DNA/MuDR	gene_id "46922"	0	0	0	0	0	0	0	0	0	0	0	0	NA	NA	NA	NA	NA	NA
scaffold_8	2291354	2291518	164	ArnoldY2	DNA/MuDR	gene_id "47023"	0	0	0	0	0	0	0	0	0	0	0	0	NA	NA	NA	NA	NA	NA
scaffold_8	2404907	2405702	795	ArnoldY2	DNA/MuDR	gene_id "47057"	0	0	0	0	0	0	0	0	0	0	0	0	NA	NA	NA	NA	NA	NA
scaffold_8	2461296	2461449	153	ArnoldY2	DNA/MuDR	gene_id "47075"	0	0	0	0	0	0	0	0	0	0	0	0	NA	NA	NA	NA	NA	NA
scaffold_8	2757145	2757680	535	ArnoldY2	DNA/MuDR	gene_id "47176"	0	0	0	0	0	0	0	0	0	0	0	0	NA	NA	NA	NA	NA	NA
scaffold_8	2757789	2758179	390	ArnoldY2	DNA/MuDR	gene_id "47178"	0	0	0	0	0	0	0	0	0	0	0	0	NA	NA	NA	NA	NA	NA
scaffold_8	2923648	2924302	654	ArnoldY2	DNA/MuDR	gene_id "47239"	0	0	0	0	0	0	0	0	0	0	0	0	NA	NA	NA	NA	NA	NA
scaffold_8	3412104	3413005	901	ArnoldY2	DNA/MuDR	gene_id "47406"	0	0	0	0	0	0	0	0	0	0	0	0	NA	NA	NA	NA	NA	NA
scaffold_8	3555369	3555516	147	ArnoldY2	DNA/MuDR	gene_id "47455"	0	0	0	0	0	0	0	0	0	0	0	0	NA	NA	NA	NA	NA	NA
scaffold_8	3881388	3881710	322	ArnoldY2	DNA/MuDR	gene_id "47550"	0	0	0	0	0	0	0	0	0	0	0	0	NA	NA	NA	NA	NA	NA
scaffold_8	3899756	3899944	188	ArnoldY2	DNA/MuDR	gene_id "47557"	0	0	0	0	0	0	0	0	0	0	0	0	NA	NA	NA	NA	NA	NA
scaffold_8	3901636	3902244	608	ArnoldY2	DNA/MuDR	gene_id "47559"	0	0	0	0	0	0	0	0	0	0	0	0	NA	NA	NA	NA	NA	NA
scaffold_8	4560634	4560779	145	ArnoldY2	DNA/MuDR	gene_id "47754"	0	0	0	0	0	0	0	0	0	0	0	0	NA	NA	NA	NA	NA	NA
scaffold_8	5003326	5004263	937	ArnoldY2	DNA/MuDR	gene_id "47940"	0	0	0	0	0	0	0	0	0	0	0	0	NA	NA	NA	NA	NA	NA
scaffold_8	5019391	5019544	153	ArnoldY2	DNA/MuDR	gene_id "47948"	0	0	0	0	0	0	0	0	0	0	0	0	NA	NA	NA	NA	NA	NA
scaffold_8	5760052	5760270	218	ArnoldY2	DNA/MuDR	gene_id "48116"	0	0	0	0	0	0	0	0	0	0	0	0	NA	NA	NA	NA	NA	NA
scaffold_8	5771057	5771724	667	ArnoldY2	DNA/MuDR	gene_id "48120"	0	0	0	0	0	0	0	0	0	0	0	0	NA	NA	NA	NA	NA	NA
scaffold_8	5928208	5928360	152	ArnoldY2	DNA/MuDR	gene_id "48198"	0	0	0	0	0	0	0	0	0	0	0	0	NA	NA	NA	NA	NA	NA
scaffold_8	6218830	6218981	151	ArnoldY2	DNA/MuDR	gene_id "48317"	0	0	0	0	0	0	0	0	0	0	0	0	NA	NA	NA	NA	NA	NA
scaffold_8	6226924	6227805	881	ArnoldY2	DNA/MuDR	gene_id "48328"	0	0	0	0	0	0	0	0	0	0	0	0	NA	NA	NA	NA	NA	NA
scaffold_8	6286748	6287557	809	ArnoldY2	DNA/MuDR	gene_id "48348"	0	0	0	0	0	0	0	0	0	0	0	0	NA	NA	NA	NA	NA	NA
scaffold_8	7429905	7430047	142	ArnoldY2	DNA/MuDR	gene_id "48824"	0	0	0	0	0	0	0	0	0	0	0	0	NA	NA	NA	NA	NA	NA
scaffold_8	7452733	7452886	153	ArnoldY2	DNA/MuDR	gene_id "48835"	0	0	0	0	0	0	0	0	0	0	0	0	NA	NA	NA	NA	NA	NA
scaffold_8	9794335	9794432	97	ArnoldY2	DNA/MuDR	gene_id "48901"	0	0	0	0	0	0	0	0	0	0	0	0	NA	NA	NA	NA	NA	NA
scaffold_8	9794748	9795029	281	ArnoldY2	DNA/MuDR	gene_id "48903"	0	0	0	0	0	0	0	0	0	0	0	0	NA	NA	NA	NA	NA	NA
scaffold_8	9950784	9950937	153	ArnoldY2	DNA/MuDR	gene_id "48972"	0	0	0	0	0	0	0	0	0	0	0	0	NA	NA	NA	NA	NA	NA
scaffold_8	10141528	10142165	637	ArnoldY2	DNA/MuDR	gene_id "49047"	0	0	0	0	0	0	0	0	0	0	0	0	NA	NA	NA	NA	NA	NA
scaffold_8	10145896	10146533	637	ArnoldY2	DNA/MuDR	gene_id "49052"	0	0	0	0	0	0	0	0	0	0	0	0	NA	NA	NA	NA	NA	NA
scaffold_8	11154749	11155648	899	ArnoldY2	DNA/MuDR	gene_id "49468"	0	0	0	0	0	0	0	0	0	0	0	0	NA	NA	NA	NA	NA	NA
scaffold_8	11445294	11445691	397	ArnoldY2	DNA/MuDR	gene_id "49600"	0	0	0	0	0	0	0	0	0	0	0	0	NA	NA	NA	NA	NA	NA
scaffold_8	11576775	11576867	92	ArnoldY2	DNA/MuDR	gene_id "49643"	0	0	0	0	0	0	0	0	0	0	0	0	NA	NA	NA	NA	NA	NA
scaffold_8	11577302	11577725	423	ArnoldY2	DNA/MuDR	gene_id "49645"	0	0	0	0	0	0	0	0	0	0	0	0	NA	NA	NA	NA	NA	NA
scaffold_8	11843485	11843640	155	ArnoldY2	DNA/MuDR	gene_id "49738"	0	0	0	0	0	0	0	0	0	0	0	0	NA	NA	NA	NA	NA	NA
scaffold_8	11871371	11871744	373	ArnoldY2	DNA/MuDR	gene_id "49758"	0	0	0	0	0	0	0	0	0	0	0	0	NA	NA	NA	NA	NA	NA
scaffold_8	12048208	12048328	120	ArnoldY2	DNA/MuDR	gene_id "49829"	0	0	0	0	0	0	0	0	0	0	0	0	NA	NA	NA	NA	NA	NA
scaffold_8	12048430	12048563	133	ArnoldY2	DNA/MuDR	gene_id "49831"	0	0	0	0	0	0	0	0	0	0	0	0	NA	NA	NA	NA	NA	NA
scaffold_8	12523441	12523583	142	ArnoldY2	DNA/MuDR	gene_id "50014"	0	0	0	0	0	0	0	0	0	0	0	0	NA	NA	NA	NA	NA	NA
scaffold_8	12721561	12722136	575	ArnoldY2	DNA/MuDR	gene_id "50097"	0	0	0	0	0	0	0	0	0	0	0	0	NA	NA	NA	NA	NA	NA
scaffold_8	12791071	12791463	392	ArnoldY2	DNA/MuDR	gene_id "50113"	0	0	0	0	0	0	0	0	0	0	0	0	NA	NA	NA	NA	NA	NA
scaffold_8	12969758	12970367	609	ArnoldY2	DNA/MuDR	gene_id "50175"	0	0	0	0	0	0	0	0	0	0	0	0	NA	NA	NA	NA	NA	NA
scaffold_8	13187411	13187527	116	ArnoldY2	DNA/MuDR	gene_id "50252"	0	0	0	0	0	0	0	0	0	0	0	0	NA	NA	NA	NA	NA	NA
scaffold_8	13628477	13628634	157	ArnoldY2	DNA/MuDR	gene_id "50381"	0	0	0	0	0	0	0	0	0	0	0	0	NA	NA	NA	NA	NA	NA
scaffold_8	13635540	13636003	463	ArnoldY2	DNA/MuDR	gene_id "50385"	0	0	0	0	0	0	0	0	0	0	0	0	NA	NA	NA	NA	NA	NA
scaffold_8	13636123	13636571	448	ArnoldY2	DNA/MuDR	gene_id "50387"	0	0	0	0	0	0	0	0	0	0	0	0	NA	NA	NA	NA	NA	NA
scaffold_8	13637770	13637853	83	ArnoldY2	DNA/MuDR	gene_id "50389"	0	0	0	0	0	0	0	0	0	0	0	0	NA	NA	NA	NA	NA	NA
scaffold_8	13880878	13881482	604	ArnoldY2	DNA/MuDR	gene_id "50479"	0	0	0	0	0	0	0	0	0	0	0	0	NA	NA	NA	NA	NA	NA
scaffold_8	14045743	14045900	157	ArnoldY2	DNA/MuDR	gene_id "50543"	0	0	0	0	0	0	0	0	0	0	0	0	NA	NA	NA	NA	NA	NA
scaffold_8	14156873	14157818	945	ArnoldY2	DNA/MuDR	gene_id "50574"	0	0	0	0	0	0	0	0	0	0	0	0	NA	NA	NA	NA	NA	NA
scaffold_8	14978851	14979003	152	ArnoldY2	DNA/MuDR	gene_id "50774"	0	0	0	0	0	0	0	0	0	0	0	0	NA	NA	NA	NA	NA	NA
scaffold_8	15163250	15163570	320	ArnoldY2	DNA/MuDR	gene_id "50817"	0	0	0	0	0	0	0	0	0	0	0	0	NA	NA	NA	NA	NA	NA
scaffold_8	15171738	15172092	354	ArnoldY2	DNA/MuDR	gene_id "50821"	0	0	0	0	0	0	0	0	0	0	0	0	NA	NA	NA	NA	NA	NA
scaffold_8	15824353	15824508	155	ArnoldY2	DNA/MuDR	gene_id "50946"	0	0	0	0	0	0	0	0	0	0	0	0	NA	NA	NA	NA	NA	NA
scaffold_8	16220433	16220588	155	ArnoldY2	DNA/MuDR	gene_id "51043"	0	0	0	0	0	0	0	0	0	0	0	0	NA	NA	NA	NA	NA	NA
scaffold_8	16559459	16559613	154	ArnoldY2	DNA/MuDR	gene_id "51141"	0	0	0	0	0	0	0	0	0	0	0	0	NA	NA	NA	NA	NA	NA
scaffold_8	16767270	16767939	669	ArnoldY2	DNA/MuDR	gene_id "51168"	0	0	0	0	0	0	0	0	0	0	0	0	NA	NA	NA	NA	NA	NA
scaffold_8	16876212	16877013	801	ArnoldY2	DNA/MuDR	gene_id "51185"	0	0	0	0	0	0	0	0	0	0	0	0	NA	NA	NA	NA	NA	NA
scaffold_8	17021491	17021881	390	ArnoldY2	DNA/MuDR	gene_id "51208"	0	0	0	0	0	0	0	0	0	0	0	0	NA	NA	NA	NA	NA	NA
scaffold_8	18272944	18273102	158	ArnoldY2	DNA/MuDR	gene_id "51393"	0	0	0	0	0	0	0	0	0	0	0	0	NA	NA	NA	NA	NA	NA
scaffold_8	19012987	19013142	155	ArnoldY2	DNA/MuDR	gene_id "51515"	0	0	0	0	0	0	0	0	0	0	0	0	NA	NA	NA	NA	NA	NA
scaffold_8	19170320	19170751	431	ArnoldY2	DNA/MuDR	gene_id "51533"	0	0	0	0	0	0	0	0	0	0	0	0	NA	NA	NA	NA	NA	NA
scaffold_8	19439570	19440462	892	ArnoldY2	DNA/MuDR	gene_id "51566"	0	0	0	0	0	0	0	0	0	0	0	0	NA	NA	NA	NA	NA	NA
scaffold_8	19608755	19609056	301	ArnoldY2	DNA/MuDR	gene_id "51586"	0	0	0	0	0	0	0	0	0	0	0	0	NA	NA	NA	NA	NA	NA
scaffold_8	19779151	19779612	461	ArnoldY2	DNA/MuDR	gene_id "51617"	0	0	0	0	0	0	0	0	0	0	0	0	NA	NA	NA	NA	NA	NA
scaffold_8	20015884	20016870	986	ArnoldY2	DNA/MuDR	gene_id "51650"	0	0	0	0	0	0	0	0	0	0	0	0	NA	NA	NA	NA	NA	NA
scaffold_8	21199922	21200075	153	ArnoldY2	DNA/MuDR	gene_id "51817"	0	0	0	0	0	0	0	0	0	0	0	0	NA	NA	NA	NA	NA	NA
scaffold_8	21617143	21617298	155	ArnoldY2	DNA/MuDR	gene_id "51890"	0	0	0	0	0	0	0	0	0	0	0	0	NA	NA	NA	NA	NA	NA
scaffold_8	21826841	21826980	139	ArnoldY2	DNA/MuDR	gene_id "51916"	0	0	0	0	0	0	0	0	0	0	0	0	NA	NA	NA	NA	NA	NA
scaffold_8	21848538	21848677	139	ArnoldY2	DNA/MuDR	gene_id "51919"	0	0	0	0	0	0	0	0	0	0	0	0	NA	NA	NA	NA	NA	NA
scaffold_8	21850283	21850429	146	ArnoldY2	DNA/MuDR	gene_id "51921"	0	0	0	0	0	0	0	0	0	0	0	0	NA	NA	NA	NA	NA	NA
scaffold_8	21927832	21927987	155	ArnoldY2	DNA/MuDR	gene_id "51935"	0	0	0	0	0	0	0	0	0	0	0	0	NA	NA	NA	NA	NA	NA
scaffold_8	22012702	22012855	153	ArnoldY2	DNA/MuDR	gene_id "51950"	0	0	0	0	0	0	0	0	0	0	0	0	NA	NA	NA	NA	NA	NA
scaffold_8	22358207	22358361	154	ArnoldY2	DNA/MuDR	gene_id "52010"	0	0	0	0	0	0	0	0	0	0	0	0	NA	NA	NA	NA	NA	NA
scaffold_834	3235	3390	155	ArnoldY2	DNA/MuDR	gene_id "52116"	0	0	0	0	0	0	0	0	0	0	0	0	NA	NA	NA	NA	NA	NA
Scaffold_9	306044	306199	155	ArnoldY2	DNA/MuDR	gene_id "52379"	0	0	0	0	0	0	0	0	0	0	0	0	NA	NA	NA	NA	NA	NA
Scaffold_9	398218	399164	946	ArnoldY2	DNA/MuDR	gene_id "52406"	0	0	0	0	0	0	0	0	0	0	0	0	NA	NA	NA	NA	NA	NA
Scaffold_9	467572	468416	844	ArnoldY2	DNA/MuDR	gene_id "52441"	0	0	0	0	0	0	0	0	0	0	0	0	NA	NA	NA	NA	NA	NA
Scaffold_9	1194272	1194817	545	ArnoldY2	DNA/MuDR	gene_id "52751"	0	0	0	0	0	0	0	0	0	0	0	0	NA	NA	NA	NA	NA	NA
Scaffold_9	1317307	1318555	1248	ArnoldY2	DNA/MuDR	gene_id "52798"	0	0	0	0	0	0	0	0	0	0	0	0	NA	NA	NA	NA	NA	NA
Scaffold_9	1418641	1418794	153	ArnoldY2	DNA/MuDR	gene_id "52841"	0	0	0	0	0	0	0	0	0	0	0	0	NA	NA	NA	NA	NA	NA
Scaffold_9	1684637	1684779	142	ArnoldY2	DNA/MuDR	gene_id "52938"	0	0	0	0	0	0	0	0	0	0	0	0	NA	NA	NA	NA	NA	NA
Scaffold_9	1799637	1799795	158	ArnoldY2	DNA/MuDR	gene_id "52979"	0	0	0	0	0	0	0	0	0	0	0	0	NA	NA	NA	NA	NA	NA
scaffold_1	2238931	2239707	776	AL10MU1	DNA/MuDR	gene_id "257"	0	0	0	0	0	0	0	0	0	0	0	0	NA	NA	NA	NA	NA	NA
scaffold_1	21692541	21693056	515	AL10MU1	DNA/MuDR	gene_id "4097"	0	0	0	0	0	0	0	0	0	0	0	0	NA	NA	NA	NA	NA	NA
scaffold_1	28282184	28282704	520	AL10MU1	DNA/MuDR	gene_id "6474"	0	0	0	0	0	0	0	0	0	0	0	0	NA	NA	NA	NA	NA	NA
scaffold_1	32514314	32514831	517	AL10MU1	DNA/MuDR	gene_id "8026"	0	0	0	0	0	0	0	0	0	0	0	0	NA	NA	NA	NA	NA	NA
scaffold_125	1326	1389	63	AL10MU1	DNA/MuDR	gene_id "8982"	0	0	0	0	0	0	0	0	0	0	0	0	NA	NA	NA	NA	NA	NA
scaffold_2	4874970	4875220	250	AL10MU1	DNA/MuDR	gene_id "11481"	0	0	0	0	0	0	0	0	0	0	0	0	NA	NA	NA	NA	NA	NA
scaffold_2	12747640	12747791	151	AL10MU1	DNA/MuDR	gene_id "13529"	0	0	0	0	0	0	0	0	0	0	0	0	NA	NA	NA	NA	NA	NA
scaffold_2	14517276	14517456	180	AL10MU1	DNA/MuDR	gene_id "13931"	0	0	0	0	0	0	0	0	0	0	0	0	NA	NA	NA	NA	NA	NA
scaffold_2	16665198	16665715	517	AL10MU1	DNA/MuDR	gene_id "14290"	0	0	0	0	0	0	0	0	0	0	0	0	NA	NA	NA	NA	NA	NA
scaffold_22	9707	9860	153	AL10MU1	DNA/MuDR	gene_id "14836"	0	0	0	0	0	0	0	0	0	0	0	0	NA	NA	NA	NA	NA	NA
scaffold_22	10747	10804	57	AL10MU1	DNA/MuDR	gene_id "14838"	0	0	0	0	0	0	0	0	0	0	0	0	NA	NA	NA	NA	NA	NA
Scaffold_3	11628614	11628782	168	AL10MU1	DNA/MuDR	gene_id "17093"	0	0	0	0	0	0	0	0	0	0	0	0	NA	NA	NA	NA	NA	NA
Scaffold_3	17764964	17765049	85	AL10MU1	DNA/MuDR	gene_id "18785"	0	0	0	0	0	0	0	0	0	0	0	0	NA	NA	NA	NA	NA	NA
Scaffold_3	21293093	21293195	102	AL10MU1	DNA/MuDR	gene_id "20330"	0	0	0	0	0	0	0	0	0	0	0	0	NA	NA	NA	NA	NA	NA
Scaffold_3	22849197	22849715	518	AL10MU1	DNA/MuDR	gene_id "20815"	0	0	0	0	0	0	0	0	0	0	0	0	NA	NA	NA	NA	NA	NA
Scaffold_3	23074608	23075125	517	AL10MU1	DNA/MuDR	gene_id "20883"	0	0	0	0	0	0	0	0	0	0	0	0	NA	NA	NA	NA	NA	NA
scaffold_4	15305452	15305515	63	AL10MU1	DNA/MuDR	gene_id "26709"	0	0	0	0	0	0	0	0	0	0	0	0	NA	NA	NA	NA	NA	NA
scaffold_4	15797507	15798026	519	AL10MU1	DNA/MuDR	gene_id "26782"	0	0	0	0	0	0	0	0	0	0	0	0	NA	NA	NA	NA	NA	NA
scaffold_4	22812654	22812739	85	AL10MU1	DNA/MuDR	gene_id "27746"	0	0	0	1	0	0	0	0	0	0.0655903	0	0	Infinite	1	NA	NA	Neg. infinite	1
scaffold_5	369657	370174	517	AL10MU1	DNA/MuDR	gene_id "28137"	0	0	0	0	0	0	0	0	0	0	0	0	NA	NA	NA	NA	NA	NA
scaffold_5	836934	837048	114	AL10MU1	DNA/MuDR	gene_id "28246"	0	0	0	0	0	0	0	0	0	0	0	0	NA	NA	NA	NA	NA	NA
scaffold_5	5229203	5229720	517	AL10MU1	DNA/MuDR	gene_id "29715"	0	0	0	0	0	0	0	0	0	0	0	0	NA	NA	NA	NA	NA	NA
scaffold_5	14924627	14924749	122	AL10MU1	DNA/MuDR	gene_id "32508"	0	0	0	0	0	0	0	0	0	0	0	0	NA	NA	NA	NA	NA	NA
scaffold_5	14925042	14925113	71	AL10MU1	DNA/MuDR	gene_id "32509"	0	0	0	0	0	0	0	0	0	0	0	0	NA	NA	NA	NA	NA	NA
scaffold_5	15067782	15068296	514	AL10MU1	DNA/MuDR	gene_id "32546"	0	0	0	0	0	0	0	0	0	0	0	0	NA	NA	NA	NA	NA	NA
scaffold_6	1769596	1769861	265	AL10MU1	DNA/MuDR	gene_id "33886"	0	0	0	0	0	0	0	0	0	0	0	0	NA	NA	NA	NA	NA	NA
scaffold_6	3667774	3667844	70	AL10MU1	DNA/MuDR	gene_id "34122"	0	0	0	0	0	0	0	0	0	0	0	0	NA	NA	NA	NA	NA	NA
scaffold_6	3676533	3676704	171	AL10MU1	DNA/MuDR	gene_id "34132"	0	0	0	0	0	0	0	0	0	0	0	0	NA	NA	NA	NA	NA	NA
scaffold_7	3456503	3456628	125	AL10MU1	DNA/MuDR	gene_id "40748"	0	0	0	0	0	0	0	0	0	0	0	0	NA	NA	NA	NA	NA	NA
scaffold_7	11674979	11675497	518	AL10MU1	DNA/MuDR	gene_id "42178"	0	0	0	0	0	0	0	0	0	0	0	0	NA	NA	NA	NA	NA	NA
scaffold_7	23804322	23804379	57	AL10MU1	DNA/MuDR	gene_id "45813"	0	0	0	0	0	0	0	0	0	0	0	0	NA	NA	NA	NA	NA	NA
scaffold_7	23805267	23805420	153	AL10MU1	DNA/MuDR	gene_id "45815"	0	0	0	0	0	0	0	0	0	0	0	0	NA	NA	NA	NA	NA	NA
scaffold_7	24234632	24234960	328	AL10MU1	DNA/MuDR	gene_id "45974"	0	0	0	0	0	0	0	0	0	0	0	0	NA	NA	NA	NA	NA	NA
scaffold_8	734312	734412	100	AL10MU1	DNA/MuDR	gene_id "46573"	0	0	0	0	0	0	0	0	0	0	0	0	NA	NA	NA	NA	NA	NA
scaffold_8	734864	734903	39	AL10MU1	DNA/MuDR	gene_id "46575"	0	0	0	0	0	0	0	0	0	0	0	0	NA	NA	NA	NA	NA	NA
scaffold_8	6739580	6739695	115	AL10MU1	DNA/MuDR	gene_id "48517"	0	0	0	0	0	0	0	0	0	0	0	0	NA	NA	NA	NA	NA	NA
scaffold_8	10653313	10653831	518	AL10MU1	DNA/MuDR	gene_id "49277"	0	0	0	0	0	0	0	0	0	0	0	0	NA	NA	NA	NA	NA	NA
scaffold_8	13255559	13256040	481	AL10MU1	DNA/MuDR	gene_id "50276"	0	0	0	0	0	0	0	0	0	0	0	0	NA	NA	NA	NA	NA	NA
scaffold_8	13317856	13318374	518	AL10MU1	DNA/MuDR	gene_id "50307"	0	0	0	0	0	0	0	0	0	0	0	0	NA	NA	NA	NA	NA	NA
scaffold_8	18128487	18128586	99	AL10MU1	DNA/MuDR	gene_id "51371"	0	0	0	0	0	0	0	0	0	0	0	0	NA	NA	NA	NA	NA	NA
scaffold_1	2486005	2486042	37	AL9MU1	DNA/MuDR	gene_id "276"	0	0	0	0	0	0	0	0	0	0	0	0	NA	NA	NA	NA	NA	NA
scaffold_6	22819121	22819160	39	AL9MU1	DNA/MuDR	gene_id "39414"	0	0	0	0	0	0	0	0	0	0	0	0	NA	NA	NA	NA	NA	NA
scaffold_2	4005367	4005444	77	AL9NMU1	DNA/MuDR	gene_id "11138"	0	0	0	0	0	0	0	0	0	0	0	0	NA	NA	NA	NA	NA	NA
Scaffold_3	20189351	20189443	92	AL9NMU1	DNA/MuDR	gene_id "19952"	0	0	0	0	0	0	0	0	0	0	0	0	NA	NA	NA	NA	NA	NA
scaffold_4	11923050	11923142	92	AL9NMU1	DNA/MuDR	gene_id "25745"	0	0	0	0	0	0	0	0	0	0	0	0	NA	NA	NA	NA	NA	NA
scaffold_1	3328664	3328697	33	AL9TSD1	DNA/MuDR	gene_id "384"	0	0	0	0	0	0	0	0	0	0	0	0	NA	NA	NA	NA	NA	NA
scaffold_1	6318928	6318970	42	AL9TSD1	DNA/MuDR	gene_id "805"	0	0	0	0	0	0	0	0	0	0	0	0	NA	NA	NA	NA	NA	NA
scaffold_1	10776936	10776973	37	AL9TSD1	DNA/MuDR	gene_id "1576"	0	0	0	0	0	0	0	0	0	0	0	0	NA	NA	NA	NA	NA	NA
scaffold_1	15746796	15746838	42	AL9TSD1	DNA/MuDR	gene_id "2853"	0	0	0	0	0	0	0	0	0	0	0	0	NA	NA	NA	NA	NA	NA
scaffold_1	17838370	17838571	201	AL9TSD1	DNA/MuDR	gene_id "3660"	0	0	0	0	0	0	0	0	0	0	0	0	NA	NA	NA	NA	NA	NA
scaffold_1	17839448	17840541	1093	AL9TSD1	DNA/MuDR	gene_id "3661"	0	0	0	0	0	0	0	0	0	0	0	0	NA	NA	NA	NA	NA	NA
scaffold_1	17841331	17841468	137	AL9TSD1	DNA/MuDR	gene_id "3663"	0	0	0	0	0	0	0	0	0	0	0	0	NA	NA	NA	NA	NA	NA
scaffold_1	17841897	17842089	192	AL9TSD1	DNA/MuDR	gene_id "3664"	0	0	0	0	0	0	0	0	0	0	0	0	NA	NA	NA	NA	NA	NA
scaffold_1	22748488	22748646	158	AL9TSD1	DNA/MuDR	gene_id "4589"	0	0	0	0	0	0	0	0	0	0	0	0	NA	NA	NA	NA	NA	NA
scaffold_1	22761604	22761757	153	AL9TSD1	DNA/MuDR	gene_id "4594"	1	0	0	0	0	0	0.183372	0	0	0	0	0	Neg. infinite	1	Neg. infinite	1	NA	NA
scaffold_1	22765311	22765465	154	AL9TSD1	DNA/MuDR	gene_id "4596"	0	0	0	0	0	0	0	0	0	0	0	0	NA	NA	NA	NA	NA	NA
scaffold_1	23517272	23517316	44	AL9TSD1	DNA/MuDR	gene_id "4913"	0	0	0	0	0	0	0	0	0	0	0	0	NA	NA	NA	NA	NA	NA
scaffold_1	24036115	24037905	1790	AL9TSD1	DNA/MuDR	gene_id "5140"	0	0	0	0	0	0	0	0	0	0	0	0	NA	NA	NA	NA	NA	NA
scaffold_1	24038666	24038888	222	AL9TSD1	DNA/MuDR	gene_id "5142"	0	0	0	0	0	0	0	0	0	0	0	0	NA	NA	NA	NA	NA	NA
scaffold_1	24927854	24928717	863	AL9TSD1	DNA/MuDR	gene_id "5438"	0	0	0	0	0	0	0	0	0	0	0	0	NA	NA	NA	NA	NA	NA
scaffold_1	24929083	24929920	837	AL9TSD1	DNA/MuDR	gene_id "5439"	0	0	0	0	0	0	0	0	0	0	0	0	NA	NA	NA	NA	NA	NA
scaffold_1	25260509	25260731	222	AL9TSD1	DNA/MuDR	gene_id "5552"	0	0	0	0	0	0	0	0	0	0	0	0	NA	NA	NA	NA	NA	NA
scaffold_1	25261250	25261356	106	AL9TSD1	DNA/MuDR	gene_id "5553"	0	0	0	0	0	0	0	0	0	0	0	0	NA	NA	NA	NA	NA	NA
scaffold_1	25261632	25262530	898	AL9TSD1	DNA/MuDR	gene_id "5554"	0	0	0	0	0	0	0	0	0	0	0	0	NA	NA	NA	NA	NA	NA
scaffold_1	25263350	25263532	182	AL9TSD1	DNA/MuDR	gene_id "5555"	0	0	0	1	0	0	0	0	0	0.0655903	0	0	Infinite	1	NA	NA	Neg. infinite	1
scaffold_1	28956189	28956398	209	AL9TSD1	DNA/MuDR	gene_id "6659"	0	0	0	0	0	0	0	0	0	0	0	0	NA	NA	NA	NA	NA	NA
scaffold_1	28956804	28957740	936	AL9TSD1	DNA/MuDR	gene_id "6660"	0	0	0	0	0	0	0	0	0	0	0	0	NA	NA	NA	NA	NA	NA
scaffold_1	28958038	28958100	62	AL9TSD1	DNA/MuDR	gene_id "6661"	0	0	0	0	0	0	0	0	0	0	0	0	NA	NA	NA	NA	NA	NA
scaffold_1	28958957	28959129	172	AL9TSD1	DNA/MuDR	gene_id "6662"	0	0	0	0	0	0	0	0	0	0	0	0	NA	NA	NA	NA	NA	NA
scaffold_189	328	531	203	AL9TSD1	DNA/MuDR	gene_id "9895"	0	0	0	0	0	0	0	0	0	0	0	0	NA	NA	NA	NA	NA	NA
scaffold_189	8057	9045	988	AL9TSD1	DNA/MuDR	gene_id "9898"	0	0	0	0	0	0	0	0	0	0	0	0	NA	NA	NA	NA	NA	NA
scaffold_189	11502	11641	139	AL9TSD1	DNA/MuDR	gene_id "9900"	0	0	0	0	0	0	0	0	0	0	0	0	NA	NA	NA	NA	NA	NA
scaffold_189	12245	12455	210	AL9TSD1	DNA/MuDR	gene_id "9901"	0	0	0	0	0	0	0	0	0	0	0	0	NA	NA	NA	NA	NA	NA
scaffold_2	1510525	1510735	210	AL9TSD1	DNA/MuDR	gene_id "10395"	0	0	0	0	0	0	0	0	0	0	0	0	NA	NA	NA	NA	NA	NA
scaffold_2	1511319	1511364	45	AL9TSD1	DNA/MuDR	gene_id "10397"	0	0	0	0	0	0	0	0	0	0	0	0	NA	NA	NA	NA	NA	NA
scaffold_2	1514976	1515479	503	AL9TSD1	DNA/MuDR	gene_id "10400"	0	0	0	0	0	0	0	0	0	0	0	0	NA	NA	NA	NA	NA	NA
scaffold_2	1515756	1515818	62	AL9TSD1	DNA/MuDR	gene_id "10401"	0	0	0	0	0	0	0	0	0	0	0	0	NA	NA	NA	NA	NA	NA
scaffold_2	1519402	1519561	159	AL9TSD1	DNA/MuDR	gene_id "10403"	0	0	0	0	0	0	0	0	0	0	0	0	NA	NA	NA	NA	NA	NA
scaffold_2	1563039	1563202	163	AL9TSD1	DNA/MuDR	gene_id "10420"	0	0	0	0	0	0	0	0	0	0	0	0	NA	NA	NA	NA	NA	NA
scaffold_2	1564315	1564365	50	AL9TSD1	DNA/MuDR	gene_id "10421"	0	0	0	0	0	0	0	0	0	0	0	0	NA	NA	NA	NA	NA	NA
scaffold_2	1564849	1564911	62	AL9TSD1	DNA/MuDR	gene_id "10423"	0	0	0	0	0	0	0	0	0	0	0	0	NA	NA	NA	NA	NA	NA
scaffold_2	1565204	1565701	497	AL9TSD1	DNA/MuDR	gene_id "10424"	0	0	0	0	0	0	0	0	0	0	0	0	NA	NA	NA	NA	NA	NA
scaffold_2	1566119	1566232	113	AL9TSD1	DNA/MuDR	gene_id "10426"	0	0	0	0	0	0	0	0	0	0	0	0	NA	NA	NA	NA	NA	NA
scaffold_2	1566614	1566825	211	AL9TSD1	DNA/MuDR	gene_id "10427"	0	0	0	0	0	0	0	0	0	0	0	0	NA	NA	NA	NA	NA	NA
[truncated: 51,154 more rows]
