# Supplementary material for: Recurrent evolution of heat-responsiveness in Brassicaceae COPIA elements
Source: Genome Biol. 2016 Oct 11;17:209. doi: 10.1186/s13059-016-1072-3 (PMC5059998; doi:10.1186/s13059-016-1072-3)
Supplement: Additional file 7: — Table with transcriptional changes of all TEs after 6 h HS and recovery in A. thaliana. (XLSX 1850 kb) [file 13059_2016_1072_MOESM7_ESM.xlsx]

## Sheet: At_TEs_all
Additional file 7: RNA-sequencing analysis of TE expression in A. thaliana.
Chromosome	Locus		Size (bp)	TE family	TE Superfamily	Reads						RPKM						Heat stress / Control		Recovery / Control		Recovery / Heat stress
	Start	End				C_1	C_2	HS_1	HS_2	HS+R_1	HS+R_2	C_1	C_2	HS_1	HS_2	HS+R_1	HS+R_2	log2-FC	padj	log2-FC	padj	log2-FC	padj
Chr1	11983355	11983434	79	Arnold1	DNA/MuDR	0	0	0	0	0	0	0	0	0	0	0	0	NA	NA	NA	NA	NA	NA
Chr1	20548250	20548290	40	Arnold1	DNA/MuDR	0	0	0	0	0	0	0	0	0	0	0	0	NA	NA	NA	NA	NA	NA
Chr2	4358542	4360114	1572	Arnold1	DNA/MuDR	0	0	0	0	0	0	0	0	0	0	0	0	NA	NA	NA	NA	NA	NA
Chr3	11180108	11180760	652	Arnold1	DNA/MuDR	0	0	0	0	0	0	0	0	0	0	0	0	NA	NA	NA	NA	NA	NA
Chr3	11862332	11862436	104	Arnold1	DNA/MuDR	0	0	0	0	0	0	0	0	0	0	0	0	NA	NA	NA	NA	NA	NA
Chr3	16100880	16106117	5237	Arnold1	DNA/MuDR	0	0	0	0	0	0	0	0	0	0	0	0	NA	NA	NA	NA	NA	NA
Chr3	17929021	17929381	360	Arnold1	DNA/MuDR	0	0	0	0	0	0	0	0	0	0	0	0	NA	NA	NA	NA	NA	NA
Chr5	13897169	13897407	238	Arnold1	DNA/MuDR	0	0	0	0	0	0	0	0	0	0	0	0	NA	NA	NA	NA	NA	NA
Chr5	15014214	15014240	26	Arnold1	DNA/MuDR	0	0	0	0	0	0	0	0	0	0	0	0	NA	NA	NA	NA	NA	NA
Chr5	15092750	15093184	434	Arnold1	DNA/MuDR	0	0	0	0	0	0	0	0	0	0	0	0	NA	NA	NA	NA	NA	NA
Chr1	15795676	15798643	2967	Arnold2	DNA/MuDR	0	0	0	0	0	0	0	0	0	0	0	0	NA	NA	NA	NA	NA	NA
Chr1	15807463	15807869	406	Arnold2	DNA/MuDR	0	0	0	0	0	0	0	0	0	0	0	0	NA	NA	NA	NA	NA	NA
Chr1	15809637	15810041	404	Arnold2	DNA/MuDR	0	0	0	0	0	0	0	0	0	0	0	0	NA	NA	NA	NA	NA	NA
Chr1	22063743	22063902	159	Arnold2	DNA/MuDR	0	0	0	0	0	0	0	0	0	0	0	0	NA	NA	NA	NA	NA	NA
Chr2	1207580	1208618	1038	Arnold2	DNA/MuDR	0	0	0	0	0	0	0	0	0	0	0	0	NA	NA	NA	NA	NA	NA
Chr2	2990943	2991104	161	Arnold2	DNA/MuDR	0	0	0	0	0	0	0	0	0	0	0	0	NA	NA	NA	NA	NA	NA
Chr2	2991334	2991746	412	Arnold2	DNA/MuDR	0	0	0	0	0	0	0	0	0	0	0	0	NA	NA	NA	NA	NA	NA
Chr2	4371536	4379828	8292	Arnold2	DNA/MuDR	0	0	0	0	0	0	0	0	0	0	0	0	NA	NA	NA	NA	NA	NA
Chr2	4422875	4425049	2174	Arnold2	DNA/MuDR	0	0	0	0	0	0	0	0	0	0	0	0	NA	NA	NA	NA	NA	NA
Chr2	5960275	5975814	15539	Arnold2	DNA/MuDR	0	0	0	0	1	0	0	0	0	0	0.852053	0	NA	NA	Infinite	1	Infinite	1
Chr2	6217500	6217677	177	Arnold2	DNA/MuDR	1	2	0	1	0	1	0.629484	0.623986	0	0.192641	0	0.801292	-2.13511	1	-0.747797	1	1.601	1
Chr2	6566208	6578013	11805	Arnold2	DNA/MuDR	0	1	0	0	0	0	0	0.311993	0	0	0	0	Neg. infinite	1	Neg. infinite	1	NA	NA
Chr3	11180761	11181607	846	Arnold2	DNA/MuDR	0	0	0	0	0	0	0	0	0	0	0	0	NA	NA	NA	NA	NA	NA
Chr3	13333290	13342052	8762	Arnold2	DNA/MuDR	1	0	0	0	0	0	0.629484	0	0	0	0	0	Neg. infinite	1	Neg. infinite	1	NA	NA
Chr3	13453830	13467668	13838	Arnold2	DNA/MuDR	0	0	0	0	0	0	0	0	0	0	0	0	NA	NA	NA	NA	NA	NA
Chr3	13473741	13475007	1266	Arnold2	DNA/MuDR	0	0	0	0	0	0	0	0	0	0	0	0	NA	NA	NA	NA	NA	NA
Chr3	14643777	14643859	82	Arnold2	DNA/MuDR	0	0	0	0	0	0	0	0	0	0	0	0	NA	NA	NA	NA	NA	NA
Chr3	14647068	14647318	250	Arnold2	DNA/MuDR	0	0	0	0	0	0	0	0	0	0	0	0	NA	NA	NA	NA	NA	NA
Chr4	1882382	1882465	83	Arnold2	DNA/MuDR	0	0	0	0	0	0	0	0	0	0	0	0	NA	NA	NA	NA	NA	NA
Chr4	1925064	1930925	5861	Arnold2	DNA/MuDR	0	0	0	0	0	0	0	0	0	0	0	0	NA	NA	NA	NA	NA	NA
Chr4	1993915	1994080	165	Arnold2	DNA/MuDR	0	0	0	0	0	0	0	0	0	0	0	0	NA	NA	NA	NA	NA	NA
Chr4	4821053	4822319	1266	Arnold2	DNA/MuDR	0	0	0	0	0	0	0	0	0	0	0	0	NA	NA	NA	NA	NA	NA
Chr5	10844419	10844839	420	Arnold2	DNA/MuDR	0	0	0	0	0	0	0	0	0	0	0	0	NA	NA	NA	NA	NA	NA
Chr1	15798648	15799513	865	Arnold3	DNA/MuDR	0	0	0	0	0	0	0	0	0	0	0	0	NA	NA	NA	NA	NA	NA
Chr1	15811204	15813218	2014	Arnold3	DNA/MuDR	0	0	0	0	0	0	0	0	0	0	0	0	NA	NA	NA	NA	NA	NA
Chr1	15857011	15857103	92	Arnold3	DNA/MuDR	0	0	0	0	0	0	0	0	0	0	0	0	NA	NA	NA	NA	NA	NA
Chr2	2542623	2559353	16730	Arnold3	DNA/MuDR	0	0	0	0	0	0	0	0	0	0	0	0	NA	NA	NA	NA	NA	NA
Chr2	4425031	4428706	3675	Arnold3	DNA/MuDR	0	1	0	0	0	0	0	0.311993	0	0	0	0	Neg. infinite	1	Neg. infinite	1	NA	NA
Chr2	6728764	6728895	131	Arnold3	DNA/MuDR	0	0	0	0	0	0	0	0	0	0	0	0	NA	NA	NA	NA	NA	NA
Chr3	11176819	11180471	3652	Arnold3	DNA/MuDR	0	0	0	0	0	0	0	0	0	0	0	0	NA	NA	NA	NA	NA	NA
Chr3	11498774	11499221	447	Arnold3	DNA/MuDR	0	0	2	3	1	1	0	0	1.81479	0.577922	0.852053	0.801292	Infinite	0.326571	Infinite	1	-1.01559	1
Chr3	11703502	11703830	328	Arnold3	DNA/MuDR	0	0	0	0	0	0	0	0	0	0	0	0	NA	NA	NA	NA	NA	NA
Chr3	11704284	11704564	280	Arnold3	DNA/MuDR	0	0	0	0	0	0	0	0	0	0	0	0	NA	NA	NA	NA	NA	NA
Chr3	11705019	11705307	288	Arnold3	DNA/MuDR	0	0	0	0	0	0	0	0	0	0	0	0	NA	NA	NA	NA	NA	NA
Chr3	11705704	11706028	324	Arnold3	DNA/MuDR	0	0	0	0	0	0	0	0	0	0	0	0	NA	NA	NA	NA	NA	NA
Chr3	11706455	11706785	330	Arnold3	DNA/MuDR	0	0	0	0	0	0	0	0	0	0	0	0	NA	NA	NA	NA	NA	NA
Chr3	11707180	11707506	326	Arnold3	DNA/MuDR	0	0	0	0	0	0	0	0	0	0	0	0	NA	NA	NA	NA	NA	NA
Chr3	11707933	11708263	330	Arnold3	DNA/MuDR	0	0	0	0	0	0	0	0	0	0	0	0	NA	NA	NA	NA	NA	NA
Chr3	11708655	11708984	329	Arnold3	DNA/MuDR	0	0	0	0	0	0	0	0	0	0	0	0	NA	NA	NA	NA	NA	NA
Chr3	11709411	11709777	366	Arnold3	DNA/MuDR	0	0	0	0	0	0	0	0	0	0	0	0	NA	NA	NA	NA	NA	NA
Chr3	11710201	11710497	296	Arnold3	DNA/MuDR	0	0	0	0	0	0	0	0	0	0	0	0	NA	NA	NA	NA	NA	NA
Chr3	11710924	11711253	329	Arnold3	DNA/MuDR	0	0	0	0	0	0	0	0	0	0	0	0	NA	NA	NA	NA	NA	NA
Chr3	14641950	14642064	114	Arnold3	DNA/MuDR	0	0	0	0	0	0	0	0	0	0	0	0	NA	NA	NA	NA	NA	NA
Chr3	14647401	14647460	59	Arnold3	DNA/MuDR	0	0	0	0	0	0	0	0	0	0	0	0	NA	NA	NA	NA	NA	NA
Chr4	4809781	4821021	11240	Arnold3	DNA/MuDR	0	0	0	0	0	0	0	0	0	0	0	0	NA	NA	NA	NA	NA	NA
Chr4	5930942	5931004	62	Arnold3	DNA/MuDR	0	0	0	0	0	0	0	0	0	0	0	0	NA	NA	NA	NA	NA	NA
Chr5	10844827	10845713	886	Arnold3	DNA/MuDR	0	0	0	0	0	0	0	0	0	0	0	0	NA	NA	NA	NA	NA	NA
Chr5	20439663	20440395	732	Arnold3	DNA/MuDR	0	0	0	0	0	0	0	0	0	0	0	0	NA	NA	NA	NA	NA	NA
Chr5	20441125	20441702	577	Arnold3	DNA/MuDR	0	0	0	0	0	0	0	0	0	0	0	0	NA	NA	NA	NA	NA	NA
Chr1	15855573	15856172	599	Arnold4	DNA/MuDR	0	0	0	0	0	0	0	0	0	0	0	0	NA	NA	NA	NA	NA	NA
Chr2	1955385	1955431	46	Arnold4	DNA/MuDR	0	0	0	0	0	0	0	0	0	0	0	0	NA	NA	NA	NA	NA	NA
Chr2	3014553	3023011	8458	Arnold4	DNA/MuDR	0	0	0	0	0	0	0	0	0	0	0	0	NA	NA	NA	NA	NA	NA
Chr2	6217073	6217499	426	Arnold4	DNA/MuDR	0	4	0	0	2	1	0	1.24797	0	0	1.70411	0.801292	Neg. infinite	1	0.787196	1	Infinite	0.341947
Chr3	11711747	11711787	40	Arnold4	DNA/MuDR	0	0	0	0	0	0	0	0	0	0	0	0	NA	NA	NA	NA	NA	NA
Chr3	13342034	13343594	1560	Arnold4	DNA/MuDR	0	0	0	0	0	0	0	0	0	0	0	0	NA	NA	NA	NA	NA	NA
Chr3	16085837	16087748	1911	Arnold4	DNA/MuDR	0	0	0	0	0	0	0	0	0	0	0	0	NA	NA	NA	NA	NA	NA
Chr4	1909825	1919522	9697	Arnold4	DNA/MuDR	0	0	0	0	0	1	0	0	0	0	0	0.801292	NA	NA	Infinite	1	Infinite	1
Chr4	1994345	1994736	391	Arnold4	DNA/MuDR	0	0	0	0	0	0	0	0	0	0	0	0	NA	NA	NA	NA	NA	NA
Chr4	3450735	3451199	464	Arnold4	DNA/MuDR	0	0	0	0	0	0	0	0	0	0	0	0	NA	NA	NA	NA	NA	NA
Chr5	15093192	15093224	32	Arnold4	DNA/MuDR	0	0	0	0	0	0	0	0	0	0	0	0	NA	NA	NA	NA	NA	NA
Chr1	3825781	3827697	1916	ArnoldY1	DNA/MuDR	0	0	0	0	0	0	0	0	0	0	0	0	NA	NA	NA	NA	NA	NA
Chr1	4111111	4113062	1951	ArnoldY1	DNA/MuDR	1	0	0	0	0	0	0.629484	0	0	0	0	0	Neg. infinite	1	Neg. infinite	1	NA	NA
Chr1	9146302	9146821	519	ArnoldY1	DNA/MuDR	0	0	0	0	0	0	0	0	0	0	0	0	NA	NA	NA	NA	NA	NA
Chr1	9586372	9587249	877	ArnoldY1	DNA/MuDR	0	0	0	0	0	0	0	0	0	0	0	0	NA	NA	NA	NA	NA	NA
Chr1	9629651	9629930	279	ArnoldY1	DNA/MuDR	0	0	0	0	0	0	0	0	0	0	0	0	NA	NA	NA	NA	NA	NA
Chr1	12440144	12440179	35	ArnoldY1	DNA/MuDR	0	0	0	0	0	0	0	0	0	0	0	0	NA	NA	NA	NA	NA	NA
Chr1	12968600	12969324	724	ArnoldY1	DNA/MuDR	0	0	0	0	0	0	0	0	0	0	0	0	NA	NA	NA	NA	NA	NA
Chr1	12985287	12985355	68	ArnoldY1	DNA/MuDR	0	0	0	0	0	0	0	0	0	0	0	0	NA	NA	NA	NA	NA	NA
Chr1	13088847	13089008	161	ArnoldY1	DNA/MuDR	0	0	0	0	0	0	0	0	0	0	0	0	NA	NA	NA	NA	NA	NA
Chr1	13905181	13906966	1785	ArnoldY1	DNA/MuDR	0	0	0	0	0	0	0	0	0	0	0	0	NA	NA	NA	NA	NA	NA
Chr1	14309399	14309681	282	ArnoldY1	DNA/MuDR	0	0	0	0	0	0	0	0	0	0	0	0	NA	NA	NA	NA	NA	NA
Chr1	16247604	16247696	92	ArnoldY1	DNA/MuDR	0	0	0	0	0	0	0	0	0	0	0	0	NA	NA	NA	NA	NA	NA
Chr1	16361205	16362728	1523	ArnoldY1	DNA/MuDR	0	0	0	0	0	0	0	0	0	0	0	0	NA	NA	NA	NA	NA	NA
Chr1	16596176	16598192	2016	ArnoldY1	DNA/MuDR	0	0	0	0	0	0	0	0	0	0	0	0	NA	NA	NA	NA	NA	NA
Chr1	16722360	16723830	1470	ArnoldY1	DNA/MuDR	0	0	0	0	0	0	0	0	0	0	0	0	NA	NA	NA	NA	NA	NA
Chr1	16805150	16805481	331	ArnoldY1	DNA/MuDR	0	0	0	0	0	0	0	0	0	0	0	0	NA	NA	NA	NA	NA	NA
Chr1	16925681	16925939	258	ArnoldY1	DNA/MuDR	0	0	0	0	0	0	0	0	0	0	0	0	NA	NA	NA	NA	NA	NA
Chr1	18599470	18600357	887	ArnoldY1	DNA/MuDR	0	0	0	0	0	0	0	0	0	0	0	0	NA	NA	NA	NA	NA	NA
Chr1	19316297	19316427	130	ArnoldY1	DNA/MuDR	0	0	0	0	0	0	0	0	0	0	0	0	NA	NA	NA	NA	NA	NA
Chr1	25697202	25697302	100	ArnoldY1	DNA/MuDR	0	0	0	0	0	0	0	0	0	0	0	0	NA	NA	NA	NA	NA	NA
Chr2	1394250	1394386	136	ArnoldY1	DNA/MuDR	0	0	0	0	0	0	0	0	0	0	0	0	NA	NA	NA	NA	NA	NA
Chr2	1731645	1732032	387	ArnoldY1	DNA/MuDR	0	0	0	0	0	0	0	0	0	0	0	0	NA	NA	NA	NA	NA	NA
Chr2	2339376	2339460	84	ArnoldY1	DNA/MuDR	0	0	0	0	0	0	0	0	0	0	0	0	NA	NA	NA	NA	NA	NA
Chr2	2696422	2696710	288	ArnoldY1	DNA/MuDR	0	0	0	0	0	0	0	0	0	0	0	0	NA	NA	NA	NA	NA	NA
Chr2	3190550	3191176	626	ArnoldY1	DNA/MuDR	0	0	0	0	0	0	0	0	0	0	0	0	NA	NA	NA	NA	NA	NA
Chr2	3193978	3195696	1718	ArnoldY1	DNA/MuDR	0	0	0	0	0	0	0	0	0	0	0	0	NA	NA	NA	NA	NA	NA
Chr2	4350507	4351540	1033	ArnoldY1	DNA/MuDR	0	0	0	0	0	0	0	0	0	0	0	0	NA	NA	NA	NA	NA	NA
Chr2	4353599	4354846	1247	ArnoldY1	DNA/MuDR	0	0	0	0	0	0	0	0	0	0	0	0	NA	NA	NA	NA	NA	NA
Chr2	4355709	4357138	1429	ArnoldY1	DNA/MuDR	0	0	0	0	0	0	0	0	0	0	0	0	NA	NA	NA	NA	NA	NA
Chr2	5739507	5741402	1895	ArnoldY1	DNA/MuDR	0	0	0	0	0	0	0	0	0	0	0	0	NA	NA	NA	NA	NA	NA
Chr2	5761105	5762740	1635	ArnoldY1	DNA/MuDR	0	0	0	0	0	0	0	0	0	0	0	0	NA	NA	NA	NA	NA	NA
Chr2	6169141	6170716	1575	ArnoldY1	DNA/MuDR	0	0	0	0	0	0	0	0	0	0	0	0	NA	NA	NA	NA	NA	NA
Chr2	6204851	6205019	168	ArnoldY1	DNA/MuDR	0	0	0	0	0	0	0	0	0	0	0	0	NA	NA	NA	NA	NA	NA
Chr2	6271165	6271347	182	ArnoldY1	DNA/MuDR	0	0	0	0	0	0	0	0	0	0	0	0	NA	NA	NA	NA	NA	NA
Chr2	6432149	6432701	552	ArnoldY1	DNA/MuDR	0	0	0	0	0	0	0	0	0	0	0	0	NA	NA	NA	NA	NA	NA
Chr2	6578793	6579573	780	ArnoldY1	DNA/MuDR	0	0	0	0	0	0	0	0	0	0	0	0	NA	NA	NA	NA	NA	NA
Chr2	6583355	6584647	1292	ArnoldY1	DNA/MuDR	0	0	0	0	0	0	0	0	0	0	0	0	NA	NA	NA	NA	NA	NA
Chr2	6658932	6660967	2035	ArnoldY1	DNA/MuDR	0	0	0	0	0	0	0	0	0	0	0	0	NA	NA	NA	NA	NA	NA
Chr2	6661225	6663079	1854	ArnoldY1	DNA/MuDR	0	0	0	0	0	0	0	0	0	0	0	0	NA	NA	NA	NA	NA	NA
Chr2	6716782	6717298	516	ArnoldY1	DNA/MuDR	0	0	0	0	0	0	0	0	0	0	0	0	NA	NA	NA	NA	NA	NA
Chr2	6728780	6730074	1294	ArnoldY1	DNA/MuDR	0	0	0	0	0	0	0	0	0	0	0	0	NA	NA	NA	NA	NA	NA
Chr2	6968230	6968675	445	ArnoldY1	DNA/MuDR	0	0	0	0	0	0	0	0	0	0	0	0	NA	NA	NA	NA	NA	NA
Chr2	7247549	7247844	295	ArnoldY1	DNA/MuDR	0	0	0	0	0	0	0	0	0	0	0	0	NA	NA	NA	NA	NA	NA
Chr2	7529383	7530252	869	ArnoldY1	DNA/MuDR	0	0	0	0	0	0	0	0	0	0	0	0	NA	NA	NA	NA	NA	NA
Chr2	9761458	9761629	171	ArnoldY1	DNA/MuDR	0	0	0	0	0	0	0	0	0	0	0	0	NA	NA	NA	NA	NA	NA
Chr2	9797753	9798000	247	ArnoldY1	DNA/MuDR	0	0	0	0	0	0	0	0	0	0	0	0	NA	NA	NA	NA	NA	NA
Chr2	10629437	10629614	177	ArnoldY1	DNA/MuDR	0	0	0	0	0	0	0	0	0	0	0	0	NA	NA	NA	NA	NA	NA
Chr2	11503680	11503884	204	ArnoldY1	DNA/MuDR	0	0	0	0	0	0	0	0	0	0	0	0	NA	NA	NA	NA	NA	NA
Chr3	8265315	8265831	516	ArnoldY1	DNA/MuDR	0	0	0	0	0	0	0	0	0	0	0	0	NA	NA	NA	NA	NA	NA
Chr3	10293245	10295172	1927	ArnoldY1	DNA/MuDR	0	0	0	0	0	0	0	0	0	0	0	0	NA	NA	NA	NA	NA	NA
Chr3	10764535	10765048	513	ArnoldY1	DNA/MuDR	0	0	0	0	0	0	0	0	0	0	0	0	NA	NA	NA	NA	NA	NA
Chr3	10863668	10865704	2036	ArnoldY1	DNA/MuDR	0	0	0	0	0	0	0	0	0	0	0	0	NA	NA	NA	NA	NA	NA
Chr3	10955583	10955701	118	ArnoldY1	DNA/MuDR	0	0	0	0	0	0	0	0	0	0	0	0	NA	NA	NA	NA	NA	NA
Chr3	11133840	11133985	145	ArnoldY1	DNA/MuDR	0	0	0	0	0	0	0	0	0	0	0	0	NA	NA	NA	NA	NA	NA
Chr3	11318103	11318230	127	ArnoldY1	DNA/MuDR	0	0	0	0	0	0	0	0	0	0	0	0	NA	NA	NA	NA	NA	NA
Chr3	11319348	11319496	148	ArnoldY1	DNA/MuDR	0	0	0	0	0	0	0	0	0	0	0	0	NA	NA	NA	NA	NA	NA
Chr3	11320087	11320121	34	ArnoldY1	DNA/MuDR	0	0	0	0	0	0	0	0	0	0	0	0	NA	NA	NA	NA	NA	NA
Chr3	11320482	11321180	698	ArnoldY1	DNA/MuDR	0	0	0	0	0	0	0	0	0	0	0	0	NA	NA	NA	NA	NA	NA
Chr3	11321434	11321541	107	ArnoldY1	DNA/MuDR	0	0	0	0	0	0	0	0	0	0	0	0	NA	NA	NA	NA	NA	NA
Chr3	11373198	11375009	1811	ArnoldY1	DNA/MuDR	0	0	0	0	0	0	0	0	0	0	0	0	NA	NA	NA	NA	NA	NA
Chr3	11763904	11765665	1761	ArnoldY1	DNA/MuDR	0	0	0	0	0	0	0	0	0	0	0	0	NA	NA	NA	NA	NA	NA
Chr3	11886563	11886771	208	ArnoldY1	DNA/MuDR	0	0	0	0	0	0	0	0	0	0	0	0	NA	NA	NA	NA	NA	NA
Chr3	11889497	11890461	964	ArnoldY1	DNA/MuDR	0	0	0	0	0	0	0	0	0	0	0	0	NA	NA	NA	NA	NA	NA
Chr3	12015532	12015577	45	ArnoldY1	DNA/MuDR	0	0	0	0	0	0	0	0	0	0	0	0	NA	NA	NA	NA	NA	NA
Chr3	12015947	12017988	2041	ArnoldY1	DNA/MuDR	0	0	0	0	0	0	0	0	0	0	0	0	NA	NA	NA	NA	NA	NA
Chr3	12351837	12351942	105	ArnoldY1	DNA/MuDR	0	0	0	0	0	0	0	0	0	0	0	0	NA	NA	NA	NA	NA	NA
Chr3	12465697	12467542	1845	ArnoldY1	DNA/MuDR	0	0	0	0	0	0	0	0	0	0	0	0	NA	NA	NA	NA	NA	NA
Chr3	13127171	13127501	330	ArnoldY1	DNA/MuDR	0	0	0	0	0	0	0	0	0	0	0	0	NA	NA	NA	NA	NA	NA
Chr3	13260522	13262148	1626	ArnoldY1	DNA/MuDR	0	0	0	0	0	0	0	0	0	0	0	0	NA	NA	NA	NA	NA	NA
Chr3	15655054	15655156	102	ArnoldY1	DNA/MuDR	0	0	0	0	0	0	0	0	0	0	0	0	NA	NA	NA	NA	NA	NA
Chr3	15833643	15834209	566	ArnoldY1	DNA/MuDR	0	0	0	0	0	0	0	0	0	0	0	0	NA	NA	NA	NA	NA	NA
Chr3	16042282	16042626	344	ArnoldY1	DNA/MuDR	0	0	0	0	0	0	0	0	0	0	0	0	NA	NA	NA	NA	NA	NA
Chr3	16062886	16063238	352	ArnoldY1	DNA/MuDR	0	0	0	0	0	0	0	0	0	0	0	0	NA	NA	NA	NA	NA	NA
Chr3	16087749	16088092	343	ArnoldY1	DNA/MuDR	0	0	0	0	0	0	0	0	0	0	0	0	NA	NA	NA	NA	NA	NA
Chr3	16141850	16142006	156	ArnoldY1	DNA/MuDR	0	0	0	0	0	0	0	0	0	0	0	0	NA	NA	NA	NA	NA	NA
Chr3	16205091	16205888	797	ArnoldY1	DNA/MuDR	0	0	0	0	0	0	0	0	0	0	0	0	NA	NA	NA	NA	NA	NA
Chr3	16223881	16224235	354	ArnoldY1	DNA/MuDR	0	0	0	0	0	0	0	0	0	0	0	0	NA	NA	NA	NA	NA	NA
Chr3	17044498	17045914	1416	ArnoldY1	DNA/MuDR	0	0	0	0	0	0	0	0	0	0	0	0	NA	NA	NA	NA	NA	NA
Chr3	20656959	20657020	61	ArnoldY1	DNA/MuDR	0	0	0	0	0	0	0	0	0	0	0	0	NA	NA	NA	NA	NA	NA
Chr3	20657160	20658014	854	ArnoldY1	DNA/MuDR	0	0	0	0	0	0	0	0	0	0	0	0	NA	NA	NA	NA	NA	NA
Chr3	21943452	21944117	665	ArnoldY1	DNA/MuDR	0	0	0	0	0	0	0	0	0	0	0	0	NA	NA	NA	NA	NA	NA
Chr4	272563	272596	33	ArnoldY1	DNA/MuDR	0	0	0	0	0	0	0	0	0	0	0	0	NA	NA	NA	NA	NA	NA
Chr4	272824	272845	21	ArnoldY1	DNA/MuDR	0	0	0	0	0	0	0	0	0	0	0	0	NA	NA	NA	NA	NA	NA
Chr4	1347173	1347314	141	ArnoldY1	DNA/MuDR	0	0	0	0	0	0	0	0	0	0	0	0	NA	NA	NA	NA	NA	NA
Chr4	1866833	1867883	1050	ArnoldY1	DNA/MuDR	0	0	0	0	0	0	0	0	0	0	0	0	NA	NA	NA	NA	NA	NA
Chr4	3131301	3132212	911	ArnoldY1	DNA/MuDR	0	0	0	0	0	0	0	0	0	0	0	0	NA	NA	NA	NA	NA	NA
Chr4	3344143	3344820	677	ArnoldY1	DNA/MuDR	0	0	0	0	0	0	0	0	0	0	0	0	NA	NA	NA	NA	NA	NA
Chr4	3354750	3355085	335	ArnoldY1	DNA/MuDR	0	0	0	0	0	0	0	0	0	0	0	0	NA	NA	NA	NA	NA	NA
Chr4	4094150	4097031	2881	ArnoldY1	DNA/MuDR	0	0	0	0	0	0	0	0	0	0	0	0	NA	NA	NA	NA	NA	NA
Chr4	4643342	4643635	293	ArnoldY1	DNA/MuDR	0	0	0	0	0	0	0	0	0	0	0	0	NA	NA	NA	NA	NA	NA
Chr4	5176442	5178442	2000	ArnoldY1	DNA/MuDR	0	0	0	0	0	0	0	0	0	0	0	0	NA	NA	NA	NA	NA	NA
Chr4	5284089	5284314	225	ArnoldY1	DNA/MuDR	0	0	0	0	0	0	0	0	0	0	0	0	NA	NA	NA	NA	NA	NA
Chr4	5611940	5613594	1654	ArnoldY1	DNA/MuDR	0	0	0	0	0	0	0	0	0	0	0	0	NA	NA	NA	NA	NA	NA
Chr4	5658105	5658423	318	ArnoldY1	DNA/MuDR	0	0	0	0	0	0	0	0	0	0	0	0	NA	NA	NA	NA	NA	NA
Chr4	5669789	5670526	737	ArnoldY1	DNA/MuDR	0	1	0	0	1	1	0	0.311993	0	0	0.852053	0.801292	Neg. infinite	1	2.19951	1	Infinite	0.817479
Chr4	5762481	5762617	136	ArnoldY1	DNA/MuDR	0	0	0	0	0	0	0	0	0	0	0	0	NA	NA	NA	NA	NA	NA
Chr4	5809798	5809920	122	ArnoldY1	DNA/MuDR	0	0	0	0	0	0	0	0	0	0	0	0	NA	NA	NA	NA	NA	NA
Chr4	5995875	5996204	329	ArnoldY1	DNA/MuDR	0	0	0	0	0	0	0	0	0	0	0	0	NA	NA	NA	NA	NA	NA
Chr4	6161894	6162061	167	ArnoldY1	DNA/MuDR	0	0	0	0	0	0	0	0	0	0	0	0	NA	NA	NA	NA	NA	NA
Chr4	7155438	7155481	43	ArnoldY1	DNA/MuDR	0	0	0	0	0	0	0	0	0	0	0	0	NA	NA	NA	NA	NA	NA
Chr4	7364593	7365138	545	ArnoldY1	DNA/MuDR	0	0	0	0	0	0	0	0	0	0	0	0	NA	NA	NA	NA	NA	NA
Chr4	7561249	7561309	60	ArnoldY1	DNA/MuDR	0	0	0	0	0	0	0	0	0	0	0	0	NA	NA	NA	NA	NA	NA
Chr4	10631238	10631525	287	ArnoldY1	DNA/MuDR	0	0	0	0	0	0	0	0	0	0	0	0	NA	NA	NA	NA	NA	NA
Chr4	11371324	11372753	1429	ArnoldY1	DNA/MuDR	0	0	0	0	0	0	0	0	0	0	0	0	NA	NA	NA	NA	NA	NA
Chr5	5969084	5970674	1590	ArnoldY1	DNA/MuDR	0	0	0	1	1	0	0	0	0	0.192641	0.852053	0	Infinite	1	Infinite	1	1.56778	1
Chr5	7715244	7715345	101	ArnoldY1	DNA/MuDR	0	0	0	0	0	0	0	0	0	0	0	0	NA	NA	NA	NA	NA	NA
Chr5	7715651	7715782	131	ArnoldY1	DNA/MuDR	0	0	0	0	0	0	0	0	0	0	0	0	NA	NA	NA	NA	NA	NA
Chr5	9592637	9593495	858	ArnoldY1	DNA/MuDR	0	0	0	0	0	0	0	0	0	0	0	0	NA	NA	NA	NA	NA	NA
Chr5	10122534	10122767	233	ArnoldY1	DNA/MuDR	0	0	0	0	0	0	0	0	0	0	0	0	NA	NA	NA	NA	NA	NA
Chr5	10473609	10474059	450	ArnoldY1	DNA/MuDR	0	0	0	0	0	0	0	0	0	0	0	0	NA	NA	NA	NA	NA	NA
Chr5	10531176	10533331	2155	ArnoldY1	DNA/MuDR	0	0	0	0	0	0	0	0	0	0	0	0	NA	NA	NA	NA	NA	NA
Chr5	10919076	10919430	354	ArnoldY1	DNA/MuDR	0	0	0	0	0	0	0	0	0	0	0	0	NA	NA	NA	NA	NA	NA
Chr5	11283906	11284424	518	ArnoldY1	DNA/MuDR	0	0	0	0	0	0	0	0	0	0	0	0	NA	NA	NA	NA	NA	NA
Chr5	11383323	11384785	1462	ArnoldY1	DNA/MuDR	0	0	0	0	0	0	0	0	0	0	0	0	NA	NA	NA	NA	NA	NA
Chr5	11610725	11611645	920	ArnoldY1	DNA/MuDR	0	0	0	0	0	0	0	0	0	0	0	0	NA	NA	NA	NA	NA	NA
Chr5	12510092	12510150	58	ArnoldY1	DNA/MuDR	0	0	0	0	0	0	0	0	0	0	0	0	NA	NA	NA	NA	NA	NA
Chr5	12536966	12538096	1130	ArnoldY1	DNA/MuDR	0	0	0	0	0	0	0	0	0	0	0	0	NA	NA	NA	NA	NA	NA
Chr5	13080648	13080857	209	ArnoldY1	DNA/MuDR	0	0	0	0	0	0	0	0	0	0	0	0	NA	NA	NA	NA	NA	NA
Chr5	13101605	13101737	132	ArnoldY1	DNA/MuDR	0	0	0	0	0	0	0	0	0	0	0	0	NA	NA	NA	NA	NA	NA
Chr5	13385454	13386080	626	ArnoldY1	DNA/MuDR	0	0	0	0	0	0	0	0	0	0	0	0	NA	NA	NA	NA	NA	NA
Chr5	13628687	13628909	222	ArnoldY1	DNA/MuDR	0	0	0	0	0	0	0	0	0	0	0	0	NA	NA	NA	NA	NA	NA
Chr5	13812882	13814350	1468	ArnoldY1	DNA/MuDR	0	0	0	0	0	0	0	0	0	0	0	0	NA	NA	NA	NA	NA	NA
Chr5	14312375	14312505	130	ArnoldY1	DNA/MuDR	0	0	0	0	0	0	0	0	0	0	0	0	NA	NA	NA	NA	NA	NA
Chr5	14523719	14525637	1918	ArnoldY1	DNA/MuDR	0	0	0	0	0	0	0	0	0	0	0	0	NA	NA	NA	NA	NA	NA
Chr5	14871873	14872321	448	ArnoldY1	DNA/MuDR	0	0	0	0	0	0	0	0	0	0	0	0	NA	NA	NA	NA	NA	NA
Chr5	15205563	15207581	2018	ArnoldY1	DNA/MuDR	0	0	0	0	0	0	0	0	0	0	0	0	NA	NA	NA	NA	NA	NA
Chr5	15715898	15718221	2323	ArnoldY1	DNA/MuDR	0	0	0	0	0	0	0	0	0	0	0	0	NA	NA	NA	NA	NA	NA
Chr5	16979157	16979252	95	ArnoldY1	DNA/MuDR	0	0	0	0	0	0	0	0	0	0	0	0	NA	NA	NA	NA	NA	NA
Chr5	17028811	17028982	171	ArnoldY1	DNA/MuDR	0	0	0	0	0	0	0	0	0	0	0	0	NA	NA	NA	NA	NA	NA
Chr5	17041065	17041187	122	ArnoldY1	DNA/MuDR	0	0	0	0	0	0	0	0	0	0	0	0	NA	NA	NA	NA	NA	NA
Chr5	17405491	17407243	1752	ArnoldY1	DNA/MuDR	0	0	0	0	0	0	0	0	0	0	0	0	NA	NA	NA	NA	NA	NA
Chr5	23588438	23589068	630	ArnoldY1	DNA/MuDR	0	0	0	0	0	0	0	0	0	0	0	0	NA	NA	NA	NA	NA	NA
Chr1	9235927	9237091	1164	ArnoldY2	DNA/MuDR	0	0	0	0	0	0	0	0	0	0	0	0	NA	NA	NA	NA	NA	NA
Chr1	11983050	11983424	374	ArnoldY2	DNA/MuDR	0	0	0	0	0	0	0	0	0	0	0	0	NA	NA	NA	NA	NA	NA
Chr1	13241011	13241284	273	ArnoldY2	DNA/MuDR	0	0	0	0	0	0	0	0	0	0	0	0	NA	NA	NA	NA	NA	NA
Chr1	13567024	13568163	1139	ArnoldY2	DNA/MuDR	0	0	0	0	0	0	0	0	0	0	0	0	NA	NA	NA	NA	NA	NA
Chr1	13570045	13570253	208	ArnoldY2	DNA/MuDR	0	0	0	0	0	0	0	0	0	0	0	0	NA	NA	NA	NA	NA	NA
Chr1	13572614	13573262	648	ArnoldY2	DNA/MuDR	0	0	0	0	0	0	0	0	0	0	0	0	NA	NA	NA	NA	NA	NA
Chr1	14009702	14010060	358	ArnoldY2	DNA/MuDR	0	0	0	0	0	0	0	0	0	0	0	0	NA	NA	NA	NA	NA	NA
Chr1	15630808	15630989	181	ArnoldY2	DNA/MuDR	0	0	0	0	0	0	0	0	0	0	0	0	NA	NA	NA	NA	NA	NA
Chr1	15632210	15632614	404	ArnoldY2	DNA/MuDR	0	0	0	0	0	0	0	0	0	0	0	0	NA	NA	NA	NA	NA	NA
Chr1	16163370	16163440	70	ArnoldY2	DNA/MuDR	0	0	0	0	0	0	0	0	0	0	0	0	NA	NA	NA	NA	NA	NA
Chr1	16247171	16247251	80	ArnoldY2	DNA/MuDR	0	0	0	0	0	0	0	0	0	0	0	0	NA	NA	NA	NA	NA	NA
Chr1	16805036	16805480	444	ArnoldY2	DNA/MuDR	0	0	0	0	0	0	0	0	0	0	0	0	NA	NA	NA	NA	NA	NA
Chr1	17103886	17103960	74	ArnoldY2	DNA/MuDR	0	0	0	0	0	0	0	0	0	0	0	0	NA	NA	NA	NA	NA	NA
Chr1	17448573	17449888	1315	ArnoldY2	DNA/MuDR	0	0	0	0	0	0	0	0	0	0	0	0	NA	NA	NA	NA	NA	NA
Chr1	18301313	18302418	1105	ArnoldY2	DNA/MuDR	0	0	0	0	0	0	0	0	0	0	0	0	NA	NA	NA	NA	NA	NA
Chr1	18493712	18494034	322	ArnoldY2	DNA/MuDR	0	0	0	0	0	0	0	0	0	0	0	0	NA	NA	NA	NA	NA	NA
Chr1	21995475	21996249	774	ArnoldY2	DNA/MuDR	0	0	0	0	0	0	0	0	0	0	0	0	NA	NA	NA	NA	NA	NA
Chr1	22779607	22779760	153	ArnoldY2	DNA/MuDR	0	0	0	0	0	0	0	0	0	0	0	0	NA	NA	NA	NA	NA	NA
Chr1	24039173	24039499	326	ArnoldY2	DNA/MuDR	0	0	0	0	0	0	0	0	0	0	0	0	NA	NA	NA	NA	NA	NA
Chr2	871447	872486	1039	ArnoldY2	DNA/MuDR	0	0	0	0	0	0	0	0	0	0	0	0	NA	NA	NA	NA	NA	NA
Chr2	1241376	1242522	1146	ArnoldY2	DNA/MuDR	0	0	0	0	0	0	0	0	0	0	0	0	NA	NA	NA	NA	NA	NA
Chr2	2065089	2066123	1034	ArnoldY2	DNA/MuDR	0	0	0	0	0	0	0	0	0	0	0	0	NA	NA	NA	NA	NA	NA
Chr2	2535272	2535833	561	ArnoldY2	DNA/MuDR	0	0	0	0	0	0	0	0	0	0	0	0	NA	NA	NA	NA	NA	NA
Chr2	2653958	2655142	1184	ArnoldY2	DNA/MuDR	0	0	0	0	0	0	0	0	0	0	0	0	NA	NA	NA	NA	NA	NA
Chr2	2964946	2966156	1210	ArnoldY2	DNA/MuDR	0	0	0	0	0	0	0	0	0	0	0	0	NA	NA	NA	NA	NA	NA
Chr2	3013497	3014409	912	ArnoldY2	DNA/MuDR	0	0	0	0	0	0	0	0	0	0	0	0	NA	NA	NA	NA	NA	NA
Chr2	3190102	3190259	157	ArnoldY2	DNA/MuDR	0	0	0	0	0	0	0	0	0	0	0	0	NA	NA	NA	NA	NA	NA
Chr2	3191786	3192021	235	ArnoldY2	DNA/MuDR	0	0	0	0	0	0	0	0	0	0	0	0	NA	NA	NA	NA	NA	NA
Chr2	4097896	4098938	1042	ArnoldY2	DNA/MuDR	0	0	0	0	0	0	0	0	0	0	0	0	NA	NA	NA	NA	NA	NA
Chr2	5018096	5018188	92	ArnoldY2	DNA/MuDR	0	0	0	0	0	0	0	0	0	0	0	0	NA	NA	NA	NA	NA	NA
Chr2	5119654	5120962	1308	ArnoldY2	DNA/MuDR	0	0	0	0	0	0	0	0	0	0	0	0	NA	NA	NA	NA	NA	NA
Chr2	5610952	5612032	1080	ArnoldY2	DNA/MuDR	0	0	0	0	0	0	0	0	0	0	0	0	NA	NA	NA	NA	NA	NA
Chr2	6375965	6376899	934	ArnoldY2	DNA/MuDR	0	0	0	0	0	0	0	0	0	0	0	0	NA	NA	NA	NA	NA	NA
Chr2	6429684	6430879	1195	ArnoldY2	DNA/MuDR	0	0	0	0	0	0	0	0	0	0	0	0	NA	NA	NA	NA	NA	NA
Chr2	6730075	6730817	742	ArnoldY2	DNA/MuDR	0	0	0	0	0	0	0	0	0	0	0	0	NA	NA	NA	NA	NA	NA
Chr2	7110108	7111053	945	ArnoldY2	DNA/MuDR	0	0	0	0	0	0	0	0	0	0	0	0	NA	NA	NA	NA	NA	NA
Chr2	9656264	9656666	402	ArnoldY2	DNA/MuDR	0	0	0	0	0	0	0	0	0	0	0	0	NA	NA	NA	NA	NA	NA
Chr2	9797504	9797801	297	ArnoldY2	DNA/MuDR	0	0	0	0	0	0	0	0	0	0	0	0	NA	NA	NA	NA	NA	NA
Chr2	10255087	10255527	440	ArnoldY2	DNA/MuDR	0	0	0	0	0	0	0	0	0	0	0	0	NA	NA	NA	NA	NA	NA
Chr2	10461357	10462142	785	ArnoldY2	DNA/MuDR	0	0	0	0	0	0	0	0	0	0	0	0	NA	NA	NA	NA	NA	NA
Chr2	16022647	16023576	929	ArnoldY2	DNA/MuDR	0	0	0	0	0	0	0	0	0	0	0	0	NA	NA	NA	NA	NA	NA
Chr3	6366152	6366740	588	ArnoldY2	DNA/MuDR	0	0	0	0	0	0	0	0	0	0	0	0	NA	NA	NA	NA	NA	NA
Chr3	10295651	10296904	1253	ArnoldY2	DNA/MuDR	0	0	0	0	0	0	0	0	0	0	0	0	NA	NA	NA	NA	NA	NA
Chr3	10457469	10458506	1037	ArnoldY2	DNA/MuDR	1	2	0	0	4	7	0.629484	0.623986	0	0	3.40821	5.60904	Neg. infinite	1	2.71759	1	Infinite	0.000204763
Chr3	10523495	10523671	176	ArnoldY2	DNA/MuDR	0	0	0	0	0	0	0	0	0	0	0	0	NA	NA	NA	NA	NA	NA
Chr3	10765858	10766023	165	ArnoldY2	DNA/MuDR	0	0	0	0	0	0	0	0	0	0	0	0	NA	NA	NA	NA	NA	NA
Chr3	10948198	10948801	603	ArnoldY2	DNA/MuDR	0	0	0	0	0	0	0	0	0	0	0	0	NA	NA	NA	NA	NA	NA
Chr3	10956693	10957366	673	ArnoldY2	DNA/MuDR	0	0	0	0	0	0	0	0	0	0	0	0	NA	NA	NA	NA	NA	NA
Chr3	11062843	11062895	52	ArnoldY2	DNA/MuDR	0	0	0	0	0	0	0	0	0	0	0	0	NA	NA	NA	NA	NA	NA
Chr3	11316098	11317318	1220	ArnoldY2	DNA/MuDR	0	0	0	0	0	0	0	0	0	0	0	0	NA	NA	NA	NA	NA	NA
Chr3	11319208	11319445	237	ArnoldY2	DNA/MuDR	0	0	0	0	0	0	0	0	0	0	0	0	NA	NA	NA	NA	NA	NA
Chr3	11319859	11320065	206	ArnoldY2	DNA/MuDR	0	0	0	0	0	0	0	0	0	0	0	0	NA	NA	NA	NA	NA	NA
Chr3	11445515	11446142	627	ArnoldY2	DNA/MuDR	0	0	0	0	0	0	0	0	0	0	0	0	NA	NA	NA	NA	NA	NA
Chr3	11889485	11889538	53	ArnoldY2	DNA/MuDR	0	0	0	0	0	0	0	0	0	0	0	0	NA	NA	NA	NA	NA	NA
Chr3	12013625	12014861	1236	ArnoldY2	DNA/MuDR	0	0	0	0	0	0	0	0	0	0	0	0	NA	NA	NA	NA	NA	NA
Chr3	12092059	12093069	1010	ArnoldY2	DNA/MuDR	0	0	0	0	0	0	0	0	0	0	0	0	NA	NA	NA	NA	NA	NA
Chr3	12956335	12956415	80	ArnoldY2	DNA/MuDR	0	0	0	0	0	0	0	0	0	0	0	0	NA	NA	NA	NA	NA	NA
Chr3	13128297	13128381	84	ArnoldY2	DNA/MuDR	0	0	0	0	0	0	0	0	0	0	0	0	NA	NA	NA	NA	NA	NA
Chr3	13128382	13129106	724	ArnoldY2	DNA/MuDR	0	0	0	0	0	0	0	0	0	0	0	0	NA	NA	NA	NA	NA	NA
Chr3	13475495	13476426	931	ArnoldY2	DNA/MuDR	0	0	0	0	0	0	0	0	0	0	0	0	NA	NA	NA	NA	NA	NA
Chr3	14306358	14307346	988	ArnoldY2	DNA/MuDR	0	0	0	0	0	0	0	0	0	0	0	0	NA	NA	NA	NA	NA	NA
Chr3	14395879	14396668	789	ArnoldY2	DNA/MuDR	0	0	0	0	0	0	0	0	0	0	0	0	NA	NA	NA	NA	NA	NA
Chr3	14736570	14737822	1252	ArnoldY2	DNA/MuDR	0	0	0	0	0	0	0	0	0	0	0	0	NA	NA	NA	NA	NA	NA
Chr3	15612251	15612434	183	ArnoldY2	DNA/MuDR	2	0	0	0	0	0	1.25897	0	0	0	0	0	Neg. infinite	1	Neg. infinite	1	NA	NA
Chr3	15686831	15687459	628	ArnoldY2	DNA/MuDR	0	0	0	0	0	0	0	0	0	0	0	0	NA	NA	NA	NA	NA	NA
Chr3	15833321	15833529	208	ArnoldY2	DNA/MuDR	0	0	0	0	0	0	0	0	0	0	0	0	NA	NA	NA	NA	NA	NA
Chr3	16141629	16141977	348	ArnoldY2	DNA/MuDR	0	0	0	0	0	0	0	0	0	0	0	0	NA	NA	NA	NA	NA	NA
Chr3	16143083	16143350	267	ArnoldY2	DNA/MuDR	0	0	0	0	0	0	0	0	0	0	0	0	NA	NA	NA	NA	NA	NA
Chr3	16268997	16269881	884	ArnoldY2	DNA/MuDR	0	0	0	0	0	0	0	0	0	0	0	0	NA	NA	NA	NA	NA	NA
Chr3	16416894	16418366	1472	ArnoldY2	DNA/MuDR	0	0	0	0	0	0	0	0	0	0	0	0	NA	NA	NA	NA	NA	NA
Chr3	16713722	16714759	1037	ArnoldY2	DNA/MuDR	0	0	0	0	0	0	0	0	0	0	0	0	NA	NA	NA	NA	NA	NA
Chr3	16726533	16726954	421	ArnoldY2	DNA/MuDR	0	0	0	0	0	0	0	0	0	0	0	0	NA	NA	NA	NA	NA	NA
Chr3	17419301	17420086	785	ArnoldY2	DNA/MuDR	0	0	0	0	0	0	0	0	0	0	0	0	NA	NA	NA	NA	NA	NA
Chr3	20654784	20656074	1290	ArnoldY2	DNA/MuDR	0	0	0	0	0	0	0	0	0	0	0	0	NA	NA	NA	NA	NA	NA
Chr3	22578272	22578432	160	ArnoldY2	DNA/MuDR	0	0	0	0	0	0	0	0	0	0	0	0	NA	NA	NA	NA	NA	NA
Chr4	272597	272823	226	ArnoldY2	DNA/MuDR	0	0	0	0	0	0	0	0	0	0	0	0	NA	NA	NA	NA	NA	NA
Chr4	1867125	1867893	768	ArnoldY2	DNA/MuDR	0	0	0	0	0	0	0	0	0	0	0	0	NA	NA	NA	NA	NA	NA
Chr4	1881572	1882449	877	ArnoldY2	DNA/MuDR	0	0	0	0	0	0	0	0	0	0	0	0	NA	NA	NA	NA	NA	NA
Chr4	2797359	2798817	1458	ArnoldY2	DNA/MuDR	0	0	0	0	0	0	0	0	0	0	0	0	NA	NA	NA	NA	NA	NA
Chr4	2800404	2800705	301	ArnoldY2	DNA/MuDR	0	0	0	0	0	0	0	0	0	0	0	0	NA	NA	NA	NA	NA	NA
Chr4	3770356	3770458	102	ArnoldY2	DNA/MuDR	0	0	0	0	0	0	0	0	0	0	0	0	NA	NA	NA	NA	NA	NA
Chr4	4109902	4110159	257	ArnoldY2	DNA/MuDR	0	0	0	0	0	0	0	0	0	0	0	0	NA	NA	NA	NA	NA	NA
Chr4	4809608	4809776	168	ArnoldY2	DNA/MuDR	0	0	0	0	0	0	0	0	0	0	0	0	NA	NA	NA	NA	NA	NA
Chr4	4850559	4851191	632	ArnoldY2	DNA/MuDR	0	0	0	0	0	0	0	0	0	0	0	0	NA	NA	NA	NA	NA	NA
Chr4	5283949	5284105	156	ArnoldY2	DNA/MuDR	0	0	0	0	0	0	0	0	0	0	0	0	NA	NA	NA	NA	NA	NA
Chr4	5332632	5333578	946	ArnoldY2	DNA/MuDR	0	0	0	0	0	0	0	0	0	0	0	0	NA	NA	NA	NA	NA	NA
Chr4	5382098	5383360	1262	ArnoldY2	DNA/MuDR	0	0	0	0	0	0	0	0	0	0	0	0	NA	NA	NA	NA	NA	NA
Chr4	5449396	5449519	123	ArnoldY2	DNA/MuDR	0	0	0	0	0	0	0	0	0	0	0	0	NA	NA	NA	NA	NA	NA
Chr4	5658358	5658434	76	ArnoldY2	DNA/MuDR	0	0	0	0	0	0	0	0	0	0	0	0	NA	NA	NA	NA	NA	NA
Chr4	5670928	5671101	173	ArnoldY2	DNA/MuDR	0	0	0	0	0	0	0	0	0	0	0	0	NA	NA	NA	NA	NA	NA
Chr4	5671118	5671240	122	ArnoldY2	DNA/MuDR	0	0	0	0	0	0	0	0	0	0	0	0	NA	NA	NA	NA	NA	NA
Chr4	5762091	5762282	191	ArnoldY2	DNA/MuDR	0	0	0	0	0	0	0	0	0	0	0	0	NA	NA	NA	NA	NA	NA
Chr4	5809719	5809889	170	ArnoldY2	DNA/MuDR	0	0	0	0	0	0	0	0	0	0	0	0	NA	NA	NA	NA	NA	NA
Chr4	5845014	5846186	1172	ArnoldY2	DNA/MuDR	0	0	0	0	0	0	0	0	0	0	0	0	NA	NA	NA	NA	NA	NA
Chr4	5866020	5867152	1132	ArnoldY2	DNA/MuDR	0	0	0	0	0	0	0	0	0	0	0	0	NA	NA	NA	NA	NA	NA
Chr4	5883327	5884456	1129	ArnoldY2	DNA/MuDR	0	0	0	0	0	0	0	0	0	0	0	0	NA	NA	NA	NA	NA	NA
Chr4	5909611	5910677	1066	ArnoldY2	DNA/MuDR	0	0	0	0	0	0	0	0	0	0	0	0	NA	NA	NA	NA	NA	NA
Chr4	5934884	5936349	1465	ArnoldY2	DNA/MuDR	0	0	0	0	0	0	0	0	0	0	0	0	NA	NA	NA	NA	NA	NA
Chr4	6167753	6168023	270	ArnoldY2	DNA/MuDR	0	0	0	0	0	0	0	0	0	0	0	0	NA	NA	NA	NA	NA	NA
Chr4	7217361	7217566	205	ArnoldY2	DNA/MuDR	0	0	0	0	0	0	0	0	0	0	0	0	NA	NA	NA	NA	NA	NA
Chr4	7426340	7426940	600	ArnoldY2	DNA/MuDR	0	0	25	48	0	0	0	0	22.6849	9.24676	0	0	Infinite	0.000200793	NA	NA	Neg. infinite	0.0048798
Chr4	7564125	7565290	1165	ArnoldY2	DNA/MuDR	0	0	0	0	0	0	0	0	0	0	0	0	NA	NA	NA	NA	NA	NA
Chr4	7577967	7579104	1137	ArnoldY2	DNA/MuDR	0	0	0	0	0	0	0	0	0	0	0	0	NA	NA	NA	NA	NA	NA
Chr4	8948694	8948931	237	ArnoldY2	DNA/MuDR	0	0	0	0	0	0	0	0	0	0	0	0	NA	NA	NA	NA	NA	NA
Chr4	10770746	10771610	864	ArnoldY2	DNA/MuDR	0	0	0	0	0	0	0	0	0	0	0	0	NA	NA	NA	NA	NA	NA
Chr4	17449726	17450903	1177	ArnoldY2	DNA/MuDR	0	0	0	0	2	0	0	0	0	0	1.70411	0	NA	NA	Infinite	1	Infinite	1
Chr5	8827359	8828362	1003	ArnoldY2	DNA/MuDR	0	0	0	0	0	0	0	0	0	0	0	0	NA	NA	NA	NA	NA	NA
Chr5	9341954	9343117	1163	ArnoldY2	DNA/MuDR	0	0	0	0	0	0	0	0	0	0	0	0	NA	NA	NA	NA	NA	NA
Chr5	9394704	9397123	2419	ArnoldY2	DNA/MuDR	0	0	0	0	0	0	0	0	0	0	0	0	NA	NA	NA	NA	NA	NA
Chr5	9918685	9918856	171	ArnoldY2	DNA/MuDR	0	0	0	0	0	0	0	0	0	0	0	0	NA	NA	NA	NA	NA	NA
Chr5	9918908	9919090	182	ArnoldY2	DNA/MuDR	0	0	0	0	0	0	0	0	0	0	0	0	NA	NA	NA	NA	NA	NA
Chr5	9993419	9994608	1189	ArnoldY2	DNA/MuDR	0	0	0	0	0	0	0	0	0	0	0	0	NA	NA	NA	NA	NA	NA
Chr5	10475497	10476016	519	ArnoldY2	DNA/MuDR	0	0	0	0	0	0	0	0	0	0	0	0	NA	NA	NA	NA	NA	NA
Chr5	10915996	10917134	1138	ArnoldY2	DNA/MuDR	0	0	0	0	0	0	0	0	0	0	0	0	NA	NA	NA	NA	NA	NA
Chr5	11283121	11283905	784	ArnoldY2	DNA/MuDR	0	0	0	0	0	0	0	0	0	0	0	0	NA	NA	NA	NA	NA	NA
Chr5	11378588	11379637	1049	ArnoldY2	DNA/MuDR	0	0	0	0	0	0	0	0	0	0	0	0	NA	NA	NA	NA	NA	NA
Chr5	13049790	13050775	985	ArnoldY2	DNA/MuDR	0	0	0	0	0	0	0	0	0	0	0	0	NA	NA	NA	NA	NA	NA
Chr5	13628808	13629715	907	ArnoldY2	DNA/MuDR	0	0	0	0	0	0	0	0	0	0	0	0	NA	NA	NA	NA	NA	NA
Chr5	13818479	13819254	775	ArnoldY2	DNA/MuDR	0	0	0	0	0	0	0	0	0	0	0	0	NA	NA	NA	NA	NA	NA
Chr5	14574446	14574518	72	ArnoldY2	DNA/MuDR	0	0	0	0	0	0	0	0	0	0	0	0	NA	NA	NA	NA	NA	NA
Chr5	14580414	14581296	882	ArnoldY2	DNA/MuDR	0	0	0	0	0	0	0	0	0	0	0	0	NA	NA	NA	NA	NA	NA
Chr5	14625613	14627134	1521	ArnoldY2	DNA/MuDR	0	0	0	0	0	0	0	0	0	0	0	0	NA	NA	NA	NA	NA	NA
Chr5	14746553	14746678	125	ArnoldY2	DNA/MuDR	0	0	0	0	0	0	0	0	0	0	0	0	NA	NA	NA	NA	NA	NA
Chr5	15012849	15013354	505	ArnoldY2	DNA/MuDR	0	0	0	0	0	0	0	0	0	0	0	0	NA	NA	NA	NA	NA	NA
Chr5	15105824	15107029	1205	ArnoldY2	DNA/MuDR	0	0	0	0	0	0	0	0	0	0	0	0	NA	NA	NA	NA	NA	NA
Chr5	15583616	15584908	1292	ArnoldY2	DNA/MuDR	0	0	0	0	0	0	0	0	0	0	0	0	NA	NA	NA	NA	NA	NA
Chr5	15812034	15812656	622	ArnoldY2	DNA/MuDR	0	0	0	0	0	0	0	0	0	0	0	0	NA	NA	NA	NA	NA	NA
Chr5	16013752	16015185	1433	ArnoldY2	DNA/MuDR	0	0	0	0	0	0	0	0	0	0	0	0	NA	NA	NA	NA	NA	NA
Chr5	16149368	16149505	137	ArnoldY2	DNA/MuDR	0	0	0	0	0	0	0	0	0	0	0	0	NA	NA	NA	NA	NA	NA
Chr5	16884332	16884465	133	ArnoldY2	DNA/MuDR	0	0	0	0	0	0	0	0	0	0	0	0	NA	NA	NA	NA	NA	NA
Chr5	17029673	17030637	964	ArnoldY2	DNA/MuDR	0	0	0	0	0	0	0	0	0	0	0	0	NA	NA	NA	NA	NA	NA
Chr5	17476348	17477714	1366	ArnoldY2	DNA/MuDR	0	0	0	0	0	0	0	0	0	0	0	0	NA	NA	NA	NA	NA	NA
Chr5	17577458	17577612	154	ArnoldY2	DNA/MuDR	0	0	0	0	0	0	0	0	0	0	0	0	NA	NA	NA	NA	NA	NA
Chr5	19415201	19415791	590	ArnoldY2	DNA/MuDR	0	0	0	0	0	0	0	0	0	0	0	0	NA	NA	NA	NA	NA	NA
Chr1	2442393	2442490	97	AT10MU1	DNA/MuDR	0	0	0	0	0	0	0	0	0	0	0	0	NA	NA	NA	NA	NA	NA
Chr1	4682369	4686138	3769	AT10MU1	DNA/MuDR	1	1	0	0	0	0	0.629484	0.311993	0	0	0	0	Neg. infinite	1	Neg. infinite	1	NA	NA
Chr1	8345541	8345630	89	AT10MU1	DNA/MuDR	0	0	0	0	0	0	0	0	0	0	0	0	NA	NA	NA	NA	NA	NA
Chr2	1848875	1850858	1983	AT10MU1	DNA/MuDR	0	0	0	0	0	0	0	0	0	0	0	0	NA	NA	NA	NA	NA	NA
Chr2	1851122	1851246	124	AT10MU1	DNA/MuDR	0	0	0	0	0	0	0	0	0	0	0	0	NA	NA	NA	NA	NA	NA
Chr2	5219468	5219980	512	AT10MU1	DNA/MuDR	0	0	0	0	0	0	0	0	0	0	0	0	NA	NA	NA	NA	NA	NA
Chr2	17281552	17281622	70	AT10MU1	DNA/MuDR	0	0	0	0	0	0	0	0	0	0	0	0	NA	NA	NA	NA	NA	NA
Chr2	19272734	19272820	86	AT10MU1	DNA/MuDR	0	0	0	0	0	0	0	0	0	0	0	0	NA	NA	NA	NA	NA	NA
Chr3	16439684	16439756	72	AT10MU1	DNA/MuDR	0	0	0	0	0	0	0	0	0	0	0	0	NA	NA	NA	NA	NA	NA
Chr4	860241	860653	412	AT10MU1	DNA/MuDR	0	0	0	0	0	1	0	0	0	0	0	0.801292	NA	NA	Infinite	1	Infinite	1
Chr4	3536580	3536742	162	AT10MU1	DNA/MuDR	0	0	0	0	0	0	0	0	0	0	0	0	NA	NA	NA	NA	NA	NA
Chr4	6563959	6564058	99	AT10MU1	DNA/MuDR	0	0	0	0	0	0	0	0	0	0	0	0	NA	NA	NA	NA	NA	NA
Chr5	6756082	6756540	458	AT10MU1	DNA/MuDR	0	0	0	0	0	0	0	0	0	0	0	0	NA	NA	NA	NA	NA	NA
Chr5	17251265	17255034	3769	AT10MU1	DNA/MuDR	0	0	0	0	0	0	0	0	0	0	0	0	NA	NA	NA	NA	NA	NA
Chr5	18159649	18160157	508	AT10MU1	DNA/MuDR	0	0	0	0	0	0	0	0	0	0	0	0	NA	NA	NA	NA	NA	NA
Chr5	22829971	22833740	3769	AT10MU1	DNA/MuDR	0	0	1	0	0	0	0	0	0.907395	0	0	0	Infinite	1	NA	NA	Neg. infinite	1
Chr2	5218775	5218974	199	AT9MU1	DNA/MuDR	0	0	0	0	0	0	0	0	0	0	0	0	NA	NA	NA	NA	NA	NA
Chr2	6128815	6130916	2101	AT9MU1	DNA/MuDR	0	0	0	0	0	0	0	0	0	0	0	0	NA	NA	NA	NA	NA	NA
Chr3	19178749	19178984	235	AT9MU1	DNA/MuDR	0	0	0	0	0	0	0	0	0	0	0	0	NA	NA	NA	NA	NA	NA
Chr1	257710	258629	919	AT9NMU1	DNA/MuDR	0	0	0	0	0	0	0	0	0	0	0	0	NA	NA	NA	NA	NA	NA
Chr1	4110104	4111021	917	AT9NMU1	DNA/MuDR	0	0	0	0	0	0	0	0	0	0	0	0	NA	NA	NA	NA	NA	NA
Chr1	7761201	7762110	909	AT9NMU1	DNA/MuDR	0	0	0	0	0	0	0	0	0	0	0	0	NA	NA	NA	NA	NA	NA
Chr1	10802426	10803341	915	AT9NMU1	DNA/MuDR	0	0	0	0	0	0	0	0	0	0	0	0	NA	NA	NA	NA	NA	NA
Chr1	13895843	13895920	77	AT9NMU1	DNA/MuDR	0	0	0	0	0	0	0	0	0	0	0	0	NA	NA	NA	NA	NA	NA
Chr1	18860036	18860085	49	AT9NMU1	DNA/MuDR	0	0	0	0	0	0	0	0	0	0	0	0	NA	NA	NA	NA	NA	NA
Chr1	25039631	25039674	43	AT9NMU1	DNA/MuDR	0	0	0	0	0	0	0	0	0	0	0	0	NA	NA	NA	NA	NA	NA
Chr2	516414	516500	86	AT9NMU1	DNA/MuDR	0	0	0	0	0	0	0	0	0	0	0	0	NA	NA	NA	NA	NA	NA
Chr2	517294	517359	65	AT9NMU1	DNA/MuDR	0	0	0	0	0	0	0	0	0	0	0	0	NA	NA	NA	NA	NA	NA
Chr2	670311	670424	113	AT9NMU1	DNA/MuDR	0	0	0	0	0	0	0	0	0	0	0	0	NA	NA	NA	NA	NA	NA
Chr2	2149946	2150864	918	AT9NMU1	DNA/MuDR	0	0	0	0	0	0	0	0	0	0	0	0	NA	NA	NA	NA	NA	NA
Chr2	5557361	5558208	847	AT9NMU1	DNA/MuDR	0	0	0	0	1	1	0	0	0	0	0.852053	0.801292	NA	NA	Infinite	1	Infinite	0.817479
Chr2	16150387	16151304	917	AT9NMU1	DNA/MuDR	0	0	0	0	0	0	0	0	0	0	0	0	NA	NA	NA	NA	NA	NA
Chr3	6486327	6487244	917	AT9NMU1	DNA/MuDR	0	0	0	0	0	0	0	0	0	0	0	0	NA	NA	NA	NA	NA	NA
Chr3	11219528	11219610	82	AT9NMU1	DNA/MuDR	0	0	0	0	0	0	0	0	0	0	0	0	NA	NA	NA	NA	NA	NA
Chr3	11220111	11220194	83	AT9NMU1	DNA/MuDR	0	0	0	0	0	0	0	0	0	0	0	0	NA	NA	NA	NA	NA	NA
Chr3	12786944	12787123	179	AT9NMU1	DNA/MuDR	0	0	0	0	0	0	0	0	0	0	0	0	NA	NA	NA	NA	NA	NA
Chr3	13035536	13035623	87	AT9NMU1	DNA/MuDR	0	0	0	0	0	0	0	0	0	0	0	0	NA	NA	NA	NA	NA	NA
Chr3	15346522	15346630	108	AT9NMU1	DNA/MuDR	0	0	0	0	0	0	0	0	0	0	0	0	NA	NA	NA	NA	NA	NA
Chr3	16057402	16057478	76	AT9NMU1	DNA/MuDR	0	0	0	0	0	0	0	0	0	0	0	0	NA	NA	NA	NA	NA	NA
Chr3	19133501	19134414	913	AT9NMU1	DNA/MuDR	0	0	0	0	0	0	0	0	0	0	0	0	NA	NA	NA	NA	NA	NA
Chr3	19178407	19178762	355	AT9NMU1	DNA/MuDR	0	0	0	0	0	0	0	0	0	0	0	0	NA	NA	NA	NA	NA	NA
Chr4	832137	832198	61	AT9NMU1	DNA/MuDR	0	0	0	0	0	0	0	0	0	0	0	0	NA	NA	NA	NA	NA	NA
Chr4	2496609	2496850	241	AT9NMU1	DNA/MuDR	0	0	0	0	0	0	0	0	0	0	0	0	NA	NA	NA	NA	NA	NA
Chr4	5517821	5518730	909	AT9NMU1	DNA/MuDR	0	0	0	0	0	0	0	0	0	0	0	0	NA	NA	NA	NA	NA	NA
Chr4	5681775	5682692	917	AT9NMU1	DNA/MuDR	1	0	0	2	1	0	0.629484	0	0	0.385282	0.852053	0	-0.0752098	1	0.332084	1	0.567781	1
Chr4	5896194	5896272	78	AT9NMU1	DNA/MuDR	0	0	0	0	0	0	0	0	0	0	0	0	NA	NA	NA	NA	NA	NA
Chr4	6110311	6111158	847	AT9NMU1	DNA/MuDR	0	0	0	0	0	0	0	0	0	0	0	0	NA	NA	NA	NA	NA	NA
Chr5	2347732	2348649	917	AT9NMU1	DNA/MuDR	0	0	0	0	0	0	0	0	0	0	0	0	NA	NA	NA	NA	NA	NA
Chr5	15437103	15437175	72	AT9NMU1	DNA/MuDR	0	0	0	0	0	0	0	0	0	0	0	0	NA	NA	NA	NA	NA	NA
Chr5	23062808	23062874	66	AT9NMU1	DNA/MuDR	0	0	0	0	0	0	0	0	0	0	0	0	NA	NA	NA	NA	NA	NA
Chr5	26209504	26210477	973	AT9NMU1	DNA/MuDR	0	0	0	0	0	0	0	0	0	0	0	0	NA	NA	NA	NA	NA	NA
Chr2	2131347	2131462	115	AT9TSD1	DNA/MuDR	0	0	0	0	0	0	0	0	0	0	0	0	NA	NA	NA	NA	NA	NA
Chr2	2132048	2132770	722	AT9TSD1	DNA/MuDR	0	0	0	0	0	0	0	0	0	0	0	0	NA	NA	NA	NA	NA	NA
Chr2	2141219	2141337	118	AT9TSD1	DNA/MuDR	0	0	0	0	0	0	0	0	0	0	0	0	NA	NA	NA	NA	NA	NA
Chr2	4623545	4623758	213	AT9TSD1	DNA/MuDR	0	0	0	0	0	0	0	0	0	0	0	0	NA	NA	NA	NA	NA	NA
Chr2	4626633	4626777	144	AT9TSD1	DNA/MuDR	0	0	0	0	0	0	0	0	0	0	0	0	NA	NA	NA	NA	NA	NA
Chr2	4633970	4634169	199	AT9TSD1	DNA/MuDR	0	0	0	0	0	0	0	0	0	0	0	0	NA	NA	NA	NA	NA	NA
Chr2	4643214	4643532	318	AT9TSD1	DNA/MuDR	0	0	0	0	0	0	0	0	0	0	0	0	NA	NA	NA	NA	NA	NA
Chr2	4647453	4647754	301	AT9TSD1	DNA/MuDR	0	0	0	0	0	0	0	0	0	0	0	0	NA	NA	NA	NA	NA	NA
Chr2	5723033	5723676	643	AT9TSD1	DNA/MuDR	0	0	0	0	0	0	0	0	0	0	0	0	NA	NA	NA	NA	NA	NA
Chr2	10589792	10590379	587	AT9TSD1	DNA/MuDR	0	0	0	0	0	0	0	0	0	0	0	0	NA	NA	NA	NA	NA	NA
Chr2	14553742	14555903	2161	AT9TSD1	DNA/MuDR	0	0	0	0	0	0	0	0	0	0	0	0	NA	NA	NA	NA	NA	NA
Chr2	19629361	19629468	107	AT9TSD1	DNA/MuDR	0	0	0	0	0	0	0	0	0	0	0	0	NA	NA	NA	NA	NA	NA
Chr3	18308793	18310956	2163	AT9TSD1	DNA/MuDR	0	0	0	0	0	0	0	0	0	0	0	0	NA	NA	NA	NA	NA	NA
Chr4	1594477	1595336	859	AT9TSD1	DNA/MuDR	0	0	0	0	0	0	0	0	0	0	0	0	NA	NA	NA	NA	NA	NA
Chr4	1595932	1596346	414	AT9TSD1	DNA/MuDR	2	1	0	0	0	0	1.25897	0.311993	0	0	0	0	Neg. infinite	1	Neg. infinite	1	NA	NA
Chr4	1597059	1597295	236	AT9TSD1	DNA/MuDR	0	0	0	0	0	0	0	0	0	0	0	0	NA	NA	NA	NA	NA	NA
Chr4	1778340	1778548	208	AT9TSD1	DNA/MuDR	0	0	0	0	0	0	0	0	0	0	0	0	NA	NA	NA	NA	NA	NA
Chr4	1780586	1781255	669	AT9TSD1	DNA/MuDR	0	2	0	0	0	0	0	0.623986	0	0	0	0	Neg. infinite	1	Neg. infinite	1	NA	NA
Chr4	3427893	3428890	997	AT9TSD1	DNA/MuDR	0	0	0	0	0	0	0	0	0	0	0	0	NA	NA	NA	NA	NA	NA
Chr4	3429596	3429832	236	AT9TSD1	DNA/MuDR	0	0	0	0	0	0	0	0	0	0	0	0	NA	NA	NA	NA	NA	NA
Chr4	3648856	3649023	167	AT9TSD1	DNA/MuDR	0	0	0	0	0	0	0	0	0	0	0	0	NA	NA	NA	NA	NA	NA
Chr4	6113710	6115342	1632	AT9TSD1	DNA/MuDR	0	0	0	0	0	0	0	0	0	0	0	0	NA	NA	NA	NA	NA	NA
Chr4	6115891	6116485	594	AT9TSD1	DNA/MuDR	0	0	0	0	0	0	0	0	0	0	0	0	NA	NA	NA	NA	NA	NA
Chr4	10959391	10961551	2160	AT9TSD1	DNA/MuDR	0	0	0	0	0	0	0	0	0	0	0	0	NA	NA	NA	NA	NA	NA
Chr5	3944943	3947148	2205	AT9TSD1	DNA/MuDR	1	2	0	0	0	0	0.629484	0.623986	0	0	0	0	Neg. infinite	1	Neg. infinite	1	NA	NA
Chr5	10058303	10058341	38	AT9TSD1	DNA/MuDR	0	0	0	0	0	0	0	0	0	0	0	0	NA	NA	NA	NA	NA	NA
Chr5	14676623	14677249	626	AT9TSD1	DNA/MuDR	0	0	0	0	0	0	0	0	0	0	0	0	NA	NA	NA	NA	NA	NA
Chr5	18413671	18413748	77	AT9TSD1	DNA/MuDR	0	0	0	0	0	0	0	0	0	0	0	0	NA	NA	NA	NA	NA	NA
Chr5	18414212	18414944	732	AT9TSD1	DNA/MuDR	0	0	0	0	0	0	0	0	0	0	0	0	NA	NA	NA	NA	NA	NA
Chr5	18416008	18416199	191	AT9TSD1	DNA/MuDR	0	0	0	0	0	0	0	0	0	0	0	0	NA	NA	NA	NA	NA	NA
Chr5	20594857	20594971	114	AT9TSD1	DNA/MuDR	0	0	0	0	0	0	0	0	0	0	0	0	NA	NA	NA	NA	NA	NA
Chr5	20595393	20596306	913	AT9TSD1	DNA/MuDR	0	0	0	0	0	0	0	0	0	0	0	0	NA	NA	NA	NA	NA	NA
Chr5	20597109	20597333	224	AT9TSD1	DNA/MuDR	0	0	0	0	0	0	0	0	0	0	0	0	NA	NA	NA	NA	NA	NA
Chr5	20628199	20628313	114	AT9TSD1	DNA/MuDR	0	0	0	0	0	0	0	0	0	0	0	0	NA	NA	NA	NA	NA	NA
Chr5	20628735	20629648	913	AT9TSD1	DNA/MuDR	0	0	0	0	0	0	0	0	0	0	0	0	NA	NA	NA	NA	NA	NA
Chr5	20630451	20630675	224	AT9TSD1	DNA/MuDR	0	0	0	0	0	0	0	0	0	0	0	0	NA	NA	NA	NA	NA	NA
Chr1	12412860	12413614	754	ATCOPI1	LTR/Copia	0	0	0	0	0	0	0	0	0	0	0	0	NA	NA	NA	NA	NA	NA
Chr1	16639057	16639673	616	ATCOPI1	LTR/Copia	4	20	0	3	10	5	2.51794	6.23986	0	0.577922	8.52053	4.00646	-3.38243	0.326423	0.336239	1	3.90087	0.0272643
Chr1	16640892	16641036	144	ATCOPI1	LTR/Copia	2	4	0	0	4	1	1.25897	1.24797	0	0	3.40821	0.801292	Neg. infinite	0.32666	0.587206	1	Infinite	0.382995
Chr1	16641356	16641759	403	ATCOPI1	LTR/Copia	3	7	0	0	2	4	1.88845	2.18395	0	0	1.70411	3.20517	Neg. infinite	0.0495444	0.137413	1	Infinite	0.0231234
Chr1	20085161	20090251	5090	ATCOPI1	LTR/Copia	0	0	0	0	0	0	0	0	0	0	0	0	NA	NA	NA	NA	NA	NA
Chr3	10143829	10144255	426	ATCOPI1	LTR/Copia	0	0	0	0	0	0	0	0	0	0	0	0	NA	NA	NA	NA	NA	NA
Chr3	12578537	12578603	66	ATCOPI1	LTR/Copia	0	0	0	0	0	0	0	0	0	0	0	0	NA	NA	NA	NA	NA	NA
Chr4	2195600	2195652	52	ATCOPI1	LTR/Copia	0	0	0	0	0	0	0	0	0	0	0	0	NA	NA	NA	NA	NA	NA
Chr5	1344336	1344420	84	ATCOPI1	LTR/Copia	0	0	0	0	0	0	0	0	0	0	0	0	NA	NA	NA	NA	NA	NA
Chr5	13930464	13931884	1420	ATCOPI1	LTR/Copia	0	0	0	0	0	0	0	0	0	0	0	0	NA	NA	NA	NA	NA	NA
Chr1	17054926	17060002	5076	ATCopia1	LTR/Copia	108	213	24	106	112	110	67.9842	66.4545	21.7775	20.4199	95.43	88.1421	-1.23748	0.0185417	0.310479	1	1.6271	7.96684e-15
Chr2	3460102	3460182	80	ATCopia1	LTR/Copia	0	0	0	0	0	0	0	0	0	0	0	0	NA	NA	NA	NA	NA	NA
Chr2	5062605	5066954	4349	ATCopia1	LTR/Copia	0	0	0	0	0	0	0	0	0	0	0	0	NA	NA	NA	NA	NA	NA
Chr2	8297902	8298099	197	ATCopia1	LTR/Copia	0	0	0	0	0	0	0	0	0	0	0	0	NA	NA	NA	NA	NA	NA
Chr2	15072344	15072462	118	ATCopia1	LTR/Copia	0	0	0	0	0	0	0	0	0	0	0	0	NA	NA	NA	NA	NA	NA
Chr4	2594672	2594894	222	ATCopia1	LTR/Copia	0	0	0	0	0	0	0	0	0	0	0	0	NA	NA	NA	NA	NA	NA
Chr4	5577219	5577306	87	ATCopia1	LTR/Copia	0	0	0	0	0	0	0	0	0	0	0	0	NA	NA	NA	NA	NA	NA
Chr4	9732598	9737733	5135	ATCopia1	LTR/Copia	0	0	0	0	0	0	0	0	0	0	0	0	NA	NA	NA	NA	NA	NA
Chr4	10754828	10756774	1946	ATCopia1	LTR/Copia	0	0	0	0	0	0	0	0	0	0	0	0	NA	NA	NA	NA	NA	NA
Chr5	15033000	15033112	112	ATCopia1	LTR/Copia	0	0	0	0	0	0	0	0	0	0	0	0	NA	NA	NA	NA	NA	NA
Chr5	19197546	19197670	124	ATCopia1	LTR/Copia	0	0	0	0	0	0	0	0	0	0	0	0	NA	NA	NA	NA	NA	NA
Chr1	25615276	25615338	62	ATCopia10	LTR/Copia	0	0	0	0	0	0	0	0	0	0	0	0	NA	NA	NA	NA	NA	NA
Chr3	16396171	16396646	475	ATCopia10	LTR/Copia	0	0	0	0	0	0	0	0	0	0	0	0	NA	NA	NA	NA	NA	NA
Chr3	21391655	21391784	129	ATCopia10	LTR/Copia	0	0	0	0	0	0	0	0	0	0	0	0	NA	NA	NA	NA	NA	NA
Chr4	2302657	2307842	5185	ATCopia10	LTR/Copia	0	0	0	0	0	0	0	0	0	0	0	0	NA	NA	NA	NA	NA	NA
Chr4	5039112	5043634	4522	ATCopia10	LTR/Copia	0	0	0	0	0	0	0	0	0	0	0	0	NA	NA	NA	NA	NA	NA
Chr4	11363618	11368653	5035	ATCopia10	LTR/Copia	0	0	0	0	0	0	0	0	0	0	0	0	NA	NA	NA	NA	NA	NA
Chr5	14203874	14209064	5190	ATCopia10	LTR/Copia	0	0	0	0	0	0	0	0	0	0	0	0	NA	NA	NA	NA	NA	NA
Chr1	17690748	17691002	254	ATCopia11	LTR/Copia	0	0	0	0	0	0	0	0	0	0	0	0	NA	NA	NA	NA	NA	NA
Chr1	23314366	23314558	192	ATCopia11	LTR/Copia	0	0	0	0	0	0	0	0	0	0	0	0	NA	NA	NA	NA	NA	NA
Chr1	23819478	23819591	113	ATCopia11	LTR/Copia	0	0	0	0	0	0	0	0	0	0	0	0	NA	NA	NA	NA	NA	NA
Chr1	24275011	24275588	577	ATCopia11	LTR/Copia	0	1	2	24	0	0	0	0.311993	1.81479	4.62338	0	0	4.7989	0.12321	Neg. infinite	1	Neg. infinite	0.0879758
Chr1	24319384	24319555	171	ATCopia11	LTR/Copia	0	0	0	0	0	0	0	0	0	0	0	0	NA	NA	NA	NA	NA	NA
Chr1	25723794	25723964	170	ATCopia11	LTR/Copia	0	0	0	0	0	0	0	0	0	0	0	0	NA	NA	NA	NA	NA	NA
Chr1	26366607	26371668	5061	ATCopia11	LTR/Copia	0	0	0	0	0	0	0	0	0	0	0	0	NA	NA	NA	NA	NA	NA
Chr1	27666431	27666503	72	ATCopia11	LTR/Copia	0	0	0	0	0	0	0	0	0	0	0	0	NA	NA	NA	NA	NA	NA
Chr2	2960937	2961025	88	ATCopia11	LTR/Copia	0	0	0	0	0	0	0	0	0	0	0	0	NA	NA	NA	NA	NA	NA
Chr2	3459262	3460075	813	ATCopia11	LTR/Copia	0	0	0	0	0	0	0	0	0	0	0	0	NA	NA	NA	NA	NA	NA
Chr2	4069698	4069886	188	ATCopia11	LTR/Copia	0	0	0	0	0	0	0	0	0	0	0	0	NA	NA	NA	NA	NA	NA
Chr2	10814241	10814347	106	ATCopia11	LTR/Copia	0	0	0	0	0	0	0	0	0	0	0	0	NA	NA	NA	NA	NA	NA
Chr2	14534945	14535128	183	ATCopia11	LTR/Copia	0	0	0	0	0	0	0	0	0	0	0	0	NA	NA	NA	NA	NA	NA
Chr3	10982333	10982471	138	ATCopia11	LTR/Copia	0	0	0	0	0	0	0	0	0	0	0	0	NA	NA	NA	NA	NA	NA
Chr3	15919044	15924078	5034	ATCopia11	LTR/Copia	0	0	0	0	0	0	0	0	0	0	0	0	NA	NA	NA	NA	NA	NA
Chr4	1565685	1567403	1718	ATCopia11	LTR/Copia	0	0	0	0	0	0	0	0	0	0	0	0	NA	NA	NA	NA	NA	NA
Chr4	12129314	12131466	2152	ATCopia11	LTR/Copia	3	14	0	0	2	2	1.88845	4.3679	0	0	1.70411	1.60258	Neg. infinite	0.0495444	-1.0862	1	Infinite	0.142099
Chr5	14025248	14025290	42	ATCopia11	LTR/Copia	0	0	0	0	0	0	0	0	0	0	0	0	NA	NA	NA	NA	NA	NA
Chr5	19246491	19246546	55	ATCopia11	LTR/Copia	0	0	0	0	0	0	0	0	0	0	0	0	NA	NA	NA	NA	NA	NA
Chr5	20210190	20210286	96	ATCopia11	LTR/Copia	0	0	0	0	0	0	0	0	0	0	0	0	NA	NA	NA	NA	NA	NA
Chr1	12281845	12282139	294	ATCopia12	LTR/Copia	0	0	0	0	0	0	0	0	0	0	0	0	NA	NA	NA	NA	NA	NA
Chr1	12990128	12990806	678	ATCopia12	LTR/Copia	0	0	0	0	0	0	0	0	0	0	0	0	NA	NA	NA	NA	NA	NA
Chr1	16279630	16279688	58	ATCopia12	LTR/Copia	0	0	0	0	0	0	0	0	0	0	0	0	NA	NA	NA	NA	NA	NA
Chr1	22794324	22794373	49	ATCopia12	LTR/Copia	0	0	0	0	0	0	0	0	0	0	0	0	NA	NA	NA	NA	NA	NA
Chr1	22944748	22945231	483	ATCopia12	LTR/Copia	0	0	0	3	0	0	0	0	0	0.577922	0	0	Infinite	1	NA	NA	Neg. infinite	1
Chr2	5852542	5852578	36	ATCopia12	LTR/Copia	0	0	0	0	0	0	0	0	0	0	0	0	NA	NA	NA	NA	NA	NA
Chr2	5857392	5857428	36	ATCopia12	LTR/Copia	0	0	0	0	0	0	0	0	0	0	0	0	NA	NA	NA	NA	NA	NA
Chr2	6683694	6683794	100	ATCopia12	LTR/Copia	0	0	0	0	0	0	0	0	0	0	0	0	NA	NA	NA	NA	NA	NA
Chr2	10488379	10491889	3510	ATCopia12	LTR/Copia	7	3	0	1	4	1	4.40639	0.935979	0	0.192641	3.40821	0.801292	-4.1841	0.852516	-0.459454	1	3.89642	0.675651
Chr2	13237347	13237496	149	ATCopia12	LTR/Copia	0	0	0	0	0	0	0	0	0	0	0	0	NA	NA	NA	NA	NA	NA
Chr3	7897540	7898262	722	ATCopia12	LTR/Copia	0	0	0	0	0	0	0	0	0	0	0	0	NA	NA	NA	NA	NA	NA
Chr5	3500425	3500454	29	ATCopia12	LTR/Copia	0	0	0	0	0	0	0	0	0	0	0	0	NA	NA	NA	NA	NA	NA
Chr5	10128753	10133863	5110	ATCopia12	LTR/Copia	14	14	2	5	9	10	8.81277	4.3679	1.81479	0.963204	7.66848	8.01292	-1.82826	0.0952903	0.136445	1	2.01297	0.00274951
Chr5	15832033	15833656	1623	ATCopia12	LTR/Copia	0	0	0	1	0	0	0	0	0	0.192641	0	0	Infinite	1	NA	NA	Neg. infinite	1
Chr1	5999199	5999354	155	ATCopia13	LTR/Copia	0	0	0	0	0	0	0	0	0	0	0	0	NA	NA	NA	NA	NA	NA
Chr1	10522439	10522865	426	ATCopia13	LTR/Copia	0	0	0	0	0	0	0	0	0	0	0	0	NA	NA	NA	NA	NA	NA
Chr1	12468670	12468718	48	ATCopia13	LTR/Copia	0	0	0	0	0	0	0	0	0	0	0	0	NA	NA	NA	NA	NA	NA
Chr1	13834381	13834454	73	ATCopia13	LTR/Copia	0	0	0	0	0	0	0	0	0	0	0	0	NA	NA	NA	NA	NA	NA
Chr1	23313003	23313154	151	ATCopia13	LTR/Copia	0	0	0	0	0	0	0	0	0	0	0	0	NA	NA	NA	NA	NA	NA
Chr1	24917598	24917726	128	ATCopia13	LTR/Copia	0	0	0	0	0	0	0	0	0	0	0	0	NA	NA	NA	NA	NA	NA
Chr1	24918439	24918569	130	ATCopia13	LTR/Copia	0	0	0	0	0	0	0	0	0	0	0	0	NA	NA	NA	NA	NA	NA
Chr2	2902330	2907117	4787	ATCopia13	LTR/Copia	0	0	0	0	0	0	0	0	0	0	0	0	NA	NA	NA	NA	NA	NA
Chr2	5852843	5857271	4428	ATCopia13	LTR/Copia	0	0	0	0	0	0	0	0	0	0	0	0	NA	NA	NA	NA	NA	NA
Chr2	10488232	10488352	120	ATCopia13	LTR/Copia	0	0	0	0	0	0	0	0	0	0	0	0	NA	NA	NA	NA	NA	NA
Chr2	12733245	12733374	129	ATCopia13	LTR/Copia	0	0	0	0	0	0	0	0	0	0	0	0	NA	NA	NA	NA	NA	NA
Chr3	3467040	3467163	123	ATCopia13	LTR/Copia	0	0	0	0	0	0	0	0	0	0	0	0	NA	NA	NA	NA	NA	NA
Chr3	7637193	7637323	130	ATCopia13	LTR/Copia	0	0	0	0	0	0	0	0	0	0	0	0	NA	NA	NA	NA	NA	NA
Chr3	15670144	15674862	4718	ATCopia13	LTR/Copia	0	0	0	0	0	0	0	0	0	0	0	0	NA	NA	NA	NA	NA	NA
Chr3	16764604	16764734	130	ATCopia13	LTR/Copia	0	0	0	0	0	0	0	0	0	0	0	0	NA	NA	NA	NA	NA	NA
Chr3	18830950	18831080	130	ATCopia13	LTR/Copia	0	0	0	0	0	0	0	0	0	0	0	0	NA	NA	NA	NA	NA	NA
Chr3	18831793	18831923	130	ATCopia13	LTR/Copia	0	0	0	0	0	0	0	0	0	0	0	0	NA	NA	NA	NA	NA	NA
Chr3	19009753	19009856	103	ATCopia13	LTR/Copia	0	0	0	0	0	0	0	0	0	0	0	0	NA	NA	NA	NA	NA	NA
Chr3	21601494	21601655	161	ATCopia13	LTR/Copia	0	0	0	0	0	0	0	0	0	0	0	0	NA	NA	NA	NA	NA	NA
Chr3	22541549	22542618	1069	ATCopia13	LTR/Copia	1	0	0	0	0	0	0.629484	0	0	0	0	0	Neg. infinite	1	Neg. infinite	1	NA	NA
Chr3	22547844	22548412	568	ATCopia13	LTR/Copia	2	4	0	0	0	0	1.25897	1.24797	0	0	0	0	Neg. infinite	0.32666	Neg. infinite	1	NA	NA
Chr3	22550765	22551263	498	ATCopia13	LTR/Copia	7	15	1	4	8	10	4.40639	4.6799	0.907395	0.770563	6.81643	8.01292	-2.01212	0.100378	0.569283	1	2.65811	0.000933648
Chr4	6552646	6552776	130	ATCopia13	LTR/Copia	0	0	0	0	0	0	0	0	0	0	0	0	NA	NA	NA	NA	NA	NA
Chr4	6553441	6553570	129	ATCopia13	LTR/Copia	0	0	0	0	0	0	0	0	0	0	0	0	NA	NA	NA	NA	NA	NA
Chr4	8252354	8252520	166	ATCopia13	LTR/Copia	0	0	0	0	0	0	0	0	0	0	0	0	NA	NA	NA	NA	NA	NA
Chr4	14683705	14683843	138	ATCopia13	LTR/Copia	0	0	0	0	0	0	0	0	0	0	0	0	NA	NA	NA	NA	NA	NA
Chr5	8834286	8834441	155	ATCopia13	LTR/Copia	0	0	0	0	0	0	0	0	0	0	0	0	NA	NA	NA	NA	NA	NA
Chr5	10638497	10643362	4865	ATCopia13	LTR/Copia	0	0	0	0	0	1	0	0	0	0	0	0.801292	NA	NA	Infinite	1	Infinite	1
Chr5	13948976	13953998	5022	ATCopia13	LTR/Copia	73	181	2	11	113	120	45.9523	56.4708	1.81479	2.11905	96.282	96.1551	-4.26091	6.26507e-13	0.764543	1	5.11816	1.87426e-58
Chr5	14822774	14825649	2875	ATCopia13	LTR/Copia	0	0	0	0	0	0	0	0	0	0	0	0	NA	NA	NA	NA	NA	NA
Chr5	15587495	15587705	210	ATCopia13	LTR/Copia	0	0	0	0	0	0	0	0	0	0	0	0	NA	NA	NA	NA	NA	NA
Chr5	16922320	16922476	156	ATCopia13	LTR/Copia	0	0	0	0	0	0	0	0	0	0	0	0	NA	NA	NA	NA	NA	NA
Chr5	21814664	21814724	60	ATCopia13	LTR/Copia	0	0	0	0	0	0	0	0	0	0	0	0	NA	NA	NA	NA	NA	NA
Chr5	21815437	21815567	130	ATCopia13	LTR/Copia	0	0	0	0	0	0	0	0	0	0	0	0	NA	NA	NA	NA	NA	NA
Chr5	22613355	22618266	4911	ATCopia13	LTR/Copia	0	0	0	0	0	0	0	0	0	0	0	0	NA	NA	NA	NA	NA	NA
Chr1	6719456	6720615	1159	ATCopia14	LTR/Copia	1	0	0	1	0	0	0.629484	0	0	0.192641	0	0	-1.07521	1	Neg. infinite	1	Neg. infinite	1
Chr3	155945	156046	101	ATCopia14	LTR/Copia	0	0	0	0	0	0	0	0	0	0	0	0	NA	NA	NA	NA	NA	NA
Chr3	11122707	11127674	4967	ATCopia14	LTR/Copia	0	6	0	2	1	0	0	1.87196	0	0.385282	0.852053	0	-1.77758	1	-1.37731	1	0.567781	1
Chr3	15268687	15268792	105	ATCopia14	LTR/Copia	0	0	0	0	0	0	0	0	0	0	0	0	NA	NA	NA	NA	NA	NA
Chr3	15958440	15959897	1457	ATCopia14	LTR/Copia	0	0	0	0	0	0	0	0	0	0	0	0	NA	NA	NA	NA	NA	NA
Chr5	13094891	13094994	103	ATCopia14	LTR/Copia	0	0	0	0	0	0	0	0	0	0	0	0	NA	NA	NA	NA	NA	NA
Chr1	10915976	10916156	180	ATCopia15	LTR/Copia	0	0	0	0	0	0	0	0	0	0	0	0	NA	NA	NA	NA	NA	NA
Chr3	16282989	16283121	132	ATCopia15	LTR/Copia	0	0	0	0	0	0	0	0	0	0	0	0	NA	NA	NA	NA	NA	NA
Chr5	13253682	13258509	4827	ATCopia15	LTR/Copia	0	0	0	0	0	0	0	0	0	0	0	0	NA	NA	NA	NA	NA	NA
Chr5	21148248	21148430	182	ATCopia15	LTR/Copia	0	0	0	0	0	0	0	0	0	0	0	0	NA	NA	NA	NA	NA	NA
Chr1	9368349	9373308	4959	ATCopia16	LTR/Copia	0	0	0	0	0	0	0	0	0	0	0	0	NA	NA	NA	NA	NA	NA
Chr1	21982386	21982425	39	ATCopia16	LTR/Copia	0	0	0	0	0	0	0	0	0	0	0	0	NA	NA	NA	NA	NA	NA
Chr2	4417166	4418648	1482	ATCopia16	LTR/Copia	43	71	1	24	37	30	27.0678	22.1515	0.907395	4.62338	31.526	24.0388	-2.6216	0.000848925	0.0386622	1	2.81276	5.62111e-09
Chr3	11697456	11702088	4632	ATCopia16	LTR/Copia	0	0	0	0	0	0	0	0	0	0	0	0	NA	NA	NA	NA	NA	NA
Chr3	13574211	13575322	1111	ATCopia16	LTR/Copia	0	0	0	0	0	0	0	0	0	0	0	0	NA	NA	NA	NA	NA	NA
Chr3	15621873	15626851	4978	ATCopia16	LTR/Copia	0	0	0	0	0	0	0	0	0	0	0	0	NA	NA	NA	NA	NA	NA
Chr4	4129685	4130008	323	ATCopia16	LTR/Copia	0	0	0	0	0	0	0	0	0	0	0	0	NA	NA	NA	NA	NA	NA
Chr5	21851503	21852210	707	ATCopia16	LTR/Copia	38	48	1	7	24	23	23.9204	14.9757	0.907395	1.34849	20.4493	18.4297	-3.62892	5.42091e-06	-0.124937	1	3.60726	1.37072e-10
Chr1	6880497	6880684	187	ATCopia17	LTR/Copia	0	0	0	0	0	0	0	0	0	0	0	0	NA	NA	NA	NA	NA	NA
Chr1	7742717	7742903	186	ATCopia17	LTR/Copia	0	0	0	0	0	0	0	0	0	0	0	0	NA	NA	NA	NA	NA	NA
Chr1	12949477	12949654	177	ATCopia17	LTR/Copia	0	0	0	0	0	0	0	0	0	0	0	0	NA	NA	NA	NA	NA	NA
Chr2	1177695	1177873	178	ATCopia17	LTR/Copia	0	0	0	0	0	0	0	0	0	0	0	0	NA	NA	NA	NA	NA	NA
Chr3	9387867	9393248	5381	ATCopia17	LTR/Copia	0	0	0	0	0	0	0	0	0	0	0	0	NA	NA	NA	NA	NA	NA
Chr4	2696754	2696910	156	ATCopia17	LTR/Copia	0	0	0	0	0	0	0	0	0	0	0	0	NA	NA	NA	NA	NA	NA
Chr4	6723347	6728790	5443	ATCopia17	LTR/Copia	0	0	0	1	0	0	0	0	0	0.192641	0	0	Infinite	1	NA	NA	Neg. infinite	1
Chr3	18864827	18865262	435	ATCopia18	LTR/Copia	0	0	0	0	0	0	0	0	0	0	0	0	NA	NA	NA	NA	NA	NA
Chr5	2441254	2443637	2383	ATCopia18	LTR/Copia	0	0	1	0	0	0	0	0	0.907395	0	0	0	Infinite	1	NA	NA	Neg. infinite	1
Chr5	22896332	22896413	81	ATCopia18	LTR/Copia	0	0	0	0	0	0	0	0	0	0	0	0	NA	NA	NA	NA	NA	NA
Chr2	11620136	11620183	47	ATCopia18A	LTR/Copia	0	0	0	0	0	0	0	0	0	0	0	0	NA	NA	NA	NA	NA	NA
Chr3	18864641	18864837	196	ATCopia18A	LTR/Copia	0	0	0	0	0	0	0	0	0	0	0	0	NA	NA	NA	NA	NA	NA
Chr4	9006679	9006731	52	ATCopia18A	LTR/Copia	0	0	0	0	0	0	0	0	0	0	0	0	NA	NA	NA	NA	NA	NA
Chr5	14083274	14088529	5255	ATCopia18A	LTR/Copia	0	0	0	0	7	6	0	0	0	0	5.96437	4.80775	NA	NA	Infinite	0.302456	Infinite	3.00611e-05
Chr3	11116003	11120737	4734	ATCopia19	LTR/Copia	0	0	0	0	0	0	0	0	0	0	0	0	NA	NA	NA	NA	NA	NA
Chr3	11121877	11122091	214	ATCopia19	LTR/Copia	0	0	0	0	0	0	0	0	0	0	0	0	NA	NA	NA	NA	NA	NA
Chr5	9981849	9983228	1379	ATCopia19	LTR/Copia	0	0	0	0	0	0	0	0	0	0	0	0	NA	NA	NA	NA	NA	NA
Chr1	13019384	13020831	1447	ATCopia2	LTR/Copia	0	0	0	0	0	0	0	0	0	0	0	0	NA	NA	NA	NA	NA	NA
Chr1	13021247	13022087	840	ATCopia2	LTR/Copia	0	0	0	0	0	0	0	0	0	0	0	0	NA	NA	NA	NA	NA	NA
Chr1	16532718	16532834	116	ATCopia2	LTR/Copia	0	0	0	0	0	0	0	0	0	0	0	0	NA	NA	NA	NA	NA	NA
Chr1	23689063	23689269	206	ATCopia2	LTR/Copia	0	0	0	0	0	0	0	0	0	0	0	0	NA	NA	NA	NA	NA	NA
Chr1	24958651	24958806	155	ATCopia2	LTR/Copia	0	0	0	0	0	0	0	0	0	0	0	0	NA	NA	NA	NA	NA	NA
Chr2	3375563	3375876	313	ATCopia2	LTR/Copia	0	0	0	0	0	0	0	0	0	0	0	0	NA	NA	NA	NA	NA	NA
Chr3	9698528	9698754	226	ATCopia2	LTR/Copia	0	0	0	0	0	0	0	0	0	0	0	0	NA	NA	NA	NA	NA	NA
Chr3	15333426	15333593	167	ATCopia2	LTR/Copia	0	0	0	0	0	0	0	0	0	0	0	0	NA	NA	NA	NA	NA	NA
Chr3	16838787	16838927	140	ATCopia2	LTR/Copia	0	0	0	0	0	0	0	0	0	0	0	0	NA	NA	NA	NA	NA	NA
Chr4	1312395	1317221	4826	ATCopia2	LTR/Copia	1	2	0	1	3	2	0.629484	0.623986	0	0.192641	2.55616	1.60258	-2.13511	1	1.58395	1	3.90309	0.201815
Chr5	9516460	9516687	227	ATCopia2	LTR/Copia	0	0	0	0	0	0	0	0	0	0	0	0	NA	NA	NA	NA	NA	NA
Chr5	15785026	15785178	152	ATCopia2	LTR/Copia	0	0	0	0	0	0	0	0	0	0	0	0	NA	NA	NA	NA	NA	NA
Chr5	16997385	16997612	227	ATCopia2	LTR/Copia	0	0	0	0	0	0	0	0	0	0	0	0	NA	NA	NA	NA	NA	NA
Chr5	20974898	20974965	67	ATCopia2	LTR/Copia	0	0	0	0	0	0	0	0	0	0	0	0	NA	NA	NA	NA	NA	NA
Chr2	3083904	3089468	5564	ATCopia20	LTR/Copia	0	0	0	0	0	0	0	0	0	0	0	0	NA	NA	NA	NA	NA	NA
Chr4	2068851	2071139	2288	ATCopia20	LTR/Copia	1	0	0	1	0	0	0.629484	0	0	0.192641	0	0	-1.07521	1	Neg. infinite	1	Neg. infinite	1
Chr5	22448466	22448530	64	ATCopia20	LTR/Copia	0	0	0	0	0	0	0	0	0	0	0	0	NA	NA	NA	NA	NA	NA
Chr1	12413768	12415377	1609	ATCopia21	LTR/Copia	0	0	0	0	0	0	0	0	0	0	0	0	NA	NA	NA	NA	NA	NA
Chr1	16501577	16502669	1092	ATCopia21	LTR/Copia	0	0	0	0	0	0	0	0	0	0	0	0	NA	NA	NA	NA	NA	NA
Chr1	20470029	20470222	193	ATCopia21	LTR/Copia	0	0	0	0	0	0	0	0	0	0	0	0	NA	NA	NA	NA	NA	NA
Chr1	22379762	22379837	75	ATCopia21	LTR/Copia	0	0	0	0	0	0	0	0	0	0	0	0	NA	NA	NA	NA	NA	NA
Chr2	1693585	1695273	1688	ATCopia21	LTR/Copia	0	0	0	0	0	0	0	0	0	0	0	0	NA	NA	NA	NA	NA	NA
Chr4	458931	459025	94	ATCopia21	LTR/Copia	0	0	0	0	0	0	0	0	0	0	0	0	NA	NA	NA	NA	NA	NA
Chr4	12269436	12269536	100	ATCopia21	LTR/Copia	0	0	0	0	0	0	0	0	0	0	0	0	NA	NA	NA	NA	NA	NA
Chr5	13521375	13521416	41	ATCopia21	LTR/Copia	0	0	0	0	0	0	0	0	0	0	0	0	NA	NA	NA	NA	NA	NA
Chr5	18142156	18146897	4741	ATCopia21	LTR/Copia	0	0	0	0	0	0	0	0	0	0	0	0	NA	NA	NA	NA	NA	NA
Chr1	21346162	21351041	4879	ATCopia22	LTR/Copia	0	1	0	0	2	0	0	0.311993	0	0	1.70411	0	Neg. infinite	1	2.20765	1	Infinite	1
Chr2	6295021	6295079	58	ATCopia22	LTR/Copia	0	0	0	0	0	0	0	0	0	0	0	0	NA	NA	NA	NA	NA	NA
Chr2	6295476	6295732	256	ATCopia22	LTR/Copia	0	0	0	0	0	0	0	0	0	0	0	0	NA	NA	NA	NA	NA	NA
Chr2	16769485	16769635	150	ATCopia22	LTR/Copia	0	0	0	0	0	0	0	0	0	0	0	0	NA	NA	NA	NA	NA	NA
Chr4	6914879	6919382	4503	ATCopia22	LTR/Copia	0	0	0	0	0	0	0	0	0	0	0	0	NA	NA	NA	NA	NA	NA
Chr4	11676468	11681340	4872	ATCopia22	LTR/Copia	0	0	0	0	0	0	0	0	0	0	0	0	NA	NA	NA	NA	NA	NA
Chr5	8624511	8629381	4870	ATCopia22	LTR/Copia	0	1	0	0	2	6	0	0.311993	0	0	1.70411	4.80775	Neg. infinite	1	4.19543	1	Infinite	0.15739
Chr5	15388780	15389722	942	ATCopia22	LTR/Copia	0	0	0	0	0	0	0	0	0	0	0	0	NA	NA	NA	NA	NA	NA
Chr5	16092329	16092832	503	ATCopia22	LTR/Copia	0	0	0	0	0	0	0	0	0	0	0	0	NA	NA	NA	NA	NA	NA
Chr5	20342201	20342307	106	ATCopia22	LTR/Copia	0	0	0	0	0	0	0	0	0	0	0	0	NA	NA	NA	NA	NA	NA
Chr5	22002017	22006884	4867	ATCopia22	LTR/Copia	0	1	0	0	0	0	0	0.311993	0	0	0	0	Neg. infinite	1	Neg. infinite	1	NA	NA
Chr2	9482393	9482479	86	ATCopia23	LTR/Copia	0	0	0	0	0	0	0	0	0	0	0	0	NA	NA	NA	NA	NA	NA
Chr3	22232674	22236558	3884	ATCopia23	LTR/Copia	0	3	0	0	1	2	0	0.935979	0	0	0.852053	1.60258	Neg. infinite	1	1.19679	1	Infinite	0.341947
Chr3	23100532	23104546	4014	ATCopia23	LTR/Copia	22	42	33	122	16	25	13.8486	13.1037	29.9441	23.5022	13.6329	20.0323	1.41099	0.013838	0.19133	1	-1.14488	0.0047172
Chr4	13485328	13485402	74	ATCopia23	LTR/Copia	0	0	0	0	0	0	0	0	0	0	0	0	NA	NA	NA	NA	NA	NA
Chr5	18233631	18238198	4567	ATCopia23	LTR/Copia	0	0	0	3	0	0	0	0	0	0.577922	0	0	Infinite	1	NA	NA	Neg. infinite	1
Chr1	4519927	4520010	83	ATCopia24	LTR/Copia	0	0	0	0	0	0	0	0	0	0	0	0	NA	NA	NA	NA	NA	NA
Chr1	7422277	7422378	101	ATCopia24	LTR/Copia	0	1	0	2	1	1	0	0.311993	0	0.385282	0.852053	0.801292	0.807385	1	2.19951	1	1.58449	1
Chr1	9067644	9067728	84	ATCopia24	LTR/Copia	4	7	0	0	2	2	2.51794	2.18395	0	0	1.70411	1.60258	Neg. infinite	0.0325891	-0.642351	1	Infinite	0.142099
Chr1	9178529	9178582	53	ATCopia24	LTR/Copia	0	0	0	0	0	0	0	0	0	0	0	0	NA	NA	NA	NA	NA	NA
Chr1	17683449	17683538	89	ATCopia24	LTR/Copia	0	2	0	0	0	0	0	0.623986	0	0	0	0	Neg. infinite	1	Neg. infinite	1	NA	NA
Chr1	17687459	17687540	81	ATCopia24	LTR/Copia	0	0	0	1	0	0	0	0	0	0.192641	0	0	Infinite	1	NA	NA	Neg. infinite	1
Chr1	18053425	18054241	816	ATCopia24	LTR/Copia	0	0	0	0	0	0	0	0	0	0	0	0	NA	NA	NA	NA	NA	NA
Chr1	18481797	18481890	93	ATCopia24	LTR/Copia	0	0	0	0	0	0	0	0	0	0	0	0	NA	NA	NA	NA	NA	NA
Chr1	19689647	19689695	48	ATCopia24	LTR/Copia	0	0	0	0	0	0	0	0	0	0	0	0	NA	NA	NA	NA	NA	NA
Chr1	20431629	20431687	58	ATCopia24	LTR/Copia	0	0	0	0	0	0	0	0	0	0	0	0	NA	NA	NA	NA	NA	NA
Chr1	20699111	20699237	126	ATCopia24	LTR/Copia	0	0	0	0	0	0	0	0	0	0	0	0	NA	NA	NA	NA	NA	NA
Chr1	23615133	23615183	50	ATCopia24	LTR/Copia	0	0	0	0	0	0	0	0	0	0	0	0	NA	NA	NA	NA	NA	NA
Chr1	24042841	24043020	179	ATCopia24	LTR/Copia	0	0	0	0	0	0	0	0	0	0	0	0	NA	NA	NA	NA	NA	NA
Chr1	25859854	25859952	98	ATCopia24	LTR/Copia	0	0	0	0	0	0	0	0	0	0	0	0	NA	NA	NA	NA	NA	NA
Chr1	28131653	28131708	55	ATCopia24	LTR/Copia	0	0	0	0	0	0	0	0	0	0	0	0	NA	NA	NA	NA	NA	NA
Chr1	28689100	28689159	59	ATCopia24	LTR/Copia	0	0	0	0	0	0	0	0	0	0	0	0	NA	NA	NA	NA	NA	NA
Chr1	28857943	28858028	85	ATCopia24	LTR/Copia	0	0	0	0	0	0	0	0	0	0	0	0	NA	NA	NA	NA	NA	NA
Chr2	1176993	1177669	676	ATCopia24	LTR/Copia	0	0	0	0	0	0	0	0	0	0	0	0	NA	NA	NA	NA	NA	NA
Chr2	4806088	4806158	70	ATCopia24	LTR/Copia	0	0	0	0	0	0	0	0	0	0	0	0	NA	NA	NA	NA	NA	NA
Chr2	7372923	7372993	70	ATCopia24	LTR/Copia	0	0	0	0	0	0	0	0	0	0	0	0	NA	NA	NA	NA	NA	NA
Chr2	9387806	9387893	87	ATCopia24	LTR/Copia	0	0	0	0	0	0	0	0	0	0	0	0	NA	NA	NA	NA	NA	NA
Chr2	13384502	13384549	47	ATCopia24	LTR/Copia	0	0	0	0	0	0	0	0	0	0	0	0	NA	NA	NA	NA	NA	NA
Chr2	14659174	14659256	82	ATCopia24	LTR/Copia	0	0	0	0	0	0	0	0	0	0	0	0	NA	NA	NA	NA	NA	NA
Chr2	16288445	16288555	110	ATCopia24	LTR/Copia	0	0	0	0	0	0	0	0	0	0	0	0	NA	NA	NA	NA	NA	NA
Chr2	18102452	18102509	57	ATCopia24	LTR/Copia	0	0	0	0	0	0	0	0	0	0	0	0	NA	NA	NA	NA	NA	NA
Chr2	18207646	18207719	73	ATCopia24	LTR/Copia	1	1	1	1	0	0	0.629484	0.311993	0.907395	0.192641	0	0	0.594231	1	Neg. infinite	1	Neg. infinite	1
Chr3	81641	81706	65	ATCopia24	LTR/Copia	0	0	0	0	0	0	0	0	0	0	0	0	NA	NA	NA	NA	NA	NA
Chr3	1853819	1853906	87	ATCopia24	LTR/Copia	0	0	0	0	0	0	0	0	0	0	0	0	NA	NA	NA	NA	NA	NA
Chr3	2168749	2168819	70	ATCopia24	LTR/Copia	0	0	0	0	0	0	0	0	0	0	0	0	NA	NA	NA	NA	NA	NA
Chr3	4609781	4609842	61	ATCopia24	LTR/Copia	0	0	0	0	0	0	0	0	0	0	0	0	NA	NA	NA	NA	NA	NA
Chr3	5852338	5852453	115	ATCopia24	LTR/Copia	5	12	5	29	6	3	3.14742	3.74392	4.53698	5.58658	5.11232	2.40388	1.00097	0.36035	-0.0320411	1	-0.946458	0.319025
Chr3	11008317	11008359	42	ATCopia24	LTR/Copia	0	0	0	0	0	0	0	0	0	0	0	0	NA	NA	NA	NA	NA	NA
Chr3	16618434	16618485	51	ATCopia24	LTR/Copia	0	0	0	0	0	0	0	0	0	0	0	0	NA	NA	NA	NA	NA	NA
Chr3	22323254	22323334	80	ATCopia24	LTR/Copia	0	0	0	0	0	0	0	0	0	0	0	0	NA	NA	NA	NA	NA	NA
Chr3	22550528	22550596	68	ATCopia24	LTR/Copia	0	0	0	0	0	0	0	0	0	0	0	0	NA	NA	NA	NA	NA	NA
Chr4	652314	652375	61	ATCopia24	LTR/Copia	0	0	0	0	0	0	0	0	0	0	0	0	NA	NA	NA	NA	NA	NA
Chr4	955202	955266	64	ATCopia24	LTR/Copia	0	0	0	0	0	0	0	0	0	0	0	0	NA	NA	NA	NA	NA	NA
Chr4	1076324	1076363	39	ATCopia24	LTR/Copia	0	0	0	0	0	0	0	0	0	0	0	0	NA	NA	NA	NA	NA	NA
Chr4	2332002	2332043	41	ATCopia24	LTR/Copia	0	0	0	0	0	0	0	0	0	0	0	0	NA	NA	NA	NA	NA	NA
Chr4	5592508	5592569	61	ATCopia24	LTR/Copia	0	0	0	0	0	0	0	0	0	0	0	0	NA	NA	NA	NA	NA	NA
Chr4	8313689	8318844	5155	ATCopia24	LTR/Copia	0	0	0	0	0	0	0	0	0	0	0	0	NA	NA	NA	NA	NA	NA
Chr4	8535444	8535507	63	ATCopia24	LTR/Copia	0	0	0	0	0	0	0	0	0	0	0	0	NA	NA	NA	NA	NA	NA
Chr4	10257819	10257879	60	ATCopia24	LTR/Copia	0	0	0	0	0	0	0	0	0	0	0	0	NA	NA	NA	NA	NA	NA
Chr4	10311209	10311286	77	ATCopia24	LTR/Copia	0	0	0	0	0	0	0	0	0	0	0	0	NA	NA	NA	NA	NA	NA
Chr4	13676213	13676308	95	ATCopia24	LTR/Copia	3	6	0	0	1	2	1.88845	1.87196	0	0	0.852053	1.60258	Neg. infinite	0.0770517	-0.742335	1	Infinite	0.341947
Chr4	15326710	15326781	71	ATCopia24	LTR/Copia	0	0	0	0	0	0	0	0	0	0	0	0	NA	NA	NA	NA	NA	NA
Chr5	3873135	3873209	74	ATCopia24	LTR/Copia	0	0	0	0	0	0	0	0	0	0	0	0	NA	NA	NA	NA	NA	NA
Chr5	5077332	5077379	47	ATCopia24	LTR/Copia	0	0	0	0	0	0	0	0	0	0	0	0	NA	NA	NA	NA	NA	NA
Chr5	6592655	6592716	61	ATCopia24	LTR/Copia	0	0	0	0	0	0	0	0	0	0	0	0	NA	NA	NA	NA	NA	NA
Chr5	13105151	13105252	101	ATCopia24	LTR/Copia	0	2	2	6	0	2	0	0.623986	1.81479	1.15584	0	1.60258	2.59528	0.504519	1.19133	1	-1.31799	1
Chr5	13736042	13741129	5087	ATCopia24	LTR/Copia	0	0	0	0	0	0	0	0	0	0	0	0	NA	NA	NA	NA	NA	NA
Chr5	16104186	16104272	86	ATCopia24	LTR/Copia	0	0	0	0	0	0	0	0	0	0	0	0	NA	NA	NA	NA	NA	NA
Chr5	16272279	16272355	76	ATCopia24	LTR/Copia	0	0	0	0	0	0	0	0	0	0	0	0	NA	NA	NA	NA	NA	NA
Chr5	16651755	16651810	55	ATCopia24	LTR/Copia	0	0	0	0	0	0	0	0	0	0	0	0	NA	NA	NA	NA	NA	NA
Chr5	16907488	16907556	68	ATCopia24	LTR/Copia	0	0	0	0	0	0	0	0	0	0	0	0	NA	NA	NA	NA	NA	NA
Chr5	17261398	17261664	266	ATCopia24	LTR/Copia	0	0	0	0	0	0	0	0	0	0	0	0	NA	NA	NA	NA	NA	NA
Chr5	19897888	19897962	74	ATCopia24	LTR/Copia	0	0	0	0	0	0	0	0	0	0	0	0	NA	NA	NA	NA	NA	NA
Chr5	21721592	21721643	51	ATCopia24	LTR/Copia	0	0	0	0	0	0	0	0	0	0	0	0	NA	NA	NA	NA	NA	NA
Chr5	21830055	21830130	75	ATCopia24	LTR/Copia	0	0	0	0	0	0	0	0	0	0	0	0	NA	NA	NA	NA	NA	NA
Chr5	24214673	24214762	89	ATCopia24	LTR/Copia	0	0	0	0	0	0	0	0	0	0	0	0	NA	NA	NA	NA	NA	NA
Chr1	5785044	5785163	119	ATCopia25	LTR/Copia	0	0	0	0	0	0	0	0	0	0	0	0	NA	NA	NA	NA	NA	NA
Chr5	9979378	9981843	2465	ATCopia25	LTR/Copia	0	0	0	0	0	0	0	0	0	0	0	0	NA	NA	NA	NA	NA	NA
Chr5	15646197	15651170	4973	ATCopia25	LTR/Copia	0	0	1	0	0	0	0	0	0.907395	0	0	0	Infinite	1	NA	NA	Neg. infinite	1
Chr5	17871299	17871659	360	ATCopia25	LTR/Copia	0	0	0	0	0	0	0	0	0	0	0	0	NA	NA	NA	NA	NA	NA
Chr1	10610685	10613008	2323	ATCopia26	LTR/Copia	0	1	0	0	0	0	0	0.311993	0	0	0	0	Neg. infinite	1	Neg. infinite	1	NA	NA
Chr1	11474999	11475088	89	ATCopia26	LTR/Copia	0	0	0	0	0	0	0	0	0	0	0	0	NA	NA	NA	NA	NA	NA
Chr1	16667544	16667899	355	ATCopia26	LTR/Copia	0	0	0	0	0	0	0	0	0	0	0	0	NA	NA	NA	NA	NA	NA
Chr1	21244324	21249198	4874	ATCopia26	LTR/Copia	0	0	0	0	0	0	0	0	0	0	0	0	NA	NA	NA	NA	NA	NA
Chr1	21582759	21583050	291	ATCopia26	LTR/Copia	0	0	0	0	0	0	0	0	0	0	0	0	NA	NA	NA	NA	NA	NA
Chr2	8516313	8516496	183	ATCopia26	LTR/Copia	0	0	0	0	0	0	0	0	0	0	0	0	NA	NA	NA	NA	NA	NA
Chr3	10114915	10115171	256	ATCopia26	LTR/Copia	0	0	0	0	0	0	0	0	0	0	0	0	NA	NA	NA	NA	NA	NA
Chr4	5822426	5827300	4874	ATCopia26	LTR/Copia	0	0	0	0	0	0	0	0	0	0	0	0	NA	NA	NA	NA	NA	NA
Chr4	11901477	11901829	352	ATCopia26	LTR/Copia	0	0	0	0	0	0	0	0	0	0	0	0	NA	NA	NA	NA	NA	NA
Chr2	5394710	5399649	4939	ATCopia27	LTR/Copia	0	0	0	0	0	0	0	0	0	0	0	0	NA	NA	NA	NA	NA	NA
Chr3	9353734	9353776	42	ATCopia27	LTR/Copia	0	0	0	0	0	0	0	0	0	0	0	0	NA	NA	NA	NA	NA	NA
Chr3	11231775	11232131	356	ATCopia27	LTR/Copia	0	0	0	0	0	0	0	0	0	0	0	0	NA	NA	NA	NA	NA	NA
Chr3	11232770	11233778	1008	ATCopia27	LTR/Copia	0	0	0	0	0	0	0	0	0	0	0	0	NA	NA	NA	NA	NA	NA
Chr3	11335553	11341895	6342	ATCopia27	LTR/Copia	0	0	0	0	0	0	0	0	0	0	0	0	NA	NA	NA	NA	NA	NA
Chr4	2044346	2045028	682	ATCopia27	LTR/Copia	0	0	0	0	0	0	0	0	0	0	0	0	NA	NA	NA	NA	NA	NA
Chr4	2102600	2106082	3482	ATCopia27	LTR/Copia	0	0	0	0	0	0	0	0	0	0	0	0	NA	NA	NA	NA	NA	NA
Chr4	4921304	4922018	714	ATCopia27	LTR/Copia	0	0	0	0	0	0	0	0	0	0	0	0	NA	NA	NA	NA	NA	NA
Chr5	64772	71199	6427	ATCopia27	LTR/Copia	0	0	0	0	0	0	0	0	0	0	0	0	NA	NA	NA	NA	NA	NA
Chr5	8927997	8934328	6331	ATCopia27	LTR/Copia	0	0	0	1	0	0	0	0	0	0.192641	0	0	Infinite	1	NA	NA	Neg. infinite	1
Chr5	11417373	11417824	451	ATCopia27	LTR/Copia	0	0	1	1	0	0	0	0	0.907395	0.192641	0	0	Infinite	1	NA	NA	Neg. infinite	1
Chr5	11418131	11418245	114	ATCopia27	LTR/Copia	0	0	0	0	0	0	0	0	0	0	0	0	NA	NA	NA	NA	NA	NA
Chr5	12113704	12120134	6430	ATCopia27	LTR/Copia	0	0	0	0	0	0	0	0	0	0	0	0	NA	NA	NA	NA	NA	NA
Chr5	13562752	13563820	1068	ATCopia27	LTR/Copia	0	0	0	0	0	0	0	0	0	0	0	0	NA	NA	NA	NA	NA	NA
Chr1	13291117	13291310	193	ATCopia28	LTR/Copia	0	0	0	0	0	0	0	0	0	0	0	0	NA	NA	NA	NA	NA	NA
Chr1	13304562	13304734	172	ATCopia28	LTR/Copia	0	0	0	0	0	0	0	0	0	0	0	0	NA	NA	NA	NA	NA	NA
Chr1	13866772	13866963	191	ATCopia28	LTR/Copia	0	0	0	0	0	0	0	0	0	0	0	0	NA	NA	NA	NA	NA	NA
Chr1	13996826	13997734	908	ATCopia28	LTR/Copia	0	0	0	0	0	0	0	0	0	0	0	0	NA	NA	NA	NA	NA	NA
Chr1	15994988	15995109	121	ATCopia28	LTR/Copia	0	0	0	0	0	0	0	0	0	0	0	0	NA	NA	NA	NA	NA	NA
Chr1	16034977	16035109	132	ATCopia28	LTR/Copia	0	0	0	0	0	0	0	0	0	0	0	0	NA	NA	NA	NA	NA	NA
Chr1	16035824	16036844	1020	ATCopia28	LTR/Copia	0	0	0	0	0	0	0	0	0	0	0	0	NA	NA	NA	NA	NA	NA
Chr1	16054521	16055754	1233	ATCopia28	LTR/Copia	0	0	0	0	0	0	0	0	0	0	0	0	NA	NA	NA	NA	NA	NA
Chr1	16059172	16060950	1778	ATCopia28	LTR/Copia	0	0	0	0	0	0	0	0	0	0	0	0	NA	NA	NA	NA	NA	NA
Chr1	25521456	25521501	45	ATCopia28	LTR/Copia	0	0	0	0	0	0	0	0	0	0	0	0	NA	NA	NA	NA	NA	NA
Chr1	28002638	28002704	66	ATCopia28	LTR/Copia	0	0	0	0	0	0	0	0	0	0	0	0	NA	NA	NA	NA	NA	NA
Chr2	1388832	1393901	5069	ATCopia28	LTR/Copia	3	33	118	609	2	3	1.88845	10.2958	107.073	117.318	1.70411	2.40388	4.60274	2.44627e-17	-1.74713	1	-6.25449	7.75098e-79
Chr2	2616518	2617117	599	ATCopia28	LTR/Copia	1	0	0	1	0	0	0.629484	0	0	0.192641	0	0	-1.07521	1	Neg. infinite	1	Neg. infinite	1
Chr2	6237867	6238487	620	ATCopia28	LTR/Copia	0	0	0	0	0	0	0	0	0	0	0	0	NA	NA	NA	NA	NA	NA
Chr3	11643668	11643740	72	ATCopia28	LTR/Copia	0	0	0	0	0	0	0	0	0	0	0	0	NA	NA	NA	NA	NA	NA
Chr3	12607338	12608254	916	ATCopia28	LTR/Copia	0	1	14	77	0	0	0	0.311993	12.7035	14.8333	0	0	6.84835	1.03778e-11	Neg. infinite	1	Neg. infinite	1.35825e-13
Chr3	14883453	14884056	603	ATCopia28	LTR/Copia	0	0	0	0	0	0	0	0	0	0	0	0	NA	NA	NA	NA	NA	NA
Chr3	15390502	15390600	98	ATCopia28	LTR/Copia	0	0	0	0	0	0	0	0	0	0	0	0	NA	NA	NA	NA	NA	NA
Chr3	15390911	15391142	231	ATCopia28	LTR/Copia	0	0	0	0	0	0	0	0	0	0	0	0	NA	NA	NA	NA	NA	NA
Chr3	17067682	17068707	1025	ATCopia28	LTR/Copia	0	0	0	0	0	0	0	0	0	0	0	0	NA	NA	NA	NA	NA	NA
Chr3	19544952	19545243	291	ATCopia28	LTR/Copia	0	0	0	0	0	0	0	0	0	0	0	0	NA	NA	NA	NA	NA	NA
Chr3	21751256	21751323	67	ATCopia28	LTR/Copia	0	0	0	0	0	0	0	0	0	0	0	0	NA	NA	NA	NA	NA	NA
Chr3	23315745	23315955	210	ATCopia28	LTR/Copia	1	2	2	3	1	0	0.629484	0.623986	1.81479	0.577922	0.852053	0	1.29951	1	-0.731472	1	-2.03229	1
Chr4	1341311	1341764	453	ATCopia28	LTR/Copia	0	0	0	0	0	0	0	0	0	0	0	0	NA	NA	NA	NA	NA	NA
Chr4	1769193	1769825	632	ATCopia28	LTR/Copia	0	1	0	0	1	0	0	0.311993	0	0	0.852053	0	Neg. infinite	1	1.20765	1	Infinite	1
Chr4	2049621	2049913	292	ATCopia28	LTR/Copia	0	0	0	0	0	0	0	0	0	0	0	0	NA	NA	NA	NA	NA	NA
Chr4	2101338	2101927	589	ATCopia28	LTR/Copia	0	0	0	0	0	0	0	0	0	0	0	0	NA	NA	NA	NA	NA	NA
Chr4	7426141	7426324	183	ATCopia28	LTR/Copia	0	0	0	0	0	0	0	0	0	0	0	0	NA	NA	NA	NA	NA	NA
Chr5	4090487	4090565	78	ATCopia28	LTR/Copia	0	0	0	0	0	0	0	0	0	0	0	0	NA	NA	NA	NA	NA	NA
Chr5	10914461	10914821	360	ATCopia28	LTR/Copia	0	0	0	0	0	0	0	0	0	0	0	0	NA	NA	NA	NA	NA	NA
Chr5	11062527	11064015	1488	ATCopia28	LTR/Copia	0	0	0	1	0	0	0	0	0	0.192641	0	0	Infinite	1	NA	NA	Neg. infinite	1
Chr5	12569301	12570999	1698	ATCopia28	LTR/Copia	0	0	0	0	0	0	0	0	0	0	0	0	NA	NA	NA	NA	NA	NA
Chr5	12582863	12583548	685	ATCopia28	LTR/Copia	0	0	0	0	0	0	0	0	0	0	0	0	NA	NA	NA	NA	NA	NA
Chr5	13347375	13347613	238	ATCopia28	LTR/Copia	0	0	0	0	0	0	0	0	0	0	0	0	NA	NA	NA	NA	NA	NA
Chr5	17948532	17948710	178	ATCopia28	LTR/Copia	0	0	0	0	0	0	0	0	0	0	0	0	NA	NA	NA	NA	NA	NA
Chr5	21247243	21247309	66	ATCopia28	LTR/Copia	0	0	0	0	0	0	0	0	0	0	0	0	NA	NA	NA	NA	NA	NA
Chr1	13994016	13994949	933	ATCopia29	LTR/Copia	0	1	0	0	0	0	0	0.311993	0	0	0	0	Neg. infinite	1	Neg. infinite	1	NA	NA
Chr1	16168281	16168911	630	ATCopia29	LTR/Copia	0	1	0	0	0	0	0	0.311993	0	0	0	0	Neg. infinite	1	Neg. infinite	1	NA	NA
Chr1	16169245	16170418	1173	ATCopia29	LTR/Copia	0	0	0	0	0	0	0	0	0	0	0	0	NA	NA	NA	NA	NA	NA
Chr2	1314073	1314291	218	ATCopia29	LTR/Copia	0	0	0	0	0	0	0	0	0	0	0	0	NA	NA	NA	NA	NA	NA
Chr2	3157560	3159777	2217	ATCopia29	LTR/Copia	0	0	0	0	0	0	0	0	0	0	0	0	NA	NA	NA	NA	NA	NA
Chr2	4442069	4445835	3766	ATCopia29	LTR/Copia	0	0	1	0	0	0	0	0	0.907395	0	0	0	Infinite	1	NA	NA	Neg. infinite	1
Chr3	11185674	11187870	2196	ATCopia29	LTR/Copia	0	0	1	0	0	0	0	0	0.907395	0	0	0	Infinite	1	NA	NA	Neg. infinite	1
Chr3	11324468	11327495	3027	ATCopia29	LTR/Copia	0	0	0	0	0	0	0	0	0	0	0	0	NA	NA	NA	NA	NA	NA
Chr3	13044348	13044363	15	ATCopia29	LTR/Copia	0	0	0	0	0	0	0	0	0	0	0	0	NA	NA	NA	NA	NA	NA
Chr3	14888881	14889913	1032	ATCopia29	LTR/Copia	0	0	0	0	0	0	0	0	0	0	0	0	NA	NA	NA	NA	NA	NA
Chr3	18723442	18723551	109	ATCopia29	LTR/Copia	0	0	0	0	0	0	0	0	0	0	0	0	NA	NA	NA	NA	NA	NA
Chr3	19545250	19545409	159	ATCopia29	LTR/Copia	0	0	0	0	0	0	0	0	0	0	0	0	NA	NA	NA	NA	NA	NA
Chr5	13346556	13346709	153	ATCopia29	LTR/Copia	0	0	0	0	0	0	0	0	0	0	0	0	NA	NA	NA	NA	NA	NA
Chr1	9476002	9480634	4632	ATCopia3	LTR/Copia	26	58	30	132	35	36	16.3666	18.0956	27.2219	25.4286	29.8219	28.8465	1.04142	0.0877086	0.625274	1	-0.336432	0.71941
Chr1	18082990	18083100	110	ATCopia3	LTR/Copia	0	0	0	0	0	0	0	0	0	0	0	0	NA	NA	NA	NA	NA	NA
Chr3	12174248	12175421	1173	ATCopia3	LTR/Copia	0	0	0	0	0	0	0	0	0	0	0	0	NA	NA	NA	NA	NA	NA
Chr3	19478204	19478683	479	ATCopia3	LTR/Copia	0	0	0	0	0	0	0	0	0	0	0	0	NA	NA	NA	NA	NA	NA
Chr4	459024	459188	164	ATCopia3	LTR/Copia	0	0	0	0	0	0	0	0	0	0	0	0	NA	NA	NA	NA	NA	NA
Chr4	9079780	9079950	170	ATCopia3	LTR/Copia	0	0	0	0	0	0	0	0	0	0	0	0	NA	NA	NA	NA	NA	NA
Chr4	11683751	11683822	71	ATCopia3	LTR/Copia	0	0	0	0	0	0	0	0	0	0	0	0	NA	NA	NA	NA	NA	NA
Chr1	1938073	1938209	136	ATCopia30	LTR/Copia	0	0	0	0	0	0	0	0	0	0	0	0	NA	NA	NA	NA	NA	NA
Chr1	14042434	14042570	136	ATCopia30	LTR/Copia	0	0	0	0	0	0	0	0	0	0	0	0	NA	NA	NA	NA	NA	NA
Chr1	15900299	15900349	50	ATCopia30	LTR/Copia	0	0	0	0	0	0	0	0	0	0	0	0	NA	NA	NA	NA	NA	NA
Chr1	19389541	19389637	96	ATCopia30	LTR/Copia	0	0	0	0	0	0	0	0	0	0	0	0	NA	NA	NA	NA	NA	NA
Chr1	21853776	21853894	118	ATCopia30	LTR/Copia	0	0	0	0	0	0	0	0	0	0	0	0	NA	NA	NA	NA	NA	NA
Chr1	25929541	25929668	127	ATCopia30	LTR/Copia	0	0	0	0	0	0	0	0	0	0	0	0	NA	NA	NA	NA	NA	NA
Chr1	26520448	26520584	136	ATCopia30	LTR/Copia	0	0	0	0	0	0	0	0	0	0	0	0	NA	NA	NA	NA	NA	NA
Chr2	252394	252475	81	ATCopia30	LTR/Copia	0	0	0	0	0	0	0	0	0	0	0	0	NA	NA	NA	NA	NA	NA
Chr2	276794	276890	96	ATCopia30	LTR/Copia	0	0	0	0	0	0	0	0	0	0	0	0	NA	NA	NA	NA	NA	NA
Chr2	305942	306099	157	ATCopia30	LTR/Copia	0	0	0	0	0	0	0	0	0	0	0	0	NA	NA	NA	NA	NA	NA
Chr2	400292	400313	21	ATCopia30	LTR/Copia	0	0	0	0	0	0	0	0	0	0	0	0	NA	NA	NA	NA	NA	NA
Chr2	444954	445036	82	ATCopia30	LTR/Copia	0	0	0	0	0	0	0	0	0	0	0	0	NA	NA	NA	NA	NA	NA
Chr2	560173	560271	98	ATCopia30	LTR/Copia	0	0	0	0	0	0	0	0	0	0	0	0	NA	NA	NA	NA	NA	NA
Chr2	1017733	1017820	87	ATCopia30	LTR/Copia	0	0	0	0	0	0	0	0	0	0	0	0	NA	NA	NA	NA	NA	NA
Chr2	1983050	1983133	83	ATCopia30	LTR/Copia	0	0	0	0	0	0	0	0	0	0	0	0	NA	NA	NA	NA	NA	NA
Chr2	2014899	2015008	109	ATCopia30	LTR/Copia	0	0	0	0	0	0	0	0	0	0	0	0	NA	NA	NA	NA	NA	NA
Chr2	2236527	2240579	4052	ATCopia30	LTR/Copia	0	1	0	0	0	0	0	0.311993	0	0	0	0	Neg. infinite	1	Neg. infinite	1	NA	NA
Chr2	2260685	2260780	95	ATCopia30	LTR/Copia	0	0	0	0	0	0	0	0	0	0	0	0	NA	NA	NA	NA	NA	NA
Chr2	2284499	2284628	129	ATCopia30	LTR/Copia	0	0	0	0	0	0	0	0	0	0	0	0	NA	NA	NA	NA	NA	NA
Chr2	2579938	2580031	93	ATCopia30	LTR/Copia	0	0	0	0	0	0	0	0	0	0	0	0	NA	NA	NA	NA	NA	NA
Chr2	3023571	3023666	95	ATCopia30	LTR/Copia	0	0	0	0	0	0	0	0	0	0	0	0	NA	NA	NA	NA	NA	NA
Chr2	3187758	3187850	92	ATCopia30	LTR/Copia	0	0	0	0	0	0	0	0	0	0	0	0	NA	NA	NA	NA	NA	NA
Chr2	5427689	5427770	81	ATCopia30	LTR/Copia	0	0	0	0	0	0	0	0	0	0	0	0	NA	NA	NA	NA	NA	NA
Chr2	5435853	5435951	98	ATCopia30	LTR/Copia	0	0	0	0	0	0	0	0	0	0	0	0	NA	NA	NA	NA	NA	NA
Chr2	7905161	7905247	86	ATCopia30	LTR/Copia	0	0	0	0	0	0	0	0	0	0	0	0	NA	NA	NA	NA	NA	NA
Chr2	8037421	8037595	174	ATCopia30	LTR/Copia	0	0	0	0	0	0	0	0	0	0	0	0	NA	NA	NA	NA	NA	NA
Chr2	13726627	13726741	114	ATCopia30	LTR/Copia	0	0	0	0	0	0	0	0	0	0	0	0	NA	NA	NA	NA	NA	NA
Chr2	15731477	15731617	140	ATCopia30	LTR/Copia	0	0	0	0	0	0	0	0	0	0	0	0	NA	NA	NA	NA	NA	NA
Chr2	15819214	15819353	139	ATCopia30	LTR/Copia	0	0	0	0	0	0	0	0	0	0	0	0	NA	NA	NA	NA	NA	NA
Chr2	18993990	18994135	145	ATCopia30	LTR/Copia	0	0	0	0	0	0	0	0	0	0	0	0	NA	NA	NA	NA	NA	NA
Chr3	14809700	14809811	111	ATCopia30	LTR/Copia	0	0	0	0	0	0	0	0	0	0	0	0	NA	NA	NA	NA	NA	NA
Chr3	14891104	14891164	60	ATCopia30	LTR/Copia	0	0	0	0	0	0	0	0	0	0	0	0	NA	NA	NA	NA	NA	NA
Chr3	15786228	15786324	96	ATCopia30	LTR/Copia	0	0	0	0	0	0	0	0	0	0	0	0	NA	NA	NA	NA	NA	NA
Chr3	16430838	16430953	115	ATCopia30	LTR/Copia	0	0	0	0	0	0	0	0	0	0	0	0	NA	NA	NA	NA	NA	NA
Chr3	16538295	16538381	86	ATCopia30	LTR/Copia	0	0	0	0	0	0	0	0	0	0	0	0	NA	NA	NA	NA	NA	NA
Chr3	17945417	17945436	19	ATCopia30	LTR/Copia	0	0	0	0	0	0	0	0	0	0	0	0	NA	NA	NA	NA	NA	NA
Chr3	18739741	18739837	96	ATCopia30	LTR/Copia	0	0	0	0	0	0	0	0	0	0	0	0	NA	NA	NA	NA	NA	NA
Chr3	19544661	19544941	280	ATCopia30	LTR/Copia	0	0	0	0	0	0	0	0	0	0	0	0	NA	NA	NA	NA	NA	NA
Chr3	21609805	21609916	111	ATCopia30	LTR/Copia	0	0	0	0	0	0	0	0	0	0	0	0	NA	NA	NA	NA	NA	NA
Chr4	697363	697459	96	ATCopia30	LTR/Copia	0	0	0	0	0	0	0	0	0	0	0	0	NA	NA	NA	NA	NA	NA
Chr4	1610436	1610567	131	ATCopia30	LTR/Copia	0	0	0	0	0	0	0	0	0	0	0	0	NA	NA	NA	NA	NA	NA
Chr4	2508843	2508938	95	ATCopia30	LTR/Copia	0	0	0	0	0	0	0	0	0	0	0	0	NA	NA	NA	NA	NA	NA
Chr4	2988072	2988108	36	ATCopia30	LTR/Copia	0	0	0	0	0	0	0	0	0	0	0	0	NA	NA	NA	NA	NA	NA
Chr4	5238222	5238312	90	ATCopia30	LTR/Copia	0	0	0	0	0	0	0	0	0	0	0	0	NA	NA	NA	NA	NA	NA
Chr4	5300909	5301021	112	ATCopia30	LTR/Copia	0	0	0	0	0	0	0	0	0	0	0	0	NA	NA	NA	NA	NA	NA
Chr4	7348632	7348722	90	ATCopia30	LTR/Copia	0	0	0	0	0	0	0	0	0	0	0	0	NA	NA	NA	NA	NA	NA
Chr4	10647550	10647656	106	ATCopia30	LTR/Copia	0	0	0	0	0	0	0	0	0	0	0	0	NA	NA	NA	NA	NA	NA
Chr4	10928354	10928451	97	ATCopia30	LTR/Copia	0	0	0	0	0	0	0	0	0	0	0	0	NA	NA	NA	NA	NA	NA
Chr4	11735746	11735857	111	ATCopia30	LTR/Copia	0	0	0	0	0	0	0	0	0	0	0	0	NA	NA	NA	NA	NA	NA
Chr4	13231179	13231326	147	ATCopia30	LTR/Copia	0	0	0	0	0	0	0	0	0	0	0	0	NA	NA	NA	NA	NA	NA
Chr5	4213982	4214129	147	ATCopia30	LTR/Copia	0	0	0	0	0	0	0	0	0	0	0	0	NA	NA	NA	NA	NA	NA
Chr5	6399306	6399445	139	ATCopia30	LTR/Copia	0	0	0	0	0	0	0	0	0	0	0	0	NA	NA	NA	NA	NA	NA
Chr5	8860710	8860786	76	ATCopia30	LTR/Copia	0	0	0	0	0	0	0	0	0	0	0	0	NA	NA	NA	NA	NA	NA
Chr5	8911416	8911530	114	ATCopia30	LTR/Copia	0	0	0	0	0	0	0	0	0	0	0	0	NA	NA	NA	NA	NA	NA
Chr5	9170765	9170876	111	ATCopia30	LTR/Copia	0	0	0	0	0	0	0	0	0	0	0	0	NA	NA	NA	NA	NA	NA
Chr5	10262683	10262819	136	ATCopia30	LTR/Copia	0	0	0	0	0	0	0	0	0	0	0	0	NA	NA	NA	NA	NA	NA
Chr5	10684397	10684467	70	ATCopia30	LTR/Copia	0	0	0	0	0	0	0	0	0	0	0	0	NA	NA	NA	NA	NA	NA
Chr5	13683292	13683371	79	ATCopia30	LTR/Copia	0	0	0	0	0	0	0	0	0	0	0	0	NA	NA	NA	NA	NA	NA
Chr5	14627178	14627275	97	ATCopia30	LTR/Copia	0	0	0	0	0	0	0	0	0	0	0	0	NA	NA	NA	NA	NA	NA
Chr5	14645992	14646132	140	ATCopia30	LTR/Copia	0	0	0	0	0	0	0	0	0	0	0	0	NA	NA	NA	NA	NA	NA
Chr1	11789452	11794077	4625	ATCopia31	LTR/Copia	0	1	0	0	0	0	0	0.311993	0	0	0	0	Neg. infinite	1	Neg. infinite	1	NA	NA
Chr1	16403603	16403859	256	ATCopia31	LTR/Copia	0	0	0	0	0	0	0	0	0	0	0	0	NA	NA	NA	NA	NA	NA
Chr3	19470662	19470737	75	ATCopia31	LTR/Copia	0	0	0	0	0	0	0	0	0	0	0	0	NA	NA	NA	NA	NA	NA
Chr5	18490608	18495233	4625	ATCopia31	LTR/Copia	0	1	0	0	0	0	0	0.311993	0	0	0	0	Neg. infinite	1	Neg. infinite	1	NA	NA
Chr2	2366176	2369378	3202	ATCopia31A	LTR/Copia	0	0	0	0	0	0	0	0	0	0	0	0	NA	NA	NA	NA	NA	NA
Chr3	10577161	10581824	4663	ATCopia31A	LTR/Copia	12	22	0	1	9	6	7.55381	6.86385	0	0.192641	7.66848	4.80775	-5.65612	6.77882e-05	-0.351945	1	5.48805	4.94046e-05
Chr3	13280163	13280517	354	ATCopia31A	LTR/Copia	0	0	0	0	0	0	0	0	0	0	0	0	NA	NA	NA	NA	NA	NA
Chr1	18119231	18119316	85	ATCopia32	LTR/Copia	0	0	0	0	0	0	0	0	0	0	0	0	NA	NA	NA	NA	NA	NA
Chr2	2995755	2996346	591	ATCopia32	LTR/Copia	2	6	0	0	0	1	1.25897	1.87196	0	0	0	0.801292	Neg. infinite	0.130513	-2.08211	1	Infinite	1
Chr2	3160556	3166309	5753	ATCopia32	LTR/Copia	0	0	0	0	0	0	0	0	0	0	0	0	NA	NA	NA	NA	NA	NA
Chr2	9756762	9756823	61	ATCopia32	LTR/Copia	0	0	0	0	0	0	0	0	0	0	0	0	NA	NA	NA	NA	NA	NA
Chr2	11723670	11723850	180	ATCopia32	LTR/Copia	73	65	0	9	21	33	45.9523	20.2796	0	1.73377	17.8931	26.4426	-4.66358	0.0285208	-0.68357	1	4.17314	0.000409366
Chr2	11767794	11767934	140	ATCopia32	LTR/Copia	0	0	0	0	0	0	0	0	0	0	0	0	NA	NA	NA	NA	NA	NA
Chr3	16692593	16696862	4269	ATCopia32	LTR/Copia	0	0	0	0	0	0	0	0	0	0	0	0	NA	NA	NA	NA	NA	NA
Chr4	2138485	2142168	3683	ATCopia32	LTR/Copia	0	0	0	0	0	0	0	0	0	0	0	0	NA	NA	NA	NA	NA	NA
Chr4	7280013	7280668	655	ATCopia32	LTR/Copia	3	8	0	0	4	5	1.88845	2.49594	0	0	3.40821	4.00646	Neg. infinite	0.0328194	0.613196	1	Infinite	0.00141059
Chr5	15587158	15587500	342	ATCopia32	LTR/Copia	0	0	0	0	0	0	0	0	0	0	0	0	NA	NA	NA	NA	NA	NA
Chr5	26415980	26416051	71	ATCopia32	LTR/Copia	0	0	0	0	0	0	0	0	0	0	0	0	NA	NA	NA	NA	NA	NA
Chr2	4230743	4236512	5769	ATCopia32B	LTR/Copia	0	0	0	0	0	0	0	0	0	0	0	0	NA	NA	NA	NA	NA	NA
Chr2	5919051	5919347	296	ATCopia32B	LTR/Copia	0	0	0	0	0	0	0	0	0	0	0	0	NA	NA	NA	NA	NA	NA
Chr2	11723348	11723454	106	ATCopia32B	LTR/Copia	0	0	0	0	0	0	0	0	0	0	0	0	NA	NA	NA	NA	NA	NA
Chr3	16691968	16692592	624	ATCopia32B	LTR/Copia	0	0	0	0	0	0	0	0	0	0	0	0	NA	NA	NA	NA	NA	NA
Chr3	16696972	16697596	624	ATCopia32B	LTR/Copia	0	0	0	0	0	0	0	0	0	0	0	0	NA	NA	NA	NA	NA	NA
Chr4	2137754	2138484	730	ATCopia32B	LTR/Copia	0	0	0	0	0	0	0	0	0	0	0	0	NA	NA	NA	NA	NA	NA
Chr5	4386993	4387028	35	ATCopia32B	LTR/Copia	0	0	0	0	0	0	0	0	0	0	0	0	NA	NA	NA	NA	NA	NA
Chr5	8833583	8834061	478	ATCopia32B	LTR/Copia	0	2	0	0	0	0	0	0.623986	0	0	0	0	Neg. infinite	1	Neg. infinite	1	NA	NA
Chr5	14876182	14876517	335	ATCopia32B	LTR/Copia	0	0	0	0	0	0	0	0	0	0	0	0	NA	NA	NA	NA	NA	NA
Chr5	21162905	21163160	255	ATCopia32B	LTR/Copia	3	1	1	2	1	1	1.88845	0.311993	0.907395	0.385282	0.852053	0.801292	-0.3377	1	-0.501857	1	-0.129907	1
Chr5	26415607	26415807	200	ATCopia32B	LTR/Copia	0	1	26	99	0	0	0	0.311993	23.5923	19.0714	0	0	7.45529	9.08324e-15	Neg. infinite	1	Neg. infinite	1.76154e-18
Chr2	3687124	3692178	5054	ATCopia33	LTR/Copia	0	0	0	1	0	0	0	0	0	0.192641	0	0	Infinite	1	NA	NA	Neg. infinite	1
Chr3	7188362	7188410	48	ATCopia33	LTR/Copia	0	0	0	0	0	0	0	0	0	0	0	0	NA	NA	NA	NA	NA	NA
Chr1	8919856	8920080	224	ATCopia34	LTR/Copia	0	0	0	0	0	0	0	0	0	0	0	0	NA	NA	NA	NA	NA	NA
Chr2	4110947	4115695	4748	ATCopia34	LTR/Copia	0	0	0	0	0	0	0	0	0	0	0	0	NA	NA	NA	NA	NA	NA
Chr2	4702798	4703049	251	ATCopia34	LTR/Copia	0	0	0	0	0	0	0	0	0	0	0	0	NA	NA	NA	NA	NA	NA
Chr2	4703960	4704095	135	ATCopia34	LTR/Copia	0	0	0	0	0	0	0	0	0	0	0	0	NA	NA	NA	NA	NA	NA
Chr2	4704498	4707150	2652	ATCopia34	LTR/Copia	0	0	0	0	0	0	0	0	0	0	0	0	NA	NA	NA	NA	NA	NA
Chr2	5178347	5178603	256	ATCopia34	LTR/Copia	0	0	0	0	0	0	0	0	0	0	0	0	NA	NA	NA	NA	NA	NA
Chr2	10678460	10678642	182	ATCopia34	LTR/Copia	0	0	0	0	0	0	0	0	0	0	0	0	NA	NA	NA	NA	NA	NA
Chr3	14860995	14866189	5194	ATCopia34	LTR/Copia	0	0	0	0	0	0	0	0	0	0	0	0	NA	NA	NA	NA	NA	NA
Chr4	1972560	1972808	248	ATCopia34	LTR/Copia	0	1	0	0	0	0	0	0.311993	0	0	0	0	Neg. infinite	1	Neg. infinite	1	NA	NA
Chr1	6478306	6478394	88	ATCopia35	LTR/Copia	0	0	0	0	0	0	0	0	0	0	0	0	NA	NA	NA	NA	NA	NA
Chr1	9928424	9931693	3269	ATCopia35	LTR/Copia	0	0	0	0	0	0	0	0	0	0	0	0	NA	NA	NA	NA	NA	NA
Chr1	10315867	10317520	1653	ATCopia35	LTR/Copia	0	0	0	0	0	0	0	0	0	0	0	0	NA	NA	NA	NA	NA	NA
Chr1	12273063	12276645	3582	ATCopia35	LTR/Copia	0	0	0	0	0	0	0	0	0	0	0	0	NA	NA	NA	NA	NA	NA
Chr1	13506439	13506748	309	ATCopia35	LTR/Copia	0	0	0	0	0	0	0	0	0	0	0	0	NA	NA	NA	NA	NA	NA
Chr1	16177048	16178222	1174	ATCopia35	LTR/Copia	0	0	0	0	0	0	0	0	0	0	0	0	NA	NA	NA	NA	NA	NA
Chr1	16178491	16181650	3159	ATCopia35	LTR/Copia	0	0	0	0	0	0	0	0	0	0	0	0	NA	NA	NA	NA	NA	NA
Chr1	16569873	16575243	5370	ATCopia35	LTR/Copia	0	0	5	3	0	0	0	0	4.53698	0.577922	0	0	Infinite	0.681707	NA	NA	Neg. infinite	0.817479
Chr1	21249533	21249647	114	ATCopia35	LTR/Copia	0	0	0	0	0	0	0	0	0	0	0	0	NA	NA	NA	NA	NA	NA
Chr1	27878541	27878610	69	ATCopia35	LTR/Copia	0	0	0	0	0	0	0	0	0	0	0	0	NA	NA	NA	NA	NA	NA
Chr2	4116033	4120742	4709	ATCopia35	LTR/Copia	0	0	0	0	0	0	0	0	0	0	0	0	NA	NA	NA	NA	NA	NA
Chr2	4460491	4461785	1294	ATCopia35	LTR/Copia	0	0	0	0	0	0	0	0	0	0	0	0	NA	NA	NA	NA	NA	NA
Chr2	4468548	4470635	2087	ATCopia35	LTR/Copia	0	0	0	0	0	0	0	0	0	0	0	0	NA	NA	NA	NA	NA	NA
Chr3	13105122	13108669	3547	ATCopia35	LTR/Copia	0	0	0	0	0	0	0	0	0	0	0	0	NA	NA	NA	NA	NA	NA
Chr3	13663875	13667956	4081	ATCopia35	LTR/Copia	0	0	0	0	0	0	0	0	0	0	0	0	NA	NA	NA	NA	NA	NA
Chr3	14963759	14965790	2031	ATCopia35	LTR/Copia	0	0	0	0	0	0	0	0	0	0	0	0	NA	NA	NA	NA	NA	NA
Chr3	14966728	14967037	309	ATCopia35	LTR/Copia	0	0	0	0	0	0	0	0	0	0	0	0	NA	NA	NA	NA	NA	NA
Chr3	15217683	15217833	150	ATCopia35	LTR/Copia	0	0	0	0	0	0	0	0	0	0	0	0	NA	NA	NA	NA	NA	NA
Chr3	17000741	17000875	134	ATCopia35	LTR/Copia	0	0	0	0	0	0	0	0	0	0	0	0	NA	NA	NA	NA	NA	NA
Chr3	23105931	23106038	107	ATCopia35	LTR/Copia	0	0	0	0	0	0	0	0	0	0	0	0	NA	NA	NA	NA	NA	NA
Chr4	2899548	2900978	1430	ATCopia35	LTR/Copia	0	0	0	0	0	0	0	0	0	0	0	0	NA	NA	NA	NA	NA	NA
Chr4	2903686	2904114	428	ATCopia35	LTR/Copia	0	0	0	0	0	0	0	0	0	0	0	0	NA	NA	NA	NA	NA	NA
Chr4	10102474	10102691	217	ATCopia35	LTR/Copia	0	0	0	0	0	0	0	0	0	0	0	0	NA	NA	NA	NA	NA	NA
Chr5	8690740	8691015	275	ATCopia35	LTR/Copia	0	0	0	0	0	0	0	0	0	0	0	0	NA	NA	NA	NA	NA	NA
Chr5	10676941	10677009	68	ATCopia35	LTR/Copia	0	0	0	0	0	0	0	0	0	0	0	0	NA	NA	NA	NA	NA	NA
Chr5	10677343	10677394	51	ATCopia35	LTR/Copia	0	0	0	0	0	0	0	0	0	0	0	0	NA	NA	NA	NA	NA	NA
Chr5	11595735	11595935	200	ATCopia35	LTR/Copia	0	0	0	0	0	0	0	0	0	0	0	0	NA	NA	NA	NA	NA	NA
Chr5	11608213	11608288	75	ATCopia35	LTR/Copia	0	0	0	0	0	0	0	0	0	0	0	0	NA	NA	NA	NA	NA	NA
Chr5	13114549	13117644	3095	ATCopia35	LTR/Copia	0	0	0	0	0	0	0	0	0	0	0	0	NA	NA	NA	NA	NA	NA
Chr5	13128455	13129775	1320	ATCopia35	LTR/Copia	0	0	0	0	0	0	0	0	0	0	0	0	NA	NA	NA	NA	NA	NA
Chr5	13130954	13131119	165	ATCopia35	LTR/Copia	0	0	0	0	0	0	0	0	0	0	0	0	NA	NA	NA	NA	NA	NA
Chr5	13141118	13142242	1124	ATCopia35	LTR/Copia	0	0	0	0	0	0	0	0	0	0	0	0	NA	NA	NA	NA	NA	NA
Chr5	13148937	13152780	3843	ATCopia35	LTR/Copia	0	0	0	0	0	0	0	0	0	0	0	0	NA	NA	NA	NA	NA	NA
Chr5	15148440	15148713	273	ATCopia35	LTR/Copia	0	0	0	0	0	0	0	0	0	0	0	0	NA	NA	NA	NA	NA	NA
Chr5	17770436	17770705	269	ATCopia35	LTR/Copia	0	0	0	0	0	0	0	0	0	0	0	0	NA	NA	NA	NA	NA	NA
Chr5	18204841	18204978	137	ATCopia35	LTR/Copia	0	0	0	0	0	0	0	0	0	0	0	0	NA	NA	NA	NA	NA	NA
Chr1	12252788	12253031	243	ATCopia36	LTR/Copia	0	0	0	0	0	0	0	0	0	0	0	0	NA	NA	NA	NA	NA	NA
Chr1	12842158	12845721	3563	ATCopia36	LTR/Copia	305	833	238	1217	363	358	191.993	259.89	215.96	234.444	309.295	286.863	0.42889	0.724184	0.249868	1	-0.0910936	0.627143
Chr1	18828527	18833280	4753	ATCopia36	LTR/Copia	6	17	2	20	8	7	3.7769	5.30388	1.81479	3.85282	6.81643	5.60904	-0.20551	1	0.299162	1	0.626017	1
Chr2	846203	846558	355	ATCopia36	LTR/Copia	0	0	0	0	0	0	0	0	0	0	0	0	NA	NA	NA	NA	NA	NA
Chr2	4818997	4822043	3046	ATCopia36	LTR/Copia	0	0	0	0	1	0	0	0	0	0	0.852053	0	NA	NA	Infinite	1	Infinite	1
Chr2	4824788	4825848	1060	ATCopia36	LTR/Copia	0	0	0	0	0	0	0	0	0	0	0	0	NA	NA	NA	NA	NA	NA
Chr2	5496953	5497081	128	ATCopia36	LTR/Copia	0	0	0	0	0	0	0	0	0	0	0	0	NA	NA	NA	NA	NA	NA
Chr2	6819006	6823730	4724	ATCopia36	LTR/Copia	9	24	5	30	13	8	5.66535	7.48783	4.53698	5.77922	11.0767	6.41034	0.0944805	1	0.253476	1	0.249945	1
Chr3	7353012	7353274	262	ATCopia36	LTR/Copia	0	0	0	0	0	0	0	0	0	0	0	0	NA	NA	NA	NA	NA	NA
Chr3	7354461	7354601	140	ATCopia36	LTR/Copia	1	0	0	0	0	0	0.629484	0	0	0	0	0	Neg. infinite	1	Neg. infinite	1	NA	NA
Chr5	8081564	8081823	259	ATCopia36	LTR/Copia	0	0	0	0	0	0	0	0	0	0	0	0	NA	NA	NA	NA	NA	NA
Chr5	22978365	22978460	95	ATCopia36	LTR/Copia	0	0	0	0	0	0	0	0	0	0	0	0	NA	NA	NA	NA	NA	NA
Chr1	3894693	3894782	89	ATCopia37	LTR/Copia	0	0	0	0	0	0	0	0	0	0	0	0	NA	NA	NA	NA	NA	NA
Chr1	3895125	3895672	547	ATCopia37	LTR/Copia	6	19	19	86	7	4	3.7769	5.92787	17.2405	16.5671	5.96437	3.20517	2.2214	0.000340298	-0.246124	1	-2.39275	4.46088e-07
Chr1	3896307	3896963	656	ATCopia37	LTR/Copia	19	52	14	71	22	23	11.9602	16.2236	12.7035	13.6775	18.7452	18.4297	0.337634	1	0.250568	1	0.00112914	1
Chr1	20486999	20487229	230	ATCopia37	LTR/Copia	0	0	0	0	0	0	0	0	0	0	0	0	NA	NA	NA	NA	NA	NA
Chr2	4946248	4946363	115	ATCopia37	LTR/Copia	0	0	0	0	0	0	0	0	0	0	0	0	NA	NA	NA	NA	NA	NA
Chr2	6708087	6708269	182	ATCopia37	LTR/Copia	0	1	0	0	0	0	0	0.311993	0	0	0	0	Neg. infinite	1	Neg. infinite	1	NA	NA
Chr2	6837288	6843325	6037	ATCopia37	LTR/Copia	0	0	0	0	0	0	0	0	0	0	0	0	NA	NA	NA	NA	NA	NA
Chr2	13710422	13710734	312	ATCopia37	LTR/Copia	0	0	0	0	0	0	0	0	0	0	0	0	NA	NA	NA	NA	NA	NA
Chr3	10395934	10396001	67	ATCopia37	LTR/Copia	0	0	0	0	0	0	0	0	0	0	0	0	NA	NA	NA	NA	NA	NA
Chr3	10396358	10396888	530	ATCopia37	LTR/Copia	4	6	10	63	4	4	2.51794	1.87196	9.07395	12.1364	3.40821	3.20517	2.73925	0.000186196	0.461943	1	-2.17881	4.89358e-05
Chr3	10397818	10398230	412	ATCopia37	LTR/Copia	39	77	12	81	25	20	24.5499	24.0235	10.8887	15.6039	21.3013	16.0258	-0.412267	1	-0.522575	1	-0.0104009	1
Chr3	10400031	10400574	543	ATCopia37	LTR/Copia	8	18	20	92	5	5	5.03587	5.61588	18.1479	17.723	4.26027	4.00646	2.18443	0.000202576	-0.508799	1	-2.61136	3.02424e-08
Chr3	10522071	10522493	422	ATCopia37	LTR/Copia	0	0	0	0	0	0	0	0	0	0	0	0	NA	NA	NA	NA	NA	NA
Chr3	11387808	11388453	645	ATCopia37	LTR/Copia	0	0	0	0	0	0	0	0	0	0	0	0	NA	NA	NA	NA	NA	NA
Chr3	11392706	11394418	1712	ATCopia37	LTR/Copia	0	0	0	0	0	0	0	0	0	0	0	0	NA	NA	NA	NA	NA	NA
Chr3	12473541	12473989	448	ATCopia37	LTR/Copia	0	0	0	0	0	0	0	0	0	0	0	0	NA	NA	NA	NA	NA	NA
Chr3	12513618	12515144	1526	ATCopia37	LTR/Copia	0	0	0	0	0	0	0	0	0	0	0	0	NA	NA	NA	NA	NA	NA
Chr3	12547952	12549508	1556	ATCopia37	LTR/Copia	0	0	0	0	0	0	0	0	0	0	0	0	NA	NA	NA	NA	NA	NA
Chr3	12555919	12558039	2120	ATCopia37	LTR/Copia	0	0	0	0	0	0	0	0	0	0	0	0	NA	NA	NA	NA	NA	NA
Chr3	20504041	20504680	639	ATCopia37	LTR/Copia	0	0	0	0	0	0	0	0	0	0	0	0	NA	NA	NA	NA	NA	NA
Chr3	20505027	20505461	434	ATCopia37	LTR/Copia	0	0	0	0	0	0	0	0	0	0	0	0	NA	NA	NA	NA	NA	NA
Chr4	1873629	1873716	87	ATCopia37	LTR/Copia	0	0	0	0	0	0	0	0	0	0	0	0	NA	NA	NA	NA	NA	NA
Chr4	1874574	1874676	102	ATCopia37	LTR/Copia	2	10	1	8	3	2	1.25897	3.11993	0.907395	1.54113	2.55616	1.60258	-0.393747	1	-0.249811	1	0.25196	1
Chr4	1875175	1875724	549	ATCopia37	LTR/Copia	18	19	55	232	8	14	11.3307	5.92787	49.9068	44.6927	6.81643	11.2181	2.9054	1.88203e-10	-0.0444202	1	-2.86736	2.02822e-20
Chr4	2166052	2166321	269	ATCopia37	LTR/Copia	0	0	0	0	0	0	0	0	0	0	0	0	NA	NA	NA	NA	NA	NA
Chr4	3881524	3881615	91	ATCopia37	LTR/Copia	0	0	0	0	0	0	0	0	0	0	0	0	NA	NA	NA	NA	NA	NA
Chr4	5439928	5440334	406	ATCopia37	LTR/Copia	0	0	0	5	0	0	0	0	0	0.963204	0	0	Infinite	1	NA	NA	Neg. infinite	1
Chr4	8417120	8417325	205	ATCopia37	LTR/Copia	0	0	0	0	0	0	0	0	0	0	0	0	NA	NA	NA	NA	NA	NA
Chr4	11378913	11379651	738	ATCopia37	LTR/Copia	0	0	0	0	0	0	0	0	0	0	0	0	NA	NA	NA	NA	NA	NA
Chr5	15391383	15391668	285	ATCopia37	LTR/Copia	0	0	0	0	0	0	0	0	0	0	0	0	NA	NA	NA	NA	NA	NA
Chr5	15959730	15959962	232	ATCopia37	LTR/Copia	0	0	0	0	0	0	0	0	0	0	0	0	NA	NA	NA	NA	NA	NA
Chr2	6909755	6914586	4831	ATCopia38	LTR/Copia	0	0	0	0	0	0	0	0	0	0	0	0	NA	NA	NA	NA	NA	NA
Chr2	6935769	6940571	4802	ATCopia38	LTR/Copia	0	0	0	0	0	0	0	0	0	0	0	0	NA	NA	NA	NA	NA	NA
Chr2	14701313	14702080	767	ATCopia38	LTR/Copia	0	0	0	0	0	0	0	0	0	0	0	0	NA	NA	NA	NA	NA	NA
Chr4	9687140	9687342	202	ATCopia38	LTR/Copia	0	0	0	0	0	0	0	0	0	0	0	0	NA	NA	NA	NA	NA	NA
Chr1	17520597	17525126	4529	ATCopia38A	LTR/Copia	0	0	0	0	0	0	0	0	0	0	0	0	NA	NA	NA	NA	NA	NA
Chr2	3379194	3379771	577	ATCopia38A	LTR/Copia	0	0	1	10	0	0	0	0	0.907395	1.92641	0	0	Infinite	0.0347936	NA	NA	Neg. infinite	0.0819273
Chr2	9132060	9132204	144	ATCopia38A	LTR/Copia	0	0	0	0	0	0	0	0	0	0	0	0	NA	NA	NA	NA	NA	NA
Chr2	6954029	6958817	4788	ATCopia38B	LTR/Copia	0	0	0	0	0	0	0	0	0	0	0	0	NA	NA	NA	NA	NA	NA
Chr4	1094956	1095217	261	ATCopia38B	LTR/Copia	0	0	0	0	0	0	0	0	0	0	0	0	NA	NA	NA	NA	NA	NA
Chr1	21476036	21476733	697	ATCopia39	LTR/Copia	0	0	0	0	0	0	0	0	0	0	0	0	NA	NA	NA	NA	NA	NA
Chr2	3152709	3153049	340	ATCopia39	LTR/Copia	0	0	0	0	0	0	0	0	0	0	0	0	NA	NA	NA	NA	NA	NA
Chr2	7598600	7602611	4011	ATCopia39	LTR/Copia	2	0	9	18	2	2	1.25897	0	8.16656	3.46753	1.70411	1.60258	3.65695	0.0144599	1.32394	1	-2.29983	0.342764
Chr2	15980418	15980587	169	ATCopia39	LTR/Copia	0	0	1	0	0	0	0	0	0.907395	0	0	0	Infinite	1	NA	NA	Neg. infinite	1
Chr3	7359638	7359844	206	ATCopia39	LTR/Copia	0	0	0	0	0	0	0	0	0	0	0	0	NA	NA	NA	NA	NA	NA
Chr3	7364786	7364992	206	ATCopia39	LTR/Copia	0	0	0	1	0	0	0	0	0	0.192641	0	0	Infinite	1	NA	NA	Neg. infinite	1
Chr3	7367213	7367421	208	ATCopia39	LTR/Copia	1	5	4	9	2	4	0.629484	1.55997	3.62958	1.73377	1.70411	3.20517	1.65465	0.693665	1.00887	1	-0.593352	1
Chr3	7368941	7369165	224	ATCopia39	LTR/Copia	0	1	2	13	1	1	0	0.311993	1.81479	2.50433	0.852053	0.801292	4.18676	0.0153399	2.19951	1	-1.88321	0.25273
Chr3	7376073	7376323	250	ATCopia39	LTR/Copia	4	6	0	4	2	4	2.51794	1.87196	0	0.770563	1.70411	3.20517	-1.93406	0.939001	0.0441824	1	2.17498	0.657312
Chr1	24958521	24958623	102	ATCopia4	LTR/Copia	0	0	0	0	0	0	0	0	0	0	0	0	NA	NA	NA	NA	NA	NA
Chr1	28636872	28636922	50	ATCopia4	LTR/Copia	0	0	0	0	0	0	0	0	0	0	0	0	NA	NA	NA	NA	NA	NA
Chr3	6395302	6395339	37	ATCopia4	LTR/Copia	0	0	0	0	0	0	0	0	0	0	0	0	NA	NA	NA	NA	NA	NA
Chr3	17984183	17984412	229	ATCopia4	LTR/Copia	0	0	0	0	0	0	0	0	0	0	0	0	NA	NA	NA	NA	NA	NA
Chr4	5732687	5732979	292	ATCopia4	LTR/Copia	0	0	0	0	0	0	0	0	0	0	0	0	NA	NA	NA	NA	NA	NA
Chr4	9483836	9488588	4752	ATCopia4	LTR/Copia	673	1792	9	22	966	963	423.643	559.092	8.16656	4.2381	823.084	771.644	-5.92222	2.38926e-14	0.549599	1	6.51925	0
Chr5	12334628	12334677	49	ATCopia4	LTR/Copia	0	0	0	0	0	0	0	0	0	0	0	0	NA	NA	NA	NA	NA	NA
Chr5	15881057	15881443	386	ATCopia4	LTR/Copia	0	0	0	0	0	0	0	0	0	0	0	0	NA	NA	NA	NA	NA	NA
Chr2	2302465	2307173	4708	ATCopia40	LTR/Copia	0	0	0	0	0	0	0	0	0	0	0	0	NA	NA	NA	NA	NA	NA
Chr2	6193327	6193466	139	ATCopia40	LTR/Copia	0	0	0	0	0	0	0	0	0	0	0	0	NA	NA	NA	NA	NA	NA
Chr2	6194229	6194642	413	ATCopia40	LTR/Copia	0	0	0	0	0	0	0	0	0	0	0	0	NA	NA	NA	NA	NA	NA
Chr3	11840650	11840874	224	ATCopia40	LTR/Copia	0	0	0	0	0	0	0	0	0	0	0	0	NA	NA	NA	NA	NA	NA
Chr3	14671141	14675856	4715	ATCopia40	LTR/Copia	0	0	0	0	0	0	0	0	0	0	0	0	NA	NA	NA	NA	NA	NA
Chr5	7286269	7286324	55	ATCopia40	LTR/Copia	0	0	0	0	0	0	0	0	0	0	0	0	NA	NA	NA	NA	NA	NA
Chr5	10677049	10677187	138	ATCopia40	LTR/Copia	0	0	0	0	0	0	0	0	0	0	0	0	NA	NA	NA	NA	NA	NA
Chr5	11596093	11596617	524	ATCopia40	LTR/Copia	0	0	0	0	0	0	0	0	0	0	0	0	NA	NA	NA	NA	NA	NA
Chr5	11597887	11599316	1429	ATCopia40	LTR/Copia	0	0	0	0	0	0	0	0	0	0	0	0	NA	NA	NA	NA	NA	NA
Chr5	11606406	11608010	1604	ATCopia40	LTR/Copia	0	0	0	0	0	0	0	0	0	0	0	0	NA	NA	NA	NA	NA	NA
Chr1	13825124	13826140	1016	ATCopia41	LTR/Copia	0	0	0	0	0	0	0	0	0	0	0	0	NA	NA	NA	NA	NA	NA
Chr1	13827496	13828487	991	ATCopia41	LTR/Copia	0	1	0	0	0	0	0	0.311993	0	0	0	0	Neg. infinite	1	Neg. infinite	1	NA	NA
Chr1	16674908	16675376	468	ATCopia41	LTR/Copia	0	0	0	0	0	0	0	0	0	0	0	0	NA	NA	NA	NA	NA	NA
Chr1	16677003	16677131	128	ATCopia41	LTR/Copia	0	0	0	0	0	0	0	0	0	0	0	0	NA	NA	NA	NA	NA	NA
Chr1	16680156	16681174	1018	ATCopia41	LTR/Copia	0	0	0	0	0	0	0	0	0	0	0	0	NA	NA	NA	NA	NA	NA
Chr1	16681890	16683546	1656	ATCopia41	LTR/Copia	0	0	0	0	0	0	0	0	0	0	0	0	NA	NA	NA	NA	NA	NA
Chr1	16691748	16693404	1656	ATCopia41	LTR/Copia	0	0	0	0	0	0	0	0	0	0	0	0	NA	NA	NA	NA	NA	NA
Chr1	16694120	16695138	1018	ATCopia41	LTR/Copia	0	0	0	0	0	0	0	0	0	0	0	0	NA	NA	NA	NA	NA	NA
Chr1	16698150	16698279	129	ATCopia41	LTR/Copia	0	0	0	0	0	0	0	0	0	0	0	0	NA	NA	NA	NA	NA	NA
Chr1	16754598	16755209	611	ATCopia41	LTR/Copia	0	0	0	0	0	0	0	0	0	0	0	0	NA	NA	NA	NA	NA	NA
Chr2	1351938	1352479	541	ATCopia41	LTR/Copia	0	0	0	1	0	0	0	0	0	0.192641	0	0	Infinite	1	NA	NA	Neg. infinite	1
Chr2	1727860	1728277	417	ATCopia41	LTR/Copia	0	0	0	0	0	0	0	0	0	0	0	0	NA	NA	NA	NA	NA	NA
Chr2	4275626	4282110	6484	ATCopia41	LTR/Copia	0	0	0	0	0	0	0	0	0	0	0	0	NA	NA	NA	NA	NA	NA
Chr2	11386832	11387443	611	ATCopia41	LTR/Copia	0	0	0	0	0	0	0	0	0	0	0	0	NA	NA	NA	NA	NA	NA
Chr3	11352481	11357862	5381	ATCopia41	LTR/Copia	0	0	0	0	0	0	0	0	0	0	0	0	NA	NA	NA	NA	NA	NA
Chr3	15960176	15964928	4752	ATCopia41	LTR/Copia	0	0	0	0	0	0	0	0	0	0	0	0	NA	NA	NA	NA	NA	NA
Chr3	22076428	22076900	472	ATCopia41	LTR/Copia	31	27	0	0	22	29	19.514	8.42381	0	0	18.7452	23.2375	Neg. infinite	0.00253656	0.480621	1	Infinite	2.65965e-18
Chr4	3907466	3915195	7729	ATCopia41	LTR/Copia	0	0	0	0	0	0	0	0	0	0	0	0	NA	NA	NA	NA	NA	NA
Chr4	6411453	6411943	490	ATCopia41	LTR/Copia	0	0	0	0	0	0	0	0	0	0	0	0	NA	NA	NA	NA	NA	NA
Chr5	9220188	9220794	606	ATCopia41	LTR/Copia	0	0	0	0	0	0	0	0	0	0	0	0	NA	NA	NA	NA	NA	NA
Chr5	11286922	11287394	472	ATCopia41	LTR/Copia	0	0	0	0	0	0	0	0	0	0	0	0	NA	NA	NA	NA	NA	NA
Chr5	11472029	11477417	5388	ATCopia41	LTR/Copia	0	0	0	0	0	0	0	0	0	0	0	0	NA	NA	NA	NA	NA	NA
Chr5	11477950	11479189	1239	ATCopia41	LTR/Copia	0	0	0	0	0	0	0	0	0	0	0	0	NA	NA	NA	NA	NA	NA
Chr5	12234674	12234708	34	ATCopia41	LTR/Copia	0	0	0	0	0	0	0	0	0	0	0	0	NA	NA	NA	NA	NA	NA
Chr5	15291232	15291822	590	ATCopia41	LTR/Copia	0	0	0	0	0	0	0	0	0	0	0	0	NA	NA	NA	NA	NA	NA
Chr1	8160178	8160565	387	ATCopia42	LTR/Copia	0	0	0	0	0	0	0	0	0	0	0	0	NA	NA	NA	NA	NA	NA
Chr1	13826293	13826765	472	ATCopia42	LTR/Copia	0	1	0	0	0	0	0	0.311993	0	0	0	0	Neg. infinite	1	Neg. infinite	1	NA	NA
Chr1	18994611	18995422	811	ATCopia42	LTR/Copia	0	0	0	0	0	0	0	0	0	0	0	0	NA	NA	NA	NA	NA	NA
Chr2	2012966	2013503	537	ATCopia42	LTR/Copia	0	0	0	0	0	0	0	0	0	0	0	0	NA	NA	NA	NA	NA	NA
Chr2	2744657	2744722	65	ATCopia42	LTR/Copia	0	0	0	0	0	0	0	0	0	0	0	0	NA	NA	NA	NA	NA	NA
Chr2	2745202	2745604	402	ATCopia42	LTR/Copia	0	0	0	0	0	0	0	0	0	0	0	0	NA	NA	NA	NA	NA	NA
Chr2	2752274	2752555	281	ATCopia42	LTR/Copia	0	0	0	0	0	0	0	0	0	0	0	0	NA	NA	NA	NA	NA	NA
Chr2	2757713	2757821	108	ATCopia42	LTR/Copia	0	0	0	0	0	0	0	0	0	0	0	0	NA	NA	NA	NA	NA	NA
Chr2	4050152	4055966	5814	ATCopia42	LTR/Copia	0	0	0	0	0	0	0	0	0	0	0	0	NA	NA	NA	NA	NA	NA
Chr2	4057624	4059366	1742	ATCopia42	LTR/Copia	0	0	0	0	0	0	0	0	0	0	0	0	NA	NA	NA	NA	NA	NA
Chr2	11525908	11525953	45	ATCopia42	LTR/Copia	0	0	0	0	0	0	0	0	0	0	0	0	NA	NA	NA	NA	NA	NA
Chr3	9327694	9328264	570	ATCopia42	LTR/Copia	0	0	0	0	0	0	0	0	0	0	0	0	NA	NA	NA	NA	NA	NA
Chr3	10690182	10690252	70	ATCopia42	LTR/Copia	0	0	0	0	0	0	0	0	0	0	0	0	NA	NA	NA	NA	NA	NA
Chr3	12577979	12578028	49	ATCopia42	LTR/Copia	0	0	0	0	0	0	0	0	0	0	0	0	NA	NA	NA	NA	NA	NA
Chr3	13368263	13368300	37	ATCopia42	LTR/Copia	0	0	0	0	0	0	0	0	0	0	0	0	NA	NA	NA	NA	NA	NA
Chr3	14616108	14623209	7101	ATCopia42	LTR/Copia	0	1	0	0	0	0	0	0.311993	0	0	0	0	Neg. infinite	1	Neg. infinite	1	NA	NA
Chr4	2279755	2286696	6941	ATCopia42	LTR/Copia	0	0	1	0	0	0	0	0	0.907395	0	0	0	Infinite	1	NA	NA	Neg. infinite	1
Chr4	2288760	2288835	75	ATCopia42	LTR/Copia	0	0	0	0	0	0	0	0	0	0	0	0	NA	NA	NA	NA	NA	NA
Chr4	4399491	4401020	1529	ATCopia42	LTR/Copia	0	0	0	0	0	0	0	0	0	0	0	0	NA	NA	NA	NA	NA	NA
Chr4	6098510	6099120	610	ATCopia42	LTR/Copia	0	0	0	2	0	0	0	0	0	0.385282	0	0	Infinite	1	NA	NA	Neg. infinite	1
Chr4	6885811	6886461	650	ATCopia42	LTR/Copia	0	0	0	0	0	0	0	0	0	0	0	0	NA	NA	NA	NA	NA	NA
Chr4	8759230	8759402	172	ATCopia42	LTR/Copia	0	0	0	0	0	0	0	0	0	0	0	0	NA	NA	NA	NA	NA	NA
Chr4	11826974	11827026	52	ATCopia42	LTR/Copia	0	0	0	0	0	0	0	0	0	0	0	0	NA	NA	NA	NA	NA	NA
Chr5	12231918	12231955	37	ATCopia42	LTR/Copia	0	0	0	0	0	0	0	0	0	0	0	0	NA	NA	NA	NA	NA	NA
Chr5	15079392	15079441	49	ATCopia42	LTR/Copia	0	0	0	0	0	0	0	0	0	0	0	0	NA	NA	NA	NA	NA	NA
Chr5	18042789	18042866	77	ATCopia42	LTR/Copia	0	0	0	0	0	0	0	0	0	0	0	0	NA	NA	NA	NA	NA	NA
Chr5	19493844	19494606	762	ATCopia42	LTR/Copia	0	0	0	0	0	0	0	0	0	0	0	0	NA	NA	NA	NA	NA	NA
Chr1	13439445	13448523	9078	ATCopia43	LTR/Copia	0	0	0	0	0	0	0	0	0	0	0	0	NA	NA	NA	NA	NA	NA
Chr2	1607037	1607737	700	ATCopia43	LTR/Copia	0	0	0	0	0	0	0	0	0	0	0	0	NA	NA	NA	NA	NA	NA
Chr2	2935657	2938180	2523	ATCopia43	LTR/Copia	0	0	0	0	0	0	0	0	0	0	0	0	NA	NA	NA	NA	NA	NA
Chr2	5011921	5012218	297	ATCopia43	LTR/Copia	0	0	0	0	0	0	0	0	0	0	0	0	NA	NA	NA	NA	NA	NA
Chr2	5012526	5012680	154	ATCopia43	LTR/Copia	0	0	0	0	0	0	0	0	0	0	0	0	NA	NA	NA	NA	NA	NA
Chr2	5024031	5024418	387	ATCopia43	LTR/Copia	0	0	0	0	0	0	0	0	0	0	0	0	NA	NA	NA	NA	NA	NA
Chr3	10302064	10302233	169	ATCopia43	LTR/Copia	0	0	0	0	0	0	0	0	0	0	0	0	NA	NA	NA	NA	NA	NA
Chr3	12025064	12033696	8632	ATCopia43	LTR/Copia	1	0	0	0	0	0	0.629484	0	0	0	0	0	Neg. infinite	1	Neg. infinite	1	NA	NA
Chr3	12039572	12040032	460	ATCopia43	LTR/Copia	0	0	0	0	0	0	0	0	0	0	0	0	NA	NA	NA	NA	NA	NA
Chr3	12515145	12516314	1169	ATCopia43	LTR/Copia	0	0	0	0	0	0	0	0	0	0	0	0	NA	NA	NA	NA	NA	NA
Chr3	12540252	12546643	6391	ATCopia43	LTR/Copia	0	0	0	0	0	0	0	0	0	0	0	0	NA	NA	NA	NA	NA	NA
Chr3	12547794	12547951	157	ATCopia43	LTR/Copia	0	0	0	0	0	0	0	0	0	0	0	0	NA	NA	NA	NA	NA	NA
Chr3	12588169	12588232	63	ATCopia43	LTR/Copia	0	0	0	0	0	0	0	0	0	0	0	0	NA	NA	NA	NA	NA	NA
Chr3	13360152	13360302	150	ATCopia43	LTR/Copia	0	0	0	0	0	0	0	0	0	0	0	0	NA	NA	NA	NA	NA	NA
Chr3	13360641	13360674	33	ATCopia43	LTR/Copia	0	0	0	0	0	0	0	0	0	0	0	0	NA	NA	NA	NA	NA	NA
Chr3	13360933	13360970	37	ATCopia43	LTR/Copia	0	0	0	0	0	0	0	0	0	0	0	0	NA	NA	NA	NA	NA	NA
Chr3	13361577	13367974	6397	ATCopia43	LTR/Copia	0	0	0	0	0	0	0	0	0	0	0	0	NA	NA	NA	NA	NA	NA
Chr3	13564224	13564756	532	ATCopia43	LTR/Copia	0	0	0	0	0	0	0	0	0	0	0	0	NA	NA	NA	NA	NA	NA
Chr3	14354833	14354901	68	ATCopia43	LTR/Copia	0	0	0	0	0	0	0	0	0	0	0	0	NA	NA	NA	NA	NA	NA
Chr3	15540532	15549243	8711	ATCopia43	LTR/Copia	0	0	0	0	0	0	0	0	0	0	0	0	NA	NA	NA	NA	NA	NA
Chr3	15591983	15597596	5613	ATCopia43	LTR/Copia	0	0	0	0	0	0	0	0	0	0	0	0	NA	NA	NA	NA	NA	NA
Chr3	15599206	15599327	121	ATCopia43	LTR/Copia	1	7	2	10	2	3	0.629484	2.18395	1.81479	1.92641	1.70411	2.40388	0.817549	1	0.376623	1	-0.347756	1
Chr3	15600279	15600312	33	ATCopia43	LTR/Copia	0	0	0	0	0	0	0	0	0	0	0	0	NA	NA	NA	NA	NA	NA
Chr3	15600627	15600778	151	ATCopia43	LTR/Copia	3	1	1	2	1	0	1.88845	0.311993	0.907395	0.385282	0.852053	0	-0.3377	1	-1.49372	1	-1.14661	1
Chr4	3315994	3316071	77	ATCopia43	LTR/Copia	0	0	0	0	0	0	0	0	0	0	0	0	NA	NA	NA	NA	NA	NA
Chr4	4750438	4750999	561	ATCopia43	LTR/Copia	0	0	0	0	0	0	0	0	0	0	0	0	NA	NA	NA	NA	NA	NA
Chr4	8786085	8786388	303	ATCopia43	LTR/Copia	0	0	0	0	0	0	0	0	0	0	0	0	NA	NA	NA	NA	NA	NA
Chr5	12232287	12234435	2148	ATCopia43	LTR/Copia	0	0	0	0	0	0	0	0	0	0	0	0	NA	NA	NA	NA	NA	NA
Chr5	12234785	12235583	798	ATCopia43	LTR/Copia	0	0	0	0	0	0	0	0	0	0	0	0	NA	NA	NA	NA	NA	NA
Chr5	12236234	12236386	152	ATCopia43	LTR/Copia	0	0	0	0	0	0	0	0	0	0	0	0	NA	NA	NA	NA	NA	NA
Chr1	11255637	11255717	80	ATCopia44	LTR/Copia	0	0	0	0	0	0	0	0	0	0	0	0	NA	NA	NA	NA	NA	NA
Chr1	13316393	13316783	390	ATCopia44	LTR/Copia	0	0	0	0	0	0	0	0	0	0	0	0	NA	NA	NA	NA	NA	NA
Chr3	11608272	11609295	1023	ATCopia44	LTR/Copia	0	0	0	0	0	0	0	0	0	0	0	0	NA	NA	NA	NA	NA	NA
Chr3	17978756	17983947	5191	ATCopia44	LTR/Copia	6	12	0	0	3	5	3.7769	3.74392	0	0	2.55616	4.00646	Neg. infinite	0.00186318	-0.326616	1	Infinite	0.00356004
Chr4	1970531	1972559	2028	ATCopia44	LTR/Copia	0	0	0	0	0	0	0	0	0	0	0	0	NA	NA	NA	NA	NA	NA
Chr4	1972809	1973228	419	ATCopia44	LTR/Copia	0	0	0	0	0	0	0	0	0	0	0	0	NA	NA	NA	NA	NA	NA
Chr4	2205923	2208275	2352	ATCopia44	LTR/Copia	0	0	0	0	1	0	0	0	0	0	0.852053	0	NA	NA	Infinite	1	Infinite	1
Chr4	2212251	2214904	2653	ATCopia44	LTR/Copia	0	1	0	0	0	1	0	0.311993	0	0	0	0.801292	Neg. infinite	1	1.19133	1	Infinite	1
Chr4	6214195	6214604	409	ATCopia44	LTR/Copia	0	0	0	0	0	0	0	0	0	0	0	0	NA	NA	NA	NA	NA	NA
Chr5	10643454	10643877	423	ATCopia44	LTR/Copia	0	0	0	0	0	0	0	0	0	0	0	0	NA	NA	NA	NA	NA	NA
Chr5	11026531	11026973	442	ATCopia44	LTR/Copia	0	0	0	0	0	0	0	0	0	0	0	0	NA	NA	NA	NA	NA	NA
Chr1	16176744	16177015	271	ATCopia45	LTR/Copia	0	0	0	0	0	0	0	0	0	0	0	0	NA	NA	NA	NA	NA	NA
Chr1	17544483	17544598	115	ATCopia45	LTR/Copia	0	0	0	0	0	0	0	0	0	0	0	0	NA	NA	NA	NA	NA	NA
Chr1	17547728	17547843	115	ATCopia45	LTR/Copia	0	0	0	0	0	0	0	0	0	0	0	0	NA	NA	NA	NA	NA	NA
Chr1	18083634	18083670	36	ATCopia45	LTR/Copia	0	0	0	0	0	0	0	0	0	0	0	0	NA	NA	NA	NA	NA	NA
Chr2	4446784	4448977	2193	ATCopia45	LTR/Copia	0	0	0	0	0	0	0	0	0	0	0	0	NA	NA	NA	NA	NA	NA
Chr2	6009674	6012673	2999	ATCopia45	LTR/Copia	0	0	0	0	0	0	0	0	0	0	0	0	NA	NA	NA	NA	NA	NA
Chr2	9790988	9791165	177	ATCopia45	LTR/Copia	0	0	0	0	0	0	0	0	0	0	0	0	NA	NA	NA	NA	NA	NA
Chr3	14965786	14966727	941	ATCopia45	LTR/Copia	0	0	0	0	0	0	0	0	0	0	0	0	NA	NA	NA	NA	NA	NA
Chr3	15650346	15650778	432	ATCopia45	LTR/Copia	0	0	0	0	0	0	0	0	0	0	0	0	NA	NA	NA	NA	NA	NA
Chr3	20422383	20422672	289	ATCopia45	LTR/Copia	0	0	0	0	0	0	0	0	0	0	0	0	NA	NA	NA	NA	NA	NA
Chr4	3314942	3315322	380	ATCopia45	LTR/Copia	0	0	0	0	0	0	0	0	0	0	0	0	NA	NA	NA	NA	NA	NA
Chr4	3316148	3316320	172	ATCopia45	LTR/Copia	0	0	0	0	0	0	0	0	0	0	0	0	NA	NA	NA	NA	NA	NA
Chr4	5735510	5735771	261	ATCopia45	LTR/Copia	0	0	0	0	0	0	0	0	0	0	0	0	NA	NA	NA	NA	NA	NA
Chr4	11689174	11689867	693	ATCopia45	LTR/Copia	0	0	0	0	0	0	0	0	0	0	0	0	NA	NA	NA	NA	NA	NA
Chr4	17712150	17716966	4816	ATCopia45	LTR/Copia	0	0	0	0	0	0	0	0	0	0	0	0	NA	NA	NA	NA	NA	NA
Chr5	10808767	10812898	4131	ATCopia45	LTR/Copia	0	0	0	0	0	0	0	0	0	0	0	0	NA	NA	NA	NA	NA	NA
Chr5	15700775	15700891	116	ATCopia45	LTR/Copia	0	0	0	0	0	0	0	0	0	0	0	0	NA	NA	NA	NA	NA	NA
Chr5	18205070	18205304	234	ATCopia45	LTR/Copia	0	0	0	0	0	0	0	0	0	0	0	0	NA	NA	NA	NA	NA	NA
Chr5	18302119	18302270	151	ATCopia45	LTR/Copia	0	0	0	0	0	0	0	0	0	0	0	0	NA	NA	NA	NA	NA	NA
Chr1	1830827	1830867	40	ATCopia46	LTR/Copia	0	0	0	0	0	0	0	0	0	0	0	0	NA	NA	NA	NA	NA	NA
Chr1	3790753	3790905	152	ATCopia46	LTR/Copia	0	1	0	0	0	2	0	0.311993	0	0	0	1.60258	Neg. infinite	1	2.19133	1	Infinite	1
Chr2	9546502	9546533	31	ATCopia46	LTR/Copia	0	0	0	0	0	0	0	0	0	0	0	0	NA	NA	NA	NA	NA	NA
Chr2	9713532	9713904	372	ATCopia46	LTR/Copia	4	14	0	0	3	3	2.51794	4.3679	0	0	2.55616	2.40388	Neg. infinite	0.00187306	-0.630939	1	Infinite	0.0231234
Chr4	14258825	14263830	5005	ATCopia46	LTR/Copia	73	74	6	10	77	84	45.9523	23.0875	5.44437	1.92641	65.6081	67.3085	-2.83375	0.01027	0.830084	1	3.69197	9.97838e-37
Chr1	11537286	11537382	96	ATCopia47	LTR/Copia	2	3	0	2	1	2	1.25897	0.935979	0	0.385282	0.852053	1.60258	-1.93406	1	0.0441824	1	2.17498	1
Chr4	10992996	10998058	5062	ATCopia47	LTR/Copia	0	0	0	1	0	0	0	0	0	0.192641	0	0	Infinite	1	NA	NA	Neg. infinite	1
Chr5	23851937	23852000	63	ATCopia47	LTR/Copia	0	0	0	0	0	0	0	0	0	0	0	0	NA	NA	NA	NA	NA	NA
Chr1	16488881	16491742	2861	ATCopia48	LTR/Copia	0	0	0	0	0	0	0	0	0	0	0	0	NA	NA	NA	NA	NA	NA
Chr1	17794550	17794722	172	ATCopia48	LTR/Copia	0	0	0	0	0	0	0	0	0	0	0	0	NA	NA	NA	NA	NA	NA
Chr1	19156272	19156422	150	ATCopia48	LTR/Copia	0	1	1	0	0	0	0	0.311993	0.907395	0	0	0	1.77316	1	Neg. infinite	1	Neg. infinite	1
Chr1	19901340	19901482	142	ATCopia48	LTR/Copia	0	0	0	0	0	0	0	0	0	0	0	0	NA	NA	NA	NA	NA	NA
Chr1	21565572	21565635	63	ATCopia48	LTR/Copia	0	0	0	0	0	0	0	0	0	0	0	0	NA	NA	NA	NA	NA	NA
Chr2	5792782	5797583	4801	ATCopia48	LTR/Copia	0	0	0	0	0	0	0	0	0	0	0	0	NA	NA	NA	NA	NA	NA
Chr2	13230421	13230459	38	ATCopia48	LTR/Copia	0	0	0	0	0	0	0	0	0	0	0	0	NA	NA	NA	NA	NA	NA
Chr4	7303693	7304050	357	ATCopia48	LTR/Copia	0	0	0	0	0	0	0	0	0	0	0	0	NA	NA	NA	NA	NA	NA
Chr4	9055106	9055140	34	ATCopia48	LTR/Copia	0	0	0	0	0	0	0	0	0	0	0	0	NA	NA	NA	NA	NA	NA
Chr4	9068941	9072918	3977	ATCopia48	LTR/Copia	0	1	0	0	0	0	0	0.311993	0	0	0	0	Neg. infinite	1	Neg. infinite	1	NA	NA
Chr4	9075042	9078896	3854	ATCopia48	LTR/Copia	0	0	0	0	0	0	0	0	0	0	0	0	NA	NA	NA	NA	NA	NA
Chr1	15813250	15814443	1193	ATCopia49	LTR/Copia	0	0	0	0	0	0	0	0	0	0	0	0	NA	NA	NA	NA	NA	NA
Chr1	15816322	15816974	652	ATCopia49	LTR/Copia	0	0	0	0	0	0	0	0	0	0	0	0	NA	NA	NA	NA	NA	NA
Chr1	15818103	15819544	1441	ATCopia49	LTR/Copia	0	0	0	0	0	0	0	0	0	0	0	0	NA	NA	NA	NA	NA	NA
Chr1	15821124	15821299	175	ATCopia49	LTR/Copia	0	0	0	0	0	0	0	0	0	0	0	0	NA	NA	NA	NA	NA	NA
Chr1	15852730	15852915	185	ATCopia49	LTR/Copia	0	0	0	0	0	0	0	0	0	0	0	0	NA	NA	NA	NA	NA	NA
Chr1	15854123	15855572	1449	ATCopia49	LTR/Copia	0	0	0	0	0	0	0	0	0	0	0	0	NA	NA	NA	NA	NA	NA
Chr1	17293508	17293577	69	ATCopia49	LTR/Copia	0	0	0	0	0	0	0	0	0	0	0	0	NA	NA	NA	NA	NA	NA
Chr1	17360727	17365910	5183	ATCopia49	LTR/Copia	0	0	0	0	0	0	0	0	0	0	0	0	NA	NA	NA	NA	NA	NA
Chr1	18002179	18007365	5186	ATCopia49	LTR/Copia	0	0	1	0	0	1	0	0	0.907395	0	0	0.801292	Infinite	1	Infinite	1	-0.589036	1
Chr1	24428901	24429318	417	ATCopia49	LTR/Copia	0	0	0	0	0	0	0	0	0	0	0	0	NA	NA	NA	NA	NA	NA
Chr1	26734722	26734786	64	ATCopia49	LTR/Copia	0	0	0	0	0	0	0	0	0	0	0	0	NA	NA	NA	NA	NA	NA
Chr2	2578740	2578852	112	ATCopia49	LTR/Copia	0	1	0	1	0	0	0	0.311993	0	0.192641	0	0	-0.192615	1	Neg. infinite	1	Neg. infinite	1
Chr2	3479649	3480546	897	ATCopia49	LTR/Copia	0	0	0	0	0	0	0	0	0	0	0	0	NA	NA	NA	NA	NA	NA
Chr2	5846273	5851427	5154	ATCopia49	LTR/Copia	0	0	0	0	0	0	0	0	0	0	0	0	NA	NA	NA	NA	NA	NA
Chr3	2748516	2748652	136	ATCopia49	LTR/Copia	0	0	0	0	0	0	0	0	0	0	0	0	NA	NA	NA	NA	NA	NA
Chr3	10106067	10111464	5397	ATCopia49	LTR/Copia	0	0	0	0	0	0	0	0	0	0	0	0	NA	NA	NA	NA	NA	NA
Chr3	10494694	10494914	220	ATCopia49	LTR/Copia	2	6	2	6	3	6	1.25897	1.87196	1.81479	1.15584	2.55616	4.80775	0.319174	1	1.09328	1	0.840946	0.704415
Chr3	10500634	10500854	220	ATCopia49	LTR/Copia	2	0	0	1	0	0	1.25897	0	0	0.192641	0	0	-2.07521	1	Neg. infinite	1	Neg. infinite	1
Chr3	15980564	15980680	116	ATCopia49	LTR/Copia	0	0	0	0	0	0	0	0	0	0	0	0	NA	NA	NA	NA	NA	NA
Chr3	19533925	19534234	309	ATCopia49	LTR/Copia	0	0	0	0	0	0	0	0	0	0	0	0	NA	NA	NA	NA	NA	NA
Chr4	2990403	2990484	81	ATCopia49	LTR/Copia	1	0	0	1	2	0	0.629484	0	0	0.192641	1.70411	0	-1.07521	1	1.33208	1	2.56778	1
Chr4	6067399	6072635	5236	ATCopia49	LTR/Copia	0	0	0	0	0	0	0	0	0	0	0	0	NA	NA	NA	NA	NA	NA
Chr4	9498898	9499314	416	ATCopia49	LTR/Copia	0	0	9	79	0	0	0	0	8.16656	15.2186	0	0	Infinite	0.000560075	NA	NA	Neg. infinite	0.000355113
Chr4	10920982	10921345	363	ATCopia49	LTR/Copia	1	0	0	0	0	0	0.629484	0	0	0	0	0	Neg. infinite	1	Neg. infinite	1	NA	NA
Chr5	12423528	12424186	658	ATCopia49	LTR/Copia	0	0	0	0	0	0	0	0	0	0	0	0	NA	NA	NA	NA	NA	NA
Chr5	12424466	12425016	550	ATCopia49	LTR/Copia	0	0	0	0	0	0	0	0	0	0	0	0	NA	NA	NA	NA	NA	NA
Chr5	12425656	12425703	47	ATCopia49	LTR/Copia	0	0	0	0	0	0	0	0	0	0	0	0	NA	NA	NA	NA	NA	NA
Chr5	18313282	18313340	58	ATCopia49	LTR/Copia	0	0	0	0	0	0	0	0	0	0	0	0	NA	NA	NA	NA	NA	NA
Chr5	23134881	23139981	5100	ATCopia49	LTR/Copia	0	0	0	0	0	0	0	0	0	0	0	0	NA	NA	NA	NA	NA	NA
Chr1	22100644	22105329	4685	ATCopia5	LTR/Copia	0	0	0	0	0	0	0	0	0	0	0	0	NA	NA	NA	NA	NA	NA
Chr3	11016111	11020804	4693	ATCopia5	LTR/Copia	0	0	0	0	0	0	0	0	0	0	0	0	NA	NA	NA	NA	NA	NA
Chr1	11178296	11178884	588	ATCopia50	LTR/Copia	0	0	4	28	0	0	0	0	3.62958	5.39394	0	0	Infinite	4.11549e-05	NA	NA	Neg. infinite	2.88671e-05
Chr2	3275024	3275258	234	ATCopia50	LTR/Copia	0	0	0	0	0	0	0	0	0	0	0	0	NA	NA	NA	NA	NA	NA
Chr2	3282037	3282123	86	ATCopia50	LTR/Copia	0	0	0	0	0	0	0	0	0	0	0	0	NA	NA	NA	NA	NA	NA
Chr3	15710633	15711475	842	ATCopia50	LTR/Copia	0	0	0	0	0	0	0	0	0	0	0	0	NA	NA	NA	NA	NA	NA
Chr3	15722694	15727273	4579	ATCopia50	LTR/Copia	0	0	0	3	0	0	0	0	0	0.577922	0	0	Infinite	1	NA	NA	Neg. infinite	1
Chr4	6467413	6473067	5654	ATCopia50	LTR/Copia	0	0	0	3	0	0	0	0	0	0.577922	0	0	Infinite	1	NA	NA	Neg. infinite	1
Chr5	21118	21247	129	ATCopia50	LTR/Copia	0	0	0	0	0	0	0	0	0	0	0	0	NA	NA	NA	NA	NA	NA
Chr1	17676902	17681093	4191	ATCopia51	LTR/Copia	0	0	0	1	0	0	0	0	0	0.192641	0	0	Infinite	1	NA	NA	Neg. infinite	1
Chr1	23118242	23123214	4972	ATCopia51	LTR/Copia	0	0	0	0	0	0	0	0	0	0	0	0	NA	NA	NA	NA	NA	NA
Chr2	3301840	3303207	1367	ATCopia51	LTR/Copia	2	3	24	187	1	0	1.25897	0.935979	21.7775	36.0238	0.852053	0	5.19908	0.000256744	-1.52992	1	-6.64419	1.73418e-06
Chr3	8271033	8271114	81	ATCopia51	LTR/Copia	0	0	0	0	0	0	0	0	0	0	0	0	NA	NA	NA	NA	NA	NA
Chr4	5987004	5991976	4972	ATCopia51	LTR/Copia	0	0	0	0	0	0	0	0	0	0	0	0	NA	NA	NA	NA	NA	NA
Chr3	18791152	18796088	4936	ATCopia52	LTR/Copia	0	0	2	4	0	1	0	0	1.81479	0.770563	0	0.801292	Infinite	0.200111	Infinite	1	-2.11339	1
Chr1	2658184	2658217	33	ATCopia53	LTR/Copia	0	0	0	0	0	0	0	0	0	0	0	0	NA	NA	NA	NA	NA	NA
Chr1	18308583	18308791	208	ATCopia53	LTR/Copia	0	0	0	0	0	0	0	0	0	0	0	0	NA	NA	NA	NA	NA	NA
Chr3	5205132	5205170	38	ATCopia53	LTR/Copia	0	0	0	0	0	0	0	0	0	0	0	0	NA	NA	NA	NA	NA	NA
Chr4	4628764	4633894	5130	ATCopia53	LTR/Copia	0	0	0	0	0	0	0	0	0	0	0	0	NA	NA	NA	NA	NA	NA
Chr1	9001457	9001717	260	ATCopia54	LTR/Copia	0	0	1	1	0	0	0	0	0.907395	0.192641	0	0	Infinite	1	NA	NA	Neg. infinite	1
Chr1	9928285	9928413	128	ATCopia54	LTR/Copia	0	0	0	0	0	0	0	0	0	0	0	0	NA	NA	NA	NA	NA	NA
Chr1	9931698	9931916	218	ATCopia54	LTR/Copia	0	0	0	0	0	0	0	0	0	0	0	0	NA	NA	NA	NA	NA	NA
Chr1	10315444	10315728	284	ATCopia54	LTR/Copia	0	0	0	0	0	0	0	0	0	0	0	0	NA	NA	NA	NA	NA	NA
Chr1	10317521	10317758	237	ATCopia54	LTR/Copia	0	0	0	0	0	0	0	0	0	0	0	0	NA	NA	NA	NA	NA	NA
Chr1	13504267	13506402	2135	ATCopia54	LTR/Copia	0	0	0	0	0	0	0	0	0	0	0	0	NA	NA	NA	NA	NA	NA
Chr2	1848172	1848382	210	ATCopia54	LTR/Copia	0	0	0	0	0	0	0	0	0	0	0	0	NA	NA	NA	NA	NA	NA
Chr2	4446514	4446783	269	ATCopia54	LTR/Copia	0	0	1	0	0	0	0	0	0.907395	0	0	0	Infinite	1	NA	NA	Neg. infinite	1
Chr2	5410783	5410860	77	ATCopia54	LTR/Copia	0	0	0	0	0	0	0	0	0	0	0	0	NA	NA	NA	NA	NA	NA
Chr2	5416587	5416657	70	ATCopia54	LTR/Copia	0	0	0	0	0	0	0	0	0	0	0	0	NA	NA	NA	NA	NA	NA
Chr2	5498712	5498774	62	ATCopia54	LTR/Copia	0	0	0	0	0	0	0	0	0	0	0	0	NA	NA	NA	NA	NA	NA
Chr2	7296521	7296794	273	ATCopia54	LTR/Copia	0	0	0	0	0	0	0	0	0	0	0	0	NA	NA	NA	NA	NA	NA
Chr2	13484670	13484948	278	ATCopia54	LTR/Copia	0	0	0	1	0	0	0	0	0	0.192641	0	0	Infinite	1	NA	NA	Neg. infinite	1
Chr3	2199832	2199905	73	ATCopia54	LTR/Copia	0	0	0	0	0	0	0	0	0	0	0	0	NA	NA	NA	NA	NA	NA
Chr3	6684091	6684393	302	ATCopia54	LTR/Copia	0	0	0	0	0	0	0	0	0	0	0	0	NA	NA	NA	NA	NA	NA
Chr3	12757510	12758903	1393	ATCopia54	LTR/Copia	0	0	0	0	0	0	0	0	0	0	0	0	NA	NA	NA	NA	NA	NA
Chr3	13104658	13104925	267	ATCopia54	LTR/Copia	0	0	0	0	0	0	0	0	0	0	0	0	NA	NA	NA	NA	NA	NA
Chr3	15794066	15794127	61	ATCopia54	LTR/Copia	0	0	0	0	0	0	0	0	0	0	0	0	NA	NA	NA	NA	NA	NA
Chr4	4623477	4628222	4745	ATCopia54	LTR/Copia	0	0	0	0	0	0	0	0	0	0	0	0	NA	NA	NA	NA	NA	NA
Chr4	6036199	6036449	250	ATCopia54	LTR/Copia	0	0	0	0	0	0	0	0	0	0	0	0	NA	NA	NA	NA	NA	NA
Chr4	10530904	10531186	282	ATCopia54	LTR/Copia	0	0	0	0	0	0	0	0	0	0	0	0	NA	NA	NA	NA	NA	NA
Chr5	10808359	10808604	245	ATCopia54	LTR/Copia	0	0	0	0	0	0	0	0	0	0	0	0	NA	NA	NA	NA	NA	NA
Chr1	13046855	13047840	985	ATCopia55	LTR/Copia	0	0	0	0	0	0	0	0	0	0	0	0	NA	NA	NA	NA	NA	NA
Chr2	3308000	3308107	107	ATCopia55	LTR/Copia	0	0	0	1	0	0	0	0	0	0.192641	0	0	Infinite	1	NA	NA	Neg. infinite	1
Chr2	6564584	6564689	105	ATCopia55	LTR/Copia	8	7	0	1	1	4	5.03587	2.18395	0	0.192641	0.852053	3.20517	-4.63553	0.0628408	-0.921614	1	3.91635	0.742781
Chr3	20849023	20849195	172	ATCopia55	LTR/Copia	0	0	0	0	0	0	0	0	0	0	0	0	NA	NA	NA	NA	NA	NA
Chr4	5303774	5309049	5275	ATCopia55	LTR/Copia	0	0	0	0	0	0	0	0	0	0	0	0	NA	NA	NA	NA	NA	NA
Chr4	6503146	6503717	571	ATCopia55	LTR/Copia	0	0	0	0	0	0	0	0	0	0	0	0	NA	NA	NA	NA	NA	NA
Chr5	12600349	12600674	325	ATCopia55	LTR/Copia	0	0	0	0	0	0	0	0	0	0	0	0	NA	NA	NA	NA	NA	NA
Chr1	11927039	11927176	137	ATCopia56	LTR/Copia	0	0	0	0	0	0	0	0	0	0	0	0	NA	NA	NA	NA	NA	NA
Chr1	26465433	26465583	150	ATCopia56	LTR/Copia	0	0	0	0	0	0	0	0	0	0	0	0	NA	NA	NA	NA	NA	NA
Chr2	926131	929956	3825	ATCopia56	LTR/Copia	0	0	0	0	0	0	0	0	0	0	0	0	NA	NA	NA	NA	NA	NA
Chr2	5324822	5324868	46	ATCopia56	LTR/Copia	0	0	0	0	0	0	0	0	0	0	0	0	NA	NA	NA	NA	NA	NA
Chr2	9887860	9887971	111	ATCopia56	LTR/Copia	0	0	0	0	0	0	0	0	0	0	0	0	NA	NA	NA	NA	NA	NA
Chr3	1886561	1886654	93	ATCopia56	LTR/Copia	0	0	0	0	0	0	0	0	0	0	0	0	NA	NA	NA	NA	NA	NA
Chr3	5855574	5855649	75	ATCopia56	LTR/Copia	0	0	0	0	0	0	0	0	0	0	0	0	NA	NA	NA	NA	NA	NA
Chr3	15333930	15334569	639	ATCopia56	LTR/Copia	0	0	0	0	0	0	0	0	0	0	0	0	NA	NA	NA	NA	NA	NA
Chr4	2643344	2648819	5475	ATCopia56	LTR/Copia	0	0	0	0	0	0	0	0	0	0	0	0	NA	NA	NA	NA	NA	NA
Chr4	7279793	7280027	234	ATCopia56	LTR/Copia	0	1	0	0	1	0	0	0.311993	0	0	0.852053	0	Neg. infinite	1	1.20765	1	Infinite	1
Chr4	8447555	8447766	211	ATCopia56	LTR/Copia	0	0	0	0	0	0	0	0	0	0	0	0	NA	NA	NA	NA	NA	NA
Chr5	10503261	10503424	163	ATCopia56	LTR/Copia	0	0	0	0	0	0	0	0	0	0	0	0	NA	NA	NA	NA	NA	NA
Chr5	10504867	10505035	168	ATCopia56	LTR/Copia	0	0	0	0	0	0	0	0	0	0	0	0	NA	NA	NA	NA	NA	NA
Chr5	13994795	14000224	5429	ATCopia56	LTR/Copia	0	0	0	0	0	0	0	0	0	0	0	0	NA	NA	NA	NA	NA	NA
Chr1	12410001	12410575	574	ATCopia57	LTR/Copia	0	0	0	0	0	0	0	0	0	0	0	0	NA	NA	NA	NA	NA	NA
Chr1	12411805	12412091	286	ATCopia57	LTR/Copia	1	0	0	0	0	0	0.629484	0	0	0	0	0	Neg. infinite	1	Neg. infinite	1	NA	NA
Chr1	12412558	12412694	136	ATCopia57	LTR/Copia	0	0	0	0	0	0	0	0	0	0	0	0	NA	NA	NA	NA	NA	NA
Chr1	12841755	12841890	135	ATCopia57	LTR/Copia	3	11	1	10	5	4	1.88845	3.43192	0.907395	1.92641	4.26027	3.20517	-0.442065	1	0.325585	1	0.888313	1
Chr1	17218334	17218450	116	ATCopia57	LTR/Copia	0	0	0	0	0	0	0	0	0	0	0	0	NA	NA	NA	NA	NA	NA
Chr1	17428693	17428744	51	ATCopia57	LTR/Copia	0	0	0	0	0	0	0	0	0	0	0	0	NA	NA	NA	NA	NA	NA
Chr1	17430150	17430283	133	ATCopia57	LTR/Copia	0	0	0	0	0	0	0	0	0	0	0	0	NA	NA	NA	NA	NA	NA
Chr1	19463589	19463843	254	ATCopia57	LTR/Copia	2	3	1	6	1	0	1.25897	0.935979	0.907395	1.15584	0.852053	0	0.374278	1	-1.52992	1	-1.83319	0.932062
Chr1	20689341	20689457	116	ATCopia57	LTR/Copia	0	0	0	0	0	0	0	0	0	0	0	0	NA	NA	NA	NA	NA	NA
Chr1	26453454	26453550	96	ATCopia57	LTR/Copia	0	0	1	0	0	0	0	0	0.907395	0	0	0	Infinite	1	NA	NA	Neg. infinite	1
Chr2	1786916	1787265	349	ATCopia57	LTR/Copia	0	0	0	0	0	0	0	0	0	0	0	0	NA	NA	NA	NA	NA	NA
Chr2	1788110	1788352	242	ATCopia57	LTR/Copia	2	1	1	1	2	1	1.25897	0.311993	0.907395	0.192641	1.70411	0.801292	-0.126786	1	0.563938	1	0.687993	1
Chr2	2958934	2959062	128	ATCopia57	LTR/Copia	0	0	0	0	0	0	0	0	0	0	0	0	NA	NA	NA	NA	NA	NA
Chr2	14714039	14714710	671	ATCopia57	LTR/Copia	0	0	0	0	0	0	0	0	0	0	0	0	NA	NA	NA	NA	NA	NA
Chr2	16814345	16814473	128	ATCopia57	LTR/Copia	0	0	0	0	0	0	0	0	0	0	0	0	NA	NA	NA	NA	NA	NA
Chr2	18709169	18709285	116	ATCopia57	LTR/Copia	0	0	0	0	0	0	0	0	0	0	0	0	NA	NA	NA	NA	NA	NA
Chr2	18709794	18709906	112	ATCopia57	LTR/Copia	0	0	0	0	0	0	0	0	0	0	0	0	NA	NA	NA	NA	NA	NA
Chr2	18710508	18710989	481	ATCopia57	LTR/Copia	0	0	0	0	0	0	0	0	0	0	0	0	NA	NA	NA	NA	NA	NA
Chr3	5914126	5914284	158	ATCopia57	LTR/Copia	0	0	0	0	0	0	0	0	0	0	0	0	NA	NA	NA	NA	NA	NA
Chr3	17058584	17058701	117	ATCopia57	LTR/Copia	0	0	0	0	0	0	0	0	0	0	0	0	NA	NA	NA	NA	NA	NA
Chr3	17421065	17421395	330	ATCopia57	LTR/Copia	4	0	0	1	1	2	2.51794	0	0	0.192641	0.852053	1.60258	-3.07521	1	-0.0938165	1	3.17498	0.810957
Chr3	22564350	22564591	241	ATCopia57	LTR/Copia	0	0	0	0	0	0	0	0	0	0	0	0	NA	NA	NA	NA	NA	NA
Chr4	2286697	2288759	2062	ATCopia57	LTR/Copia	0	2	0	0	0	0	0	0.623986	0	0	0	0	Neg. infinite	1	Neg. infinite	1	NA	NA
Chr4	6992673	6993181	508	ATCopia57	LTR/Copia	0	0	0	0	1	0	0	0	0	0	0.852053	0	NA	NA	Infinite	1	Infinite	1
Chr4	6994171	6994286	115	ATCopia57	LTR/Copia	0	0	0	0	0	0	0	0	0	0	0	0	NA	NA	NA	NA	NA	NA
Chr4	7595132	7595242	110	ATCopia57	LTR/Copia	0	1	0	1	0	0	0	0.311993	0	0.192641	0	0	-0.192615	1	Neg. infinite	1	Neg. infinite	1
Chr5	10315784	10315893	109	ATCopia57	LTR/Copia	0	0	0	0	0	0	0	0	0	0	0	0	NA	NA	NA	NA	NA	NA
Chr5	10339990	10340099	109	ATCopia57	LTR/Copia	0	0	0	0	0	0	0	0	0	0	0	0	NA	NA	NA	NA	NA	NA
Chr1	2157110	2157660	550	ATCopia58	LTR/Copia	0	0	2	1	0	0	0	0	1.81479	0.192641	0	0	Infinite	1	NA	NA	Neg. infinite	1
Chr1	6302607	6303156	549	ATCopia58	LTR/Copia	0	0	0	2	0	0	0	0	0	0.385282	0	0	Infinite	1	NA	NA	Neg. infinite	1
Chr1	13812904	13813037	133	ATCopia58	LTR/Copia	0	0	0	0	0	0	0	0	0	0	0	0	NA	NA	NA	NA	NA	NA
Chr1	16117829	16122732	4903	ATCopia58	LTR/Copia	0	0	0	0	0	0	0	0	0	0	0	0	NA	NA	NA	NA	NA	NA
Chr1	16122832	16124076	1244	ATCopia58	LTR/Copia	0	0	0	0	0	0	0	0	0	0	0	0	NA	NA	NA	NA	NA	NA
Chr1	16348076	16348316	240	ATCopia58	LTR/Copia	0	0	0	0	0	0	0	0	0	0	0	0	NA	NA	NA	NA	NA	NA
Chr1	22555815	22555880	65	ATCopia58	LTR/Copia	0	0	0	0	0	1	0	0	0	0	0	0.801292	NA	NA	Infinite	1	Infinite	1
Chr2	2274202	2280048	5846	ATCopia58	LTR/Copia	0	0	0	0	0	0	0	0	0	0	0	0	NA	NA	NA	NA	NA	NA
Chr2	3513059	3513188	129	ATCopia58	LTR/Copia	0	0	0	0	0	0	0	0	0	0	0	0	NA	NA	NA	NA	NA	NA
Chr2	4566226	4566581	355	ATCopia58	LTR/Copia	0	0	0	0	0	0	0	0	0	0	0	0	NA	NA	NA	NA	NA	NA
Chr3	14685039	14685263	224	ATCopia58	LTR/Copia	0	0	0	0	0	0	0	0	0	0	0	0	NA	NA	NA	NA	NA	NA
Chr3	17984425	17984975	550	ATCopia58	LTR/Copia	1	0	0	1	0	0	0.629484	0	0	0.192641	0	0	-1.07521	1	Neg. infinite	1	Neg. infinite	1
Chr4	2198165	2203993	5828	ATCopia58	LTR/Copia	7	20	0	1	7	11	4.40639	6.23986	0	0.192641	5.96437	8.81421	-5.23289	0.000512334	0.330105	1	5.7581	4.15592e-06
Chr5	11477630	11477749	119	ATCopia58	LTR/Copia	0	0	0	0	0	0	0	0	0	0	0	0	NA	NA	NA	NA	NA	NA
Chr5	18933096	18938943	5847	ATCopia58	LTR/Copia	8	15	0	0	2	6	5.03587	4.6799	0	0	1.70411	4.80775	Neg. infinite	0.000282192	-0.695888	1	Infinite	0.15739
Chr5	21123178	21123410	232	ATCopia58	LTR/Copia	0	0	0	0	0	0	0	0	0	0	0	0	NA	NA	NA	NA	NA	NA
Chr1	8053168	8053294	126	ATCopia59	LTR/Copia	0	0	0	0	0	0	0	0	0	0	0	0	NA	NA	NA	NA	NA	NA
Chr1	13959193	13959379	186	ATCopia59	LTR/Copia	0	0	0	0	0	0	0	0	0	0	0	0	NA	NA	NA	NA	NA	NA
Chr2	12845598	12845680	82	ATCopia59	LTR/Copia	0	0	0	0	0	0	0	0	0	0	0	0	NA	NA	NA	NA	NA	NA
Chr2	17130810	17130888	78	ATCopia59	LTR/Copia	0	0	0	0	0	0	0	0	0	0	0	0	NA	NA	NA	NA	NA	NA
Chr3	10336050	10336230	180	ATCopia59	LTR/Copia	0	0	0	0	0	0	0	0	0	0	0	0	NA	NA	NA	NA	NA	NA
Chr4	2064099	2068805	4706	ATCopia59	LTR/Copia	0	0	0	0	1	0	0	0	0	0	0.852053	0	NA	NA	Infinite	1	Infinite	1
Chr4	13883184	13883262	78	ATCopia59	LTR/Copia	0	0	0	0	0	0	0	0	0	0	0	0	NA	NA	NA	NA	NA	NA
Chr4	17780819	17780901	82	ATCopia59	LTR/Copia	1	0	1	1	0	1	0.629484	0	0.907395	0.192641	0	0.801292	1.2194	1	0.315759	1	-0.874906	1
Chr5	5494241	5494310	69	ATCopia59	LTR/Copia	0	0	0	0	0	0	0	0	0	0	0	0	NA	NA	NA	NA	NA	NA
Chr5	8925116	8925480	364	ATCopia59	LTR/Copia	0	0	0	0	0	0	0	0	0	0	0	0	NA	NA	NA	NA	NA	NA
Chr5	15597814	15597909	95	ATCopia59	LTR/Copia	0	0	0	0	0	0	0	0	0	0	0	0	NA	NA	NA	NA	NA	NA
Chr1	17624596	17624811	215	ATCopia6	LTR/Copia	0	0	0	0	0	0	0	0	0	0	0	0	NA	NA	NA	NA	NA	NA
Chr3	20874332	20874649	317	ATCopia6	LTR/Copia	0	0	0	0	0	0	0	0	0	0	0	0	NA	NA	NA	NA	NA	NA
Chr5	9889602	9890004	402	ATCopia6	LTR/Copia	0	0	0	0	0	0	0	0	0	0	0	0	NA	NA	NA	NA	NA	NA
Chr5	13520966	13521213	247	ATCopia6	LTR/Copia	0	0	0	0	0	0	0	0	0	0	0	0	NA	NA	NA	NA	NA	NA
Chr1	12406711	12410000	3289	ATCopia60	LTR/Copia	0	0	0	0	1	0	0	0	0	0	0.852053	0	NA	NA	Infinite	1	Infinite	1
Chr1	22551319	22551438	119	ATCopia60	LTR/Copia	1	0	0	0	0	1	0.629484	0	0	0	0	0.801292	Neg. infinite	1	0.315759	1	Infinite	1
Chr1	22615994	22616097	103	ATCopia60	LTR/Copia	0	0	0	0	0	0	0	0	0	0	0	0	NA	NA	NA	NA	NA	NA
Chr2	808177	808339	162	ATCopia61	LTR/Copia	0	0	0	0	0	0	0	0	0	0	0	0	NA	NA	NA	NA	NA	NA
Chr2	1557070	1562056	4986	ATCopia61	LTR/Copia	2	13	1	0	5	3	1.25897	4.05591	0.907395	0	4.26027	2.40388	-2.28753	0.354958	0.142418	1	2.39029	0.0186587
Chr2	7058253	7058434	181	ATCopia61	LTR/Copia	0	0	0	0	0	0	0	0	0	0	0	0	NA	NA	NA	NA	NA	NA
Chr4	3644217	3644655	438	ATCopia61	LTR/Copia	0	0	0	0	0	0	0	0	0	0	0	0	NA	NA	NA	NA	NA	NA
Chr4	3646301	3646498	197	ATCopia61	LTR/Copia	0	0	0	0	0	0	0	0	0	0	0	0	NA	NA	NA	NA	NA	NA
Chr5	19246657	19247646	989	ATCopia61	LTR/Copia	38	65	9	41	30	27	23.9204	20.2796	8.16656	7.89827	25.5616	21.6349	-1.01919	0.256898	-0.0409845	1	1.05774	0.0109407
Chr5	21737964	21738030	66	ATCopia61	LTR/Copia	0	0	0	0	0	0	0	0	0	0	0	0	NA	NA	NA	NA	NA	NA
Chr5	26892435	26892500	65	ATCopia61	LTR/Copia	0	0	0	0	0	0	0	0	0	0	0	0	NA	NA	NA	NA	NA	NA
Chr1	4846671	4846729	58	ATCopia62	LTR/Copia	0	0	0	0	0	0	0	0	0	0	0	0	NA	NA	NA	NA	NA	NA
Chr1	10675534	10675815	281	ATCopia62	LTR/Copia	0	0	0	0	0	0	0	0	0	0	0	0	NA	NA	NA	NA	NA	NA
Chr1	12099169	12099367	198	ATCopia62	LTR/Copia	0	0	0	0	0	0	0	0	0	0	0	0	NA	NA	NA	NA	NA	NA
Chr1	28964223	28964466	243	ATCopia62	LTR/Copia	0	0	0	0	0	0	0	0	0	0	0	0	NA	NA	NA	NA	NA	NA
Chr2	808405	808878	473	ATCopia62	LTR/Copia	0	0	0	0	0	0	0	0	0	0	0	0	NA	NA	NA	NA	NA	NA
Chr2	3219206	3219668	462	ATCopia62	LTR/Copia	0	0	0	0	0	0	0	0	0	0	0	0	NA	NA	NA	NA	NA	NA
Chr2	3514257	3514377	120	ATCopia62	LTR/Copia	0	0	0	0	0	0	0	0	0	0	0	0	NA	NA	NA	NA	NA	NA
Chr3	14813084	14813203	119	ATCopia62	LTR/Copia	0	0	0	0	0	0	0	0	0	0	0	0	NA	NA	NA	NA	NA	NA
Chr3	15768787	15773747	4960	ATCopia62	LTR/Copia	278	625	303	1235	275	305	174.996	194.996	274.941	237.911	234.315	244.394	0.895622	0.0328194	0.230454	1	-0.588797	0.000216552
Chr5	16645175	16645254	79	ATCopia62	LTR/Copia	0	0	0	0	0	0	0	0	0	0	0	0	NA	NA	NA	NA	NA	NA
Chr5	22956713	22957218	505	ATCopia62	LTR/Copia	21	35	4	12	13	15	13.2192	10.9198	3.62958	2.31169	11.0767	12.0194	-1.60865	0.0347936	-0.193963	1	1.47404	0.00535976
Chr1	940603	940639	36	ATCopia63	LTR/Copia	0	0	0	0	0	0	0	0	0	0	0	0	NA	NA	NA	NA	NA	NA
Chr1	17203926	17206318	2392	ATCopia63	LTR/Copia	4	5	0	1	2	1	2.51794	1.55997	0	0.192641	1.70411	0.801292	-3.82194	0.256163	-0.83795	1	3.1639	0.810957
Chr2	10751135	10751484	349	ATCopia63	LTR/Copia	0	0	0	0	0	0	0	0	0	0	0	0	NA	NA	NA	NA	NA	NA
Chr2	12539441	12541817	2376	ATCopia63	LTR/Copia	21	30	2	3	9	12	13.2192	9.35979	1.81479	0.577922	7.66848	9.61551	-2.8606	0.000192485	-0.507985	1	2.3791	0.000135999
Chr3	11664969	11669787	4818	ATCopia63	LTR/Copia	0	0	0	0	0	0	0	0	0	0	0	0	NA	NA	NA	NA	NA	NA
Chr3	12508966	12511293	2327	ATCopia63	LTR/Copia	0	0	0	0	0	0	0	0	0	0	0	0	NA	NA	NA	NA	NA	NA
Chr3	14541775	14542027	252	ATCopia63	LTR/Copia	0	0	0	0	0	0	0	0	0	0	0	0	NA	NA	NA	NA	NA	NA
Chr3	14543951	14544113	162	ATCopia63	LTR/Copia	0	0	0	0	0	0	0	0	0	0	0	0	NA	NA	NA	NA	NA	NA
Chr3	17055552	17057940	2388	ATCopia63	LTR/Copia	14	17	1	4	7	6	8.81277	5.30388	0.907395	0.770563	5.96437	4.80775	-2.62956	0.0132906	-0.515118	1	2.1855	0.0229555
Chr4	1751838	1752432	594	ATCopia63	LTR/Copia	0	0	0	0	0	0	0	0	0	0	0	0	NA	NA	NA	NA	NA	NA
Chr5	9272140	9274532	2392	ATCopia63	LTR/Copia	6	8	0	1	3	2	3.7769	2.49594	0	0.192641	2.55616	1.60258	-4.44525	0.0416585	-0.725491	1	3.90309	0.201815
Chr2	1970276	1974970	4694	ATCopia64	LTR/Copia	0	0	0	0	0	0	0	0	0	0	0	0	NA	NA	NA	NA	NA	NA
Chr2	6194647	6194914	267	ATCopia64	LTR/Copia	0	0	0	0	0	0	0	0	0	0	0	0	NA	NA	NA	NA	NA	NA
Chr2	6218336	6218619	283	ATCopia64	LTR/Copia	0	0	0	0	0	0	0	0	0	0	0	0	NA	NA	NA	NA	NA	NA
Chr5	11608758	11608988	230	ATCopia64	LTR/Copia	0	0	0	0	0	0	0	0	0	0	0	0	NA	NA	NA	NA	NA	NA
Chr5	11610233	11610728	495	ATCopia64	LTR/Copia	0	0	0	0	0	0	0	0	0	0	0	0	NA	NA	NA	NA	NA	NA
Chr1	6009294	6013989	4695	ATCopia65	LTR/Copia	1	0	0	0	0	0	0.629484	0	0	0	0	0	Neg. infinite	1	Neg. infinite	1	NA	NA
Chr1	21181050	21181098	48	ATCopia65	LTR/Copia	0	0	0	0	0	0	0	0	0	0	0	0	NA	NA	NA	NA	NA	NA
Chr2	4460099	4460402	303	ATCopia65	LTR/Copia	0	0	0	0	0	0	0	0	0	0	0	0	NA	NA	NA	NA	NA	NA
Chr2	4470636	4470912	276	ATCopia65	LTR/Copia	0	0	0	0	0	0	0	0	0	0	0	0	NA	NA	NA	NA	NA	NA
Chr2	5497943	5498240	297	ATCopia65	LTR/Copia	0	0	0	0	0	0	0	0	0	0	0	0	NA	NA	NA	NA	NA	NA
Chr2	7296905	7297498	593	ATCopia65	LTR/Copia	0	0	0	0	0	0	0	0	0	0	0	0	NA	NA	NA	NA	NA	NA
Chr2	9791516	9791584	68	ATCopia65	LTR/Copia	0	0	0	0	0	0	0	0	0	0	0	0	NA	NA	NA	NA	NA	NA
Chr3	9226633	9231377	4744	ATCopia65	LTR/Copia	0	0	0	0	0	0	0	0	0	0	0	0	NA	NA	NA	NA	NA	NA
Chr3	10927617	10927669	52	ATCopia65	LTR/Copia	0	0	0	0	0	0	0	0	0	0	0	0	NA	NA	NA	NA	NA	NA
Chr3	11840952	11841374	422	ATCopia65	LTR/Copia	0	0	0	0	0	0	0	0	0	0	0	0	NA	NA	NA	NA	NA	NA
Chr3	11846093	11847412	1319	ATCopia65	LTR/Copia	0	0	0	0	0	0	0	0	0	0	0	0	NA	NA	NA	NA	NA	NA
Chr3	13657386	13657605	219	ATCopia65	LTR/Copia	0	0	0	0	0	0	0	0	0	0	0	0	NA	NA	NA	NA	NA	NA
Chr3	13663793	13663873	80	ATCopia65	LTR/Copia	0	0	0	0	0	0	0	0	0	0	0	0	NA	NA	NA	NA	NA	NA
Chr3	13668066	13668344	278	ATCopia65	LTR/Copia	0	0	0	0	0	0	0	0	0	0	0	0	NA	NA	NA	NA	NA	NA
Chr4	12159631	12159669	38	ATCopia65	LTR/Copia	0	0	0	0	0	0	0	0	0	0	0	0	NA	NA	NA	NA	NA	NA
Chr5	14694422	14696098	1676	ATCopia65	LTR/Copia	0	0	0	0	0	0	0	0	0	0	0	0	NA	NA	NA	NA	NA	NA
Chr5	15700892	15701183	291	ATCopia65	LTR/Copia	0	0	0	0	0	0	0	0	0	0	0	0	NA	NA	NA	NA	NA	NA
Chr2	6192176	6192462	286	ATCopia65A	LTR/Copia	0	0	0	0	0	0	0	0	0	0	0	0	NA	NA	NA	NA	NA	NA
Chr2	11076578	11077468	890	ATCopia65A	LTR/Copia	0	0	0	0	0	0	0	0	0	0	0	0	NA	NA	NA	NA	NA	NA
Chr2	13540631	13540911	280	ATCopia65A	LTR/Copia	0	0	0	0	0	0	0	0	0	0	0	0	NA	NA	NA	NA	NA	NA
Chr4	8591241	8591532	291	ATCopia65A	LTR/Copia	0	0	0	0	0	0	0	0	0	0	0	0	NA	NA	NA	NA	NA	NA
Chr5	15152553	15152591	38	ATCopia65A	LTR/Copia	0	0	0	0	0	0	0	0	0	0	0	0	NA	NA	NA	NA	NA	NA
Chr1	15609275	15609514	239	ATCopia66	LTR/Copia	0	0	4	12	0	0	0	0	3.62958	2.31169	0	0	Infinite	0.00162645	NA	NA	Neg. infinite	0.0118905
Chr1	21705779	21705911	132	ATCopia66	LTR/Copia	0	0	0	0	0	0	0	0	0	0	0	0	NA	NA	NA	NA	NA	NA
Chr1	27216702	27216884	182	ATCopia66	LTR/Copia	0	0	0	0	0	0	0	0	0	0	0	0	NA	NA	NA	NA	NA	NA
Chr2	1906864	1912112	5248	ATCopia66	LTR/Copia	3	9	2	13	1	2	1.88845	2.80794	1.81479	2.50433	0.852053	1.60258	0.325689	1	-1.07664	1	-1.29272	0.511162
Chr2	4061046	4065458	4412	ATCopia66	LTR/Copia	0	0	0	0	0	0	0	0	0	0	0	0	NA	NA	NA	NA	NA	NA
Chr2	5073847	5078418	4571	ATCopia66	LTR/Copia	85	154	83	263	56	55	53.5061	48.0469	75.3138	50.6645	47.715	44.0711	0.72569	0.327685	-0.281898	1	-0.9471	0.121649
Chr2	12268491	12268538	47	ATCopia66	LTR/Copia	0	0	0	0	0	0	0	0	0	0	0	0	NA	NA	NA	NA	NA	NA
Chr3	7271695	7271751	56	ATCopia66	LTR/Copia	0	0	0	0	0	0	0	0	0	0	0	0	NA	NA	NA	NA	NA	NA
Chr3	8898286	8898433	147	ATCopia66	LTR/Copia	0	0	0	0	0	0	0	0	0	0	0	0	NA	NA	NA	NA	NA	NA
Chr3	17000372	17000637	265	ATCopia66	LTR/Copia	0	0	0	0	0	0	0	0	0	0	0	0	NA	NA	NA	NA	NA	NA
Chr4	3370752	3371243	491	ATCopia66	LTR/Copia	0	0	0	0	0	0	0	0	0	0	0	0	NA	NA	NA	NA	NA	NA
Chr4	7089372	7089884	512	ATCopia66	LTR/Copia	0	0	0	0	1	1	0	0	0	0	0.852053	0.801292	NA	NA	Infinite	1	Infinite	0.817479
Chr4	8800852	8801003	151	ATCopia66	LTR/Copia	0	0	0	0	0	0	0	0	0	0	0	0	NA	NA	NA	NA	NA	NA
Chr4	13655909	13655950	41	ATCopia66	LTR/Copia	0	0	0	0	0	0	0	0	0	0	0	0	NA	NA	NA	NA	NA	NA
Chr5	11621625	11623253	1628	ATCopia66	LTR/Copia	0	0	0	0	0	0	0	0	0	0	0	0	NA	NA	NA	NA	NA	NA
Chr5	11631512	11635003	3491	ATCopia66	LTR/Copia	0	0	0	0	0	0	0	0	0	0	0	0	NA	NA	NA	NA	NA	NA
Chr5	15741442	15741686	244	ATCopia66	LTR/Copia	0	0	0	0	0	0	0	0	0	0	0	0	NA	NA	NA	NA	NA	NA
Chr1	21753394	21753543	149	ATCopia67	LTR/Copia	0	0	0	0	2	1	0	0	0	0	1.70411	0.801292	NA	NA	Infinite	1	Infinite	0.341947
Chr2	2358737	2359046	309	ATCopia67	LTR/Copia	2	5	0	0	0	2	1.25897	1.55997	0	0	0	1.60258	Neg. infinite	0.214141	-0.924614	1	Infinite	1
Chr2	2738234	2738280	46	ATCopia67	LTR/Copia	0	0	0	0	0	0	0	0	0	0	0	0	NA	NA	NA	NA	NA	NA
Chr2	2739756	2743684	3928	ATCopia67	LTR/Copia	0	0	0	0	0	0	0	0	0	0	0	0	NA	NA	NA	NA	NA	NA
Chr2	15583450	15583540	90	ATCopia67	LTR/Copia	0	0	0	0	0	0	0	0	0	0	0	0	NA	NA	NA	NA	NA	NA
Chr3	12170751	12171561	810	ATCopia67	LTR/Copia	0	0	0	0	0	0	0	0	0	0	0	0	NA	NA	NA	NA	NA	NA
Chr3	17984996	17985310	314	ATCopia67	LTR/Copia	0	0	0	0	0	0	0	0	0	0	0	0	NA	NA	NA	NA	NA	NA
Chr4	1990299	1990438	139	ATCopia67	LTR/Copia	0	0	0	0	0	0	0	0	0	0	0	0	NA	NA	NA	NA	NA	NA
Chr4	6046445	6046611	166	ATCopia67	LTR/Copia	0	0	0	0	0	0	0	0	0	0	0	0	NA	NA	NA	NA	NA	NA
Chr5	9811779	9812291	512	ATCopia67	LTR/Copia	0	0	0	0	0	0	0	0	0	0	0	0	NA	NA	NA	NA	NA	NA
Chr5	13877696	13878385	689	ATCopia67	LTR/Copia	0	0	0	0	0	0	0	0	0	0	0	0	NA	NA	NA	NA	NA	NA
Chr5	20209417	20209844	427	ATCopia67	LTR/Copia	0	0	0	0	0	0	0	0	0	0	0	0	NA	NA	NA	NA	NA	NA
Chr5	26258472	26259905	1433	ATCopia67	LTR/Copia	0	0	0	1	0	0	0	0	0	0.192641	0	0	Infinite	1	NA	NA	Neg. infinite	1
Chr1	8027597	8027636	39	ATCopia68	LTR/Copia	0	0	0	0	0	0	0	0	0	0	0	0	NA	NA	NA	NA	NA	NA
Chr2	2844765	2849740	4975	ATCopia68	LTR/Copia	0	0	0	0	0	0	0	0	0	0	0	0	NA	NA	NA	NA	NA	NA
Chr2	15866029	15866073	44	ATCopia68	LTR/Copia	0	0	0	0	0	0	0	0	0	0	0	0	NA	NA	NA	NA	NA	NA
Chr3	9322804	9323127	323	ATCopia68	LTR/Copia	0	0	0	0	0	0	0	0	0	0	0	0	NA	NA	NA	NA	NA	NA
Chr3	15377102	15382209	5107	ATCopia68	LTR/Copia	0	0	0	0	0	0	0	0	0	0	0	0	NA	NA	NA	NA	NA	NA
Chr5	10418705	10418747	42	ATCopia68	LTR/Copia	0	0	0	0	0	0	0	0	0	0	0	0	NA	NA	NA	NA	NA	NA
Chr5	10708156	10713295	5139	ATCopia68	LTR/Copia	0	0	0	0	0	0	0	0	0	0	0	0	NA	NA	NA	NA	NA	NA
Chr5	11319678	11319801	123	ATCopia68	LTR/Copia	0	0	0	0	0	0	0	0	0	0	0	0	NA	NA	NA	NA	NA	NA
Chr1	13098281	13102831	4550	ATCopia69	LTR/Copia	0	0	0	0	0	0	0	0	0	0	0	0	NA	NA	NA	NA	NA	NA
Chr1	14359723	14360156	433	ATCopia69	LTR/Copia	0	0	0	0	0	0	0	0	0	0	0	0	NA	NA	NA	NA	NA	NA
Chr1	14405376	14405809	433	ATCopia69	LTR/Copia	0	0	0	0	0	0	0	0	0	0	0	0	NA	NA	NA	NA	NA	NA
Chr1	16369971	16375017	5046	ATCopia69	LTR/Copia	0	0	0	0	0	0	0	0	0	0	0	0	NA	NA	NA	NA	NA	NA
Chr2	5685986	5686035	49	ATCopia69	LTR/Copia	0	0	0	0	0	0	0	0	0	0	0	0	NA	NA	NA	NA	NA	NA
Chr2	6181016	6181390	374	ATCopia69	LTR/Copia	4	0	0	0	0	0	2.51794	0	0	0	0	0	Neg. infinite	1	Neg. infinite	1	NA	NA
Chr2	6690838	6690898	60	ATCopia69	LTR/Copia	0	0	0	0	0	0	0	0	0	0	0	0	NA	NA	NA	NA	NA	NA
Chr2	6692399	6692521	122	ATCopia69	LTR/Copia	0	0	0	0	0	0	0	0	0	0	0	0	NA	NA	NA	NA	NA	NA
Chr2	14931825	14931988	163	ATCopia69	LTR/Copia	0	0	0	1	0	0	0	0	0	0.192641	0	0	Infinite	1	NA	NA	Neg. infinite	1
Chr3	15734888	15735018	130	ATCopia69	LTR/Copia	0	0	0	0	0	0	0	0	0	0	0	0	NA	NA	NA	NA	NA	NA
Chr4	2597020	2602179	5159	ATCopia69	LTR/Copia	0	0	1	0	0	0	0	0	0.907395	0	0	0	Infinite	1	NA	NA	Neg. infinite	1
Chr4	2989895	2990052	157	ATCopia69	LTR/Copia	0	0	4	12	0	0	0	0	3.62958	2.31169	0	0	Infinite	0.00162645	NA	NA	Neg. infinite	0.0118905
Chr4	2994278	2994435	157	ATCopia69	LTR/Copia	3	2	3	5	0	1	1.88845	0.623986	2.72219	0.963204	0	0.801292	0.957916	1	-1.71637	1	-2.62316	0.817479
Chr4	5965694	5966078	384	ATCopia69	LTR/Copia	0	0	0	0	0	0	0	0	0	0	0	0	NA	NA	NA	NA	NA	NA
Chr4	5970335	5970867	532	ATCopia69	LTR/Copia	0	0	0	0	0	0	0	0	0	0	0	0	NA	NA	NA	NA	NA	NA
Chr5	9626643	9626763	120	ATCopia69	LTR/Copia	0	0	0	0	0	0	0	0	0	0	0	0	NA	NA	NA	NA	NA	NA
Chr5	15601043	15601491	448	ATCopia69	LTR/Copia	0	0	0	0	0	0	0	0	0	0	0	0	NA	NA	NA	NA	NA	NA
Chr1	14470211	14470654	443	ATCOPIA69A	LTR/Copia	0	0	0	0	0	0	0	0	0	0	0	0	NA	NA	NA	NA	NA	NA
Chr2	8561844	8567009	5165	ATCOPIA69A	LTR/Copia	0	0	0	0	0	0	0	0	0	0	0	0	NA	NA	NA	NA	NA	NA
Chr2	8601315	8601454	139	ATCOPIA69A	LTR/Copia	0	0	0	0	0	0	0	0	0	0	0	0	NA	NA	NA	NA	NA	NA
Chr4	5966079	5970333	4254	ATCOPIA69A	LTR/Copia	0	0	0	0	0	0	0	0	0	0	0	0	NA	NA	NA	NA	NA	NA
Chr4	6639738	6639845	107	ATCOPIA69A	LTR/Copia	0	0	0	0	0	0	0	0	0	0	0	0	NA	NA	NA	NA	NA	NA
Chr1	982267	982345	78	ATCopia7	LTR/Copia	0	0	0	0	0	0	0	0	0	0	0	0	NA	NA	NA	NA	NA	NA
Chr2	3383819	3384004	185	ATCopia7	LTR/Copia	0	0	0	0	0	0	0	0	0	0	0	0	NA	NA	NA	NA	NA	NA
Chr3	8055751	8055791	40	ATCopia7	LTR/Copia	0	0	0	0	0	0	0	0	0	0	0	0	NA	NA	NA	NA	NA	NA
Chr3	16499785	16500169	384	ATCopia7	LTR/Copia	2	1	0	0	0	0	1.25897	0.311993	0	0	0	0	Neg. infinite	1	Neg. infinite	1	NA	NA
Chr3	20930623	20930774	151	ATCopia7	LTR/Copia	0	1	0	0	0	2	0	0.311993	0	0	0	1.60258	Neg. infinite	1	2.19133	1	Infinite	1
Chr4	6588726	6593808	5082	ATCopia7	LTR/Copia	126	157	30	143	96	111	79.315	48.9829	27.2219	27.5476	81.7971	88.9434	-0.77397	0.515925	0.291842	1	1.15043	9.75876e-08
Chr4	12751593	12752077	484	ATCopia7	LTR/Copia	0	1	0	0	1	0	0	0.311993	0	0	0.852053	0	Neg. infinite	1	1.20765	1	Infinite	1
Chr1	4835450	4835571	121	ATCopia70	LTR/Copia	0	0	0	0	0	0	0	0	0	0	0	0	NA	NA	NA	NA	NA	NA
Chr2	7224084	7229124	5040	ATCopia70	LTR/Copia	0	0	0	0	0	0	0	0	0	0	0	0	NA	NA	NA	NA	NA	NA
Chr3	11652697	11657743	5046	ATCopia70	LTR/Copia	40	100	8	48	27	39	25.1794	31.1993	7.25916	9.24676	23.0054	31.2504	-1.32513	0.054661	-0.195447	1	1.23093	0.0566205
Chr4	5742875	5743315	440	ATCopia70	LTR/Copia	0	0	0	0	0	0	0	0	0	0	0	0	NA	NA	NA	NA	NA	NA
Chr5	8400179	8400667	488	ATCopia70	LTR/Copia	0	0	0	0	0	0	0	0	0	0	0	0	NA	NA	NA	NA	NA	NA
Chr5	10081904	10083076	1172	ATCopia70	LTR/Copia	0	0	0	0	0	0	0	0	0	0	0	0	NA	NA	NA	NA	NA	NA
Chr5	10407064	10409483	2419	ATCopia70	LTR/Copia	0	0	0	0	0	0	0	0	0	0	0	0	NA	NA	NA	NA	NA	NA
Chr5	10409802	10409926	124	ATCopia70	LTR/Copia	0	0	0	0	0	0	0	0	0	0	0	0	NA	NA	NA	NA	NA	NA
Chr5	13108127	13108216	89	ATCopia70	LTR/Copia	0	0	0	0	0	0	0	0	0	0	0	0	NA	NA	NA	NA	NA	NA
Chr1	13121289	13121425	136	ATCopia71	LTR/Copia	0	0	0	0	0	0	0	0	0	0	0	0	NA	NA	NA	NA	NA	NA
Chr1	13121566	13122033	467	ATCopia71	LTR/Copia	0	0	0	0	0	0	0	0	0	0	0	0	NA	NA	NA	NA	NA	NA
Chr1	17491152	17491227	75	ATCopia71	LTR/Copia	0	0	0	0	0	0	0	0	0	0	0	0	NA	NA	NA	NA	NA	NA
Chr1	23143360	23143461	101	ATCopia71	LTR/Copia	0	0	0	0	0	0	0	0	0	0	0	0	NA	NA	NA	NA	NA	NA
Chr2	7448762	7454289	5527	ATCopia71	LTR/Copia	0	0	0	0	0	0	0	0	0	0	0	0	NA	NA	NA	NA	NA	NA
Chr2	11655467	11656452	985	ATCopia71	LTR/Copia	0	0	0	0	0	0	0	0	0	0	0	0	NA	NA	NA	NA	NA	NA
Chr4	17799584	17799747	163	ATCopia71	LTR/Copia	0	0	0	0	0	0	0	0	0	0	0	0	NA	NA	NA	NA	NA	NA
Chr5	8365250	8365431	181	ATCopia71	LTR/Copia	0	0	0	0	0	0	0	0	0	0	0	0	NA	NA	NA	NA	NA	NA
Chr5	10165591	10165731	140	ATCopia71	LTR/Copia	0	0	0	0	0	0	0	0	0	0	0	0	NA	NA	NA	NA	NA	NA
Chr1	12640913	12642564	1651	ATCopia72	LTR/Copia	0	0	0	0	0	0	0	0	0	0	0	0	NA	NA	NA	NA	NA	NA
Chr1	17443288	17446744	3456	ATCopia72	LTR/Copia	140	198	24	135	84	93	88.1277	61.7746	21.7775	26.0065	71.5725	74.5202	-1.18825	0.0665537	-0.162582	1	1.11915	5.96629e-06
Chr1	29228168	29228331	163	ATCopia72	LTR/Copia	0	0	0	0	0	0	0	0	0	0	0	0	NA	NA	NA	NA	NA	NA
Chr2	8816056	8820886	4830	ATCopia72	LTR/Copia	0	1	0	1	0	0	0	0.311993	0	0.192641	0	0	-0.192615	1	Neg. infinite	1	Neg. infinite	1
Chr4	18087325	18087402	77	ATCopia72	LTR/Copia	0	0	0	0	0	0	0	0	0	0	0	0	NA	NA	NA	NA	NA	NA
Chr1	10696715	10701584	4869	ATCopia73	LTR/Copia	0	0	0	0	0	0	0	0	0	0	0	0	NA	NA	NA	NA	NA	NA
Chr3	17914176	17914617	441	ATCopia73	LTR/Copia	0	0	0	0	0	0	0	0	0	0	0	0	NA	NA	NA	NA	NA	NA
Chr2	9121958	9125818	3860	ATCopia74	LTR/Copia	0	1	2	6	0	0	0	0.311993	1.81479	1.15584	0	0	3.59528	0.247147	Neg. infinite	1	Neg. infinite	0.252343
Chr2	10850890	10850938	48	ATCopia74	LTR/Copia	0	0	0	0	0	0	0	0	0	0	0	0	NA	NA	NA	NA	NA	NA
Chr4	1399602	1399763	161	ATCopia74	LTR/Copia	0	0	0	0	0	0	0	0	0	0	0	0	NA	NA	NA	NA	NA	NA
Chr4	7265946	7266260	314	ATCopia74	LTR/Copia	0	0	0	0	0	0	0	0	0	0	0	0	NA	NA	NA	NA	NA	NA
Chr1	14349335	14349423	88	ATCopia75	LTR/Copia	0	0	0	0	0	0	0	0	0	0	0	0	NA	NA	NA	NA	NA	NA
Chr1	17247721	17252579	4858	ATCopia75	LTR/Copia	5	7	1	0	7	9	3.14742	2.18395	0.907395	0	5.96437	7.21163	-2.24641	0.0859455	1.18292	1	3.39652	2.38914e-05
Chr2	346938	347035	97	ATCopia75	LTR/Copia	0	0	0	0	0	0	0	0	0	0	0	0	NA	NA	NA	NA	NA	NA
Chr2	2745923	2746008	85	ATCopia75	LTR/Copia	0	0	0	0	0	0	0	0	0	0	0	0	NA	NA	NA	NA	NA	NA
Chr2	2747926	2752150	4224	ATCopia75	LTR/Copia	0	0	0	0	0	0	0	0	0	0	0	0	NA	NA	NA	NA	NA	NA
Chr2	2782404	2785706	3302	ATCopia75	LTR/Copia	0	0	0	0	0	0	0	0	0	0	0	0	NA	NA	NA	NA	NA	NA
Chr2	5016668	5016703	35	ATCopia75	LTR/Copia	0	0	0	0	0	0	0	0	0	0	0	0	NA	NA	NA	NA	NA	NA
Chr2	6683886	6684215	329	ATCopia75	LTR/Copia	0	0	0	0	0	0	0	0	0	0	0	0	NA	NA	NA	NA	NA	NA
Chr2	9927693	9932559	4866	ATCopia75	LTR/Copia	69	200	7	57	77	89	43.4344	62.3986	6.35177	10.9805	65.6081	71.315	-2.1485	0.0165568	0.222598	1	2.48593	2.85981e-17
Chr3	3586802	3586936	134	ATCopia75	LTR/Copia	0	0	0	0	0	0	0	0	0	0	0	0	NA	NA	NA	NA	NA	NA
Chr3	12663165	12666416	3251	ATCopia75	LTR/Copia	0	0	0	0	0	0	0	0	0	0	0	0	NA	NA	NA	NA	NA	NA
Chr3	14935636	14938767	3131	ATCopia75	LTR/Copia	0	0	0	0	0	0	0	0	0	0	0	0	NA	NA	NA	NA	NA	NA
Chr3	16162803	16162837	34	ATCopia75	LTR/Copia	0	0	0	0	0	0	0	0	0	0	0	0	NA	NA	NA	NA	NA	NA
Chr3	18459993	18460636	643	ATCopia75	LTR/Copia	0	0	0	0	0	0	0	0	0	0	0	0	NA	NA	NA	NA	NA	NA
Chr3	22548997	22550230	1233	ATCopia75	LTR/Copia	8	15	0	2	5	8	5.03587	4.6799	0	0.385282	4.26027	6.41034	-4.08741	0.00684727	0.0067541	1	4.28876	0.00116214
Chr4	1211901	1212013	112	ATCopia75	LTR/Copia	0	0	0	0	0	0	0	0	0	0	0	0	NA	NA	NA	NA	NA	NA
Chr4	1214815	1214992	177	ATCopia75	LTR/Copia	0	0	0	0	0	0	0	0	0	0	0	0	NA	NA	NA	NA	NA	NA
Chr4	5592873	5596244	3371	ATCopia75	LTR/Copia	0	0	0	0	0	0	0	0	0	0	0	0	NA	NA	NA	NA	NA	NA
Chr4	8466376	8466516	140	ATCopia75	LTR/Copia	0	0	0	0	0	0	0	0	0	0	0	0	NA	NA	NA	NA	NA	NA
Chr4	10267423	10267523	100	ATCopia75	LTR/Copia	0	0	0	0	0	0	0	0	0	0	0	0	NA	NA	NA	NA	NA	NA
Chr5	15599615	15600049	434	ATCopia75	LTR/Copia	0	0	0	0	0	0	0	0	0	0	0	0	NA	NA	NA	NA	NA	NA
Chr1	1899556	1899742	186	ATCopia76	LTR/Copia	0	0	0	0	0	0	0	0	0	0	0	0	NA	NA	NA	NA	NA	NA
Chr2	3342492	3342805	313	ATCopia76	LTR/Copia	0	0	1	7	0	0	0	0	0.907395	1.34849	0	0	Infinite	0.0883064	NA	NA	Neg. infinite	0.252343
Chr2	9187492	9191651	4159	ATCopia76	LTR/Copia	0	0	0	0	0	0	0	0	0	0	0	0	NA	NA	NA	NA	NA	NA
Chr2	9193715	9195279	1564	ATCopia76	LTR/Copia	0	0	0	1	0	0	0	0	0	0.192641	0	0	Infinite	1	NA	NA	Neg. infinite	1
Chr5	26415037	26415172	135	ATCopia76	LTR/Copia	0	0	0	0	0	0	0	0	0	0	0	0	NA	NA	NA	NA	NA	NA
Chr1	29266212	29266300	88	ATCopia77	LTR/Copia	0	0	0	0	0	0	0	0	0	0	0	0	NA	NA	NA	NA	NA	NA
Chr2	6023868	6027023	3155	ATCopia77	LTR/Copia	74	129	32	148	50	99	46.5818	40.2471	29.0367	28.5108	42.6027	79.3279	-0.152068	1	0.367399	1	0.60933	1
Chr2	6031166	6032904	1738	ATCopia77	LTR/Copia	3	0	0	0	1	1	1.88845	0	0	0	0.852053	0.801292	Neg. infinite	1	-0.261018	1	Infinite	0.817479
Chr2	10455238	10455314	76	ATCopia77	LTR/Copia	0	0	0	0	0	0	0	0	0	0	0	0	NA	NA	NA	NA	NA	NA
Chr2	11939861	11940241	380	ATCopia77	LTR/Copia	0	1	0	0	0	0	0	0.311993	0	0	0	0	Neg. infinite	1	Neg. infinite	1	NA	NA
Chr5	17537755	17537923	168	ATCopia77	LTR/Copia	0	0	0	1	0	0	0	0	0	0.192641	0	0	Infinite	1	NA	NA	Neg. infinite	1
Chr1	3360540	3361316	776	ATCopia78	LTR/Copia	2	0	284	1207	3	2	1.25897	0	257.7	232.517	2.55616	1.60258	9.10244	3.95767e-59	1.6475	1	-7.38632	7.03541e-168
Chr1	3780765	3785720	4956	ATCopia78	LTR/Copia	2	4	526	2449	9	8	1.25897	1.24797	477.29	471.777	7.66848	6.41034	9.00178	1.08896e-73	2.34833	1	-6.57257	9.06436e-298
Chr1	7714708	7715145	438	ATCopia78	LTR/Copia	0	0	58	295	1	0	0	0	52.6289	56.829	0.852053	0	Infinite	9.81553e-30	Infinite	1	-7.56064	9.08308e-45
Chr1	7717356	7722547	5191	ATCopia78	LTR/Copia	10	7	1778	8261	22	17	6.29484	2.18395	1613.35	1591.41	18.7452	13.622	9.03091	8.61244e-100	1.8222	0.552329	-7.13139	0
Chr1	17201388	17201573	185	ATCopia78	LTR/Copia	0	0	0	0	0	0	0	0	0	0	0	0	NA	NA	NA	NA	NA	NA
Chr1	17201917	17202175	258	ATCopia78	LTR/Copia	0	0	0	0	0	0	0	0	0	0	0	0	NA	NA	NA	NA	NA	NA
Chr1	18013162	18018751	5589	ATCopia78	LTR/Copia	30	14	4611	21825	41	43	18.8845	4.3679	4184	4204.39	34.9342	34.4556	8.97418	6.39647e-100	1.48224	0.302456	-7.41034	0
Chr1	21524995	21529850	4855	ATCopia78	LTR/Copia	19	13	2738	12760	33	33	11.9602	4.05591	2484.45	2458.1	28.1178	26.4426	8.73914	3.83579e-102	1.66316	0.302456	-6.99534	0
Chr2	2780086	2781859	1773	ATCopia78	LTR/Copia	0	0	0	0	0	0	0	0	0	0	0	0	NA	NA	NA	NA	NA	NA
Chr2	6483643	6483961	318	ATCopia78	LTR/Copia	0	0	0	0	0	0	0	0	0	0	0	0	NA	NA	NA	NA	NA	NA
Chr2	10582297	10582517	220	ATCopia78	LTR/Copia	0	0	0	0	0	0	0	0	0	0	0	0	NA	NA	NA	NA	NA	NA
Chr2	14190629	14190994	365	ATCopia78	LTR/Copia	0	0	0	0	0	0	0	0	0	0	0	0	NA	NA	NA	NA	NA	NA
Chr3	7540014	7540288	274	ATCopia78	LTR/Copia	0	0	0	0	0	0	0	0	0	0	0	0	NA	NA	NA	NA	NA	NA
Chr3	13369174	13374107	4933	ATCopia78	LTR/Copia	2	0	657	3005	2	1	1.25897	0	596.159	578.886	1.70411	0.801292	10.3686	3.80645e-84	0.911625	1	-9.38757	0
Chr3	14401313	14403971	2658	ATCopia78	LTR/Copia	0	2	0	2	0	0	0	0.623986	0	0.385282	0	0	-0.192615	1	Neg. infinite	1	Neg. infinite	1
Chr3	22059535	22064329	4794	ATCopia78	LTR/Copia	15	9	2564	11749	30	26	9.44226	2.80794	2326.56	2263.34	25.5616	20.8336	9.02113	7.2929e-104	1.8168	0.302456	-7.12658	0
Chr3	22695566	22700521	4955	ATCopia78	LTR/Copia	5	4	764	3665	8	11	3.14742	1.24797	693.25	706.029	6.81643	8.81421	8.7819	1.21185e-71	1.72657	1	-6.96895	0
Chr4	9320300	9320565	265	ATCopia78	LTR/Copia	0	0	2	6	0	0	0	0	1.81479	1.15584	0	0	Infinite	0.0730469	NA	NA	Neg. infinite	0.252343
Chr5	4208083	4213084	5001	ATCopia78	LTR/Copia	5	19	934	4708	8	11	3.14742	5.92787	847.507	906.953	6.81643	8.81421	8.01748	1.14437e-45	0.629877	1	-7.29586	4.52496e-193
Chr1	17023916	17029257	5341	ATCopia79	LTR/Copia	0	0	0	0	0	0	0	0	0	0	0	0	NA	NA	NA	NA	NA	NA
Chr1	20423239	20423730	491	ATCopia79	LTR/Copia	0	0	0	0	0	0	0	0	0	0	0	0	NA	NA	NA	NA	NA	NA
Chr2	3344512	3345024	512	ATCopia79	LTR/Copia	0	0	1	3	0	0	0	0	0.907395	0.577922	0	0	Infinite	0.57633	NA	NA	Neg. infinite	0.982592
Chr2	3354011	3354402	391	ATCopia79	LTR/Copia	0	0	0	0	0	0	0	0	0	0	0	0	NA	NA	NA	NA	NA	NA
Chr3	16957465	16962731	5266	ATCopia79	LTR/Copia	0	2	0	2	0	0	0	0.623986	0	0.385282	0	0	-0.192615	1	Neg. infinite	1	Neg. infinite	1
Chr4	15459070	15459563	493	ATCopia79	LTR/Copia	0	0	0	0	0	0	0	0	0	0	0	0	NA	NA	NA	NA	NA	NA
Chr5	17134850	17135332	482	ATCopia79	LTR/Copia	0	0	0	1	0	0	0	0	0	0.192641	0	0	Infinite	1	NA	NA	Neg. infinite	1
Chr3	14329879	14334149	4270	ATCopia80	LTR/Copia	0	0	0	0	0	1	0	0	0	0	0	0.801292	NA	NA	Infinite	1	Infinite	1
Chr1	7163126	7163335	209	ATCopia81	LTR/Copia	0	0	0	1	0	0	0	0	0	0.192641	0	0	Infinite	1	NA	NA	Neg. infinite	1
Chr1	16637837	16638037	200	ATCopia81	LTR/Copia	1	5	3	2	1	1	0.629484	1.55997	2.72219	0.385282	0.852053	0.801292	0.810676	1	-0.57337	1	-1.38724	1
Chr1	21704401	21704461	60	ATCopia81	LTR/Copia	0	0	0	0	0	0	0	0	0	0	0	0	NA	NA	NA	NA	NA	NA
Chr2	14471754	14471960	206	ATCopia81	LTR/Copia	0	0	0	0	0	0	0	0	0	0	0	0	NA	NA	NA	NA	NA	NA
Chr3	16809187	16814152	4965	ATCopia81	LTR/Copia	0	0	0	0	0	0	0	0	0	0	0	0	NA	NA	NA	NA	NA	NA
Chr4	5770661	5770708	47	ATCopia81	LTR/Copia	0	0	0	0	0	0	0	0	0	0	0	0	NA	NA	NA	NA	NA	NA
Chr5	9883368	9883493	125	ATCopia81	LTR/Copia	0	0	0	0	0	0	0	0	0	0	0	0	NA	NA	NA	NA	NA	NA
Chr5	15372820	15373029	209	ATCopia81	LTR/Copia	0	0	0	0	0	0	0	0	0	0	0	0	NA	NA	NA	NA	NA	NA
Chr1	18643663	18644174	511	ATCopia82	LTR/Copia	0	0	0	0	0	0	0	0	0	0	0	0	NA	NA	NA	NA	NA	NA
Chr3	7798481	7798592	111	ATCopia82	LTR/Copia	0	0	0	0	0	0	0	0	0	0	0	0	NA	NA	NA	NA	NA	NA
Chr3	9692225	9697521	5296	ATCopia82	LTR/Copia	0	0	0	0	0	0	0	0	0	0	0	0	NA	NA	NA	NA	NA	NA
Chr4	10709560	10709635	75	ATCopia82	LTR/Copia	0	0	0	0	0	0	0	0	0	0	0	0	NA	NA	NA	NA	NA	NA
Chr5	17890064	17890575	511	ATCopia82	LTR/Copia	0	1	0	1	0	0	0	0.311993	0	0.192641	0	0	-0.192615	1	Neg. infinite	1	Neg. infinite	1
Chr5	18431355	18431410	55	ATCopia82	LTR/Copia	0	0	0	0	0	0	0	0	0	0	0	0	NA	NA	NA	NA	NA	NA
Chr1	10613286	10614027	741	ATCopia83	LTR/Copia	0	0	0	0	0	0	0	0	0	0	0	0	NA	NA	NA	NA	NA	NA
Chr5	15671490	15676400	4910	ATCopia83	LTR/Copia	0	0	0	0	0	0	0	0	0	0	0	0	NA	NA	NA	NA	NA	NA
Chr5	15685054	15689976	4922	ATCopia83	LTR/Copia	0	0	0	0	0	0	0	0	0	0	0	0	NA	NA	NA	NA	NA	NA
Chr5	22377626	22377775	149	ATCopia83	LTR/Copia	0	0	0	0	0	0	0	0	0	0	0	0	NA	NA	NA	NA	NA	NA
Chr1	13324797	13329639	4842	ATCopia84	LTR/Copia	0	0	0	0	0	0	0	0	0	0	0	0	NA	NA	NA	NA	NA	NA
Chr3	11196461	11196571	110	ATCopia84	LTR/Copia	0	0	0	0	0	0	0	0	0	0	0	0	NA	NA	NA	NA	NA	NA
Chr1	12622410	12622537	127	ATCopia85	LTR/Copia	0	0	0	0	0	0	0	0	0	0	0	0	NA	NA	NA	NA	NA	NA
Chr1	23151232	23151367	135	ATCopia85	LTR/Copia	0	0	0	0	0	0	0	0	0	0	0	0	NA	NA	NA	NA	NA	NA
Chr2	3440513	3440630	117	ATCopia85	LTR/Copia	0	0	0	0	0	0	0	0	0	0	0	0	NA	NA	NA	NA	NA	NA
Chr4	6012855	6012997	142	ATCopia85	LTR/Copia	0	0	0	0	0	0	0	0	0	0	0	0	NA	NA	NA	NA	NA	NA
Chr4	16396788	16396863	75	ATCopia85	LTR/Copia	0	0	0	0	0	0	0	0	0	0	0	0	NA	NA	NA	NA	NA	NA
Chr5	21542942	21546691	3749	ATCopia85	LTR/Copia	5	1	0	0	0	0	3.14742	0.311993	0	0	0	0	Neg. infinite	1	Neg. infinite	1	NA	NA
Chr3	3472824	3472856	32	ATCopia86	LTR/Copia	0	0	0	0	0	0	0	0	0	0	0	0	NA	NA	NA	NA	NA	NA
Chr3	4295210	4295499	289	ATCopia86	LTR/Copia	0	0	0	0	1	0	0	0	0	0	0.852053	0	NA	NA	Infinite	1	Infinite	1
Chr3	6541067	6541184	117	ATCopia86	LTR/Copia	0	0	0	0	0	0	0	0	0	0	0	0	NA	NA	NA	NA	NA	NA
Chr3	16502402	16502922	520	ATCopia86	LTR/Copia	2	2	0	1	3	0	1.25897	0.623986	0	0.192641	2.55616	0	-2.70038	1	0.289404	1	3.15274	1
Chr4	12349158	12349231	73	ATCopia86	LTR/Copia	0	0	0	0	0	0	0	0	0	0	0	0	NA	NA	NA	NA	NA	NA
Chr5	9949204	9954430	5226	ATCopia86	LTR/Copia	0	5	0	1	2	3	0	1.55997	0	0.192641	1.70411	2.40388	-2.51454	1	1.19788	1	3.90973	0.201815
Chr1	11634591	11634666	75	ATCopia87	LTR/Copia	0	0	0	0	0	0	0	0	0	0	0	0	NA	NA	NA	NA	NA	NA
Chr1	16115818	16115943	125	ATCopia87	LTR/Copia	3	0	0	0	1	0	1.88845	0	0	0	0.852053	0	Neg. infinite	1	-1.25288	1	Infinite	1
Chr1	21765453	21765598	145	ATCopia87	LTR/Copia	17	38	10	52	14	14	10.7012	11.8557	9.07395	10.0173	11.9287	11.2181	0.200492	1	-0.105632	1	-0.217436	1
Chr1	21784072	21784217	145	ATCopia87	LTR/Copia	11	35	12	54	15	13	6.92432	10.9198	10.8887	10.4026	12.7808	10.4168	0.675103	0.771271	0.221325	1	-0.374324	1
Chr1	21786509	21786726	217	ATCopia87	LTR/Copia	0	0	0	0	0	0	0	0	0	0	0	0	NA	NA	NA	NA	NA	NA
Chr1	21801805	21801951	146	ATCopia87	LTR/Copia	5	13	8	29	9	8	3.14742	4.05591	7.25916	5.58658	7.66848	6.41034	1.24658	0.298226	0.816682	1	-0.36257	1
Chr1	21820330	21820475	145	ATCopia87	LTR/Copia	11	35	12	54	15	13	6.92432	10.9198	10.8887	10.4026	12.7808	10.4168	0.675103	0.771271	0.221325	1	-0.374324	1
Chr1	21822767	21822984	217	ATCopia87	LTR/Copia	0	0	0	0	0	0	0	0	0	0	0	0	NA	NA	NA	NA	NA	NA
Chr1	21838063	21838209	146	ATCopia87	LTR/Copia	5	13	8	29	9	8	3.14742	4.05591	7.25916	5.58658	7.66848	6.41034	1.24658	0.298226	0.816682	1	-0.36257	1
Chr2	3307694	3307882	188	ATCopia87	LTR/Copia	0	0	1	5	0	0	0	0	0.907395	0.963204	0	0	Infinite	0.246437	NA	NA	Neg. infinite	0.507711
Chr2	5072393	5072501	108	ATCopia87	LTR/Copia	0	0	0	0	0	0	0	0	0	0	0	0	NA	NA	NA	NA	NA	NA
Chr2	9807810	9808378	568	ATCopia87	LTR/Copia	0	0	0	0	0	0	0	0	0	0	0	0	NA	NA	NA	NA	NA	NA
Chr3	10495032	10495693	661	ATCopia87	LTR/Copia	35	28	3	21	20	26	22.0319	8.73581	2.72219	4.04546	17.0411	20.8336	-1.69241	0.765454	0.195072	1	1.99379	7.78795e-05
Chr3	10496801	10497156	355	ATCopia87	LTR/Copia	0	0	0	0	0	0	0	0	0	0	0	0	NA	NA	NA	NA	NA	NA
Chr3	18266402	18266917	515	ATCopia87	LTR/Copia	0	0	0	0	0	0	0	0	0	0	0	0	NA	NA	NA	NA	NA	NA
Chr4	13974317	13974465	148	ATCopia87	LTR/Copia	0	0	0	1	0	0	0	0	0	0.192641	0	0	Infinite	1	NA	NA	Neg. infinite	1
Chr4	14880674	14880798	124	ATCopia87	LTR/Copia	0	0	0	1	0	0	0	0	0	0.192641	0	0	Infinite	1	NA	NA	Neg. infinite	1
Chr5	2510670	2511016	346	ATCopia87	LTR/Copia	0	0	0	0	0	0	0	0	0	0	0	0	NA	NA	NA	NA	NA	NA
Chr5	15175728	15180948	5220	ATCopia87	LTR/Copia	0	0	0	1	0	0	0	0	0	0.192641	0	0	Infinite	1	NA	NA	Neg. infinite	1
Chr1	11239012	11239239	227	ATCopia88	LTR/Copia	0	0	0	0	0	0	0	0	0	0	0	0	NA	NA	NA	NA	NA	NA
Chr1	19998272	19998307	35	ATCopia88	LTR/Copia	0	0	0	0	0	0	0	0	0	0	0	0	NA	NA	NA	NA	NA	NA
Chr3	7388075	7388318	243	ATCopia88	LTR/Copia	0	0	0	0	0	0	0	0	0	0	0	0	NA	NA	NA	NA	NA	NA
Chr5	6933180	6933213	33	ATCopia88	LTR/Copia	0	0	0	0	0	0	0	0	0	0	0	0	NA	NA	NA	NA	NA	NA
Chr5	12616218	12621580	5362	ATCopia88	LTR/Copia	11	13	4	18	10	13	6.92432	4.05591	3.62958	3.46753	8.52053	10.4168	-0.177767	1	0.66968	1	0.930198	0.25776
Chr5	12667756	12668248	492	ATCopia88	LTR/Copia	0	0	0	0	0	0	0	0	0	0	0	0	NA	NA	NA	NA	NA	NA
Chr4	717070	717145	75	ATCopia89	LTR/Copia	0	0	0	0	0	0	0	0	0	0	0	0	NA	NA	NA	NA	NA	NA
Chr5	6403053	6408195	5142	ATCopia89	LTR/Copia	12	12	4	27	15	14	7.55381	3.74392	3.62958	5.2013	12.7808	11.2181	0.128282	1	0.969602	1	0.941963	0.315026
Chr5	16009890	16009969	79	ATCopia89	LTR/Copia	0	0	0	0	0	0	0	0	0	0	0	0	NA	NA	NA	NA	NA	NA
Chr2	2858588	2864201	5613	ATCopia8A	LTR/Copia	410	431	93	516	633	653	258.088	134.469	84.3878	99.4027	539.35	523.244	-0.625437	1	1.31953	0.302456	2.03633	2.43118e-83
Chr2	5665495	5665603	108	ATCopia8A	LTR/Copia	0	0	0	0	0	0	0	0	0	0	0	0	NA	NA	NA	NA	NA	NA
Chr2	15395129	15395271	142	ATCopia8A	LTR/Copia	0	0	2	2	1	0	0	0	1.81479	0.385282	0.852053	0	Infinite	0.71047	Infinite	1	-1.90813	1
Chr1	16532912	16533348	436	ATCopia8B	LTR/Copia	0	0	0	0	0	0	0	0	0	0	0	0	NA	NA	NA	NA	NA	NA
Chr1	16639733	16640503	770	ATCopia8B	LTR/Copia	14	32	0	3	10	9	8.81277	9.98378	0	0.577922	8.52053	7.21163	-4.46094	6.26889e-05	-0.402284	1	4.24658	4.70766e-05
Chr4	1989676	1989784	108	ATCopia8B	LTR/Copia	0	0	0	0	0	0	0	0	0	0	0	0	NA	NA	NA	NA	NA	NA
Chr4	1990810	1992148	1338	ATCopia8B	LTR/Copia	0	0	0	0	0	0	0	0	0	0	0	0	NA	NA	NA	NA	NA	NA
Chr4	13624531	13632048	7517	ATCopia8B	LTR/Copia	0	0	0	0	0	0	0	0	0	0	0	0	NA	NA	NA	NA	NA	NA
Chr2	6422230	6427295	5065	ATCopia9	LTR/Copia	0	0	0	0	0	0	0	0	0	0	0	0	NA	NA	NA	NA	NA	NA
Chr3	1197910	1197976	66	ATCopia9	LTR/Copia	0	0	0	0	0	0	0	0	0	0	0	0	NA	NA	NA	NA	NA	NA
Chr4	5861923	5864624	2701	ATCopia9	LTR/Copia	0	0	0	0	0	0	0	0	0	0	0	0	NA	NA	NA	NA	NA	NA
Chr4	5879230	5881931	2701	ATCopia9	LTR/Copia	0	0	0	0	0	0	0	0	0	0	0	0	NA	NA	NA	NA	NA	NA
Chr4	5905492	5908220	2728	ATCopia9	LTR/Copia	0	0	0	0	0	0	0	0	0	0	0	0	NA	NA	NA	NA	NA	NA
Chr4	5914037	5916987	2950	ATCopia9	LTR/Copia	0	0	0	0	0	0	0	0	0	0	0	0	NA	NA	NA	NA	NA	NA
Chr1	17245836	17246063	227	ATCopia90	LTR/Copia	0	0	0	0	0	0	0	0	0	0	0	0	NA	NA	NA	NA	NA	NA
Chr3	5392741	5393073	332	ATCopia90	LTR/Copia	0	0	0	0	0	0	0	0	0	0	0	0	NA	NA	NA	NA	NA	NA
Chr3	20396378	20396462	84	ATCopia90	LTR/Copia	0	0	0	0	0	0	0	0	0	0	0	0	NA	NA	NA	NA	NA	NA
Chr4	6013355	6014162	807	ATCopia90	LTR/Copia	10	11	0	0	2	2	6.29484	3.43192	0	0	1.70411	1.60258	Neg. infinite	0.000571142	-1.67564	1	Infinite	0.142099
Chr4	9006800	9008166	1366	ATCopia90	LTR/Copia	0	0	0	0	0	0	0	0	0	0	0	0	NA	NA	NA	NA	NA	NA
Chr5	6433631	6438777	5146	ATCopia90	LTR/Copia	0	0	0	0	0	0	0	0	0	0	0	0	NA	NA	NA	NA	NA	NA
Chr5	7049906	7050041	135	ATCopia90	LTR/Copia	0	0	0	0	0	0	0	0	0	0	0	0	NA	NA	NA	NA	NA	NA
Chr5	15079732	15081238	1506	ATCopia90	LTR/Copia	0	0	0	0	0	0	0	0	0	0	0	0	NA	NA	NA	NA	NA	NA
Chr1	22029167	22029212	45	ATCopia91	LTR/Copia	0	0	0	0	0	0	0	0	0	0	0	0	NA	NA	NA	NA	NA	NA
Chr5	14113155	14118424	5269	ATCopia91	LTR/Copia	0	3	0	0	0	1	0	0.935979	0	0	0	0.801292	Neg. infinite	1	-0.393634	1	Infinite	1
Chr5	17071758	17071815	57	ATCopia91	LTR/Copia	0	0	0	0	0	0	0	0	0	0	0	0	NA	NA	NA	NA	NA	NA
Chr1	5797692	5797760	68	ATCopia92	LTR/Copia	0	0	0	0	0	0	0	0	0	0	0	0	NA	NA	NA	NA	NA	NA
Chr5	10359346	10364263	4917	ATCopia92	LTR/Copia	6	19	0	1	6	4	3.7769	5.92787	0	0.192641	5.11232	3.20517	-5.10249	0.000976562	-0.38422	1	4.90309	0.00337718
Chr5	16997715	16997797	82	ATCopia92	LTR/Copia	0	0	0	0	0	0	0	0	0	0	0	0	NA	NA	NA	NA	NA	NA
Chr1	12753506	12755059	1553	ATCopia93	LTR/Copia	0	0	0	0	0	0	0	0	0	0	0	0	NA	NA	NA	NA	NA	NA
Chr1	12755466	12759983	4517	ATCopia93	LTR/Copia	0	0	0	0	0	0	0	0	0	0	0	0	NA	NA	NA	NA	NA	NA
Chr1	16279384	16279637	253	ATCopia93	LTR/Copia	0	0	0	0	0	0	0	0	0	0	0	0	NA	NA	NA	NA	NA	NA
Chr1	16551721	16557069	5348	ATCopia93	LTR/Copia	0	1	0	0	0	0	0	0.311993	0	0	0	0	Neg. infinite	1	Neg. infinite	1	NA	NA
Chr3	16437039	16437305	266	ATCopia93	LTR/Copia	0	0	0	0	0	0	0	0	0	0	0	0	NA	NA	NA	NA	NA	NA
Chr4	2188979	2194314	5335	ATCopia93	LTR/Copia	282	493	3	11	150	146	177.514	153.813	2.72219	2.11905	127.808	116.989	-5.67112	3.09376e-28	-0.571625	1	5.16789	2.35343e-74
Chr5	5630384	5634900	4516	ATCopia93	LTR/Copia	1	0	0	0	0	0	0.629484	0	0	0	0	0	Neg. infinite	1	Neg. infinite	1	NA	NA
Chr1	13832176	13834414	2238	ATCopia94	LTR/Copia	0	1	0	0	0	0	0	0.311993	0	0	0	0	Neg. infinite	1	Neg. infinite	1	NA	NA
Chr1	13835118	13835474	356	ATCopia94	LTR/Copia	0	1	0	1	0	0	0	0.311993	0	0.192641	0	0	-0.192615	1	Neg. infinite	1	Neg. infinite	1
Chr1	14060930	14061189	259	ATCopia94	LTR/Copia	0	0	0	0	0	0	0	0	0	0	0	0	NA	NA	NA	NA	NA	NA
Chr1	14117385	14117653	268	ATCopia94	LTR/Copia	0	0	0	0	0	0	0	0	0	0	0	0	NA	NA	NA	NA	NA	NA
Chr1	14350163	14350415	252	ATCopia94	LTR/Copia	0	0	0	0	0	0	0	0	0	0	0	0	NA	NA	NA	NA	NA	NA
Chr1	14355400	14355658	258	ATCopia94	LTR/Copia	0	0	0	0	0	0	0	0	0	0	0	0	NA	NA	NA	NA	NA	NA
Chr1	14395816	14396068	252	ATCopia94	LTR/Copia	0	0	0	0	0	0	0	0	0	0	0	0	NA	NA	NA	NA	NA	NA
Chr1	14401057	14401309	252	ATCopia94	LTR/Copia	0	0	0	0	0	0	0	0	0	0	0	0	NA	NA	NA	NA	NA	NA
Chr1	14466175	14466433	258	ATCopia94	LTR/Copia	0	0	0	0	0	0	0	0	0	0	0	0	NA	NA	NA	NA	NA	NA
Chr1	16194407	16194665	258	ATCopia94	LTR/Copia	0	0	0	0	0	0	0	0	0	0	0	0	NA	NA	NA	NA	NA	NA
Chr1	19445906	19450693	4787	ATCopia94	LTR/Copia	0	0	0	0	0	0	0	0	0	0	0	0	NA	NA	NA	NA	NA	NA
Chr1	24119127	24119436	309	ATCopia94	LTR/Copia	0	0	0	0	0	0	0	0	0	0	0	0	NA	NA	NA	NA	NA	NA
Chr1	25254336	25254587	251	ATCopia94	LTR/Copia	0	0	0	0	0	0	0	0	0	0	0	0	NA	NA	NA	NA	NA	NA
Chr2	1190730	1190999	269	ATCopia94	LTR/Copia	0	0	0	0	0	0	0	0	0	0	0	0	NA	NA	NA	NA	NA	NA
Chr2	4750798	4751083	285	ATCopia94	LTR/Copia	0	0	0	0	0	0	0	0	0	0	0	0	NA	NA	NA	NA	NA	NA
Chr2	5012855	5012967	112	ATCopia94	LTR/Copia	0	0	0	0	0	0	0	0	0	0	0	0	NA	NA	NA	NA	NA	NA
Chr2	5543196	5543459	263	ATCopia94	LTR/Copia	0	1	0	0	0	0	0	0.311993	0	0	0	0	Neg. infinite	1	Neg. infinite	1	NA	NA
Chr2	5868709	5868960	251	ATCopia94	LTR/Copia	0	0	0	0	0	0	0	0	0	0	0	0	NA	NA	NA	NA	NA	NA
Chr2	12520937	12521174	237	ATCopia94	LTR/Copia	0	0	0	0	0	0	0	0	0	0	0	0	NA	NA	NA	NA	NA	NA
Chr3	11997436	11997690	254	ATCopia94	LTR/Copia	0	0	0	0	0	0	0	0	0	0	0	0	NA	NA	NA	NA	NA	NA
Chr3	12012428	12012684	256	ATCopia94	LTR/Copia	0	0	0	0	0	0	0	0	0	0	0	0	NA	NA	NA	NA	NA	NA
Chr3	12524113	12524324	211	ATCopia94	LTR/Copia	0	0	0	0	0	0	0	0	0	0	0	0	NA	NA	NA	NA	NA	NA
Chr3	12697160	12697412	252	ATCopia94	LTR/Copia	0	0	0	0	0	0	0	0	0	0	0	0	NA	NA	NA	NA	NA	NA
Chr3	12703835	12704088	253	ATCopia94	LTR/Copia	0	0	0	0	0	0	0	0	0	0	0	0	NA	NA	NA	NA	NA	NA
Chr3	12828224	12828482	258	ATCopia94	LTR/Copia	0	0	0	0	0	0	0	0	0	0	0	0	NA	NA	NA	NA	NA	NA
Chr3	13197938	13198052	114	ATCopia94	LTR/Copia	0	0	0	0	0	0	0	0	0	0	0	0	NA	NA	NA	NA	NA	NA
Chr3	13213577	13213690	113	ATCopia94	LTR/Copia	0	0	0	0	0	0	0	0	0	0	0	0	NA	NA	NA	NA	NA	NA
Chr3	16161771	16162024	253	ATCopia94	LTR/Copia	0	0	0	0	0	0	0	0	0	0	0	0	NA	NA	NA	NA	NA	NA
Chr4	2268953	2269149	196	ATCopia94	LTR/Copia	0	0	0	0	0	0	0	0	0	0	0	0	NA	NA	NA	NA	NA	NA
Chr4	3670681	3670935	254	ATCopia94	LTR/Copia	0	0	0	0	0	0	0	0	0	0	0	0	NA	NA	NA	NA	NA	NA
Chr4	3719266	3719521	255	ATCopia94	LTR/Copia	0	0	0	0	0	0	0	0	0	0	0	0	NA	NA	NA	NA	NA	NA
Chr4	5303521	5303640	119	ATCopia94	LTR/Copia	0	0	0	0	0	0	0	0	0	0	0	0	NA	NA	NA	NA	NA	NA
Chr4	9989232	9989408	176	ATCopia94	LTR/Copia	0	0	0	0	0	0	0	0	0	0	0	0	NA	NA	NA	NA	NA	NA
Chr5	9061480	9061658	178	ATCopia94	LTR/Copia	0	0	0	0	0	0	0	0	0	0	0	0	NA	NA	NA	NA	NA	NA
Chr5	9219046	9219318	272	ATCopia94	LTR/Copia	0	0	0	0	0	0	0	0	0	0	0	0	NA	NA	NA	NA	NA	NA
Chr5	11684911	11685178	267	ATCopia94	LTR/Copia	0	0	0	0	0	0	0	0	0	0	0	0	NA	NA	NA	NA	NA	NA
Chr1	9907902	9908870	968	ATCopia95	LTR/Copia	0	0	0	0	0	0	0	0	0	0	0	0	NA	NA	NA	NA	NA	NA
Chr1	11861677	11861876	199	ATCopia95	LTR/Copia	0	0	0	0	0	0	0	0	0	0	0	0	NA	NA	NA	NA	NA	NA
Chr1	13027756	13027937	181	ATCopia95	LTR/Copia	0	0	0	0	0	0	0	0	0	0	0	0	NA	NA	NA	NA	NA	NA
Chr1	15657489	15661620	4131	ATCopia95	LTR/Copia	0	0	0	0	0	0	0	0	0	0	0	0	NA	NA	NA	NA	NA	NA
Chr1	15721727	15724636	2909	ATCopia95	LTR/Copia	0	0	0	0	0	0	0	0	0	0	0	0	NA	NA	NA	NA	NA	NA
Chr1	15727768	15729041	1273	ATCopia95	LTR/Copia	0	0	0	0	0	0	0	0	0	0	0	0	NA	NA	NA	NA	NA	NA
Chr1	16736545	16736609	64	ATCopia95	LTR/Copia	0	0	0	0	0	0	0	0	0	0	0	0	NA	NA	NA	NA	NA	NA
Chr1	17574110	17574646	536	ATCopia95	LTR/Copia	0	0	0	0	0	0	0	0	0	0	0	0	NA	NA	NA	NA	NA	NA
Chr1	17838741	17838885	144	ATCopia95	LTR/Copia	0	0	0	0	0	0	0	0	0	0	0	0	NA	NA	NA	NA	NA	NA
Chr2	1547661	1552031	4370	ATCopia95	LTR/Copia	10	180	7	57	3	5	6.29484	56.1588	6.35177	10.9805	2.55616	4.00646	-1.42695	1	-3.43441	1	-1.88616	0.0504482
Chr2	1552861	1553626	765	ATCopia95	LTR/Copia	0	0	0	0	0	0	0	0	0	0	0	0	NA	NA	NA	NA	NA	NA
Chr2	2837948	2838292	344	ATCopia95	LTR/Copia	0	0	0	0	0	0	0	0	0	0	0	0	NA	NA	NA	NA	NA	NA
Chr2	3059458	3060803	1345	ATCopia95	LTR/Copia	0	0	0	0	0	0	0	0	0	0	0	0	NA	NA	NA	NA	NA	NA
Chr2	3074308	3074943	635	ATCopia95	LTR/Copia	0	0	0	0	0	0	0	0	0	0	0	0	NA	NA	NA	NA	NA	NA
Chr2	3075462	3075732	270	ATCopia95	LTR/Copia	0	0	0	0	0	0	0	0	0	0	0	0	NA	NA	NA	NA	NA	NA
Chr2	3795219	3796199	980	ATCopia95	LTR/Copia	0	0	0	0	0	0	0	0	0	0	0	0	NA	NA	NA	NA	NA	NA
Chr2	3813118	3813504	386	ATCopia95	LTR/Copia	0	0	0	0	0	0	0	0	0	0	0	0	NA	NA	NA	NA	NA	NA
Chr2	3823559	3823669	110	ATCopia95	LTR/Copia	0	0	0	0	0	0	0	0	0	0	0	0	NA	NA	NA	NA	NA	NA
Chr2	4065716	4066737	1021	ATCopia95	LTR/Copia	0	0	0	0	0	0	0	0	0	0	0	0	NA	NA	NA	NA	NA	NA
Chr2	4067714	4067857	143	ATCopia95	LTR/Copia	0	0	0	0	0	0	0	0	0	0	0	0	NA	NA	NA	NA	NA	NA
Chr2	4246239	4247509	1270	ATCopia95	LTR/Copia	0	0	0	0	0	0	0	0	0	0	0	0	NA	NA	NA	NA	NA	NA
Chr2	4248173	4249224	1051	ATCopia95	LTR/Copia	0	0	0	0	0	0	0	0	0	0	0	0	NA	NA	NA	NA	NA	NA
Chr2	4252063	4252256	193	ATCopia95	LTR/Copia	0	0	0	0	0	0	0	0	0	0	0	0	NA	NA	NA	NA	NA	NA
Chr2	5468373	5469707	1334	ATCopia95	LTR/Copia	0	0	0	0	0	0	0	0	0	0	0	0	NA	NA	NA	NA	NA	NA
Chr2	5479206	5481678	2472	ATCopia95	LTR/Copia	0	0	0	0	0	0	0	0	0	0	0	0	NA	NA	NA	NA	NA	NA
Chr2	5490468	5490593	125	ATCopia95	LTR/Copia	0	0	0	0	0	0	0	0	0	0	0	0	NA	NA	NA	NA	NA	NA
Chr2	5923852	5924277	425	ATCopia95	LTR/Copia	0	0	0	0	0	0	0	0	0	0	0	0	NA	NA	NA	NA	NA	NA
Chr2	9761214	9761285	71	ATCopia95	LTR/Copia	0	0	0	0	0	0	0	0	0	0	0	0	NA	NA	NA	NA	NA	NA
Chr3	10900534	10900630	96	ATCopia95	LTR/Copia	0	0	0	0	0	0	0	0	0	0	0	0	NA	NA	NA	NA	NA	NA
Chr3	11678190	11678763	573	ATCopia95	LTR/Copia	0	0	0	0	0	0	0	0	0	0	0	0	NA	NA	NA	NA	NA	NA
Chr3	11683581	11689821	6240	ATCopia95	LTR/Copia	0	1	0	0	0	0	0	0.311993	0	0	0	0	Neg. infinite	1	Neg. infinite	1	NA	NA
Chr3	11902745	11902851	106	ATCopia95	LTR/Copia	0	0	0	0	0	0	0	0	0	0	0	0	NA	NA	NA	NA	NA	NA
Chr3	12394219	12394872	653	ATCopia95	LTR/Copia	0	0	0	0	0	0	0	0	0	0	0	0	NA	NA	NA	NA	NA	NA
Chr3	12395383	12395753	370	ATCopia95	LTR/Copia	0	0	0	0	0	0	0	0	0	0	0	0	NA	NA	NA	NA	NA	NA
Chr3	12396041	12396450	409	ATCopia95	LTR/Copia	0	0	0	0	0	0	0	0	0	0	0	0	NA	NA	NA	NA	NA	NA
Chr3	12572115	12572313	198	ATCopia95	LTR/Copia	0	0	0	0	0	0	0	0	0	0	0	0	NA	NA	NA	NA	NA	NA
Chr3	12575650	12576554	904	ATCopia95	LTR/Copia	0	0	0	0	0	0	0	0	0	0	0	0	NA	NA	NA	NA	NA	NA
Chr3	13253703	13255138	1435	ATCopia95	LTR/Copia	0	0	0	0	0	0	0	0	0	0	0	0	NA	NA	NA	NA	NA	NA
Chr3	13255632	13255986	354	ATCopia95	LTR/Copia	0	0	0	0	0	0	0	0	0	0	0	0	NA	NA	NA	NA	NA	NA
Chr3	13563448	13563858	410	ATCopia95	LTR/Copia	0	0	0	0	0	0	0	0	0	0	0	0	NA	NA	NA	NA	NA	NA
Chr3	13565425	13565650	225	ATCopia95	LTR/Copia	0	0	0	0	0	0	0	0	0	0	0	0	NA	NA	NA	NA	NA	NA
Chr3	14335092	14335303	211	ATCopia95	LTR/Copia	0	0	0	0	0	0	0	0	0	0	0	0	NA	NA	NA	NA	NA	NA
Chr3	14356041	14359969	3928	ATCopia95	LTR/Copia	0	0	0	0	0	0	0	0	0	0	0	0	NA	NA	NA	NA	NA	NA
Chr3	14362155	14362611	456	ATCopia95	LTR/Copia	0	0	0	0	0	0	0	0	0	0	0	0	NA	NA	NA	NA	NA	NA
Chr3	14379678	14380048	370	ATCopia95	LTR/Copia	0	0	0	0	0	0	0	0	0	0	0	0	NA	NA	NA	NA	NA	NA
Chr3	14388227	14389905	1678	ATCopia95	LTR/Copia	0	0	0	0	0	0	0	0	0	0	0	0	NA	NA	NA	NA	NA	NA
Chr3	14560538	14560707	169	ATCopia95	LTR/Copia	0	0	0	0	0	0	0	0	0	0	0	0	NA	NA	NA	NA	NA	NA
Chr3	14610887	14611980	1093	ATCopia95	LTR/Copia	0	0	0	0	0	0	0	0	0	0	0	0	NA	NA	NA	NA	NA	NA
Chr3	14612384	14612938	554	ATCopia95	LTR/Copia	0	0	0	0	0	0	0	0	0	0	0	0	NA	NA	NA	NA	NA	NA
Chr3	15298688	15298922	234	ATCopia95	LTR/Copia	0	0	0	0	0	0	0	0	0	0	0	0	NA	NA	NA	NA	NA	NA
Chr3	15299296	15299634	338	ATCopia95	LTR/Copia	0	0	0	1	0	0	0	0	0	0.192641	0	0	Infinite	1	NA	NA	Neg. infinite	1
Chr3	15313411	15314672	1261	ATCopia95	LTR/Copia	0	0	0	0	0	0	0	0	0	0	0	0	NA	NA	NA	NA	NA	NA
Chr3	16078978	16079586	608	ATCopia95	LTR/Copia	0	3	0	0	0	0	0	0.935979	0	0	0	0	Neg. infinite	1	Neg. infinite	1	NA	NA
Chr3	18884314	18884459	145	ATCopia95	LTR/Copia	0	0	0	0	0	0	0	0	0	0	0	0	NA	NA	NA	NA	NA	NA
Chr4	1752806	1753421	615	ATCopia95	LTR/Copia	0	0	0	0	0	0	0	0	0	0	0	0	NA	NA	NA	NA	NA	NA
Chr4	1753716	1754255	539	ATCopia95	LTR/Copia	0	0	0	0	0	0	0	0	0	0	0	0	NA	NA	NA	NA	NA	NA
Chr4	3853511	3855960	2449	ATCopia95	LTR/Copia	0	0	0	0	0	0	0	0	0	0	0	0	NA	NA	NA	NA	NA	NA
Chr4	4653259	4654062	803	ATCopia95	LTR/Copia	0	0	0	0	1	0	0	0	0	0	0.852053	0	NA	NA	Infinite	1	Infinite	1
Chr4	4654447	4655040	593	ATCopia95	LTR/Copia	0	0	0	0	0	0	0	0	0	0	0	0	NA	NA	NA	NA	NA	NA
Chr4	4993668	4993744	76	ATCopia95	LTR/Copia	0	0	0	0	0	0	0	0	0	0	0	0	NA	NA	NA	NA	NA	NA
Chr4	4994208	4994639	431	ATCopia95	LTR/Copia	0	0	0	0	0	0	0	0	0	0	0	0	NA	NA	NA	NA	NA	NA
Chr4	5292610	5292832	222	ATCopia95	LTR/Copia	0	0	0	0	0	0	0	0	0	0	0	0	NA	NA	NA	NA	NA	NA
Chr4	5985260	5985447	187	ATCopia95	LTR/Copia	0	0	0	0	0	0	0	0	0	0	0	0	NA	NA	NA	NA	NA	NA
Chr4	14582043	14582563	520	ATCopia95	LTR/Copia	0	0	0	0	1	0	0	0	0	0	0.852053	0	NA	NA	Infinite	1	Infinite	1
Chr5	8155765	8155947	182	ATCopia95	LTR/Copia	0	0	0	0	0	0	0	0	0	0	0	0	NA	NA	NA	NA	NA	NA
Chr5	10018818	10020231	1413	ATCopia95	LTR/Copia	1	4	9	24	0	1	0.629484	1.24797	8.16656	4.62338	0	0.801292	3.14696	0.00245396	-1.35334	1	-4.42289	0.00327327
Chr5	10630943	10631176	233	ATCopia95	LTR/Copia	0	0	0	0	0	0	0	0	0	0	0	0	NA	NA	NA	NA	NA	NA
Chr5	10935728	10936143	415	ATCopia95	LTR/Copia	0	0	0	0	0	0	0	0	0	0	0	0	NA	NA	NA	NA	NA	NA
Chr5	13313688	13317243	3555	ATCopia95	LTR/Copia	0	0	0	1	0	0	0	0	0	0.192641	0	0	Infinite	1	NA	NA	Neg. infinite	1
Chr5	13328543	13331822	3279	ATCopia95	LTR/Copia	0	0	0	0	0	0	0	0	0	0	0	0	NA	NA	NA	NA	NA	NA
Chr5	14078738	14078818	80	ATCopia95	LTR/Copia	0	0	0	0	0	0	0	0	0	0	0	0	NA	NA	NA	NA	NA	NA
Chr5	14287263	14287310	47	ATCopia95	LTR/Copia	0	0	0	0	0	0	0	0	0	0	0	0	NA	NA	NA	NA	NA	NA
Chr5	16966315	16966550	235	ATCopia95	LTR/Copia	0	0	0	0	0	0	0	0	0	0	0	0	NA	NA	NA	NA	NA	NA
Chr5	17411423	17411542	119	ATCopia95	LTR/Copia	0	0	0	0	0	0	0	0	0	0	0	0	NA	NA	NA	NA	NA	NA
Chr5	21367213	21367550	337	ATCopia95	LTR/Copia	0	0	0	0	0	0	0	0	0	0	0	0	NA	NA	NA	NA	NA	NA
Chr1	19218075	19218229	154	ATCopia96	LTR/Copia	0	0	0	0	0	0	0	0	0	0	0	0	NA	NA	NA	NA	NA	NA
Chr2	3667039	3671934	4895	ATCopia96	LTR/Copia	6	9	1	0	3	3	3.7769	2.80794	0.907395	0	2.55616	2.40388	-2.55325	0.0296765	-0.538057	1	1.97941	0.0919278
Chr3	15996347	15997189	842	ATCopia96	LTR/Copia	0	0	0	0	0	0	0	0	0	0	0	0	NA	NA	NA	NA	NA	NA
Chr3	15998636	16000147	1511	ATCopia96	LTR/Copia	0	0	0	0	0	0	0	0	0	0	0	0	NA	NA	NA	NA	NA	NA
Chr3	18027387	18027547	160	ATCopia96	LTR/Copia	0	0	0	0	0	0	0	0	0	0	0	0	NA	NA	NA	NA	NA	NA
Chr5	18160412	18160544	132	ATCopia96	LTR/Copia	0	0	0	0	0	0	0	0	0	0	0	0	NA	NA	NA	NA	NA	NA
Chr1	6478189	6478274	85	ATCopia97	LTR/Copia	0	0	0	0	0	0	0	0	0	0	0	0	NA	NA	NA	NA	NA	NA
Chr2	5709609	5713343	3734	ATCopia97	LTR/Copia	0	0	0	0	0	0	0	0	0	0	0	0	NA	NA	NA	NA	NA	NA
Chr3	11678765	11683580	4815	ATCopia97	LTR/Copia	0	0	0	0	0	0	0	0	0	0	0	0	NA	NA	NA	NA	NA	NA
Chr4	2904203	2904351	148	ATCopia97	LTR/Copia	0	0	0	0	0	0	0	0	0	0	0	0	NA	NA	NA	NA	NA	NA
Chr4	6034731	6036194	1463	ATCopia97	LTR/Copia	0	0	0	0	0	0	0	0	0	0	0	0	NA	NA	NA	NA	NA	NA
Chr5	18301847	18302118	271	ATCopia97	LTR/Copia	0	0	0	0	0	0	0	0	0	0	0	0	NA	NA	NA	NA	NA	NA
Chr1	11479601	11479728	127	ATCOPIN	LTR	0	0	0	0	0	0	0	0	0	0	0	0	NA	NA	NA	NA	NA	NA
Chr1	11492833	11493647	814	ATCOPIN	LTR	0	0	0	0	0	0	0	0	0	0	0	0	NA	NA	NA	NA	NA	NA
Chr1	12040916	12041269	353	ATCOPIN	LTR	0	0	0	0	0	0	0	0	0	0	0	0	NA	NA	NA	NA	NA	NA
Chr1	12249077	12249413	336	ATCOPIN	LTR	0	0	0	0	0	0	0	0	0	0	0	0	NA	NA	NA	NA	NA	NA
Chr1	12253098	12253454	356	ATCOPIN	LTR	0	0	0	0	0	0	0	0	0	0	0	0	NA	NA	NA	NA	NA	NA
Chr1	12277518	12277698	180	ATCOPIN	LTR	0	0	0	0	0	0	0	0	0	0	0	0	NA	NA	NA	NA	NA	NA
Chr1	12297564	12298009	445	ATCOPIN	LTR	3	0	0	0	0	0	1.88845	0	0	0	0	0	Neg. infinite	1	Neg. infinite	1	NA	NA
Chr1	12299183	12299623	440	ATCOPIN	LTR	0	0	0	0	0	0	0	0	0	0	0	0	NA	NA	NA	NA	NA	NA
Chr1	12371979	12372290	311	ATCOPIN	LTR	0	0	0	0	0	0	0	0	0	0	0	0	NA	NA	NA	NA	NA	NA
Chr1	12467835	12468298	463	ATCOPIN	LTR	0	0	0	0	0	0	0	0	0	0	0	0	NA	NA	NA	NA	NA	NA
Chr1	12576213	12576510	297	ATCOPIN	LTR	0	0	0	0	0	0	0	0	0	0	0	0	NA	NA	NA	NA	NA	NA
Chr1	12957926	12958264	338	ATCOPIN	LTR	0	0	0	0	0	0	0	0	0	0	0	0	NA	NA	NA	NA	NA	NA
Chr1	13148196	13148273	77	ATCOPIN	LTR	0	0	0	0	0	0	0	0	0	0	0	0	NA	NA	NA	NA	NA	NA
Chr1	13149788	13150514	726	ATCOPIN	LTR	0	0	0	0	0	0	0	0	0	0	0	0	NA	NA	NA	NA	NA	NA
Chr1	13355252	13355610	358	ATCOPIN	LTR	0	0	0	0	0	0	0	0	0	0	0	0	NA	NA	NA	NA	NA	NA
Chr1	13493212	13493347	135	ATCOPIN	LTR	0	0	0	0	0	0	0	0	0	0	0	0	NA	NA	NA	NA	NA	NA
Chr1	13894167	13894969	802	ATCOPIN	LTR	0	0	0	0	0	0	0	0	0	0	0	0	NA	NA	NA	NA	NA	NA
Chr1	14006701	14006832	131	ATCOPIN	LTR	0	0	0	0	0	0	0	0	0	0	0	0	NA	NA	NA	NA	NA	NA
Chr1	14152940	14153261	321	ATCOPIN	LTR	0	0	0	0	0	0	0	0	0	0	0	0	NA	NA	NA	NA	NA	NA
Chr1	15923311	15923527	216	ATCOPIN	LTR	0	0	0	0	0	0	0	0	0	0	0	0	NA	NA	NA	NA	NA	NA
Chr1	16147918	16148400	482	ATCOPIN	LTR	0	0	0	0	0	0	0	0	0	0	0	0	NA	NA	NA	NA	NA	NA
Chr1	16432029	16432092	63	ATCOPIN	LTR	0	0	0	0	0	0	0	0	0	0	0	0	NA	NA	NA	NA	NA	NA
Chr1	16432510	16432572	62	ATCOPIN	LTR	0	0	0	0	0	0	0	0	0	0	0	0	NA	NA	NA	NA	NA	NA
Chr1	16432994	16433056	62	ATCOPIN	LTR	0	0	0	0	0	0	0	0	0	0	0	0	NA	NA	NA	NA	NA	NA
Chr1	16433955	16434018	63	ATCOPIN	LTR	0	0	0	0	0	0	0	0	0	0	0	0	NA	NA	NA	NA	NA	NA
Chr1	16666210	16666781	571	ATCOPIN	LTR	0	0	0	0	0	0	0	0	0	0	0	0	NA	NA	NA	NA	NA	NA
Chr1	16685258	16686267	1009	ATCOPIN	LTR	0	0	0	0	0	0	0	0	0	0	0	0	NA	NA	NA	NA	NA	NA
Chr1	16742060	16742300	240	ATCOPIN	LTR	0	0	0	0	0	0	0	0	0	0	0	0	NA	NA	NA	NA	NA	NA
Chr1	16930581	16930690	109	ATCOPIN	LTR	0	0	0	0	0	0	0	0	0	0	0	0	NA	NA	NA	NA	NA	NA
Chr1	17571316	17571924	608	ATCOPIN	LTR	0	0	0	0	0	0	0	0	0	0	0	0	NA	NA	NA	NA	NA	NA
Chr1	19251885	19252408	523	ATCOPIN	LTR	0	0	0	0	0	0	0	0	0	0	0	0	NA	NA	NA	NA	NA	NA
Chr1	20510044	20510401	357	ATCOPIN	LTR	0	0	0	0	0	0	0	0	0	0	0	0	NA	NA	NA	NA	NA	NA
Chr1	21581778	21582007	229	ATCOPIN	LTR	0	0	0	0	0	0	0	0	0	0	0	0	NA	NA	NA	NA	NA	NA
Chr1	21637419	21638230	811	ATCOPIN	LTR	0	0	0	0	0	0	0	0	0	0	0	0	NA	NA	NA	NA	NA	NA
Chr1	21650492	21650817	325	ATCOPIN	LTR	0	0	0	0	0	0	0	0	0	0	0	0	NA	NA	NA	NA	NA	NA
Chr1	21710249	21710606	357	ATCOPIN	LTR	0	0	0	0	0	0	0	0	0	0	0	0	NA	NA	NA	NA	NA	NA
Chr1	22777308	22777664	356	ATCOPIN	LTR	0	0	0	0	0	0	0	0	0	0	0	0	NA	NA	NA	NA	NA	NA
Chr1	24101352	24101456	104	ATCOPIN	LTR	0	0	0	0	0	0	0	0	0	0	0	0	NA	NA	NA	NA	NA	NA
Chr1	24975916	24976280	364	ATCOPIN	LTR	0	0	0	0	0	0	0	0	0	0	0	0	NA	NA	NA	NA	NA	NA
Chr2	1309721	1310540	819	ATCOPIN	LTR	0	0	0	0	0	0	0	0	0	0	0	0	NA	NA	NA	NA	NA	NA
Chr2	1431649	1431743	94	ATCOPIN	LTR	0	0	0	0	0	0	0	0	0	0	0	0	NA	NA	NA	NA	NA	NA
Chr2	1601069	1601379	310	ATCOPIN	LTR	0	0	0	0	0	0	0	0	0	0	0	0	NA	NA	NA	NA	NA	NA
Chr2	2010684	2011029	345	ATCOPIN	LTR	0	0	0	0	0	0	0	0	0	0	0	0	NA	NA	NA	NA	NA	NA
Chr2	2516562	2516877	315	ATCOPIN	LTR	0	0	0	0	0	0	0	0	0	0	0	0	NA	NA	NA	NA	NA	NA
Chr2	2607813	2608131	318	ATCOPIN	LTR	0	0	0	0	0	0	0	0	0	0	0	0	NA	NA	NA	NA	NA	NA
Chr2	2636201	2637022	821	ATCOPIN	LTR	0	0	0	0	0	0	0	0	0	0	0	0	NA	NA	NA	NA	NA	NA
Chr2	2664601	2665422	821	ATCOPIN	LTR	0	0	0	0	0	0	0	0	0	0	0	0	NA	NA	NA	NA	NA	NA
Chr2	2731895	2731956	61	ATCOPIN	LTR	0	0	0	0	0	0	0	0	0	0	0	0	NA	NA	NA	NA	NA	NA
Chr2	2892241	2892299	58	ATCOPIN	LTR	0	0	0	0	0	0	0	0	0	0	0	0	NA	NA	NA	NA	NA	NA
Chr2	3132842	3132897	55	ATCOPIN	LTR	0	0	0	0	0	0	0	0	0	0	0	0	NA	NA	NA	NA	NA	NA
Chr2	3216760	3217115	355	ATCOPIN	LTR	0	0	0	0	0	0	0	0	0	0	0	0	NA	NA	NA	NA	NA	NA
Chr2	3562164	3562227	63	ATCOPIN	LTR	0	0	0	0	0	0	0	0	0	0	0	0	NA	NA	NA	NA	NA	NA
Chr2	3562651	3562712	61	ATCOPIN	LTR	0	0	0	0	0	0	0	0	0	0	0	0	NA	NA	NA	NA	NA	NA
Chr2	3563126	3563195	69	ATCOPIN	LTR	0	0	0	0	0	0	0	0	0	0	0	0	NA	NA	NA	NA	NA	NA
Chr2	5160886	5161415	529	ATCOPIN	LTR	0	0	0	0	0	0	0	0	0	0	0	0	NA	NA	NA	NA	NA	NA
Chr2	5177555	5177892	337	ATCOPIN	LTR	0	0	0	0	0	0	0	0	0	0	0	0	NA	NA	NA	NA	NA	NA
Chr2	5322777	5323132	355	ATCOPIN	LTR	1	0	0	0	0	0	0.629484	0	0	0	0	0	Neg. infinite	1	Neg. infinite	1	NA	NA
Chr2	5803784	5803871	87	ATCOPIN	LTR	0	0	0	0	0	0	0	0	0	0	0	0	NA	NA	NA	NA	NA	NA
Chr2	8082981	8083108	127	ATCOPIN	LTR	0	0	0	0	0	0	0	0	0	0	0	0	NA	NA	NA	NA	NA	NA
Chr2	8248954	8249250	296	ATCOPIN	LTR	0	0	0	0	0	0	0	0	0	0	0	0	NA	NA	NA	NA	NA	NA
Chr2	8560626	8560757	131	ATCOPIN	LTR	0	0	0	0	0	0	0	0	0	0	0	0	NA	NA	NA	NA	NA	NA
Chr2	9783340	9783645	305	ATCOPIN	LTR	0	0	0	0	0	0	0	0	0	0	0	0	NA	NA	NA	NA	NA	NA
Chr2	10552168	10552291	123	ATCOPIN	LTR	0	0	0	0	0	0	0	0	0	0	0	0	NA	NA	NA	NA	NA	NA
Chr2	12297114	12297205	91	ATCOPIN	LTR	0	0	0	0	0	0	0	0	0	0	0	0	NA	NA	NA	NA	NA	NA
Chr2	12475703	12475916	213	ATCOPIN	LTR	0	0	0	0	0	0	0	0	0	0	0	0	NA	NA	NA	NA	NA	NA
Chr3	8303667	8303924	257	ATCOPIN	LTR	0	0	0	0	0	0	0	0	0	0	0	0	NA	NA	NA	NA	NA	NA
Chr3	9398700	9398747	47	ATCOPIN	LTR	0	0	0	0	0	0	0	0	0	0	0	0	NA	NA	NA	NA	NA	NA
Chr3	11032389	11032723	334	ATCOPIN	LTR	0	0	0	0	0	0	0	0	0	0	0	0	NA	NA	NA	NA	NA	NA
Chr3	11739464	11740292	828	ATCOPIN	LTR	0	0	0	0	0	0	0	0	0	0	0	0	NA	NA	NA	NA	NA	NA
Chr3	11805223	11805457	234	ATCOPIN	LTR	0	0	0	0	0	0	0	0	0	0	0	0	NA	NA	NA	NA	NA	NA
Chr3	11851925	11852740	815	ATCOPIN	LTR	0	0	0	0	1	1	0	0	0	0	0.852053	0.801292	NA	NA	Infinite	1	Infinite	0.817479
Chr3	11931319	11932094	775	ATCOPIN	LTR	0	0	0	0	0	0	0	0	0	0	0	0	NA	NA	NA	NA	NA	NA
Chr3	12734330	12734681	351	ATCOPIN	LTR	0	0	0	0	0	0	0	0	0	0	0	0	NA	NA	NA	NA	NA	NA
Chr3	13532758	13532819	61	ATCOPIN	LTR	0	0	0	0	0	0	0	0	0	0	0	0	NA	NA	NA	NA	NA	NA
Chr3	13592596	13592662	66	ATCOPIN	LTR	0	0	0	0	0	0	0	0	0	0	0	0	NA	NA	NA	NA	NA	NA
Chr3	13593108	13593171	63	ATCOPIN	LTR	0	0	0	0	0	0	0	0	0	0	0	0	NA	NA	NA	NA	NA	NA
Chr3	13593600	13593663	63	ATCOPIN	LTR	0	0	0	0	0	0	0	0	0	0	0	0	NA	NA	NA	NA	NA	NA
Chr3	13594111	13594174	63	ATCOPIN	LTR	0	0	0	0	0	0	0	0	0	0	0	0	NA	NA	NA	NA	NA	NA
Chr3	13594622	13594685	63	ATCOPIN	LTR	0	0	0	0	0	0	0	0	0	0	0	0	NA	NA	NA	NA	NA	NA
Chr3	13595132	13595195	63	ATCOPIN	LTR	0	0	0	0	0	0	0	0	0	0	0	0	NA	NA	NA	NA	NA	NA
Chr3	13595625	13595688	63	ATCOPIN	LTR	0	0	0	0	0	0	0	0	0	0	0	0	NA	NA	NA	NA	NA	NA
Chr3	13596133	13596196	63	ATCOPIN	LTR	0	0	0	0	0	0	0	0	0	0	0	0	NA	NA	NA	NA	NA	NA
Chr3	13596621	13596684	63	ATCOPIN	LTR	0	0	0	0	0	0	0	0	0	0	0	0	NA	NA	NA	NA	NA	NA
Chr3	13597132	13597195	63	ATCOPIN	LTR	0	0	0	0	0	0	0	0	0	0	0	0	NA	NA	NA	NA	NA	NA
Chr3	13597642	13597705	63	ATCOPIN	LTR	0	0	0	0	0	0	0	0	0	0	0	0	NA	NA	NA	NA	NA	NA
Chr3	13598152	13598216	64	ATCOPIN	LTR	0	0	0	0	0	0	0	0	0	0	0	0	NA	NA	NA	NA	NA	NA
Chr3	13598664	13598727	63	ATCOPIN	LTR	0	0	0	0	0	0	0	0	0	0	0	0	NA	NA	NA	NA	NA	NA
Chr3	13599174	13599237	63	ATCOPIN	LTR	0	0	0	0	0	0	0	0	0	0	0	0	NA	NA	NA	NA	NA	NA
Chr3	13599684	13599747	63	ATCOPIN	LTR	0	0	0	0	0	0	0	0	0	0	0	0	NA	NA	NA	NA	NA	NA
Chr3	13600194	13600257	63	ATCOPIN	LTR	0	0	0	0	0	0	0	0	0	0	0	0	NA	NA	NA	NA	NA	NA
Chr3	13673841	13673910	69	ATCOPIN	LTR	0	0	0	0	0	0	0	0	0	0	0	0	NA	NA	NA	NA	NA	NA
Chr3	13681901	13681964	63	ATCOPIN	LTR	0	0	0	0	0	0	0	0	0	0	0	0	NA	NA	NA	NA	NA	NA
Chr3	13682407	13682476	69	ATCOPIN	LTR	0	0	0	0	0	0	0	0	0	0	0	0	NA	NA	NA	NA	NA	NA
Chr3	13682911	13682980	69	ATCOPIN	LTR	0	0	0	0	0	0	0	0	0	0	0	0	NA	NA	NA	NA	NA	NA
Chr3	13683900	13683966	66	ATCOPIN	LTR	0	0	0	0	0	0	0	0	0	0	0	0	NA	NA	NA	NA	NA	NA
Chr3	13684457	13684526	69	ATCOPIN	LTR	0	0	0	0	0	0	0	0	0	0	0	0	NA	NA	NA	NA	NA	NA
Chr3	13684954	13685024	70	ATCOPIN	LTR	0	0	0	0	0	0	0	0	0	0	0	0	NA	NA	NA	NA	NA	NA
Chr3	13685468	13685534	66	ATCOPIN	LTR	0	0	0	0	0	0	0	0	0	0	0	0	NA	NA	NA	NA	NA	NA
Chr3	13685822	13685892	70	ATCOPIN	LTR	0	0	0	0	0	0	0	0	0	0	0	0	NA	NA	NA	NA	NA	NA
Chr3	13686308	13686371	63	ATCOPIN	LTR	0	0	0	0	0	0	0	0	0	0	0	0	NA	NA	NA	NA	NA	NA
Chr3	13687300	13687363	63	ATCOPIN	LTR	0	0	0	0	0	0	0	0	0	0	0	0	NA	NA	NA	NA	NA	NA
Chr3	13687844	13687907	63	ATCOPIN	LTR	0	0	0	0	0	0	0	0	0	0	0	0	NA	NA	NA	NA	NA	NA
Chr3	13688350	13688420	70	ATCOPIN	LTR	0	0	0	0	0	0	0	0	0	0	0	0	NA	NA	NA	NA	NA	NA
Chr3	13688856	13688926	70	ATCOPIN	LTR	0	0	0	0	0	0	0	0	0	0	0	0	NA	NA	NA	NA	NA	NA
Chr3	13689342	13689405	63	ATCOPIN	LTR	0	0	0	0	0	0	0	0	0	0	0	0	NA	NA	NA	NA	NA	NA
Chr3	13689848	13689918	70	ATCOPIN	LTR	0	0	0	0	0	0	0	0	0	0	0	0	NA	NA	NA	NA	NA	NA
Chr3	13690334	13690397	63	ATCOPIN	LTR	0	0	0	0	0	0	0	0	0	0	0	0	NA	NA	NA	NA	NA	NA
Chr3	13690840	13690910	70	ATCOPIN	LTR	0	0	0	0	0	0	0	0	0	0	0	0	NA	NA	NA	NA	NA	NA
Chr3	13691327	13691390	63	ATCOPIN	LTR	0	0	0	0	0	0	0	0	0	0	0	0	NA	NA	NA	NA	NA	NA
Chr3	13691814	13691877	63	ATCOPIN	LTR	0	0	0	0	0	0	0	0	0	0	0	0	NA	NA	NA	NA	NA	NA
Chr3	13692321	13692391	70	ATCOPIN	LTR	0	0	0	0	0	0	0	0	0	0	0	0	NA	NA	NA	NA	NA	NA
Chr3	13692807	13693181	374	ATCOPIN	LTR	0	0	0	0	0	0	0	0	0	0	0	0	NA	NA	NA	NA	NA	NA
Chr3	13693623	13693693	70	ATCOPIN	LTR	0	0	0	0	0	0	0	0	0	0	0	0	NA	NA	NA	NA	NA	NA
Chr3	13694109	13694172	63	ATCOPIN	LTR	0	0	0	0	0	0	0	0	0	0	0	0	NA	NA	NA	NA	NA	NA
Chr3	13694615	13694685	70	ATCOPIN	LTR	0	0	0	0	0	0	0	0	0	0	0	0	NA	NA	NA	NA	NA	NA
Chr3	13695101	13695164	63	ATCOPIN	LTR	0	0	0	0	0	0	0	0	0	0	0	0	NA	NA	NA	NA	NA	NA
Chr3	13695608	13695678	70	ATCOPIN	LTR	0	0	0	0	0	0	0	0	0	0	0	0	NA	NA	NA	NA	NA	NA
Chr3	13696114	13696184	70	ATCOPIN	LTR	0	0	0	0	0	0	0	0	0	0	0	0	NA	NA	NA	NA	NA	NA
Chr3	13696600	13696663	63	ATCOPIN	LTR	0	0	0	0	0	0	0	0	0	0	0	0	NA	NA	NA	NA	NA	NA
Chr3	13697185	13697254	69	ATCOPIN	LTR	0	0	0	0	0	0	0	0	0	0	0	0	NA	NA	NA	NA	NA	NA
Chr3	13698709	13698778	69	ATCOPIN	LTR	0	0	0	0	0	0	0	0	0	0	0	0	NA	NA	NA	NA	NA	NA
Chr3	13699225	13699284	59	ATCOPIN	LTR	0	0	0	0	0	0	0	0	0	0	0	0	NA	NA	NA	NA	NA	NA
Chr3	13699733	13699796	63	ATCOPIN	LTR	0	0	0	0	0	0	0	0	0	0	0	0	NA	NA	NA	NA	NA	NA
Chr3	13700238	13700300	62	ATCOPIN	LTR	0	0	0	0	0	0	0	0	0	0	0	0	NA	NA	NA	NA	NA	NA
Chr3	13700744	13700807	63	ATCOPIN	LTR	0	0	0	0	0	0	0	0	0	0	0	0	NA	NA	NA	NA	NA	NA
Chr3	13701251	13701321	70	ATCOPIN	LTR	0	0	0	0	0	0	0	0	0	0	0	0	NA	NA	NA	NA	NA	NA
Chr3	13701631	13701694	63	ATCOPIN	LTR	0	0	0	0	0	0	0	0	0	0	0	0	NA	NA	NA	NA	NA	NA
Chr3	13703145	13703208	63	ATCOPIN	LTR	0	0	0	0	0	0	0	0	0	0	0	0	NA	NA	NA	NA	NA	NA
Chr3	13703650	13703711	61	ATCOPIN	LTR	0	0	0	0	0	0	0	0	0	0	0	0	NA	NA	NA	NA	NA	NA
Chr3	13704153	13704216	63	ATCOPIN	LTR	0	0	0	0	0	0	0	0	0	0	0	0	NA	NA	NA	NA	NA	NA
Chr3	13704935	13704998	63	ATCOPIN	LTR	0	0	0	0	0	0	0	0	0	0	0	0	NA	NA	NA	NA	NA	NA
Chr3	13705443	13705506	63	ATCOPIN	LTR	0	0	0	0	0	0	0	0	0	0	0	0	NA	NA	NA	NA	NA	NA
Chr3	13705949	13706012	63	ATCOPIN	LTR	0	0	0	0	0	0	0	0	0	0	0	0	NA	NA	NA	NA	NA	NA
Chr3	13706452	13706522	70	ATCOPIN	LTR	0	0	0	0	0	0	0	0	0	0	0	0	NA	NA	NA	NA	NA	NA
Chr3	13706957	13707020	63	ATCOPIN	LTR	0	0	0	0	0	0	0	0	0	0	0	0	NA	NA	NA	NA	NA	NA
Chr3	13707462	13707525	63	ATCOPIN	LTR	0	0	0	0	0	0	0	0	0	0	0	0	NA	NA	NA	NA	NA	NA
Chr3	13707966	13708029	63	ATCOPIN	LTR	0	0	0	0	0	0	0	0	0	0	0	0	NA	NA	NA	NA	NA	NA
Chr3	13708474	13708537	63	ATCOPIN	LTR	0	0	0	0	0	0	0	0	0	0	0	0	NA	NA	NA	NA	NA	NA
Chr3	13709987	13710057	70	ATCOPIN	LTR	0	0	0	0	0	0	0	0	0	0	0	0	NA	NA	NA	NA	NA	NA
Chr3	13710491	13710554	63	ATCOPIN	LTR	0	0	0	0	0	0	0	0	0	0	0	0	NA	NA	NA	NA	NA	NA
Chr3	13710994	13711047	53	ATCOPIN	LTR	0	0	0	0	0	0	0	0	0	0	0	0	NA	NA	NA	NA	NA	NA
Chr3	13711498	13711559	61	ATCOPIN	LTR	0	0	0	0	0	0	0	0	0	0	0	0	NA	NA	NA	NA	NA	NA
Chr3	13713011	13713074	63	ATCOPIN	LTR	0	0	0	0	0	0	0	0	0	0	0	0	NA	NA	NA	NA	NA	NA
Chr3	13714527	13714590	63	ATCOPIN	LTR	0	0	0	0	0	0	0	0	0	0	0	0	NA	NA	NA	NA	NA	NA
Chr3	13715040	13715101	61	ATCOPIN	LTR	0	0	0	0	0	0	0	0	0	0	0	0	NA	NA	NA	NA	NA	NA
Chr3	13715545	13715608	63	ATCOPIN	LTR	0	0	0	0	0	0	0	0	0	0	0	0	NA	NA	NA	NA	NA	NA
Chr3	13716553	13716616	63	ATCOPIN	LTR	0	0	0	0	0	0	0	0	0	0	0	0	NA	NA	NA	NA	NA	NA
Chr3	13718067	13718130	63	ATCOPIN	LTR	0	0	0	0	0	0	0	0	0	0	0	0	NA	NA	NA	NA	NA	NA
Chr3	13718554	13718617	63	ATCOPIN	LTR	0	0	0	0	0	0	0	0	0	0	0	0	NA	NA	NA	NA	NA	NA
Chr3	13720068	13720131	63	ATCOPIN	LTR	0	0	0	0	0	0	0	0	0	0	0	0	NA	NA	NA	NA	NA	NA
Chr3	13721078	13721141	63	ATCOPIN	LTR	0	0	0	0	0	0	0	0	0	0	0	0	NA	NA	NA	NA	NA	NA
Chr3	13721590	13721651	61	ATCOPIN	LTR	0	0	0	0	0	0	0	0	0	0	0	0	NA	NA	NA	NA	NA	NA
Chr3	13723105	13723168	63	ATCOPIN	LTR	0	0	0	0	0	0	0	0	0	0	0	0	NA	NA	NA	NA	NA	NA
Chr3	13723618	13723679	61	ATCOPIN	LTR	0	0	0	0	0	0	0	0	0	0	0	0	NA	NA	NA	NA	NA	NA
Chr3	13724629	13724692	63	ATCOPIN	LTR	0	0	0	1	0	0	0	0	0	0.192641	0	0	Infinite	1	NA	NA	Neg. infinite	1
Chr3	13725364	13725427	63	ATCOPIN	LTR	0	0	0	0	0	0	0	0	0	0	0	0	NA	NA	NA	NA	NA	NA
Chr3	13726367	13726437	70	ATCOPIN	LTR	0	0	0	0	0	0	0	0	0	0	0	0	NA	NA	NA	NA	NA	NA
Chr3	13726853	13726916	63	ATCOPIN	LTR	0	0	0	0	0	0	0	0	0	0	0	0	NA	NA	NA	NA	NA	NA
Chr3	13727359	13727429	70	ATCOPIN	LTR	0	0	0	0	0	0	0	0	0	0	0	0	NA	NA	NA	NA	NA	NA
Chr3	13727865	13727935	70	ATCOPIN	LTR	0	0	0	0	0	0	0	0	0	0	0	0	NA	NA	NA	NA	NA	NA
Chr3	13728351	13728414	63	ATCOPIN	LTR	0	0	0	0	0	0	0	0	0	0	0	0	NA	NA	NA	NA	NA	NA
Chr3	13728857	13728927	70	ATCOPIN	LTR	0	0	0	0	0	0	0	0	0	0	0	0	NA	NA	NA	NA	NA	NA
Chr3	13729363	13729433	70	ATCOPIN	LTR	0	0	0	0	0	0	0	0	0	0	0	0	NA	NA	NA	NA	NA	NA
Chr3	13729869	13729939	70	ATCOPIN	LTR	0	0	0	0	0	0	0	0	0	0	0	0	NA	NA	NA	NA	NA	NA
Chr3	13730355	13730418	63	ATCOPIN	LTR	0	0	0	0	0	0	0	0	0	0	0	0	NA	NA	NA	NA	NA	NA
Chr3	13730862	13730932	70	ATCOPIN	LTR	0	0	0	0	0	0	0	0	0	0	0	0	NA	NA	NA	NA	NA	NA
Chr3	13731349	13731412	63	ATCOPIN	LTR	0	0	0	0	0	0	0	0	0	0	0	0	NA	NA	NA	NA	NA	NA
Chr3	13731855	13731925	70	ATCOPIN	LTR	0	0	0	0	0	0	0	0	0	0	0	0	NA	NA	NA	NA	NA	NA
Chr3	13732847	13732910	63	ATCOPIN	LTR	0	0	0	0	0	0	0	0	0	0	0	0	NA	NA	NA	NA	NA	NA
Chr3	13733353	13733423	70	ATCOPIN	LTR	0	0	0	0	0	0	0	0	0	0	0	0	NA	NA	NA	NA	NA	NA
Chr3	13733840	13733903	63	ATCOPIN	LTR	0	0	0	0	0	0	0	0	0	0	0	0	NA	NA	NA	NA	NA	NA
Chr3	13734347	13734417	70	ATCOPIN	LTR	0	0	0	0	0	0	0	0	0	0	0	0	NA	NA	NA	NA	NA	NA
Chr3	13734853	13734923	70	ATCOPIN	LTR	0	0	0	0	0	0	0	0	0	0	0	0	NA	NA	NA	NA	NA	NA
Chr3	13735339	13735402	63	ATCOPIN	LTR	0	0	0	0	0	0	0	0	0	0	0	0	NA	NA	NA	NA	NA	NA
Chr3	13735935	13736001	66	ATCOPIN	LTR	0	0	0	0	0	0	0	0	0	0	0	0	NA	NA	NA	NA	NA	NA
Chr3	13736921	13736990	69	ATCOPIN	LTR	0	0	0	0	0	0	0	0	0	0	0	0	NA	NA	NA	NA	NA	NA
Chr3	13737425	13737494	69	ATCOPIN	LTR	0	0	0	0	0	0	0	0	0	0	0	0	NA	NA	NA	NA	NA	NA
Chr3	13737937	13738000	63	ATCOPIN	LTR	0	0	0	0	0	0	0	0	0	0	0	0	NA	NA	NA	NA	NA	NA
Chr3	13744681	13744744	63	ATCOPIN	LTR	0	0	0	0	0	0	0	0	0	0	0	0	NA	NA	NA	NA	NA	NA
Chr3	13745188	13745258	70	ATCOPIN	LTR	0	0	0	0	0	0	0	0	0	0	0	0	NA	NA	NA	NA	NA	NA
Chr3	13745676	13745738	62	ATCOPIN	LTR	0	0	0	0	0	0	0	0	0	0	0	0	NA	NA	NA	NA	NA	NA
Chr3	13746185	13746255	70	ATCOPIN	LTR	0	0	0	0	0	0	0	0	0	0	0	0	NA	NA	NA	NA	NA	NA
Chr3	13746693	13746763	70	ATCOPIN	LTR	0	0	0	0	0	0	0	0	0	0	0	0	NA	NA	NA	NA	NA	NA
Chr3	13748677	13748740	63	ATCOPIN	LTR	0	0	0	0	0	0	0	0	0	0	0	0	NA	NA	NA	NA	NA	NA
Chr3	13749162	13749232	70	ATCOPIN	LTR	0	0	0	0	0	0	0	0	0	0	0	0	NA	NA	NA	NA	NA	NA
Chr3	13749649	13749712	63	ATCOPIN	LTR	0	0	0	0	0	0	0	0	0	0	0	0	NA	NA	NA	NA	NA	NA
Chr3	13750180	13750243	63	ATCOPIN	LTR	0	0	0	0	0	0	0	0	0	0	0	0	NA	NA	NA	NA	NA	NA
Chr3	13750684	13750747	63	ATCOPIN	LTR	0	0	0	0	0	0	0	0	0	0	0	0	NA	NA	NA	NA	NA	NA
Chr3	13751192	13751255	63	ATCOPIN	LTR	0	0	0	0	0	0	0	0	0	0	0	0	NA	NA	NA	NA	NA	NA
Chr3	13752443	13752506	63	ATCOPIN	LTR	0	0	0	0	0	0	0	0	0	0	0	0	NA	NA	NA	NA	NA	NA
Chr3	13752943	13753012	69	ATCOPIN	LTR	0	0	0	0	0	0	0	0	0	0	0	0	NA	NA	NA	NA	NA	NA
Chr3	13753429	13753498	69	ATCOPIN	LTR	0	0	0	0	0	0	0	0	0	0	0	0	NA	NA	NA	NA	NA	NA
Chr3	13753942	13754012	70	ATCOPIN	LTR	0	0	0	0	0	0	0	0	0	0	0	0	NA	NA	NA	NA	NA	NA
Chr3	13754430	13754500	70	ATCOPIN	LTR	0	0	0	0	0	0	0	0	0	0	0	0	NA	NA	NA	NA	NA	NA
Chr3	13754926	13754995	69	ATCOPIN	LTR	0	0	0	0	0	0	0	0	0	0	0	0	NA	NA	NA	NA	NA	NA
Chr3	13755432	13755498	66	ATCOPIN	LTR	0	0	0	0	0	0	0	0	0	0	0	0	NA	NA	NA	NA	NA	NA
Chr3	13755942	13756012	70	ATCOPIN	LTR	0	0	0	0	0	0	0	0	0	0	0	0	NA	NA	NA	NA	NA	NA
Chr3	13756440	13756509	69	ATCOPIN	LTR	0	0	0	0	0	0	0	0	0	0	0	0	NA	NA	NA	NA	NA	NA
Chr3	13757000	13757066	66	ATCOPIN	LTR	0	0	0	0	0	0	0	0	0	0	0	0	NA	NA	NA	NA	NA	NA
Chr3	13757948	13758011	63	ATCOPIN	LTR	0	0	0	0	0	0	0	0	0	0	0	0	NA	NA	NA	NA	NA	NA
Chr3	13758452	13758522	70	ATCOPIN	LTR	0	0	0	0	0	0	0	0	0	0	0	0	NA	NA	NA	NA	NA	NA
Chr3	13758938	13759001	63	ATCOPIN	LTR	0	0	0	0	0	0	0	0	0	0	0	0	NA	NA	NA	NA	NA	NA
Chr3	13759423	13759486	63	ATCOPIN	LTR	0	0	0	0	0	0	0	0	0	0	0	0	NA	NA	NA	NA	NA	NA
Chr3	13759929	13759998	69	ATCOPIN	LTR	0	0	0	0	0	0	0	0	0	0	0	0	NA	NA	NA	NA	NA	NA
Chr3	13760414	13760477	63	ATCOPIN	LTR	0	0	0	0	0	0	0	0	0	0	0	0	NA	NA	NA	NA	NA	NA
Chr3	13760918	13760988	70	ATCOPIN	LTR	0	0	0	0	0	0	0	0	0	0	0	0	NA	NA	NA	NA	NA	NA
Chr3	13761404	13761467	63	ATCOPIN	LTR	0	0	0	0	0	0	0	0	0	0	0	0	NA	NA	NA	NA	NA	NA
Chr3	13761908	13761978	70	ATCOPIN	LTR	0	0	0	0	0	0	0	0	0	0	0	0	NA	NA	NA	NA	NA	NA
Chr3	13762394	13762457	63	ATCOPIN	LTR	0	0	0	0	0	0	0	0	0	0	0	0	NA	NA	NA	NA	NA	NA
Chr3	13762880	13762943	63	ATCOPIN	LTR	0	0	0	0	0	0	0	0	0	0	0	0	NA	NA	NA	NA	NA	NA
Chr3	13763386	13763455	69	ATCOPIN	LTR	0	0	0	0	0	0	0	0	0	0	0	0	NA	NA	NA	NA	NA	NA
Chr3	13763871	13763934	63	ATCOPIN	LTR	0	0	0	0	0	0	0	0	0	0	0	0	NA	NA	NA	NA	NA	NA
Chr3	13764375	13764445	70	ATCOPIN	LTR	0	0	0	0	0	0	0	0	0	0	0	0	NA	NA	NA	NA	NA	NA
Chr3	13764861	13764924	63	ATCOPIN	LTR	0	0	0	0	0	0	0	0	0	0	0	0	NA	NA	NA	NA	NA	NA
Chr3	13765368	13765438	70	ATCOPIN	LTR	0	0	0	0	0	0	0	0	0	0	0	0	NA	NA	NA	NA	NA	NA
Chr3	13765856	13765918	62	ATCOPIN	LTR	0	0	0	0	0	0	0	0	0	0	0	0	NA	NA	NA	NA	NA	NA
Chr3	13766365	13766436	71	ATCOPIN	LTR	0	0	0	0	0	0	0	0	0	0	0	0	NA	NA	NA	NA	NA	NA
Chr3	13766687	13766748	61	ATCOPIN	LTR	0	0	0	0	0	0	0	0	0	0	0	0	NA	NA	NA	NA	NA	NA
Chr3	13767190	13767253	63	ATCOPIN	LTR	0	0	0	0	0	0	0	0	0	0	0	0	NA	NA	NA	NA	NA	NA
Chr3	13768710	13768772	62	ATCOPIN	LTR	0	0	0	0	0	0	0	0	0	0	0	0	NA	NA	NA	NA	NA	NA
Chr3	13769211	13769274	63	ATCOPIN	LTR	0	0	0	0	0	0	0	0	0	0	0	0	NA	NA	NA	NA	NA	NA
Chr3	13770724	13770787	63	ATCOPIN	LTR	0	0	0	0	0	0	0	0	0	0	0	0	NA	NA	NA	NA	NA	NA
Chr3	13771230	13771291	61	ATCOPIN	LTR	0	0	0	0	0	0	0	0	0	0	0	0	NA	NA	NA	NA	NA	NA
Chr3	13771733	13771796	63	ATCOPIN	LTR	0	0	0	0	0	0	0	0	0	0	0	0	NA	NA	NA	NA	NA	NA
Chr3	13773250	13773312	62	ATCOPIN	LTR	0	0	0	0	0	0	0	0	0	0	0	0	NA	NA	NA	NA	NA	NA
Chr3	13773750	13773813	63	ATCOPIN	LTR	0	0	0	0	0	0	0	0	0	0	0	0	NA	NA	NA	NA	NA	NA
Chr3	13775767	13775829	62	ATCOPIN	LTR	0	0	0	0	0	0	0	0	0	0	0	0	NA	NA	NA	NA	NA	NA
Chr3	13777785	13777847	62	ATCOPIN	LTR	0	0	0	0	0	0	0	0	0	0	0	0	NA	NA	NA	NA	NA	NA
Chr3	13778284	13778347	63	ATCOPIN	LTR	0	0	0	0	0	0	0	0	0	0	0	0	NA	NA	NA	NA	NA	NA
Chr3	13778796	13778859	63	ATCOPIN	LTR	0	0	0	0	0	0	0	0	0	0	0	0	NA	NA	NA	NA	NA	NA
Chr3	13781322	13781391	69	ATCOPIN	LTR	0	0	0	0	0	0	0	0	0	0	0	0	NA	NA	NA	NA	NA	NA
Chr3	13782839	13782908	69	ATCOPIN	LTR	0	0	0	0	0	0	0	0	0	0	0	0	NA	NA	NA	NA	NA	NA
Chr3	13783850	13783919	69	ATCOPIN	LTR	0	0	0	0	0	0	0	0	0	0	0	0	NA	NA	NA	NA	NA	NA
Chr3	13784861	13784930	69	ATCOPIN	LTR	0	0	0	0	0	0	0	0	0	0	0	0	NA	NA	NA	NA	NA	NA
Chr3	13785696	13785766	70	ATCOPIN	LTR	0	0	0	0	0	0	0	0	0	0	0	0	NA	NA	NA	NA	NA	NA
Chr3	13786182	13786245	63	ATCOPIN	LTR	0	0	0	0	0	0	0	0	0	0	0	0	NA	NA	NA	NA	NA	NA
Chr3	13786689	13786759	70	ATCOPIN	LTR	0	0	0	0	0	0	0	0	0	0	0	0	NA	NA	NA	NA	NA	NA
Chr3	13787175	13787238	63	ATCOPIN	LTR	0	0	0	0	0	0	0	0	0	0	0	0	NA	NA	NA	NA	NA	NA
Chr3	13787682	13787752	70	ATCOPIN	LTR	0	0	0	0	0	0	0	0	0	0	0	0	NA	NA	NA	NA	NA	NA
Chr3	13788168	13788231	63	ATCOPIN	LTR	0	0	0	0	0	0	0	0	0	0	0	0	NA	NA	NA	NA	NA	NA
Chr3	13788672	13788742	70	ATCOPIN	LTR	0	0	0	0	0	0	0	0	0	0	0	0	NA	NA	NA	NA	NA	NA
Chr3	13789149	13789212	63	ATCOPIN	LTR	0	0	0	0	0	0	0	0	0	0	0	0	NA	NA	NA	NA	NA	NA
Chr3	13789656	13789726	70	ATCOPIN	LTR	0	0	0	0	0	0	0	0	0	0	0	0	NA	NA	NA	NA	NA	NA
Chr3	13790142	13790200	58	ATCOPIN	LTR	0	0	0	0	0	0	0	0	0	0	0	0	NA	NA	NA	NA	NA	NA
Chr3	13791651	13791714	63	ATCOPIN	LTR	0	0	0	0	0	0	0	0	0	0	0	0	NA	NA	NA	NA	NA	NA
Chr3	13792136	13792206	70	ATCOPIN	LTR	0	0	0	0	0	0	0	0	0	0	0	0	NA	NA	NA	NA	NA	NA
Chr3	13792622	13792685	63	ATCOPIN	LTR	0	0	0	0	0	0	0	0	0	0	0	0	NA	NA	NA	NA	NA	NA
Chr3	13793108	13793171	63	ATCOPIN	LTR	0	0	0	0	0	0	0	0	0	0	0	0	NA	NA	NA	NA	NA	NA
Chr3	13793593	13793663	70	ATCOPIN	LTR	0	0	0	0	0	0	0	0	0	0	0	0	NA	NA	NA	NA	NA	NA
Chr3	13794079	13794142	63	ATCOPIN	LTR	0	0	0	0	0	0	0	0	0	0	0	0	NA	NA	NA	NA	NA	NA
Chr3	13794565	13794635	70	ATCOPIN	LTR	0	0	0	0	0	0	0	0	0	0	0	0	NA	NA	NA	NA	NA	NA
Chr3	13795051	13795121	70	ATCOPIN	LTR	0	0	0	0	0	0	0	0	0	0	0	0	NA	NA	NA	NA	NA	NA
Chr3	13795540	13795603	63	ATCOPIN	LTR	0	0	0	0	0	0	0	0	0	0	0	0	NA	NA	NA	NA	NA	NA
Chr3	13796044	13796107	63	ATCOPIN	LTR	0	0	0	0	0	0	0	0	0	0	0	0	NA	NA	NA	NA	NA	NA
Chr3	13796544	13796613	69	ATCOPIN	LTR	0	0	0	0	0	0	0	0	0	0	0	0	NA	NA	NA	NA	NA	NA
Chr3	13797030	13797099	69	ATCOPIN	LTR	0	0	0	0	0	0	0	0	0	0	0	0	NA	NA	NA	NA	NA	NA
Chr3	13797543	13797613	70	ATCOPIN	LTR	0	0	0	0	0	0	0	0	0	0	0	0	NA	NA	NA	NA	NA	NA
Chr3	13798031	13798101	70	ATCOPIN	LTR	0	0	0	0	0	0	0	0	0	0	0	0	NA	NA	NA	NA	NA	NA
Chr3	13798527	13798596	69	ATCOPIN	LTR	0	0	0	0	0	0	0	0	0	0	0	0	NA	NA	NA	NA	NA	NA
Chr3	13799033	13799099	66	ATCOPIN	LTR	0	0	0	0	0	0	0	0	0	0	0	0	NA	NA	NA	NA	NA	NA
Chr3	13800703	13800766	63	ATCOPIN	LTR	0	0	0	0	0	0	0	0	0	0	0	0	NA	NA	NA	NA	NA	NA
Chr3	13809603	13809665	62	ATCOPIN	LTR	0	0	0	0	0	0	0	0	0	0	0	0	NA	NA	NA	NA	NA	NA
Chr3	13810106	13810166	60	ATCOPIN	LTR	0	0	0	0	0	0	0	0	0	0	0	0	NA	NA	NA	NA	NA	NA
Chr3	13810482	13810544	62	ATCOPIN	LTR	0	0	0	0	0	0	0	0	0	0	0	0	NA	NA	NA	NA	NA	NA
Chr3	13811999	13812062	63	ATCOPIN	LTR	0	0	0	0	0	0	0	0	0	0	0	0	NA	NA	NA	NA	NA	NA
Chr3	13812500	13812563	63	ATCOPIN	LTR	0	0	0	0	0	0	0	0	0	0	0	0	NA	NA	NA	NA	NA	NA
Chr3	13813009	13813072	63	ATCOPIN	LTR	0	0	0	0	0	0	0	0	0	0	0	0	NA	NA	NA	NA	NA	NA
Chr3	13813511	13813573	62	ATCOPIN	LTR	0	0	0	0	0	0	0	0	0	0	0	0	NA	NA	NA	NA	NA	NA
Chr3	13814018	13814081	63	ATCOPIN	LTR	0	0	0	0	0	0	0	0	0	0	0	0	NA	NA	NA	NA	NA	NA
Chr3	13814520	13814583	63	ATCOPIN	LTR	0	0	0	0	0	0	0	0	0	0	0	0	NA	NA	NA	NA	NA	NA
Chr3	13815023	13815077	54	ATCOPIN	LTR	0	0	0	0	0	0	0	0	0	0	0	0	NA	NA	NA	NA	NA	NA
Chr3	13815530	13815592	62	ATCOPIN	LTR	0	0	0	0	0	0	0	0	0	0	0	0	NA	NA	NA	NA	NA	NA
Chr3	13816037	13816097	60	ATCOPIN	LTR	0	0	0	0	0	0	0	0	0	0	0	0	NA	NA	NA	NA	NA	NA
Chr3	13835207	13835269	62	ATCOPIN	LTR	0	0	0	0	0	0	0	0	0	0	0	0	NA	NA	NA	NA	NA	NA
Chr3	13835717	13835780	63	ATCOPIN	LTR	0	0	0	0	0	0	0	0	0	0	0	0	NA	NA	NA	NA	NA	NA
Chr3	13836222	13836284	62	ATCOPIN	LTR	0	0	0	0	0	0	0	0	0	0	0	0	NA	NA	NA	NA	NA	NA
Chr3	13836705	13836758	53	ATCOPIN	LTR	0	0	0	0	0	0	0	0	0	0	0	0	NA	NA	NA	NA	NA	NA
Chr3	13837212	13837275	63	ATCOPIN	LTR	0	0	0	0	0	0	0	0	0	0	0	0	NA	NA	NA	NA	NA	NA
Chr3	13837722	13837785	63	ATCOPIN	LTR	0	0	0	0	0	0	0	0	0	0	0	0	NA	NA	NA	NA	NA	NA
Chr3	13838227	13838290	63	ATCOPIN	LTR	0	0	0	0	0	0	0	0	0	0	0	0	NA	NA	NA	NA	NA	NA
Chr3	13838731	13838793	62	ATCOPIN	LTR	0	0	0	0	0	0	0	0	0	0	0	0	NA	NA	NA	NA	NA	NA
Chr3	13839240	13839303	63	ATCOPIN	LTR	0	0	0	0	0	0	0	0	0	0	0	0	NA	NA	NA	NA	NA	NA
Chr3	13839773	13839835	62	ATCOPIN	LTR	0	0	0	0	0	0	0	0	0	0	0	0	NA	NA	NA	NA	NA	NA
Chr3	13840211	13840274	63	ATCOPIN	LTR	0	0	0	0	0	0	0	0	0	0	0	0	NA	NA	NA	NA	NA	NA
Chr3	13840721	13840784	63	ATCOPIN	LTR	0	0	0	0	0	0	0	0	0	0	0	0	NA	NA	NA	NA	NA	NA
Chr3	13843537	13843600	63	ATCOPIN	LTR	0	0	0	0	0	0	0	0	0	0	0	0	NA	NA	NA	NA	NA	NA
Chr3	13844553	13844616	63	ATCOPIN	LTR	0	0	0	0	0	0	0	0	0	0	0	0	NA	NA	NA	NA	NA	NA
Chr3	13845050	13845113	63	ATCOPIN	LTR	0	0	0	0	0	0	0	0	0	0	0	0	NA	NA	NA	NA	NA	NA
Chr3	13845555	13845618	63	ATCOPIN	LTR	0	0	0	0	0	0	0	0	0	0	0	0	NA	NA	NA	NA	NA	NA
Chr3	13846062	13846125	63	ATCOPIN	LTR	0	0	0	0	0	0	0	0	0	0	0	0	NA	NA	NA	NA	NA	NA
Chr3	13846568	13846631	63	ATCOPIN	LTR	0	0	0	0	0	0	0	0	0	0	0	0	NA	NA	NA	NA	NA	NA
Chr3	13847604	13847667	63	ATCOPIN	LTR	0	0	0	0	0	0	0	0	0	0	0	0	NA	NA	NA	NA	NA	NA
Chr3	13848107	13848170	63	ATCOPIN	LTR	0	0	0	0	0	0	0	0	0	0	0	0	NA	NA	NA	NA	NA	NA
Chr3	13849172	13849234	62	ATCOPIN	LTR	0	0	0	0	0	0	0	0	0	0	0	0	NA	NA	NA	NA	NA	NA
Chr3	13849654	13849707	53	ATCOPIN	LTR	0	0	0	0	0	0	0	0	0	0	0	0	NA	NA	NA	NA	NA	NA
Chr3	13850161	13850224	63	ATCOPIN	LTR	0	0	0	0	0	0	0	0	0	0	0	0	NA	NA	NA	NA	NA	NA
Chr3	13850671	13850724	53	ATCOPIN	LTR	0	0	0	0	0	0	0	0	0	0	0	0	NA	NA	NA	NA	NA	NA
Chr3	13851179	13851242	63	ATCOPIN	LTR	0	0	0	0	0	0	0	0	0	0	0	0	NA	NA	NA	NA	NA	NA
Chr3	13852157	13852219	62	ATCOPIN	LTR	0	0	0	0	0	0	0	0	0	0	0	0	NA	NA	NA	NA	NA	NA
Chr3	13852506	13852569	63	ATCOPIN	LTR	0	0	0	0	0	0	0	0	0	0	0	0	NA	NA	NA	NA	NA	NA
Chr3	13853012	13853074	62	ATCOPIN	LTR	0	0	0	0	0	0	0	0	0	0	0	0	NA	NA	NA	NA	NA	NA
Chr3	13853520	13853583	63	ATCOPIN	LTR	0	0	0	0	0	0	0	0	0	0	0	0	NA	NA	NA	NA	NA	NA
Chr3	13854026	13854079	53	ATCOPIN	LTR	0	0	0	0	0	0	0	0	0	0	0	0	NA	NA	NA	NA	NA	NA
Chr3	13854536	13854599	63	ATCOPIN	LTR	0	0	0	0	0	0	0	0	0	0	0	0	NA	NA	NA	NA	NA	NA
Chr3	13855046	13855099	53	ATCOPIN	LTR	0	0	0	0	0	0	0	0	0	0	0	0	NA	NA	NA	NA	NA	NA
Chr3	13855903	13855966	63	ATCOPIN	LTR	0	0	0	0	0	0	0	0	0	0	0	0	NA	NA	NA	NA	NA	NA
Chr3	13856412	13856475	63	ATCOPIN	LTR	0	0	0	0	0	0	0	0	0	0	0	0	NA	NA	NA	NA	NA	NA
Chr3	13856916	13857106	190	ATCOPIN	LTR	0	0	0	0	0	0	0	0	0	0	0	0	NA	NA	NA	NA	NA	NA
Chr3	13857560	13857623	63	ATCOPIN	LTR	0	0	0	0	0	0	0	0	0	0	0	0	NA	NA	NA	NA	NA	NA
Chr3	13858070	13858133	63	ATCOPIN	LTR	0	0	0	0	0	0	0	0	0	0	0	0	NA	NA	NA	NA	NA	NA
Chr3	13858574	13858782	208	ATCOPIN	LTR	0	0	0	0	0	0	0	0	0	0	0	0	NA	NA	NA	NA	NA	NA
Chr3	13859236	13859299	63	ATCOPIN	LTR	0	0	0	0	0	0	0	0	0	0	0	0	NA	NA	NA	NA	NA	NA
Chr3	13859746	13859799	53	ATCOPIN	LTR	0	0	0	0	0	0	0	0	0	0	0	0	NA	NA	NA	NA	NA	NA
Chr3	13860254	13860317	63	ATCOPIN	LTR	0	0	0	0	0	0	0	0	0	0	0	0	NA	NA	NA	NA	NA	NA
Chr3	13861231	13861293	62	ATCOPIN	LTR	0	0	0	0	0	0	0	0	0	0	0	0	NA	NA	NA	NA	NA	NA
Chr3	13861742	13861805	63	ATCOPIN	LTR	0	0	0	0	0	0	0	0	0	0	0	0	NA	NA	NA	NA	NA	NA
Chr3	13862792	13862855	63	ATCOPIN	LTR	0	0	0	0	0	0	0	0	0	0	0	0	NA	NA	NA	NA	NA	NA
Chr3	13863302	13863355	53	ATCOPIN	LTR	0	0	0	0	0	0	0	0	0	0	0	0	NA	NA	NA	NA	NA	NA
Chr3	13863809	13863872	63	ATCOPIN	LTR	0	0	0	0	0	0	0	0	0	0	0	0	NA	NA	NA	NA	NA	NA
Chr3	13864319	13864372	53	ATCOPIN	LTR	0	0	0	0	0	0	0	0	0	0	0	0	NA	NA	NA	NA	NA	NA
Chr3	13864827	13864890	63	ATCOPIN	LTR	0	0	0	0	0	0	0	0	0	0	0	0	NA	NA	NA	NA	NA	NA
Chr3	13865336	13865399	63	ATCOPIN	LTR	0	0	0	0	0	0	0	0	0	0	0	0	NA	NA	NA	NA	NA	NA
Chr3	13865840	13865903	63	ATCOPIN	LTR	0	0	0	0	0	0	0	0	0	0	0	0	NA	NA	NA	NA	NA	NA
Chr3	13866345	13866407	62	ATCOPIN	LTR	0	0	0	0	0	0	0	0	0	0	0	0	NA	NA	NA	NA	NA	NA
Chr3	13866827	13866880	53	ATCOPIN	LTR	0	0	0	0	0	0	0	0	0	0	0	0	NA	NA	NA	NA	NA	NA
Chr3	13867606	13867669	63	ATCOPIN	LTR	0	0	0	0	0	0	0	0	0	0	0	0	NA	NA	NA	NA	NA	NA
Chr3	13868114	13868177	63	ATCOPIN	LTR	0	0	0	0	0	0	0	0	0	0	0	0	NA	NA	NA	NA	NA	NA
Chr3	13868620	13868683	63	ATCOPIN	LTR	0	0	0	0	0	0	0	0	0	0	0	0	NA	NA	NA	NA	NA	NA
[truncated: 15,012 more rows]
