# Supplementary material for: Recurrent evolution of heat-responsiveness in Brassicaceae COPIA elements
Source: Genome Biol. 2016 Oct 11;17:209. doi: 10.1186/s13059-016-1072-3 (PMC5059998; doi:10.1186/s13059-016-1072-3)
Supplement: Additional file 8: — Table showing significantly upregulated and downregulated TEs after 6 h HS and recovery in A. lyrata. (XLSX 63 kb) [file 13059_2016_1072_MOESM8_ESM.xlsx]

## Sheet: Al_TEs_significant
Additional file 8: Significantly up-regulated TEs in A. lyrata after 6h 37 degrees C (heat stress) and 48 h of recovery at control conditions (recovery). Yellow labeled cells correspond to those with adjusted P value < 0.05.
Scaffold	Locus		Size (bp)	TE family	TE Superfamily	RPKM						Heat stress / Control		Recovery / Control
	Start	End				C_1	C_2	HS_1	HS_2	HS+R_1	HS+R_2	log2-FC	padj	log2-FC	padj
Significanly up-regulated (sorted based on log2-fold changes in Heat/Control)
1	14922493	14923391	898	HN10	DNA/hAT	0	0	0.619385	1.11504	0	0	Infinite	0.014302	NA	NA
5	4327772	4328165	393	HN10	DNA/hAT	0	0	8.052	4.39455	0	0	Infinite	8.03728e-07	NA	NA
2	10326663	10326912	249	HN8	DNA/hAT	0	0	11.1489	5.31282	0.169278	0	Infinite	2.18308e-05	Infinite	1
5	1793545	1793783	238	HN9	DNA/hAT	0	0	1.23877	1.11504	0.169278	0.0781724	Infinite	0.00150696	Infinite	1
7	6685029	6685099	70	H1	DNA/hAT-Ac	0	0	1.65169	1.90212	0.338557	0.469034	Infinite	1.65251e-05	Infinite	1
6	21179243	21181209	1966	H9	DNA/hAT-Ac	0	0	0.825846	0.721494	0	0	Infinite	0.023411	NA	NA
2	852477	853018	541	DNAI26T9	DNA/MuDR	0	0	0.619385	0.918265	0.507835	0.156345	Infinite	0.0125116	Infinite	1
5	4328790	4329290	500	MU13	DNA/MuDR	0	0	1.65169	2.55802	0	0	Infinite	0.000170895	NA	NA
8	6164984	6165207	223	BRODYAGA1A	DNA/MuDR	0	0	3.50985	2.09889	0	0	Infinite	1.0365e-06	NA	NA
3	23409275	23409546	271	Vandal2N1	DNA/MuDR	0	0	3.71631	4.7225	0	0	Infinite	1.50164e-10	NA	NA
2	11662030	11662496	466	Vandal2N1	DNA/MuDR	0	0	24.7754	18.3653	0	0.0781724	Infinite	6.8687e-33	Infinite	1
1	12468349	12469273	924	IS112A	DNA/PIF-Harbinger	0	0	0.619385	0.721494	0	0	Infinite	0.0342437	NA	NA
9	141299	142610	1311	IS112A	DNA/PIF-Harbinger	0	0	1.03231	0.655903	0.169278	0.0781724	Infinite	0.0226276	Infinite	1
1	6930506	6930771	265	RAN	DNA?	0	0	2.47754	2.29566	0	0	Infinite	6.92734e-07	NA	NA
1	21653585	21653725	140	LINE1_1	LINE/L1	0	0	1.44523	0.655903	0	0.234517	Infinite	0.0293902	Infinite	1
6	10731056	10731824	768	LINE1_1	LINE/L1	0	0	1.65169	1.96771	0	0	Infinite	1.21742e-05	NA	NA
1	27784616	27785017	401	LINE1_10	LINE/L1	0	0	0.412923	0.787084	0	0	Infinite	0.0354265	NA	NA
1	27786821	27789184	2363	LINE1_10	LINE/L1	0	0	5.57446	3.86983	0	0	Infinite	1.11499e-11	NA	NA
7	6973477	6974462	985	LINE1_11	LINE/L1	0	0	2.27108	1.18063	0.677114	0.156345	Infinite	0.0011477	Infinite	1
7	11682398	11683682	1284	LINE1_12	LINE/L1	0	0	0.619385	0.787084	0.169278	0	Infinite	0.0242426	Infinite	1
1	15195130	15195581	451	LINE1_2	LINE/L1	0	0	0.619385	1.24622	0	0	Infinite	0.0408549	NA	NA
4	22298701	22299269	568	LINE1_3A	LINE/L1	0	0	1.03231	0.787084	2.3699	1.64162	Infinite	0.0113925	Infinite	0.00373445
9	1382285	1382778	493	LINE1_3A	LINE/L1	0	0	1.44523	0.721494	0	0	Infinite	0.00830922	NA	NA
7	14847939	14848273	334	LINE1_3A	LINE/L1	0	0	5.368	3.60747	0	0	Infinite	3.66668e-11	NA	NA
2	17979649	17979887	238	LINE1_4	LINE/L1	0	0	1.03231	0.852674	0	0	Infinite	0.00830922	NA	NA
6	19676090	19680206	4116	LINE1A	LINE/L1	0	0	1.23877	1.24622	0	0	Infinite	0.000782374	NA	NA
5	11667087	11671200	4113	LINE1A	LINE/L1	0	0	1.85815	1.90212	0	0.156345	Infinite	1.15185e-05	Infinite	1
9	874523	876855	2332	LINE1A	LINE/L1	0	0	1.65169	2.09889	0	0	Infinite	6.8243e-06	NA	NA
3	17426625	17430741	4116	LINE1A	LINE/L1	0	0	11.1489	8.65793	0.169278	0	Infinite	1.43576e-20	Infinite	1
5	4328167	4328654	487	LINE1A	LINE/L1	0	0	20.4397	16.4632	0	0	Infinite	2.044e-30	NA	NA
3	23055184	23055603	419	LINEII	LINE/L1	0	0	1.23877	1.3774	0	0	Infinite	0.000402986	NA	NA
5	1469527	1470608	1081	TSCL	LINE?	0	0	1.03231	1.04945	0	0.0781724	Infinite	0.00305816	Infinite	1
28	61453	66005	4552	Copia20	LTR/Copia	0	0	0.412923	0.787084	0	0	Infinite	0.0354265	NA	NA
10	159963	161320	1357	Copia20	LTR/Copia	0	0	0.825846	1.63976	0	0	Infinite	0.0241341	NA	NA
10	3525	8063	4538	Copia20	LTR/Copia	0	0	0.825846	0.787084	0	0	Infinite	0.0166237	NA	NA
3	24168379	24172931	4552	Copia20	LTR/Copia	0	0	0.825846	0.852674	0	0	Infinite	0.0119682	NA	NA
10	141350	143663	2313	Copia20	LTR/Copia	0	0	0.825846	1.11504	0	0	Infinite	0.003226	NA	NA
10	294152	299187	5035	Copia20	LTR/Copia	0	0	2.06462	1.11504	0	0	Infinite	0.000571765	NA	NA
10	455857	459788	3931	Copia20	LTR/Copia	0	0	1.65169	1.44299	0	0	Infinite	0.000139223	NA	NA
10	149249	153800	4551	Copia20	LTR/Copia	0	0	2.06462	2.0333	0	0	Infinite	4.51911e-06	NA	NA
11	214101	218623	4522	Copia20	LTR/Copia	0	0	4.12923	2.55802	0	0	Infinite	3.84643e-08	NA	NA
7	1382758	1386993	4235	Copia3	LTR/Copia	0	0	6.60677	10.6912	0	0	Infinite	2.09094e-06	NA	NA
6	2049297	2053262	3965	Copia31	LTR/Copia	0	0	1.44523	1.77094	0	0	Infinite	4.13262e-05	NA	NA
3	24128553	24130918	2365	Copia37	LTR/Copia	0	0	1.23877	1.50858	0	0.0781724	Infinite	0.000220388	Infinite	1
7	7640274	7642000	1726	Copia37	LTR/Copia	0	0	11.1489	12.4622	12.0188	8.98982	Infinite	5.06386e-24	Infinite	6.77202e-21
7	7642477	7644088	1611	Copia37	LTR/Copia	0	0	23.1237	23.8749	14.7272	14.071	Infinite	2.28436e-35	Infinite	6.73108e-28
8	6161052	6163595	2543	TERESTRA	LTR/Copia	0	0	4.95508	3.80424	0	0	Infinite	3.40348e-11	NA	NA
4	15135433	15137933	2500	TERESTRA	LTR/Copia	0	0	10.9425	10.4289	0	0	Infinite	3.73233e-22	NA	NA
8	15681408	15682687	1279	TERESTRA	LTR/Copia	0	0	20.8526	21.3169	0	0	Infinite	1.99372e-33	NA	NA
7	8285793	8288369	2576	TERESTRA	LTR/Copia	0	0	31.1757	32.4016	0	0	Infinite	7.22383e-41	NA	NA
5	9945065	9947640	2575	TERESTRA	LTR/Copia	0	0	35.0985	36.337	0	0.0781724	Infinite	4.7621e-43	Infinite	1
1	25447360	25449935	2575	TERESTRA	LTR/Copia	0	0	40.8794	41.5187	0	0	Infinite	1.48357e-45	NA	NA
6	9776455	9776736	281	Copia6	LTR/Copia	0	0	0.619385	0.721494	0.677114	0.781724	Infinite	0.0342437	Infinite	1
6	6675388	6675669	281	Copia67	LTR/Copia	0	0	1.44523	2.62361	0	0	Infinite	0.00361275	NA	NA
5	9947641	9948004	363	Copia7	LTR/Copia	0	0	1.65169	1.24622	0	0	Infinite	0.000361164	NA	NA
8	15681008	15681371	363	Copia78	LTR/Copia	0	0	1.03231	0.524723	0	0	Infinite	0.0443049	NA	NA
7	8283764	8284127	363	Copia78	LTR/Copia	0	0	1.65169	0.787084	0	0	Infinite	0.0121339	NA	NA
2	12788861	12789817	956	Copia78	LTR/Copia	0	0	7.43262	3.67306	0	0	Infinite	4.05796e-05	NA	NA
5	4327023	4327410	388	Copia78	LTR/Copia	0	0	2.27108	1.90212	0	0	Infinite	5.58086e-06	NA	NA
1	24919344	24919772	429	Copia78	LTR/Copia	0	0	2.684	2.6892	0	0	Infinite	9.1236e-08	NA	NA
2	1120757	1121196	440	Copia78	LTR/Copia	0	0	4.33569	4.13219	0	0	Infinite	2.75719e-11	NA	NA
6	22653438	22658398	4961	Copia78	LTR/Copia	0	0	5.16154	6.55903	0	0	Infinite	1.2816e-11	NA	NA
1007	42	1687	1645	Copia78	LTR/Copia	0	0	14.4523	12.003	0.338557	0	Infinite	5.61117e-25	Infinite	1
2	4268383	4273330	4948	Copia78	LTR/Copia	0	0	14.0394	12.7245	0	0	Infinite	2.17127e-25	NA	NA
1007	2411	3818	1408	Copia78	LTR/Copia	0	0	18.1686	19.0212	0	0.0781724	Infinite	2.63859e-31	Infinite	1
7	23781774	23786710	4937	Copia78	LTR/Copia	0	0	19.4074	20.2018	0	0	Infinite	2.15026e-32	NA	NA
638	3577	4818	1242	Copia78	LTR/Copia	0	0	61.732	65.8527	0.169278	0.0781724	Infinite	8.5532e-54	Infinite	1
1	9565607	9565865	258	Copia-2_	LTR/Copia	0	0	2.27108	2.95157	0	0	Infinite	6.36764e-08	NA	NA
4	10383108	10383953	845	GP11	LTR/Gypsy	0	0	1.44523	0.787084	0	0	Infinite	0.00543645	NA	NA
1	27785940	27786149	209	GP2N	LTR/Gypsy	0	0	21.472	35.0252	0.169278	0	Infinite	9.42476e-09	Infinite	1
1	24049143	24052750	3607	GP3	LTR/Gypsy	0	0	0.412923	0.721494	0	0	Infinite	0.0494973	NA	NA
1	24047227	24047642	415	GP3A	LTR/Gypsy	0	0	3.09692	2.55802	0	0.0781724	Infinite	7.97363e-08	Infinite	1
5	12487947	12489086	1139	Athila4C	LTR/Gypsy	0	0	1.03231	1.11504	0	0	Infinite	0.00222776	NA	NA
6	11404443	11405163	720	Athila4D	LTR/Gypsy	0	0	1.44523	0.918265	0	0	Infinite	0.00275378	NA	NA
2	8243364	8244028	664	T1_H	LTR/Gypsy	0	0	1.23877	0.721494	0	0.0781724	Infinite	0.0110075	Infinite	1
5	9950151	9951074	923	REP11A	RC/Helitron	0	0	41.9117	11.2815	0	0.0781724	Infinite	0.00557992	Infinite	1
6	10891965	10894112	2147	REP15	RC/Helitron	0	0	1.23877	0.787084	0	0	Infinite	0.00800505	NA	NA
1	27005598	27005900	302	REP4	RC/Helitron	0	0	1.85815	1.31181	0	0	Infinite	0.00018158	NA	NA
4	4544550	4545034	484	REP4	RC/Helitron	0	0	3.09692	1.70535	0	0	Infinite	7.15711e-05	NA	NA
7	21967975	21968105	130	REP5	RC/Helitron	0	0	4.54216	2.88598	0	0	Infinite	2e-09	NA	NA
6	3791332	3791481	149	Helitron5	RC/Helitron	0	0	0.825846	0.655903	0	0	Infinite	0.0331944	NA	NA
1	14962699	14963246	547	HelitronY1B	RC/Helitron	0	0	1.44523	1.04945	0	0	Infinite	0.0014337	NA	NA
2	2825662	2826492	830	Sadhu6-1	Non-LTR/Sadhu	0	0	1.23877	1.63976	0.169278	0.0781724	Infinite	0.00011419	Infinite	1
5	13795510	13796337	827	Sadhu6-1	Non-LTR/Sadhu	0	0	3.71631	4.13219	1.01567	0.31269	Infinite	6.66316e-11	Infinite	1
5	4327520	4327648	128	Sadhu8-1	Non-LTR/Sadhu	0	0	5.78092	5.96872	0	0.0781724	Infinite	9.57951e-15	Infinite	1
7	7606754	7607100	346	SB6	SINE/tRNA	0	0	2.684	2.62361	0.169278	0.0781724	Infinite	1.17e-07	Infinite	1
3	14350695	14355704	5010	Copia78	LTR/Copia	0.183372	0	126.354	119.112	0	0.469034	10.5017	1.84729e-61	1.52026	1
3	13033504	13038475	4972	Copia78	LTR/Copia	0.183372	0	47.4862	42.2402	0	0.469034	9.04749	3.03177e-45	1.52026	1
4	16304811	16309766	4956	Copia78	LTR/Copia	0.183372	0	30.7628	30.4995	0	0	8.50123	1.40464e-38	Neg. infinite	1
3	23055604	23059108	3504	Copia78	LTR/Copia	0.183372	0	25.6012	24.2028	0	0	8.20062	1.32624e-34	Neg. infinite	1
7	21970377	21970546	169	GP10	LTR/Gypsy	0	0.144869	16.5169	10.1009	0.507835	0.31269	7.49183	8.93485e-12	2.62904	1
247	3711	8654	4944	Copia78	LTR/Copia	0.366745	0	29.9369	30.1716	0	0	7.47445	5.96649e-37	Neg. infinite	1
5	9883484	9888427	4944	Copia78	LTR/Copia	0.366745	0	27.2529	24.2684	0	0	7.24717	9.34595e-34	Neg. infinite	1
1	11268872	11273881	5010	Copia78	LTR/Copia	0.183372	0.144869	21.6785	20.0051	0	0	7.04499	4.02829e-30	Neg. infinite	1
8	6164413	6164884	471	MU9	DNA/MuDR	0.183372	0	10.736	7.21494	0	0	6.71508	2.93584e-15	Neg. infinite	1
4	5805364	5806193	829	Sadhu6-1	Non-LTR/Sadhu	0.366745	0.869213	46.6603	57.2604	0.338557	0.469034	6.42801	4.3151e-21	-0.474352	1
4	20662423	20666571	4148	RE1	LTR/Copia	0	0.144869	5.57446	5.96872	4.90908	6.33196	6.3083	2.68047e-13	6.41583	7.37184e-11
5	13548481	13549298	817	Sadhu6-1	Non-LTR/Sadhu	0.916861	0.579475	51.4089	53.2594	7.27897	6.25379	6.19619	1.0637e-40	3.31023	1.958e-07
8	15966326	15970199	3873	Copia78	LTR/Copia	0.550117	1.15895	53.4736	51.1605	0	0	5.9637	4.299e-39	Neg. infinite	0.673071
2	1584065	1584306	241	Vandal2N1	DNA/MuDR	0	0.144869	5.16154	2.75479	0	0	5.73731	0.000112295	Neg. infinite	1
1	18138380	18139898	1518	LINE1_10	LINE/L1	0	0.144869	4.95508	2.88598	0	0	5.72674	4.75454e-06	Neg. infinite	1
5	6659525	6660433	908	IS112A	DNA/PIF-Harbinger	0	0.144869	3.30339	3.08275	0	0.0781724	5.44886	9.1236e-08	-0.726748	1
1	24052784	24053031	247	GP9B	LTR/Gypsy	0	0.434607	9.08431	9.24824	0.677114	0.31269	5.38872	1.3088e-16	1.31083	1
3	14608387	14608786	399	N9_1	DNA/MuDR	0.366745	0.144869	11.1489	8.32997	6.2633	3.43959	5.31933	1.21066e-16	4.37245	0.0129667
6	3424372	3424556	184	Copia42	LTR/Copia	0	0.144869	2.89046	1.3774	0	0.390862	4.84193	0.0108425	1.59518	1
5	6824106	6825724	1618	Athila6B	LTR/Gypsy	0.183372	0	2.47754	1.90212	0	0.156345	4.68507	3.74644e-05	-0.0647041	1
3	24131871	24133662	1791	Copia95	LTR/Copia	1.65035	1.01408	24.5689	26.4329	1.86206	1.32893	4.32894	1.09785e-23	0.390788	1
5	1686771	1690361	3590	GP2N	LTR/Gypsy	0	0.289738	2.47754	2.49243	0	0.31269	4.09012	2.08642e-05	0.273252	1
2	13152619	13153718	1099	Athila4D	LTR/Gypsy	0.183372	0.289738	4.95508	2.36125	0	0.156345	3.96039	0.00977056	-1.43337	1
2	12122982	12123724	742	SINE2A	SINE?	0.916861	1.01408	17.7557	11.0848	3.89341	2.81421	3.9312	2.43931e-08	1.92699	0.428077
3	19537075	19537364	289	Sadhu2-1	Non-LTR/Sadhu	0	0.289738	2.684	1.70535	0.507835	0.625379	3.89296	0.000341277	2.10488	1
8	3932951	3933117	166	SB2	SINE/tRNA	0.733489	0.724344	12.5942	8.46115	0.507835	0.703552	3.88919	2.05134e-11	-0.127158	1
4	7143786	7144111	325	LINE1_3A	LINE/L1	0.183372	0	1.23877	1.11504	0.169278	0	3.79549	0.00907306	-0.00869889	1
5	14196002	14196162	160	IS112A	DNA/PIF-Harbinger	0.183372	0.144869	2.47754	1.70535	0	0.234517	3.71662	0.000449358	-0.320637	1
7	24603891	24604056	165	Copia49	LTR/Copia	0.183372	0.144869	2.684	1.50858	0	0.156345	3.71232	0.0011927	-0.905599	1
1	24053829	24053953	124	H9	DNA/hAT-Ac	0.366745	0.289738	3.92277	3.67306	0	0.0781724	3.58936	8.53577e-07	-2.9056	1
6	13648252	13649851	1599	TA11	LINE/L1	0.733489	0.144869	5.368	4.52573	0.677114	0.234517	3.58248	3.97459e-08	0.175298	1
8	22069407	22070098	691	Copia37	LTR/Copia	0.366745	0.869213	7.84554	6.0999	0.846392	0.625379	3.51247	1.82231e-09	0.382364	1
5	20238212	20238587	375	TA11	LINE/L1	0.366745	0.579475	5.368	4.65691	0.338557	0.156345	3.43741	1.02651e-07	-0.810833	1
6	2974340	2975240	900	IS112A	DNA/PIF-Harbinger	3.48407	4.2012	33.8597	32.0737	3.38557	2.65786	3.1448	1.1916e-16	-0.215089	1
2	7763333	7763742	409	TA11	LINE/L1	0	0.289738	1.23877	1.31181	0.169278	0.547207	3.12972	0.0142489	1.45581	1
7	9956854	9957375	521	LINE1_11	LINE/L1	2.56721	2.75251	24.7754	18.9556	1.18495	2.81421	3.07853	6.22867e-14	-0.264521	1
2	8240455	8242079	1624	Atlantys1	LTR/Gypsy	0.183372	0.434607	2.684	2.42684	0.507835	0.234517	3.07024	0.000301042	0.388559	1
51	34086	35296	1210	Athila3	LTR/Gypsy	0	0.289738	1.23877	1.18063	0	0	3.04939	0.0241341	Neg. infinite	1
1	32616615	32620511	3896	LINEII	LINE/L1	0.366745	0	1.65169	1.11504	0.169278	0.390862	3.01745	0.0166853	0.758875	1
1	29300265	29300780	515	ENDOVIR1	LTR/Copia	0.183372	0.144869	1.44523	1.11504	0	0.0781724	3.01284	0.0230206	-1.9056	1
9	1154457	1155437	980	Copia90	LTR/Copia	0.366745	0.869213	5.57446	4.19778	0.507835	0.938069	2.99819	2.742e-06	0.369893	1
6	10629112	10629566	454	Harbinger	DNA/PIF-Harbinger	0.183372	0.289738	2.47754	1.24622	0.338557	0.234517	2.98795	0.0369768	0.40625	1
6	12121298	12121563	265	BRODYAGA2	DNA/MuDR	0.366745	0.289738	3.30339	1.70535	0.338557	0.390862	2.96582	0.0175123	0.289486	1
8	3508480	3509252	772	IS112A	DNA/PIF-Harbinger	1.65035	3.33198	17.1363	19.5459	2.03134	1.71979	2.91598	8.84479e-12	-0.277011	1
1	14355461	14356082	621	LINE1A	LINE/L1	0.916861	0.869213	6.40031	5.57518	2.3699	1.32893	2.79354	6.53e-07	1.1773	1
8	22068138	22068966	828	Copia37	LTR/Copia	0.916861	1.15895	6.81323	6.0999	0.169278	1.01624	2.67734	7.61794e-07	-0.652205	1
3	2021174	2021483	309	Helitron5	RC/Helitron	0	0.579475	1.65169	1.96771	1.35423	0.31269	2.63926	0.0058628	1.64016	1
4	257750	259993	2243	LINE1_6	LINE/L1	1.46698	1.44869	9.91016	7.67407	0.338557	0.31269	2.63478	1.05245e-07	-2.02844	1
7	20963365	20968153	4788	Copia37	LTR/Copia	0.733489	0.144869	3.09692	1.96771	0.846392	0.625379	2.60547	0.00223646	0.876228	1
159	13259	13869	610	LINEII	LINE/L1	5.13442	4.78067	34.0662	24.5308	4.57052	3.98679	2.60458	1.05855e-11	-0.079163	1
8	6545676	6547471	1795	Copia31A	LTR/Copia	0.550117	0	1.23877	1.70535	0.169278	0.469034	2.54996	0.0115669	0.36454	1
1	25978064	25978249	185	GP9B	LTR/Gypsy	0.366745	0.144869	1.44523	1.18063	0.338557	0.625379	2.43177	0.0474023	1.0583	1
6	13647020	13647792	772	TA11	LINE/L1	0.366745	0.289738	1.65169	1.50858	0.846392	0.469034	2.32323	0.0269836	1.12966	1
6	6671103	6671299	196	Copia2	LTR/Copia	5.50117	5.07041	25.3948	25.4491	5.75547	4.76852	2.32063	4.8627e-10	0.126051	1
7	7998697	8006697	8000	Vandal18	DNA/MuDR	1.10023	1.30382	5.368	5.77195	1.52351	1.64162	2.26171	2.43442e-05	0.533072	1
4	18879289	18881927	2638	Vandal18	DNA/MuDR	0.366745	0.579475	2.47754	1.96771	0.338557	0.547207	2.26069	0.0110075	0.0466764	1
1	23589207	23590290	1083	Vandal3	DNA/MuDR	0.733489	0.869213	4.33569	3.14834	0.169278	0.703552	2.2574	0.000956967	-0.72371	1
6	6671305	6671647	342	Copia4	LTR/Copia	10.2688	8.25752	40.8794	43.0273	5.75547	7.19186	2.24024	1.70346e-10	-0.378292	1
5	15361073	15365054	3981	Copia31	LTR/Copia	27.8726	29.9879	124.083	136.953	27.9309	22.9827	2.2272	5.22995e-10	-0.0521451	1
1	31509068	31512890	3822	GP3B	LTR/Gypsy	3.3007	3.04225	15.0717	13.1837	1.52351	2.11065	2.20469	1.48589e-07	-0.663487	1
983	2	3347	3345	LINE1_2	LINE/L1	3.3007	1.73843	9.08431	11.8719	5.24763	3.51776	2.1386	0.000341277	0.928437	1
5	7028443	7029166	723	IS112A	DNA/PIF-Harbinger	6.6014	7.09857	30.7628	26.5641	5.58619	6.33196	2.10899	1.68884e-08	-0.0639451	1
6	13613811	13617400	3589	GP3A	LTR/Gypsy	2.38384	3.62172	12.3877	12.3966	1.52351	2.03248	2.08401	1.12437e-06	-0.616799	1
4	18882213	18890066	7853	Vandal18	DNA/MuDR	1.65035	2.02816	7.63908	7.41171	2.3699	2.267	2.07695	2.18308e-05	0.468551	1
2	8233905	8239705	5800	GP2	LTR/Gypsy	1.10023	1.59356	4.12923	6.55903	1.01567	0.469034	2.04652	0.0423969	-0.735218	1
2	3948825	3951463	2638	Vandal18	DNA/MuDR	0.733489	0.289738	1.85815	2.0333	0.338557	0.625379	2.0108	0.0179938	0.058304	1
2	2369814	2372528	2714	Vandal18	DNA/MuDR	0.916861	0.724344	3.09692	3.08275	0.507835	0.781724	1.97217	0.0039948	-0.20627	1
4	10968279	10971132	2853	Copia82	LTR/Copia	1.46698	0.724344	4.74862	3.4107	0.338557	1.09441	1.95756	0.00222776	-0.461784	1
6	22008615	22011253	2638	Vandal18	DNA/MuDR	1.65035	1.44869	5.98739	5.37841	1.18495	1.48528	1.9268	0.000351945	-0.0762264	1
1	27694660	27695442	782	IS112A	DNA/PIF-Harbinger	5.50117	5.64989	22.5043	18.0373	4.90908	3.6741	1.90472	1.55048e-06	-0.246565	1
4	2431675	2434313	2638	Vandal18	DNA/MuDR	1.28361	0.869213	4.12923	3.60747	0.677114	1.01624	1.90459	0.00253749	-0.205011	1
7	7995773	7998411	2638	Vandal18	DNA/MuDR	1.10023	0.869213	3.92277	3.14834	0.677114	0.781724	1.89507	0.00510268	-0.295477	1
6	13546122	13547749	1627	LINE1_7	LINE/L1	6.96815	6.22936	25.6012	21.5136	4.90908	4.37765	1.8847	8.71606e-07	-0.373373	1
8	14373845	14374134	289	Helitron4	RC/Helitron	2.20047	1.73843	7.84554	6.16549	2.53918	1.79796	1.8808	0.000253991	0.269326	1
1	25978997	25979269	272	GP9B	LTR/Gypsy	0.183372	1.30382	2.684	2.75479	0.677114	0.781724	1.87637	0.013803	0.108821	1
4	4993269	4994244	975	MU1	DNA/MuDR	2.93396	5.07041	14.6588	14.0363	3.55485	3.90862	1.87532	7.31282e-06	0.0354431	1
4	2434599	2442264	7665	Vandal18	DNA/MuDR	2.75058	3.33198	10.736	10.56	3.21629	3.43959	1.85314	2.5618e-05	0.266104	1
6	13618669	13624022	5353	Athila4C	LTR/Gypsy	4.76768	5.07041	18.5815	15.6105	3.89341	4.76852	1.84043	6.0421e-06	-0.045492	1
8	17668999	17669316	317	GP3	LTR/Gypsy	2.20047	1.59356	6.60677	6.23108	1.01567	2.03248	1.81862	0.00034246	-0.170607	1
6	19710193	19710448	255	ENSPM1A	DNA/En-Spm	1.65035	1.59356	4.33569	6.55903	1.35423	1.56345	1.817	0.0300079	-0.0155226	1
4	10842613	10843022	409	GP9B	LTR/Gypsy	4.40093	4.49093	17.9622	11.6751	6.09403	3.90862	1.77144	0.000373728	0.298662	1
6	22889496	22889854	358	Harbinger	DNA/PIF-Harbinger	3.85082	4.2012	13.42	12.8557	4.7398	6.09745	1.75389	2.95323e-05	0.567472	1
5	11380311	11380861	550	GP9B	LTR/Gypsy	2.75058	2.02816	6.40031	7.93643	3.04701	2.34517	1.65519	0.000356993	0.305843	1
9	2019	2278	259	LINE1_6	LINE/L1	1.83372	0.724344	3.92277	3.4107	1.35423	1.32893	1.594	0.0124564	0.204322	1
6	22000392	22008329	7937	Vandal18	DNA/MuDR	3.66745	3.18711	9.49723	9.70737	2.87773	3.28324	1.54372	0.00054552	-0.0166328	1
667	349	3893	3544	Copia93	LTR/Copia	31.3567	22.7444	78.4554	67.5581	43.166	41.5095	1.48875	4.81972e-05	0.781151	0.178963
6	1975273	1979605	4332	Copia79	LTR/Copia	42.5424	43.7504	120.78	112.356	37.2413	35.0994	1.48217	0.000106355	-0.120045	1
8	12849625	12850101	476	Helitron1	RC/Helitron	2.01709	1.8833	4.74862	5.64077	1.69278	1.71979	1.47443	0.00520912	-0.0572179	1
6	254801	255818	1017	TAG2	DNA/hAT-Ac	1.83372	2.17303	6.19385	4.52573	3.38557	2.42334	1.45407	0.0163243	0.666151	1
1	23719425	23719728	303	SB3	Non-LTR/Sadhu	23.2883	15.6458	52.6477	48.8648	23.8683	30.5654	1.44428	6.2145e-05	0.622543	1
6	20539142	20540480	1338	Helitron2	RC/Helitron	2.20047	1.30382	5.57446	3.54188	0.677114	0.859896	1.43017	0.0314001	-1.04997	1
6	20538407	20538883	476	Helitron1	RC/Helitron	3.11733	2.3179	6.19385	7.60848	2.03134	2.18883	1.41405	0.00270677	-0.228523	1
7	12785299	12787123	1824	LINE1_5	LINE/L1	3.11733	1.73843	5.57446	6.55903	1.35423	1.25076	1.39795	0.00446021	-0.76402	1
5	1744668	1748999	4331	Copia79	LTR/Copia	50.244	58.2373	140.187	132.755	52.8149	44.4801	1.37635	0.000555114	-0.0243286	1
5	19207250	19207608	358	GP3B	LTR/Gypsy	3.3007	3.76659	9.29077	7.73966	4.90908	5.55024	1.30953	0.00970014	0.702559	1
2	11103831	11107542	3711	Copia62	LTR/Copia	7.51826	5.64989	16.104	15.0858	7.27897	5.86293	1.30261	0.00164364	0.129376	1
7	24639790	24641218	1428	Copia37	LTR/Copia	9.16861	6.5191	19.2009	16.7911	3.72413	5.70658	1.25566	0.00231313	-0.592599	1
4	4689883	4692092	2209	Vandal3	DNA/MuDR	11.0023	9.27161	20.6462	23.6125	10.326	9.53703	1.18913	0.00186634	0.104652	1
2	9768764	9769584	820	IS112A	DNA/PIF-Harbinger	3.48407	3.33198	8.25846	6.75581	3.55485	3.20507	1.1849	0.0283918	0.121844	1
8	12845477	12849366	3889	Helitron2	RC/Helitron	2.75058	1.8833	5.16154	4.91928	1.69278	1.4071	1.1835	0.0421596	-0.447245	1
3	228801	229108	307	MU6N1	DNA/MuDR	7.51826	8.11266	15.8975	17.3814	7.78681	8.44262	1.14334	0.00558852	0.190626	1
4	13918995	13919348	353	Vandal5A	DNA/MuDR	6.23466	3.33198	11.3554	8.8547	5.24763	4.45583	1.1408	0.0191683	0.153677	1
3	22178568	22179583	1015	IS112A	DNA/PIF-Harbinger	16.5035	18.9778	38.1954	36.1403	14.3887	11.5695	1.11242	0.00520912	-0.31886	1
2	964101	964546	445	Harbinger	DNA/PIF-Harbinger	9.53536	8.54726	16.7234	20.4642	7.61753	15.0091	1.10368	0.00492157	0.468295	1
7	15305048	15305486	438	SSU-rRNA_h	rRNA	36.4911	29.2635	60.2868	69.8537	39.6112	248.354	1.04979	0.00513474	2.28722	1
2	18513178	18514248	1070	LINE1_6	LINE/L1	6.05128	4.49093	10.3231	10.56	6.60186	2.97055	1.04861	0.0230206	-0.0149682	1
4	1991313	1992053	740	Sadhu4-2	Non-LTR/Sadhu	15.77	15.9356	28.6982	32.9264	13.0344	11.804	1.01589	0.00870797	-0.218348	1
2	10149768	10150183	415	IS112A	DNA/PIF-Harbinger	18.1539	16.515	32.6209	34.2382	13.7116	12.1167	1.00447	0.0106931	-0.291183	1
Significanly down-regulated (sorted based on log2-fold changes in Heat/Control)
5	5870566	5871242	676	IS112A	DNA/PIF-Harbinger	137.529	145.448	84.2363	61.7861	134.746	100.139	-0.916402	0.0368498	-0.137821	1
3	8679527	8680191	664	Athila7	LTR/Gypsy	10.2688	8.40239	5.368	3.80424	7.61753	6.41014	-0.98051	0.0408253	-0.279694	1
5	12897079	12900639	3560	LINEII	LINE/L1	17.4204	17.8189	9.91016	7.41171	14.3887	14.3055	-0.984672	0.0181279	-0.161248	1
1	7987247	7990041	2794	MU6	DNA/MuDR	28.4227	23.3239	13.0071	11.9374	23.8683	17.8233	-0.997752	0.0230206	-0.180593	1
8	11697581	11698454	873	Sadhu1-1	Non LTR/Sadhu	33.3738	29.1186	13.42	16.332	28.2695	30.7999	-1.00658	0.0353897	0.0553285	1
4	4596720	4597537	817	Sadhu4-2	Non LTR/Sadhu	27.1391	23.179	8.87785	12.331	28.2695	23.6081	-1.17653	0.0124564	0.176748	1
608	2286	3762	1476	Copia5	LTR/Copia	29.7063	31.4365	14.8652	11.0848	29.1159	27.2822	-1.19773	0.00144824	0.0177498	1
4	16079928	16080758	830	Sadhu3-1	Non LTR/Sadhu	10.2688	9.70621	4.95508	3.14834	6.94042	7.03552	-1.26542	0.00289276	-0.379755	1
6	5968564	5969209	645	POGON3	DNA/TcMar-Pogo	2.75058	2.3179	1.44523	0.590313	1.35423	1.87614	-1.29211	0.0449996	-0.509768	1
5	4869191	4869570	379	MU1	DNA/MuDR	10.819	12.7485	4.33569	4.59132	11.3417	10.0061	-1.35146	0.00308298	-0.00936138	1
6	22285694	22286080	386	REPX1	Other/Composite	9.16861	9.12674	4.33569	2.62361	10.6645	8.36445	-1.36179	0.00133518	0.188446	1
2	9626404	9627824	1420	SINE2A	SINE?	61.2463	73.7382	26.84	16.1352	73.8054	64.6486	-1.62484	3.73708e-05	0.169846	1
5	14863212	14863923	711	LINE1_11	LINE/L1	6.78477	7.82292	2.06462	2.36125	4.23196	3.51776	-1.66991	0.000945916	-0.78202	1
3	11079180	11079514	334	TSCL	LINE?	8.06838	7.09857	2.27108	2.29566	9.31032	5.9411	-1.67512	0.000716303	0.136856	1
1	22761726	22765382	3656	Vandal17	DNA/MuDR	4.95105	3.76659	1.44523	1.11504	5.92475	5.47207	-1.71707	0.00264226	0.520867	1
1	4232371	4233483	1112	Copia20	LTR/Copia	4.03419	3.18711	0.825846	1.24622	2.87773	2.34517	-1.72571	0.0147257	-0.335008	1
7	11915090	11919307	4217	Copia20	LTR/Copia	2.75058	2.60764	0.619385	0.918265	2.20062	3.1269	-1.73202	0.0334041	0.132097	1
6	22545901	22547351	1450	SINE2A	SINE?	5.3178	5.64989	2.06462	1.04945	9.47959	8.52079	-1.7922	0.00016654	0.848446	1
6	19465544	19469272	3728	Copia6	LTR/Copia	6.78477	7.82292	1.65169	2.36125	3.38557	3.1269	-1.80261	0.000512741	-1.03142	0.980823
1	26712087	26716303	4216	Copia20	LTR/Copia	1.83372	2.02816	0.619385	0.459132	2.3699	2.65786	-1.80318	0.0317422	0.517508	1
1	11592862	11593285	423	Sadhu9-1	Non LTR/Sadhu	18.1539	19.7022	4.12923	6.0999	16.0815	19.7776	-1.82329	1.90397e-05	0.0600639	1
6	13517435	13521904	4469	Vandal2	DNA/MuDR	1.83372	1.8833	0.619385	0.393542	0.677114	1.48528	-1.8421	0.0276144	-0.635343	1
2	17157991	17162733	4742	Copia21	LTR/Copia	19.8042	17.8189	6.40031	3.67306	20.1441	20.0903	-1.86714	3.78761e-07	0.2321	1
7	9009197	9010404	1207	TSCL	LINE?	20.5377	27.3802	6.19385	6.23108	28.1002	26.4223	-1.90414	0.0012466	0.320507	1
4	13023824	13025018	1194	ENSPM11	DNA/En-Spm	3.48407	3.04225	1.23877	0.393542	3.72413	2.50152	-1.98437	0.000404452	0.0615237	1
4	17970707	17971197	490	TIR16T3A	DNA	3.3007	2.3179	1.03231	0.327952	1.69278	1.4071	-2.02445	0.000986837	-0.725248	1
5	4868110	4868925	815	MU1	DNA/MuDR	27.1391	28.2494	5.78092	6.42785	25.3918	22.5136	-2.12672	3.85674e-08	-0.0759108	1
1	16863367	16865089	1722	Athila7	LTR/Gypsy	1.46698	1.59356	0.412923	0.262361	0.507835	0.625379	-2.14849	0.0230206	-1.2951	1
4	16077123	16077236	113	TSCL	LINE?	1.65035	1.8833	0.412923	0.327952	2.53918	1.71979	-2.21508	0.0125823	0.398897	1
6	9284168	9284281	113	TSCL	LINE?	1.65035	1.8833	0.412923	0.327952	2.53918	1.71979	-2.21508	0.0125823	0.398897	1
6	13790969	13791594	625	Vandal18	DNA/MuDR	1.46698	1.8833	0.206462	0.459132	0.846392	0.781724	-2.25782	0.0324897	-0.907098	1
5	6891908	6892036	128	GP11	LTR/Gypsy	0.916861	1.44869	0.412923	0.0655903	0.507835	1.25076	-2.32619	0.0148016	-0.280379	1
6	22264838	22268254	3416	Copia27	LTR/Copia	1.28361	1.59356	0.206462	0.327952	1.01567	1.87614	-2.36563	0.0338004	0.151184	1
8	15613242	15613355	113	TSCL	LINE?	1.83372	1.15895	0.206462	0.327952	1.69278	1.4071	-2.40104	0.0342437	0.183581	1
1	25850871	25855318	4447	Copia93	LTR/Copia	74.8159	75.1869	14.8652	12.5933	73.8054	77.3125	-2.4043	3.02835e-11	0.146634	1
2	3257760	3258570	810	Sadhu3-1	Non LTR/Sadhu	21.6379	21.1509	3.50985	4.0666	26.4074	26.5786	-2.43907	1.1794e-09	0.443758	1
1	23352179	23356126	3947	Atlantys2	LTR/Gypsy	55.5618	49.69	7.63908	10.6912	36.3949	41.8222	-2.45285	1.74244e-10	-0.290927	1
7	17910731	17917573	6842	Vandal13	DNA/MuDR	7.51826	5.36015	1.44523	0.787084	5.07835	4.14314	-2.48896	3.51568e-07	-0.349415	1
8	6951611	6951945	334	COPIN	LTR	1.10023	1.30382	0.206462	0.196771	1.01567	0.781724	-2.53103	0.0331944	-0.2882	1
7	3900674	3901029	355	Harbinger	DNA/PIF-Harbinger	17.6037	22.4547	2.47754	4.00101	19.6363	19.6994	-2.56561	1.82839e-05	0.108929	1
3	21442852	21447936	5084	Copia27	LTR/Copia	3.48407	3.18711	0.412923	0.655903	1.86206	1.79796	-2.5692	0.00025597	-0.731285	1
4	3447772	3451752	3980	Copia93	LTR/Copia	13.2028	14.0523	2.47754	1.96771	13.7116	16.338	-2.5752	5.5755e-10	0.27862	1
1	32912436	32912681	245	LINEII	LINE/L1	4.40093	3.47685	0.825846	0.459132	2.87773	3.36141	-2.57914	1.1929e-05	-0.198777	1
229	1545	4005	2460	LINE1A	LINE/L1	1.46698	1.44869	0.412923	0.0655903	2.53918	1.32893	-2.61312	0.0033508	0.533875	1
2	3320934	3321599	665	TA11	LINE/L1	1.46698	1.59356	0.206462	0.262361	3.21629	2.57969	-2.64789	0.0113899	1.05327	1
1	1198650	1204193	5543	Copia27	LTR/Copia	1.10023	1.15895	0.206462	0.131181	1.18495	0.781724	-2.70953	0.0241341	-0.070826	1
7	20010407	20017613	7206	ENSPM3	DNA/En-Spm	1.28361	1.01408	0.206462	0.131181	1.52351	1.48528	-2.72472	0.0241341	0.524017	1
1	21904017	21909424	5407	Copia27	LTR/Copia	1.65035	1.59356	0.206462	0.262361	1.01567	1.01624	-2.72807	0.00744068	-0.539597	1
6	19650864	19654696	3832	LINE1_11	LINE/L1	1.65035	2.02816	0.412923	0.131181	0.677114	1.25076	-2.75308	0.000783159	-0.788249	1
1	23356781	23357371	590	Atlantys2	LTR/Gypsy	3.48407	5.50502	0.412923	0.852674	2.03134	5.31572	-2.76348	0.0166237	-0.142918	1
1	5564791	5569876	5085	Copia27	LTR/Copia	5.86791	3.76659	0.825846	0.459132	2.53918	2.89238	-2.86306	1.37889e-06	-0.689442	1
7	7309517	7310401	884	Sadhu1-1	Non LTR/Sadhu	138.813	137.336	14.0394	21.8416	136.777	170.885	-2.87471	8.36533e-13	0.294426	1
1	27913244	27918604	5360	Copia27	LTR/Copia	1.83372	2.3179	0.206462	0.327952	1.35423	1.56345	-2.89522	0.00116909	-0.371605	1
4	3443410	3447463	4053	Copia20	LTR/Copia	4.40093	3.04225	0.412923	0.524723	2.87773	2.97055	-2.91565	1.52328e-05	-0.21198	1
1	7653678	7654218	540	Sadhu2-1	Non LTR/Sadhu	8.43512	12.0241	1.23877	1.3774	11.8495	14.4619	-2.92218	0.00029228	0.500933	1
5	10285725	10286026	301	ENSPM10	DNA/En-Spm	2.75058	3.04225	0.412923	0.327952	3.38557	1.79796	-2.9272	3.86954e-05	-0.0341235	1
1	4814264	4814616	352	REPX1	Other/Composite	7.33489	5.07041	0.619385	0.852674	4.57052	5.9411	-2.99883	8.8e-08	-0.0996925	1
7	24226001	24226846	845	Sadhu3-2	Non LTR/Sadhu	9.35199	9.85108	0.825846	1.44299	15.9122	14.6964	-3.00963	1.11723e-09	0.806679	0.980823
6	24488512	24490421	1909	LINE1_6	LINE/L1	1.28361	1.73843	0	0.327952	2.3699	1.95431	-3.08475	0.0110075	0.649211	1
8	15999241	16000026	785	Copia93	LTR/Copia	30.2564	44.3299	3.92277	4.39455	38.0877	36.1156	-3.12022	0.000368255	0.126869	1
1	29599755	29603474	3719	LINE1_11	LINE/L1	8.98524	12.8933	1.03231	1.3774	9.81815	10.7878	-3.13067	0.00025062	0.0500075	1
5	1905024	1909458	4434	Copia20	LTR/Copia	58.4958	69.3922	8.052	5.96872	64.3258	51.6719	-3.15439	1.2273e-13	-0.00880294	1
293	1519	4651	3132	LINE1A	LINE/L1	2.01709	1.15895	0.206462	0.131181	1.18495	1.25076	-3.1819	0.00200836	-0.246548	1
1	25185993	25191287	5294	Copia27	LTR/Copia	2.38384	2.75251	0.206462	0.327952	1.52351	1.64162	-3.19943	8.34343e-05	-0.562189	1
1	26609229	26614313	5084	Copia27	LTR/Copia	1.83372	2.02816	0.206462	0.196771	1.86206	1.48528	-3.21268	0.00046065	-0.0743772	1
8	11963323	11966452	3129	LINE1A	LINE/L1	1.10023	1.44869	0.206462	0.0655903	1.01567	0.859896	-3.22601	0.00310543	-0.309869	1
3	8851478	8852327	849	Sadhu3-2	Non LTR/Sadhu	14.1197	14.0523	1.23877	1.63976	16.5893	18.9959	-3.22771	8.30421e-13	0.474273	1
5	9592954	9597388	4434	Copia93	LTR/Copia	29.7063	33.175	3.30339	3.14834	32.6707	27.2822	-3.23824	6.43594e-17	0.063775	1
5	3144280	3147775	3495	Copia94	LTR/Copia	63.6302	60.2654	5.368	7.01817	44.351	36.6629	-3.25806	2.27292e-17	-0.480372	1
5	3992734	3993837	1103	Copia20	LTR/Copia	317.968	323.782	32.0015	31.9425	263.905	279.154	-3.27572	8.41185e-14	-0.104817	1
4	18484298	18484567	269	SIMPLEGUY1	DNA/PIF-Harbinger	6.05128	4.6358	0.825846	0.262361	3.21629	2.42334	-3.2767	1.64329e-09	-0.790916	1
5	3993847	3996335	2488	Copia93	LTR/Copia	472.184	474.59	47.4862	45.0606	447.742	393.598	-3.30494	5.45121e-12	-0.0369519	1
4	4588791	4593232	4441	Copia93	LTR/Copia	39.9752	42.1568	4.33569	3.60747	36.5642	33.1451	-3.32705	1.07449e-18	-0.10279	1
1	27836303	27841813	5510	Copia27	LTR/Copia	2.56721	3.04225	0.206462	0.327952	1.69278	1.87614	-3.32737	2.2152e-05	-0.515684	1
7	22006589	22006935	346	SB6	SINE/tRNA	4.95105	4.34607	0.619385	0.262361	6.77114	4.61217	-3.3744	9.5217e-09	0.42183	1
1	15288438	15289256	818	COPIN	LTR	8.25175	7.53318	1.03231	0.459132	5.92475	5.00303	-3.37942	6.75556e-12	-0.397705	1
4	13484802	13487538	2736	LINEII	LINE/L1	1.10023	1.01408	0.206462	0	1.18495	0.390862	-3.38265	0.00492157	-0.303637	1
4	10236015	10237715	1700	Copia93	LTR/Copia	2.20047	3.04225	0.206462	0.262361	2.70846	3.59593	-3.43201	1.93763e-05	0.40527	1
1	32436550	32440822	4272	Copia93	LTR/Copia	20.1709	17.2394	1.44523	1.77094	15.4043	14.7746	-3.47498	1.07355e-15	-0.175156	1
6	9729363	9737902	8539	ENSPM3	DNA/En-Spm	5.86791	5.79475	0.412923	0.524723	13.8808	12.8203	-3.57488	1.11723e-09	1.32911	0.0129667
3	20660041	20660388	347	SB6	SINE/tRNA	1.10023	1.44869	0	0.196771	2.20062	1.79796	-3.57521	0.00870797	0.781776	1
1	15290216	15290531	315	Vandal18	DNA/MuDR	3.3007	2.60764	0.206462	0.262361	2.3699	2.03248	-3.58669	5.29019e-06	-0.291326	1
70	10858	11196	338	Sadhu8-1	Non LTR/Sadhu	10.4522	7.38831	1.03231	0.327952	6.94042	5.9411	-3.69153	3.93051e-14	-0.336684	1
3	1702268	1703412	1144	MU12	DNA/MuDR	2.75058	2.3179	0.206462	0.131181	2.20062	2.03248	-3.86814	4.63433e-06	-0.125645	1
1	26845848	26850691	4843	Copia27	LTR/Copia	1.46698	1.73843	0	0.196771	1.01567	1.17259	-3.90251	0.00115642	-0.413439	1
3	20383246	20383593	347	SB6	SINE/tRNA	1.46698	1.73843	0	0.196771	2.70846	2.18883	-3.90251	0.00115642	0.743543	1
1	15207764	15213235	5471	Copia27	LTR/Copia	0.916861	1.30382	0	0.131181	0.846392	0.859896	-3.96367	0.00907306	-0.244818	1
3	23816308	23821559	5251	Copia27	LTR/Copia	1.10023	1.30382	0	0.131181	1.01567	1.01624	-4.07244	0.00537267	-0.107439	1
5	10286488	10288108	1620	ENSPM10	DNA/En-Spm	16.8702	21.7303	1.65169	0.590313	21.6676	17.7451	-4.09955	5.00338e-11	0.16226	1
1	14342493	14343531	1038	Copia27	LTR/Copia	1.83372	1.73843	0.206462	0	0.677114	1.17259	-4.14015	2.25991e-05	-0.806368	1
6	18564537	18565221	684	Copia39	LTR/Copia	2.38384	2.75251	0	0.262361	1.35423	2.267	-4.16689	9.73461e-06	-0.361694	1
5	3148098	3148658	560	Copia14	LTR/Copia	31.54	26.8007	1.65169	1.44299	16.7586	21.4192	-4.18471	1.32386e-23	-0.472839	1
1	15288213	15288437	224	Vandal18	DNA/MuDR	1.28361	1.44869	0	0.131181	0.846392	0.547207	-4.25554	0.00176173	-0.842399	1
7	23704756	23711415	6659	Atlantys2	LTR/Gypsy	11.9192	12.0241	0.412923	0.721494	6.43258	6.95734	-4.32654	5.62249e-17	-0.702059	1
3	11294977	11297667	2690	GP2N	LTR/Gypsy	0.550117	1.01408	0	0.0655903	0.846392	0.625379	-4.46584	0.0314001	0.0426831	1
7	18964617	18966931	2314	Helitron1	RC/Helitron	1.28361	1.8833	0	0.131181	2.03134	2.18883	-4.4767	0.000341277	0.550398	1
225	17	1986	1969	Copia42	LTR/Copia	0.916861	0.869213	0	0.0655903	0.169278	0.625379	-4.63665	0.0152038	-1.01635	1
8	20715902	20716286	384	RAN	DNA?	2.20047	1.59356	0	0.131181	1.69278	1.17259	-4.71502	6.57483e-05	-0.274905	1
6	20966595	20971523	4928	Copia27	LTR/Copia	0.733489	1.15895	0	0.0655903	0.677114	0.625379	-4.73612	0.00853832	-0.405099	1
7	10438030	10442346	4316	Copia27	LTR/Copia	0.916861	1.01408	0	0.0655903	0.677114	0.703552	-4.75409	0.00853867	-0.348162	1
1	12760345	12765562	5217	Copia27	LTR/Copia	2.20047	2.17303	0	0.131181	1.69278	1.32893	-4.92995	7.787e-06	-0.401679	1
7	23713112	23714861	1749	Atlantys2	LTR/Gypsy	11.9192	9.41648	0.619385	0.0655903	5.41691	5.70658	-4.96668	1.04628e-20	-0.803501	1
6	24859983	24860224	241	Copia35	LTR/Copia	1.28361	1.01408	0	0.0655903	1.35423	0.781724	-4.99422	0.00261482	0.0222068	1
8	3526321	3532993	6672	Atlantys2	LTR/Gypsy	1.28361	1.01408	0	0.0655903	0.338557	0.469034	-4.99422	0.00261482	-1.36836	1
7	8585115	8585479	364	TSCL	LINE?	4.40093	5.21528	0	0.262361	5.92475	5.23755	-5.07244	4.17188e-11	0.34847	1
4	6246048	6251132	5084	Copia27	LTR/Copia	1.28361	1.15895	0	0.0655903	0.677114	0.781724	-5.08669	0.0014337	-0.606147	1
5	12381578	12381893	315	LINE1_2	LINE/L1	3.11733	2.75251	0	0.131181	2.70846	2.267	-5.3509	7.52926e-08	-0.105761	1
8	377732	382197	4465	Copia38B	LTR/Copia	1.65035	1.73843	0	0.0655903	0.677114	0.703552	-5.56399	3.86954e-05	-1.1596	1
4	2057713	2058714	1001	LINEII	LINE/L1	5.68454	8.40239	0.206462	0.0655903	3.04701	3.28324	-5.69598	3.92678e-07	-1.01786	1
1	10616901	10617774	873	Sadhu5-1	Non LTR/Sadhu	2.20047	2.17303	0	0.0655903	1.18495	2.03248	-5.92995	1.315e-06	-0.299897	1
4	5814304	5817378	3074	LINE1A	LINE/L1	2.20047	2.60764	0	0.0655903	3.21629	3.1269	-6.07244	2.5022e-07	0.534509	1
2	15898093	15898274	181	REP11A	RC/Helitron	2.75058	3.91146	0	0.0655903	1.35423	1.17259	-6.54863	4.0728e-07	-1.26566	1
1	14337928	14342226	4298	Copia27	LTR/Copia	3.3007	3.76659	0	0.0655903	1.52351	1.25076	-6.62693	1.6966e-10	-1.21674	1
6	18585355	18594680	9325	Athila6A	LTR/Gypsy	26.7724	28.684	0	0.0655903	21.3291	21.4192	-9.59705	3.29182e-40	-0.240188	1
5	13939486	13939877	391	TIRX1C	DNA	2.01709	4.34607	0	0	3.72413	1.95431	Neg. infinite	0.00608312	-0.0385273	1
1	27045464	27046057	593	ENSPM2	DNA/En-Spm	0.550117	0.579475	0	0	0	0.31269	Neg. infinite	0.042779	-1.68872	1
8	13866525	13870749	4224	MU9	DNA/MuDR	1.46698	0.724344	0	0	0.677114	0.390862	Neg. infinite	0.0016779	-0.909183	1
5	16686815	16687321	506	Vandal11	DNA/MuDR	0.733489	0.579475	0	0	1.18495	0.469034	Neg. infinite	0.0224202	0.45576	1
9	119910	120777	867	Vandal13	DNA/MuDR	0.733489	0.869213	0	0	0.338557	0.234517	Neg. infinite	0.0059093	-1.35386	1
9	127533	128006	473	Vandal13	DNA/MuDR	1.46698	1.73843	0	0	0.677114	0.625379	Neg. infinite	8.35993e-06	-1.16521	1
1	5847776	5848775	999	ArnoldY2	DNA/MuDR	0.916861	0.434607	0	0	0.338557	0.0781724	Neg. infinite	0.0224659	-1.58015	1
6	19108617	19109071	454	9TSD1	DNA/MuDR	0.733489	0.869213	0	0	1.35423	0.938069	Neg. infinite	0.0059093	0.646137	1
3	23623024	23623287	263	TIRTA1	DNA/TcMar-Stowaway	0.916861	0.724344	0	0	1.18495	0.0781724	Neg. infinite	0.0059093	-0.268298	1
6	19167661	19174066	6405	LINE1_4	LINE/L1	0.733489	0.434607	0	0	0.169278	0.469034	Neg. infinite	0.042779	-0.72258	1
3	13251771	13255947	4176	LINE1_5	LINE/L1	2.38384	3.33198	0	0	2.3699	1.79796	Neg. infinite	2.95894e-08	-0.324584	1
1	27047059	27048804	1745	LINEII	LINE/L1	0.916861	1.30382	0	0	0.338557	0.781724	Neg. infinite	0.000402986	-0.840496	1
7	18078036	18078291	255	Copia15	LTR/Copia	1.10023	2.17303	0	0	1.01567	0.469034	Neg. infinite	0.00698682	-1.01646	1
6	6182584	6183423	839	Copia23	LTR/Copia	3.11733	3.04225	0	0	2.70846	1.64162	Neg. infinite	2.40752e-10	-0.373717	1
7	13602636	13606786	4150	Copia27	LTR/Copia	0.550117	0.579475	0	0	0.338557	0.390862	Neg. infinite	0.042779	-0.493637	1
5	16819812	16825396	5584	Copia27	LTR/Copia	0.733489	0.579475	0	0	0.338557	0.625379	Neg. infinite	0.0224202	-0.301726	1
4	180026	184833	4807	Copia27	LTR/Copia	1.10023	0.869213	0	0	0.846392	1.01624	Neg. infinite	0.00155605	0.0576178	1
7	19674417	19677093	2676	Copia27	LTR/Copia	1.28361	1.01408	0	0	0.338557	1.32893	Neg. infinite	0.000402986	-0.3098	1
1	32146988	32151676	4688	Copia27	LTR/Copia	4.58431	6.22936	0	0	1.86206	2.11065	Neg. infinite	1.05478e-10	-1.30771	0.673071
449	749	4794	4045	Copia31A	LTR/Copia	0.550117	0.869213	0	0	0.169278	0.781724	Neg. infinite	0.0113899	-0.423887	1
8	4324675	4326062	1387	Copia39	LTR/Copia	2.20047	1.44869	0	0	0	0.0781724	Neg. infinite	2.4566e-06	-5.38024	0.0234357
225	2474	4642	2168	Copia42	LTR/Copia	0.916861	1.8833	0	0	1.01567	0.859896	Neg. infinite	0.0134628	-0.445705	1
7	19782054	19786800	4746	Copia43	LTR/Copia	0.916861	0.724344	0	0	0.677114	0.625379	Neg. infinite	0.0059093	-0.199253	1
4	2487162	2492045	4883	Copia43	LTR/Copia	1.10023	0.724344	0	0	0.846392	0.625379	Neg. infinite	0.00305816	-0.178935	1
5	13116884	13121804	4920	Copia43	LTR/Copia	1.28361	1.30382	0	0	1.01567	1.4071	Neg. infinite	0.000109154	0.0451359	1
1	7560382	7565302	4920	Copia43	LTR/Copia	2.93396	4.78067	0	0	2.3699	3.04872	Neg. infinite	1.77137e-05	-0.370978	1
1	2527257	2531370	4113	Copia65	LTR/Copia	0.366745	0.724344	0	0	0.507835	0.390862	Neg. infinite	0.042779	-0.148752	1
1	26959698	26964171	4473	Copia93	LTR/Copia	0.733489	0.724344	0	0	0.507835	0.390862	Neg. infinite	0.0113899	-0.566463	1
8	5948563	5952325	3762	Copia93	LTR/Copia	0.733489	0.724344	0	0	0.677114	0.625379	Neg. infinite	0.0113899	-0.0284378	1
7	23513050	23516392	3342	Copia-3_	LTR/Copia	1.46698	2.02816	0	0	0.846392	0.234517	Neg. infinite	2.40783e-06	-1.5747	1
1	29824902	29826150	1248	GP11	LTR/Gypsy	0.916861	0.869213	0	0	0.338557	0.547207	Neg. infinite	0.00305816	-0.869608	1
3	11298064	11299098	1034	GP2N	LTR/Gypsy	0.550117	0.724344	0	0	0.507835	0.547207	Neg. infinite	0.0224202	-0.136363	1
4	2503373	2515045	11672	Athila	LTR/Gypsy	0.733489	1.15895	0	0	0.846392	0.859896	Neg. infinite	0.00155605	-0.0141154	1
6	18595358	18596312	954	Athila6A	LTR/Gypsy	2.93396	3.18711	0	0	1.52351	2.267	Neg. infinite	2.40752e-10	-0.550425	1
4	3027076	3030840	3764	Atlantys2	LTR/Gypsy	0.733489	0.434607	0	0	0	0	Neg. infinite	0.042779	Neg. infinite	1
8	12863107	12869757	6650	Atlantys2	LTR/Gypsy	0.733489	0.434607	0	0	0.677114	0.234517	Neg. infinite	0.042779	-0.236409	1
7	23715311	23715750	439	Atlantys2	LTR/Gypsy	0.550117	1.01408	0	0	0.846392	0.390862	Neg. infinite	0.00827076	-0.214156	1
330	1992	8662	6670	Atlantys2	LTR/Gypsy	0.916861	1.01408	0	0	0.169278	1.09441	Neg. infinite	0.00155605	-0.45513	1
1	27455016	27457000	1984	Atlantys2	LTR/Gypsy	1.46698	1.15895	0	0	0.677114	0.781724	Neg. infinite	0.000109154	-0.710514	1
2	8342875	8343569	694	S1_AGE	Satellite	0.733489	0.434607	0	0	0.507835	0.234517	Neg. infinite	0.042779	-0.529284	1
7	21576497	21576841	344	SB6	SINE/tRNA	0.550117	0.579475	0	0	0.677114	0.547207	Neg. infinite	0.042779	0.248308	1
1	31116834	31118402	1568	Copia37	LTR/Copia	5.50117	5.64989	4.95508	6.36226	0.169278	0.0781724	0.0823267	1	-5.36947	2.45089e-10
