# Supplementary material for: Recurrent evolution of heat-responsiveness in Brassicaceae COPIA elements
Source: Genome Biol. 2016 Oct 11;17:209. doi: 10.1186/s13059-016-1072-3 (PMC5059998; doi:10.1186/s13059-016-1072-3)
Supplement: Additional file 9: — Table listing significantly upregulated and downregulated TEs after 6 h HS and recovery in A. thaliana. (XLSX 825 kb) [file 13059_2016_1072_MOESM9_ESM.xlsx]

## Sheet: At_TEs_significant
Additional file 9: Significantly up-regulated TEs in A. thaliana after 6h 37 degrees C (heat stress) and 48 h of recovery at control conditions (recovery). Yellow labeled cells correspond to those with adjusted P value < 0.05.
Chromosome	Locus		Size (bp)	TE family	TE Superfamily	Reads						RPKM						Heat stress / Control		Recovery / Control		Recovery / Heat stress
	Start	End				C_1	C_2	HS_1	HS_2	HS+R_1	HS+R_2	C_1	C_2	HS_1	HS_2	HS+R_1	HS+R_2	log2-FC	padj	log2-FC	padj	log2-FC	padj
Significanly up-regulated (sorted based on log2-fold changes in Heat/Control)
Chr1	7714708	7715145	438	ATCopia78	LTR/Copia	0	0	58	295	1	0	0	0	52.6289	56.829	0.852053	0	Infinite	9.81553e-30	Infinite	1	-7.56064	9.08308e-45
Chr5	11796906	11807884	10978	Athila2	LTR/Gypsy	0	0	31	147	1	0	0	0	28.1293	28.3182	0.852053	0	Infinite	6.5134e-20	Infinite	1	-6.60444	1.63094e-23
Chr2	4731304	4732460	1156	Athila4C	LTR/Gypsy	0	0	35	133	1	1	0	0	31.7588	25.6212	0.852053	0.801292	Infinite	1.96487e-19	Infinite	1	-5.60885	2.02618e-21
Chr4	2010968	2013986	3018	ATENSPM2	DNA/En-Spm	0	0	21	111	0	0	0	0	19.0553	21.3831	0	0	Infinite	2.06817e-16	NA	NA	Neg. infinite	5.36149e-19
Chr1	21524157	21524459	302	ATHATN5	DNA/hAT-Ac	0	0	28	76	0	0	0	0	25.4071	14.6407	0	0	Infinite	8.04201e-13	NA	NA	Neg. infinite	2.65677e-06
Chr1	15705623	15715037	9414	Athila6A	LTR/Gypsy	0	0	15	88	0	1	0	0	13.6109	16.9524	0	0.801292	Infinite	2.36421e-11	Infinite	1	-5.68853	1.00864e-13
Chr4	3501968	3502431	463	ATDNA12T3A	DNA	0	0	9	48	0	0	0	0	8.16656	9.24676	0	0	Infinite	2e-09	NA	NA	Neg. infinite	6.39933e-09
Chr5	12139290	12150833	11543	Athila6A	LTR/Gypsy	0	0	8	41	0	2	0	0	7.25916	7.89827	0	1.60258	Infinite	1.78323e-08	Infinite	1	-3.67522	9.8202e-06
Chr5	13318996	13328540	9544	Athila6A	LTR/Gypsy	0	0	8	40	1	0	0	0	7.25916	7.70563	0.852053	0	Infinite	2.30689e-08	Infinite	1	-4.68971	1.73418e-06
Chr4	3087019	3099354	12335	Athila2	LTR/Gypsy	0	0	8	40	1	1	0	0	7.25916	7.70563	0.852053	0.801292	Infinite	2.30689e-08	Infinite	1	-3.673	1.29177e-05
Chr3	14477427	14478348	921	Athila4C	LTR/Gypsy	0	0	7	38	0	0	0	0	6.35177	7.32035	0	0	Infinite	5.79127e-08	NA	NA	Neg. infinite	3.43345e-07
Chr3	13902135	13913817	11682	ATHILA6C	LTR/Gypsy	0	0	9	35	0	0	0	0	8.16656	6.74243	0	0	Infinite	7.03294e-08	NA	NA	Neg. infinite	4.63969e-07
Chr5	11320516	11331861	11345	Athila6A	LTR/Gypsy	0	0	6	36	0	1	0	0	5.44437	6.93507	0	0.801292	Infinite	1.44652e-07	Infinite	1	-4.38493	1.19353e-05
Chr3	13630247	13637919	7672	Athila6B	LTR/Gypsy	0	0	9	58	0	0	0	0	8.16656	11.1732	0	0	Infinite	1.89398e-07	NA	NA	Neg. infinite	2.62574e-10
Chr5	11808470	11821681	13211	Athila6A	LTR/Gypsy	0	0	8	32	1	1	0	0	7.25916	6.16451	0.852053	0.801292	Infinite	2.35512e-07	Infinite	1	-3.51366	0.000146406
Chr4	3859462	3860582	1120	ATGP10	LTR/Gypsy	0	0	8	32	0	0	0	0	7.25916	6.16451	0	0	Infinite	2.35512e-07	NA	NA	Neg. infinite	1.82831e-06
Chr5	12128971	12138055	9084	Athila2	LTR/Gypsy	0	0	6	29	0	0	0	0	5.44437	5.58658	0	0	Infinite	1.20958e-06	NA	NA	Neg. infinite	1.08925e-05
Chr3	13405033	13412098	7065	Athila2	LTR/Gypsy	0	0	6	28	0	0	0	0	5.44437	5.39394	0	0	Infinite	1.66438e-06	NA	NA	Neg. infinite	1.52763e-05
Chr5	12641362	12649090	7728	Athila6A	LTR/Gypsy	0	0	12	29	2	0	0	0	10.8887	5.58658	1.70411	0	Infinite	1.73738e-06	Infinite	1	-3.82038	0.0195662
Chr5	11686010	11697351	11341	Athila6A	LTR/Gypsy	0	0	5	28	0	0	0	0	4.53698	5.39394	0	0	Infinite	2.37665e-06	NA	NA	Neg. infinite	2.16761e-05
Chr1	15610627	15615403	4776	ROMANIAT5	LTR/Copia	0	0	10	72	0	0	0	0	9.07395	13.8701	0	0	Infinite	8.25012e-06	NA	NA	Neg. infinite	1.02217e-06
Chr5	11441830	11444761	2931	Helitron5	RC/Helitron	0	0	7	22	0	0	0	0	6.35177	4.2381	0	0	Infinite	8.43789e-06	NA	NA	Neg. infinite	9.49988e-05
Chr5	11194184	11194399	215	ATGP10	LTR/Gypsy	0	0	6	20	1	0	0	0	5.44437	3.85282	0.852053	0	Infinite	2.64932e-05	Infinite	1	-3.9984	0.00240455
Chr4	3537215	3547183	9968	Athila2	LTR/Gypsy	0	0	12	27	0	0	0	0	10.8887	5.2013	0	0	Infinite	3.24319e-05	NA	NA	Neg. infinite	0.00477413
Chr1	11178296	11178884	588	ATCopia50	LTR/Copia	0	0	4	28	0	0	0	0	3.62958	5.39394	0	0	Infinite	4.11549e-05	NA	NA	Neg. infinite	2.88671e-05
Chr2	11081250	11081712	462	TAG2	DNA/hAT-Ac	0	0	5	19	0	0	0	0	4.53698	3.66018	0	0	Infinite	5.93087e-05	NA	NA	Neg. infinite	0.000540438
Chr2	3865229	3875676	10447	Athila6A	LTR/Gypsy	0	0	3	21	0	0	0	0	2.72219	4.04546	0	0	Infinite	6.58748e-05	NA	NA	Neg. infinite	0.000494296
Chr1	14425176	14426724	1548	Athila2	LTR/Gypsy	0	0	5	37	0	0	0	0	4.53698	7.12771	0	0	Infinite	0.000116824	NA	NA	Neg. infinite	1.12859e-05
Chr4	7426340	7426940	600	ArnoldY2	DNA/MuDR	0	0	25	48	0	0	0	0	22.6849	9.24676	0	0	Infinite	0.000200793	NA	NA	Neg. infinite	0.0048798
Chr1	14248937	14255836	6899	Athila2	LTR/Gypsy	0	0	5	14	1	0	0	0	4.53698	2.69697	0.852053	0	Infinite	0.000422269	Infinite	1	-3.63448	0.0234427
Chr2	3294341	3295667	1326	ATGP4	LTR/Gypsy	0	0	5	14	0	0	0	0	4.53698	2.69697	0	0	Infinite	0.000422269	NA	NA	Neg. infinite	0.00361185
Chr3	14476975	14477416	441	Athila4A	LTR/Gypsy	0	0	4	15	0	0	0	0	3.62958	2.88961	0	0	Infinite	0.000446071	NA	NA	Neg. infinite	0.00361185
Chr4	9498898	9499314	416	ATCopia49	LTR/Copia	0	0	9	79	0	0	0	0	8.16656	15.2186	0	0	Infinite	0.000560075	NA	NA	Neg. infinite	0.000355113
Chr5	9870902	9871248	346	ATLINE1_9	LINE/L1	0	0	4	13	0	0	0	0	3.62958	2.50433	0	0	Infinite	0.00104354	NA	NA	Neg. infinite	0.00796682
Chr1	14481785	14481891	106	ATGP10	LTR/Gypsy	0	0	3	14	0	0	0	0	2.72219	2.69697	0	0	Infinite	0.00111867	NA	NA	Neg. infinite	0.00796682
Chr5	12996438	13004466	8028	Athila6A	LTR/Gypsy	0	0	2	15	0	0	0	0	1.81479	2.88961	0	0	Infinite	0.00122304	NA	NA	Neg. infinite	0.00796682
Chr1	15609275	15609514	239	ATCopia66	LTR/Copia	0	0	4	12	0	0	0	0	3.62958	2.31169	0	0	Infinite	0.00162645	NA	NA	Neg. infinite	0.0118905
Chr4	2989895	2990052	157	ATCopia69	LTR/Copia	0	0	4	12	0	0	0	0	3.62958	2.31169	0	0	Infinite	0.00162645	NA	NA	Neg. infinite	0.0118905
Chr1	12813938	12816114	2176	ROMANIAT5	LTR/Copia	0	0	2	16	0	0	0	0	1.81479	3.08225	0	0	Infinite	0.00190761	NA	NA	Neg. infinite	0.00535976
Chr4	1804780	1811315	6535	Athila6A	LTR/Gypsy	0	0	4	11	0	0	0	0	3.62958	2.11905	0	0	Infinite	0.00249968	NA	NA	Neg. infinite	0.0178437
Chr1	15823077	15847509	24432	ATHILA6C	LTR/Gypsy	0	0	7	14	0	0	0	0	6.35177	2.69697	0	0	Infinite	0.00266318	NA	NA	Neg. infinite	0.0491148
Chr3	13643236	13654839	11603	Athila6A	LTR/Gypsy	0	0	2	13	1	0	0	0	1.81479	2.50433	0.852053	0	Infinite	0.00285457	Infinite	1	-2.89991	0.0882139
Chr5	13004467	13009566	5099	ATIS112A	DNA/PIF-Harbinger	0	0	2	13	1	0	0	0	1.81479	2.50433	0.852053	0	Infinite	0.00285457	Infinite	1	-2.89991	0.0882139
Chr3	8978243	8978405	162	ATHATN1	DNA/hAT-Ac	0	0	2	13	0	0	0	0	1.81479	2.50433	0	0	Infinite	0.00285457	NA	NA	Neg. infinite	0.0178437
Chr1	5030107	5030262	155	ATIS112A	DNA/PIF-Harbinger	0	0	6	12	0	0	0	0	5.44437	2.31169	0	0	Infinite	0.0037527	NA	NA	Neg. infinite	0.0630241
Chr3	13919450	13924434	4984	ATGP10	LTR/Gypsy	0	0	2	12	0	0	0	0	1.81479	2.31169	0	0	Infinite	0.00449321	NA	NA	Neg. infinite	0.0259399
Chr4	4777208	4778759	1551	Athila5	LTR/Gypsy	0	0	4	9	0	0	0	0	3.62958	1.73377	0	0	Infinite	0.00613646	NA	NA	Neg. infinite	0.052171
Chr4	4768682	4777209	8527	Athila2	LTR/Gypsy	0	0	6	62	2	1	0	0	5.44437	11.9437	1.70411	0.801292	Infinite	0.00633562	Infinite	1	-3.31796	0.0609247
Chr4	7061025	7062440	1415	ATLINEII	LINE/L1	0	0	2	11	0	0	0	0	1.81479	2.11905	0	0	Infinite	0.00697717	NA	NA	Neg. infinite	0.0386325
Chr1	14334331	14341289	6958	Athila2	LTR/Gypsy	0	0	3	8	0	0	0	0	2.72219	1.54113	0	0	Infinite	0.0165568	NA	NA	Neg. infinite	0.0819273
Chr4	3736029	3750029	14000	ATHILA6C	LTR/Gypsy	0	0	2	8	1	0	0	0	1.81479	1.54113	0.852053	0	Infinite	0.0290266	Infinite	1	-2.53037	0.417016
Chr2	3355577	3356473	896	ATLINE1_6	LINE/L1	0	0	2	21	0	0	0	0	1.81479	4.04546	0	0	Infinite	0.0310536	NA	NA	Neg. infinite	0.0419869
Chr1	15412724	15418821	6097	Athila6A	LTR/Gypsy	0	0	1	9	0	1	0	0	0.907395	1.73377	0	0.801292	Infinite	0.0322803	Infinite	1	-2.16062	0.417016
Chr3	12245604	12255282	9678	Athila6A	LTR/Gypsy	0	0	1	9	0	0	0	0	0.907395	1.73377	0	0	Infinite	0.0322803	NA	NA	Neg. infinite	0.120544
Chr4	4959998	4967794	7796	Athila6A	LTR/Gypsy	0	0	1	9	0	0	0	0	0.907395	1.73377	0	0	Infinite	0.0322803	NA	NA	Neg. infinite	0.120544
Chr2	2562810	2570724	7914	ATGP2	LTR/Gypsy	0	0	1	10	0	0	0	0	0.907395	1.92641	0	0	Infinite	0.0347936	NA	NA	Neg. infinite	0.0819273
Chr2	3379194	3379771	577	ATCopia38A	LTR/Copia	0	0	1	10	0	0	0	0	0.907395	1.92641	0	0	Infinite	0.0347936	NA	NA	Neg. infinite	0.0819273
Chr1	13839342	13840830	1488	ATENSPM12	DNA/En-Spm	0	1	271	1201	1	8	0	0.311993	245.904	231.362	0.852053	6.41034	10.9492	5.69958e-60	4.36308	1	-6.48398	9.18946e-159
Chr3	13369174	13374107	4933	ATCopia78	LTR/Copia	2	0	657	3005	2	1	1.25897	0	596.159	578.886	1.70411	0.801292	10.3686	3.80645e-84	0.911625	1	-9.38757	0
Chr2	4729652	4731094	1442	Vandal21	DNA/MuDR	0	1	81	450	1	0	0	0.311993	73.499	86.6884	0.852053	0	9.38934	4.4806e-20	1.20765	1	-8.11103	6.42516e-38
Chr1	3360540	3361316	776	ATCopia78	LTR/Copia	2	0	284	1207	3	2	1.25897	0	257.7	232.517	2.55616	1.60258	9.10244	3.95767e-59	1.6475	1	-7.38632	7.03541e-168
Chr1	7717356	7722547	5191	ATCopia78	LTR/Copia	10	7	1778	8261	22	17	6.29484	2.18395	1613.35	1591.41	18.7452	13.622	9.03091	8.61244e-100	1.8222	0.552329	-7.13139	0
Chr3	22059535	22064329	4794	ATCopia78	LTR/Copia	15	9	2564	11749	30	26	9.44226	2.80794	2326.56	2263.34	25.5616	20.8336	9.02113	7.2929e-104	1.8168	0.302456	-7.12658	0
Chr1	3780765	3785720	4956	ATCopia78	LTR/Copia	2	4	526	2449	9	8	1.25897	1.24797	477.29	471.777	7.66848	6.41034	9.00178	1.08896e-73	2.34833	1	-6.57257	9.06436e-298
Chr1	18013162	18018751	5589	ATCopia78	LTR/Copia	30	14	4611	21825	41	43	18.8845	4.3679	4184	4204.39	34.9342	34.4556	8.97418	6.39647e-100	1.48224	0.302456	-7.41034	0
Chr3	22695566	22700521	4955	ATCopia78	LTR/Copia	5	4	764	3665	8	11	3.14742	1.24797	693.25	706.029	6.81643	8.81421	8.7819	1.21185e-71	1.72657	1	-6.96895	0
Chr1	21524995	21529850	4855	ATCopia78	LTR/Copia	19	13	2738	12760	33	33	11.9602	4.05591	2484.45	2458.1	28.1178	26.4426	8.73914	3.83579e-102	1.66316	0.302456	-6.99534	0
Chr2	3636370	3645326	8956	Athila6A	LTR/Gypsy	0	1	42	185	2	3	0	0.311993	38.1106	35.6386	1.70411	2.40388	8.25472	7.80769e-22	3.51981	1	-4.64736	3.76534e-25
Chr5	4208083	4213084	5001	ATCopia78	LTR/Copia	5	19	934	4708	8	11	3.14742	5.92787	847.507	906.953	6.81643	8.81421	8.01748	1.14437e-45	0.629877	1	-7.29586	4.52496e-193
Chr5	26415173	26415606	433	TAT1_ATH	LTR/Gypsy	1	1	68	339	1	3	0.629484	0.311993	61.7029	65.3052	0.852053	2.40388	7.53951	1.02127e-29	1.69221	1	-5.74996	5.42815e-47
Chr2	6884599	6885132	533	ATGP10	LTR/Gypsy	4	8	361	1748	3	0	2.51794	2.49594	327.57	336.736	2.55616	0	7.48975	3.73333e-53	-1.14651	1	-8.57658	7.37683e-232
Chr5	26415607	26415807	200	ATCopia32B	LTR/Copia	0	1	26	99	0	0	0	0.311993	23.5923	19.0714	0	0	7.45529	9.08324e-15	Neg. infinite	1	Neg. infinite	1.76154e-18
Chr1	13230993	13235689	4696	ROMANIAT5	LTR/Copia	1	0	45	192	0	1	0.629484	0	40.8328	36.987	0	0.801292	7.44749	1.77339e-22	0.315759	1	-7.03324	3.26871e-31
Chr3	12603266	12606828	3562	ROMANIAT5	LTR/Copia	0	1	27	77	0	0	0	0.311993	24.4997	14.8333	0	0	7.31888	3.50776e-13	Neg. infinite	1	Neg. infinite	3.9434e-07
Chr4	3503680	3505892	2212	Atlantys2	LTR/Gypsy	1	1	61	240	2	1	0.629484	0.311993	55.3511	46.2338	1.70411	0.801292	7.20133	4.86419e-25	1.28398	1	-5.85389	9.30317e-37
Chr5	4794415	4796567	2152	Atlantys3	LTR/Gypsy	0	2	31	160	0	2	0	0.623986	28.1293	30.8225	0	1.60258	6.94229	2.3997e-18	1.19133	1	-5.63481	1.20818e-23
Chr3	12607338	12608254	916	ATCopia28	LTR/Copia	0	1	14	77	0	0	0	0.311993	12.7035	14.8333	0	0	6.84835	1.03778e-11	Neg. infinite	1	Neg. infinite	1.35825e-13
Chr4	3173302	3184236	10934	Athila2	LTR/Gypsy	2	0	36	150	1	2	1.25897	0	32.6662	28.8961	0.852053	1.60258	6.1078	2.9873e-18	0.906183	1	-5.1209	2.30967e-22
Chr4	15559246	15562581	3335	ATGP9B	LTR/Gypsy	2	4	72	322	10	8	1.25897	1.24797	65.3325	62.0303	8.52053	6.41034	6.1015	7.9734e-26	2.43122	1	-3.59295	1.358e-33
Chr5	4788501	4791446	2945	ATGP9B	LTR/Gypsy	2	3	61	281	12	13	1.25897	0.935979	55.3511	54.1321	10.2246	10.4168	6.08631	3.28191e-24	3.10547	0.302456	-2.89861	5.17213e-24
Chr2	14143132	14143432	300	ATLINE1_11	LINE/L1	1	3	33	185	3	4	0.629484	0.935979	29.9441	35.6386	2.55616	3.20517	5.82546	3.54575e-13	1.73227	1	-3.99632	8.99175e-22
Chr4	3274435	3285235	10800	Athila6A	LTR/Gypsy	1	1	25	74	6	6	0.629484	0.311993	22.6849	14.2554	5.11232	4.80775	5.72299	8.5788e-12	3.28126	1	-2.38575	0.00229713
Chr3	15713230	15721186	7956	Athila6A	LTR/Gypsy	0	4	28	111	1	3	0	1.24797	25.4071	21.3831	0.852053	2.40388	5.59119	2.70448e-13	1.19543	1	-4.3067	1.32627e-15
Chr1	11315966	11316663	697	TAG2	DNA/hAT-Ac	0	1	6	26	1	0	0	0.311993	5.44437	5.00866	0.852053	0	5.43491	2.89424e-05	1.20765	1	-4.17042	0.000318982
Chr2	3301840	3303207	1367	ATCopia51	LTR/Copia	2	3	24	187	1	0	1.25897	0.935979	21.7775	36.0238	0.852053	0	5.19908	0.000256744	-1.52992	1	-6.64419	1.73418e-06
Chr5	17236714	17237162	448	ATLINE1_12	LINE/L1	0	3	17	59	2	0	0	0.935979	15.4257	11.3658	1.70411	0	5.19288	8.08093e-09	0.622692	1	-4.52576	2.24337e-09
Chr3	14788105	14789521	1416	Athila3	LTR/Gypsy	1	3	23	92	1	0	0.629484	0.935979	20.8701	17.723	0.852053	0	5.03783	1.63955e-11	-1.06578	1	-6.05393	1.27547e-15
Chr4	4016073	4025224	9151	Athila6A	LTR/Gypsy	0	1	3	25	1	0	0	0.311993	2.72219	4.81602	0.852053	0	5.00583	0.00814798	1.20765	1	-3.70609	0.00491409
Chr1	15178942	15191268	12326	ATHILA6C	LTR/Gypsy	0	1	4	20	0	1	0	0.311993	3.62958	3.85282	0	0.801292	4.9622	0.000449079	1.19133	1	-3.65649	0.00422456
Chr2	3308220	3310656	2436	Athila7	LTR/Gypsy	1	0	6	40	0	0	0.629484	0	5.44437	7.70563	0	0	4.91205	1.63527e-05	Neg. infinite	1	Neg. infinite	2.452e-07
Chr5	11830762	11851815	21053	Athila6A	LTR/Gypsy	2	0	13	55	3	2	1.25897	0	11.7961	10.5952	2.55616	1.60258	4.64972	1.03531e-08	1.6475	1	-2.93386	4.15592e-06
Chr2	1388832	1393901	5069	ATCopia28	LTR/Copia	3	33	118	609	2	3	1.88845	10.2958	107.073	117.318	1.70411	2.40388	4.60274	2.44627e-17	-1.74713	1	-6.25449	7.75098e-79
Chr1	21796938	21801751	4813	ATRE1	LTR/Copia	23	44	274	1252	19	25	14.4781	13.7277	248.626	241.186	16.189	20.0323	4.55568	3.68114e-32	0.228236	1	-4.24286	3.66065e-128
Chr5	12649091	12650823	1732	Athila2	LTR/Gypsy	0	1	3	13	1	1	0	0.311993	2.72219	2.50433	0.852053	0.801292	4.43491	0.00944117	2.19951	1	-2.15371	0.192562
Chr3	7368941	7369165	224	ATCopia39	LTR/Copia	0	1	2	13	1	1	0	0.311993	1.81479	2.50433	0.852053	0.801292	4.18676	0.0153399	2.19951	1	-1.88321	0.25273
Chr2	5565096	5578989	13893	ATHILA6C	LTR/Gypsy	0	1	2	12	2	3	0	0.311993	1.81479	2.31169	1.70411	2.40388	4.11572	0.0227694	3.51981	1	-0.491238	1
Chr4	1872431	1872632	201	ATMU2	DNA/MuDR	0	1	2	11	0	0	0	0.311993	1.81479	2.11905	0	0	4.041	0.0331715	Neg. infinite	1	Neg. infinite	0.0386325
Chr4	3344833	3354744	9911	Athila2	LTR/Gypsy	0	1	2	11	0	0	0	0.311993	1.81479	2.11905	0	0	4.041	0.0331715	Neg. infinite	1	Neg. infinite	0.0386325
Chr2	1922585	1925313	2728	TA11	LINE/L1	1	0	4	16	0	0	0.629484	0	3.62958	3.08225	0	0	3.90778	0.00190761	Neg. infinite	1	Neg. infinite	0.0024938
Chr3	14793856	14803440	9584	Athila6A	LTR/Gypsy	3	1	12	49	0	1	1.88845	0.311993	10.8887	9.4394	0	0.801292	3.68314	1.0157e-06	-1.51004	1	-5.09608	2.83558e-08
Chr2	7598600	7602611	4011	ATCopia39	LTR/Copia	2	0	9	18	2	2	1.25897	0	8.16656	3.46753	1.70411	1.60258	3.65695	0.0144599	1.32394	1	-2.29983	0.342764
Chr1	21833196	21838009	4813	ATRE1	LTR/Copia	3	13	32	140	6	5	1.88845	4.05591	29.0367	26.9697	5.11232	4.00646	3.64535	5.04223e-10	0.449907	1	-3.11757	2.68584e-14
Chr5	4799158	4799906	748	ATGP9B	LTR/Gypsy	52	72	222	992	85	71	32.7332	22.4635	201.442	191.1	72.4245	56.8917	3.27662	1.63759e-19	1.09844	1	-2.10101	3.90872e-48
Chr5	10018818	10020231	1413	ATCopia95	LTR/Copia	1	4	9	24	0	1	0.629484	1.24797	8.16656	4.62338	0	0.801292	3.14696	0.00245396	-1.35334	1	-4.42289	0.00327327
Chr5	2870854	2871214	360	TAG2	DNA/hAT-Ac	2	1	7	20	0	1	1.25897	0.311993	6.35177	3.85282	0	0.801292	3.1437	0.00202671	-1.03193	1	-4.09783	0.00171221
Chr4	1875175	1875724	549	ATCopia37	LTR/Copia	18	19	55	232	8	14	11.3307	5.92787	49.9068	44.6927	6.81643	11.2181	2.9054	1.88203e-10	-0.0444202	1	-2.86736	2.02822e-20
Chr3	3111278	3115854	4576	Atlantys3	LTR/Gypsy	1	4	5	27	4	6	0.629484	1.24797	4.53698	5.2013	3.40821	4.80775	2.80063	0.00344853	1.97514	1	-0.7288	0.609353
Chr3	10396358	10396888	530	ATCopia37	LTR/Copia	4	6	10	63	4	4	2.51794	1.87196	9.07395	12.1364	3.40821	3.20517	2.73925	0.000186196	0.461943	1	-2.17881	4.89358e-05
Chr1	10723463	10725219	1756	ATLINEII	LINE/L1	8	4	14	88	3	3	5.03587	1.24797	12.7035	16.9524	2.55616	2.40388	2.73531	0.000218539	-0.43878	1	-3.07738	7.27443e-09
Chr3	22513496	22521216	7720	Atlantys2	LTR/Gypsy	33	54	93	455	18	35	20.773	16.8476	84.3878	87.6516	15.337	28.0452	2.64033	3.49428e-11	0.0850289	1	-2.46261	4.74005e-30
Chr5	9906127	9907119	992	Atlantys2	LTR/Gypsy	4	3	10	31	2	4	2.51794	0.935979	9.07395	5.97187	1.70411	3.20517	2.56294	0.00162645	0.411738	1	-2.08489	0.0112122
Chr5	12966786	12968156	1370	Vandal20	DNA/MuDR	35	54	73	416	13	25	22.0319	16.8476	66.2399	80.1386	11.0767	20.0323	2.37187	1.16852e-05	-0.440415	1	-2.71139	7.59443e-13
Chr1	21746796	21747327	531	ATHATN3	DNA/hAT-Ac	21	54	64	274	16	11	13.2192	16.8476	58.0733	52.7836	13.6329	8.81421	2.30603	4.52e-07	-0.575927	1	-2.80847	6.69007e-23
Chr2	6881261	6884598	3337	ATMU1	DNA/MuDR	23	73	85	305	39	31	14.4781	22.7755	77.1286	58.7555	33.2301	24.8401	2.27204	9.68e-07	0.481748	1	-1.72457	1.14333e-06
Chr1	3895125	3895672	547	ATCopia37	LTR/Copia	6	19	19	86	7	4	3.7769	5.92787	17.2405	16.5671	5.96437	3.20517	2.2214	0.000340298	-0.246124	1	-2.39275	4.46088e-07
Chr3	10400031	10400574	543	ATCopia37	LTR/Copia	8	18	20	92	5	5	5.03587	5.61588	18.1479	17.723	4.26027	4.00646	2.18443	0.000202576	-0.508799	1	-2.61136	3.02424e-08
Chr1	23742384	23742483	99	ATHAT1	DNA/hAT-Ac	5	8	9	50	4	5	3.14742	2.49594	8.16656	9.63204	3.40821	4.00646	2.11354	0.00186903	0.266406	1	-1.75262	0.00258403
Chr3	12361779	12362224	445	Helitron3	RC/Helitron	4	3	7	22	0	3	2.51794	0.935979	6.35177	4.2381	0	2.40388	2.05717	0.0271521	-0.593724	1	-2.56738	0.0143978
Chr5	9907459	9908639	1180	Atlantys2	LTR/Gypsy	6	0	7	21	2	4	3.7769	0	6.35177	4.04546	1.70411	3.20517	1.93508	0.0210883	0.321221	1	-1.55137	0.201815
Chr5	15383223	15383913	690	ATLINE1_3A	LINE/L1	9	18	18	57	4	5	5.66535	5.61588	16.3331	10.9805	3.40821	4.00646	1.68719	0.0211023	-0.740519	1	-2.36411	0.000248332
Chr1	23974197	23974493	296	ATLINE1_11	LINE/L1	5	9	8	35	3	7	3.14742	2.80794	7.25916	6.74243	2.55616	5.60904	1.6699	0.040579	0.334397	1	-1.24694	0.107023
Chr5	1165575	1167126	1551	TA11	LINE/L1	32	59	52	212	44	40	20.1435	18.4076	47.1846	40.8399	37.4904	32.0517	1.62216	0.000574954	0.71311	1	-0.835474	0.00280358
Chr5	22628447	22631434	2987	ATLINE1_11	LINE/L1	340	795	602	2562	351	312	214.024	248.035	546.252	493.546	299.071	250.003	1.59637	2.37665e-06	0.102395	1	-1.41786	1.79873e-52
Chr4	1612599	1613940	1341	Vandal5	DNA/MuDR	13	26	20	92	14	15	8.18329	8.11182	18.1479	17.723	11.9287	12.0194	1.5749	0.00704145	0.417648	1	-1.07473	0.0103509
Chr5	21556084	21556320	236	Helitron1	RC/Helitron	22	29	32	104	19	18	13.8486	9.0478	29.0367	20.0346	16.189	14.4233	1.52637	0.00697717	0.293071	1	-1.17242	0.0251394
Chr5	18405953	18406403	450	ATDNA1T9A	DNA/MuDR	110	264	190	785	107	98	69.2432	82.3662	172.405	151.223	91.1697	78.5266	1.51736	9.59559e-05	0.0157224	1	-1.42676	2.9973e-22
Chr3	17577495	17578250	755	ATIS112A	DNA/PIF-Harbinger	154	290	217	1006	112	136	96.9405	90.478	196.905	193.797	95.43	108.976	1.49881	2.22057e-05	-0.00833424	1	-1.42276	1.48991e-27
Chr2	1395260	1399516	4256	META1	LTR/Copia	3	6	5	17	1	1	1.88845	1.87196	4.53698	3.27489	0.852053	0.801292	1.47098	0.298226	-1.32457	1	-2.73078	0.0348318
Chr3	19085515	19085779	264	TSCL	LINE?	63	216	113	594	55	57	39.6575	67.3905	102.536	114.429	46.8629	45.6737	1.44766	0.0064814	-0.366525	1	-1.72374	4.51953e-23
Chr3	23100532	23104546	4014	ATCopia23	LTR/Copia	22	42	33	122	16	25	13.8486	13.1037	29.9441	23.5022	13.6329	20.0323	1.41099	0.013838	0.19133	1	-1.14488	0.0047172
Chr3	14240635	14241208	573	ATENSPM10	DNA/En-Spm	18	33	27	93	21	11	11.3307	10.2958	24.4997	17.9156	17.8931	8.81421	1.39168	0.0281846	0.157119	1	-1.17697	0.0610627
Chr3	18734248	18739392	5144	META1	LTR/Copia	7	12	9	34	3	5	4.40639	3.74392	8.16656	6.54979	2.55616	4.00646	1.28075	0.171834	-0.437303	1	-1.6415	0.0331575
Chr2	19670629	19670858	229	ATHAT9	DNA/hAT-Ac	6	24	8	46	7	3	3.7769	7.48783	7.25916	8.86148	5.96437	2.40388	0.947001	0.376364	-0.604925	1	-1.46666	0.0147529
Chr3	15768787	15773747	4960	ATCopia62	LTR/Copia	278	625	303	1235	275	305	174.996	194.996	274.941	237.911	234.315	244.394	0.895622	0.0328194	0.230454	1	-0.588797	0.000216552
Chr5	20048358	20049583	1225	TSCL	LINE?	983	1735	858	4108	932	921	618.783	541.308	778.545	791.369	794.114	737.99	0.87973	0.00684727	0.266271	1	-0.529927	3.41896e-17
Chr1	17322985	17323059	74	LIMPET1	DNA/MuDR	28	42	22	107	13	17	17.6255	13.1037	19.9627	20.6126	11.0767	13.622	0.850573	0.152534	-0.43961	1	-1.20261	0.00146871
Chr2	6519271	6519373	102	ATREP12	RC/Helitron	20	38	18	83	13	11	12.5897	11.8557	16.3331	15.9892	11.0767	8.81421	0.841322	0.262864	-0.437776	1	-1.19946	0.00661466
Chr5	25263548	25264059	511	ATHAT9	DNA/hAT-Ac	28	34	20	75	4	4	17.6255	10.6078	18.1479	14.4481	3.40821	3.20517	0.646013	0.489613	-2.21619	0.608085	-2.79284	1.47184e-07
Chr3	14916915	14918972	2057	ATGP8	LTR/Gypsy	406	469	239	1228	157	174	255.57	146.325	216.868	236.563	133.772	139.425	0.635508	0.148958	-0.675653	1	-1.22301	4.85142e-17
Chr1	21748194	21753389	5195	Copia-3_AT	LTR/Copia	207	590	161	654	186	170	130.303	184.076	146.091	125.987	158.482	136.22	0.208295	1	-0.245913	1	-0.380016	0.0462776
Chr5	14083274	14088529	5255	ATCopia18A	LTR/Copia	0	0	0	0	7	6	0	0	0	0	5.96437	4.80775	NA	NA	Infinite	0.302456	Infinite	3.00611e-05
Significanly down-regulated (sorted based on log2-fold changes in Heat/Control)
Chr4	7644209	7645864	1655	ATHAT3	DNA/hAT-Ac	52	102	25	93	64	54	32.7332	31.8233	22.6849	17.9156	54.5314	43.2698	-0.246214	1	0.457826	1	0.771682	0.00254183
Chr2	5861205	5865907	4702	ATMU10	DNA/MuDR	472	935	195	929	398	413	297.116	291.714	176.942	178.963	339.117	330.934	-0.28716	1	0.0483441	1	0.419566	0.000489843
Chr1	7067791	7071716	3925	Atlantys2	LTR/Gypsy	23	62	8	62	65	69	14.4781	19.3436	7.25916	11.9437	55.3835	55.2892	-0.355633	1	1.56216	0.376835	2.02894	2.04088e-11
Chr4	4670287	4676290	6003	ATGP7	LTR/Gypsy	6	20	2	18	25	15	3.7769	6.23986	1.81479	3.46753	21.3013	12.0194	-0.459706	1	1.56889	1	2.14063	0.026713
Chr3	11098505	11099626	1121	TAG2	DNA/hAT-Ac	41	57	12	61	37	40	25.8088	17.7836	10.8887	11.7511	31.526	32.0517	-0.490246	1	0.419142	1	0.996951	0.00765353
Chr1	10966963	10967864	901	Sadhu1-2	Non-LTR/Sadhu	120	230	45	184	119	96	75.5381	71.7584	40.8328	35.4459	101.394	76.924	-0.519405	0.62752	0.134261	1	0.726004	0.000248332
Chr2	2858588	2864201	5613	ATCopia8A	LTR/Copia	410	431	93	516	633	653	258.088	134.469	84.3878	99.4027	539.35	523.244	-0.625437	1	1.31953	0.302456	2.03633	2.43118e-83
Chr4	6588726	6593808	5082	ATCopia7	LTR/Copia	126	157	30	143	96	111	79.315	48.9829	27.2219	27.5476	81.7971	88.9434	-0.77397	0.515925	0.291842	1	1.15043	9.75876e-08
Chr3	10495707	10496392	685	ATLINE2	LINE/L1	21	46	9	21	30	36	13.2192	14.3517	8.16656	4.04546	25.5616	28.8465	-0.785836	0.25726	0.841785	1	1.6746	2.91534e-07
Chr3	183649	184040	391	ATMU6N1	DNA/MuDR	59	151	22	82	67	51	37.1395	47.111	19.9627	15.7965	57.0876	40.8659	-0.821975	0.156696	0.0650681	1	0.953994	0.000713313
Chr5	12590276	12590626	350	ATDNA1T9A	DNA/MuDR	26	73	5	53	41	42	16.3666	22.7755	4.53698	10.21	34.9342	33.6543	-0.930187	0.929923	0.659137	1	1.7153	2.59483e-05
Chr5	8085161	8089518	4357	ATLINE1_8	LINE/L1	79	202	24	110	63	67	49.7292	63.0226	21.7775	21.1905	53.6794	53.6866	-0.963463	0.0883064	-0.216927	1	0.829182	0.00240455
Chr5	16498884	16499245	361	ATIS112A	DNA/PIF-Harbinger	23	36	5	25	15	22	14.4781	11.2318	4.53698	4.81602	12.7808	17.6284	-1.00875	0.479118	0.118347	1	1.21766	0.0262052
Chr5	19246657	19247646	989	ATCopia61	LTR/Copia	38	65	9	41	30	27	23.9204	20.2796	8.16656	7.89827	25.5616	21.6349	-1.01919	0.256898	-0.0409845	1	1.05774	0.0109407
Chr1	17443288	17446744	3456	ATCopia72	LTR/Copia	140	198	24	135	84	93	88.1277	61.7746	21.7775	26.0065	71.5725	74.5202	-1.18825	0.0665537	-0.162582	1	1.11915	5.96629e-06
Chr4	7506387	7506583	196	HelitronY1C	RC/Helitron	8	15	2	7	9	7	5.03587	4.6799	1.81479	1.34849	7.66848	5.60904	-1.19867	0.436659	0.309219	1	1.57106	0.0489053
Chr1	17054926	17060002	5076	ATCopia1	LTR/Copia	108	213	24	106	112	110	67.9842	66.4545	21.7775	20.4199	95.43	88.1421	-1.23748	0.0185417	0.310479	1	1.6271	7.96684e-15
Chr1	27932606	27933669	1063	TAG2	DNA/hAT-Ac	9	36	3	13	10	15	5.66535	11.2318	2.72219	2.50433	8.52053	12.0194	-1.28189	0.41062	0.127146	1	1.49346	0.0194682
Chr3	10496500	10496814	314	ATLINE1_3A	LINE/L1	9	16	1	11	15	22	5.66535	4.99189	0.907395	2.11905	12.7808	17.6284	-1.32127	0.68326	1.3845	1	2.83702	0.000233744
Chr1	6262614	6263358	744	Sadhu5-1	Non-LTR/Sadhu	20	11	2	14	17	16	12.5897	3.43192	1.81479	2.69697	14.4849	12.8207	-1.3267	1	0.6684	1	2.09691	0.000479136
Chr4	660828	661698	870	Sadhu5-1	Non-LTR/Sadhu	47	23	4	33	38	53	29.5857	7.17584	3.62958	6.35715	32.378	42.4685	-1.3658	1	0.934705	1	2.41546	0.000235053
Chr3	21766005	21766823	818	Sadhu9-1	Non-LTR/Sadhu	20	17	2	16	15	10	12.5897	5.30388	1.81479	3.08225	12.7808	8.01292	-1.37048	0.997379	0.0982957	1	1.57389	0.039665
Chr5	10616512	10617249	737	ATLINE1_10A	LINE/L1	12	25	2	13	19	11	7.55381	7.79983	1.81479	2.50433	16.189	8.81421	-1.37164	0.298226	0.553476	1	2.01925	0.0289878
Chr4	1941308	1941697	389	ATREPX1	Other/Composite	120	280	25	120	83	94	75.5381	87.3581	22.6849	23.1169	70.7204	75.3215	-1.39608	0.00382324	-0.299656	1	1.18227	3.9434e-07
Chr2	4006129	4007013	884	Sadhu1-1	Non-LTR/Sadhu	896	2231	195	891	761	868	564.017	696.057	176.942	171.643	648.413	695.522	-1.42493	0.000917229	-0.0512018	1	1.45702	2.52338e-13
Chr5	22956713	22957218	505	ATCopia62	LTR/Copia	21	35	4	12	13	15	13.2192	10.9198	3.62958	2.31169	11.0767	12.0194	-1.60865	0.0347936	-0.193963	1	1.47404	0.00535976
Chr4	2716512	2717260	748	ATLINE1_12	LINE/L1	6	11	1	4	5	9	3.7769	3.43192	0.907395	0.770563	4.26027	7.21163	-1.67313	0.316475	0.544553	1	2.29843	0.0167113
Chr1	17474228	17475376	1148	ATGP9B	LTR/Gypsy	16	54	4	14	26	27	10.0717	16.8476	3.62958	2.69697	22.1534	21.6349	-1.68757	0.0687801	0.546072	1	2.30137	7.30251e-08
Chr3	10495032	10495693	661	ATCopia87	LTR/Copia	35	28	3	21	20	26	22.0319	8.73581	2.72219	4.04546	17.0411	20.8336	-1.69241	0.765454	0.195072	1	1.99379	7.78795e-05
Chr5	16495154	16495506	352	ATIS112A	DNA/PIF-Harbinger	38	57	5	25	21	24	23.9204	17.7836	4.53698	4.81602	17.8931	19.231	-1.70524	0.0217968	-0.294675	1	1.49803	0.00160716
Chr1	8927605	8932503	4898	ATLINE1_11	LINE/L1	265	737	53	217	134	153	166.813	229.939	48.092	41.8031	114.175	122.598	-1.72384	0.00493774	-0.892568	1	0.90862	1.40261e-07
Chr2	4801113	4801473	360	ATGP9B	LTR/Gypsy	5	12	0	7	8	11	3.14742	3.74392	0	1.34849	6.81643	8.81421	-1.79251	0.640584	1.04195	1	3.02768	0.00250868
Chr5	10128753	10133863	5110	ATCopia12	LTR/Copia	14	14	2	5	9	10	8.81277	4.3679	1.81479	0.963204	7.66848	8.01292	-1.82826	0.0952903	0.136445	1	2.01297	0.00274951
Chr3	22550765	22551263	498	ATCopia13	LTR/Copia	7	15	1	4	8	10	4.40639	4.6799	0.907395	0.770563	6.81643	8.01292	-2.01212	0.100378	0.569283	1	2.65811	0.000933648
Chr4	486220	486611	391	ATHATN1	DNA/hAT-Ac	8	7	1	2	7	5	5.03587	2.18395	0.907395	0.385282	5.96437	4.00646	-2.07329	0.183383	0.347686	1	2.45228	0.0079655
Chr1	13145950	13146556	606	Vandal12	DNA/MuDR	344	561	34	184	199	207	216.542	175.028	30.8514	35.4459	169.559	165.867	-2.10821	1.01526e-06	-0.354658	1	1.84438	2.02542e-27
Chr2	9927693	9932559	4866	ATCopia75	LTR/Copia	69	200	7	57	77	89	43.4344	62.3986	6.35177	10.9805	65.6081	71.315	-2.1485	0.0165568	0.222598	1	2.48593	2.85981e-17
Chr1	17247721	17252579	4858	ATCopia75	LTR/Copia	5	7	1	0	7	9	3.14742	2.18395	0.907395	0	5.96437	7.21163	-2.24641	0.0859455	1.18292	1	3.39652	2.38914e-05
Chr2	1557070	1562056	4986	ATCopia61	LTR/Copia	2	13	1	0	5	3	1.25897	4.05591	0.907395	0	4.26027	2.40388	-2.28753	0.354958	0.142418	1	2.39029	0.0186587
Chr4	7562036	7563273	1237	ATDNA1T9A	DNA/MuDR	29	44	2	14	24	19	18.255	13.7277	1.81479	2.69697	20.4493	15.2246	-2.35238	0.00371989	0.0237361	1	2.47735	2.93779e-06
Chr4	6529315	6537160	7845	ATGP1	LTR/Gypsy	3	4	0	2	4	6	1.88845	1.24797	0	0.385282	3.40821	4.80775	-2.44525	0.876677	1.27124	1	3.90973	0.0118905
Chr5	16828723	16829101	378	Sadhu6-1	Non-LTR/Sadhu	24	29	2	7	7	5	15.1076	9.0478	1.81479	1.34849	5.96437	4.00646	-2.49861	0.00251882	-1.40465	1	1.15533	0.304735
Chr1	4183083	4184117	1034	ATLINE1_11	LINE/L1	13	36	1	8	19	17	8.18329	11.2318	0.907395	1.54113	16.189	13.622	-2.52509	0.00473219	0.466577	1	3.10236	4.68195e-07
Chr2	4482714	4483475	761	ATLINE1_6	LINE/L1	515	953	41	213	398	408	324.184	297.329	37.2032	41.0325	339.117	326.927	-2.54267	1.08974e-10	-0.0361293	1	2.59515	2.33092e-82
Chr2	3667039	3671934	4895	ATCopia96	LTR/Copia	6	9	1	0	3	3	3.7769	2.80794	0.907395	0	2.55616	2.40388	-2.55325	0.0296765	-0.538057	1	1.97941	0.0919278
Chr5	9602529	9602721	192	Harbinger	DNA/PIF-Harbinger	9	14	1	2	3	4	5.66535	4.3679	0.907395	0.385282	2.55616	3.20517	-2.56552	0.0193314	-0.92563	1	1.67982	0.23426
Chr2	4305123	4305809	686	Sadhu6-1	Non-LTR/Sadhu	20	32	1	9	13	23	12.5897	9.98378	0.907395	1.73377	11.0767	18.4297	-2.6085	0.00504693	0.265044	1	2.9974	0.0205573
Chr2	4417166	4418648	1482	ATCopia16	LTR/Copia	43	71	1	24	37	30	27.0678	22.1515	0.907395	4.62338	31.526	24.0388	-2.6216	0.000848925	0.0386622	1	2.81276	5.62111e-09
Chr3	17055552	17057940	2388	ATCopia63	LTR/Copia	14	17	1	4	7	6	8.81277	5.30388	0.907395	0.770563	5.96437	4.80775	-2.62956	0.0132906	-0.515118	1	2.1855	0.0229555
Chr4	632810	636356	3546	ATLINE1_6	LINE/L1	10	36	1	6	4	4	6.29484	11.2318	0.907395	1.15584	3.40821	3.20517	-2.65079	0.0461878	-1.56462	1	1.18352	0.763179
Chr2	4478703	4481770	3067	ATLINE1_6	LINE/L1	993	1928	81	348	826	813	625.077	601.523	73.499	67.039	703.796	651.45	-2.69275	5.69017e-14	0.00554703	1	2.77588	3.90193e-171
Chr5	10240571	10243089	2518	Vandal1	DNA/MuDR	10	17	0	6	10	9	6.29484	5.30388	0	1.15584	8.52053	7.21163	-2.75483	0.0575241	0.304342	1	3.24658	0.00113648
Chr1	846815	847683	868	Sadhu4-2	Non-LTR/Sadhu	344	719	27	123	277	284	216.542	224.323	24.4997	23.6948	236.019	227.567	-2.75896	7.00948e-12	-0.0676322	1	2.77283	2.81524e-68
Chr4	15609953	15610300	347	Harbinger	DNA/Harbinger	126	360	14	45	117	135	79.315	112.318	12.7035	8.66884	99.6903	108.174	-2.76348	0.000141861	-0.0312333	1	2.7963	8.62844e-29
Chr2	6563206	6563522	316	Athila7	LTR/Gypsy	25	7	1	5	15	9	15.7371	2.18395	0.907395	0.963204	12.7808	7.21163	-2.76823	1	0.0621846	1	2.9078	0.000440548
Chr5	10933835	10934740	905	Sadhu4-1	Non-LTR/Sadhu	106	123	9	18	66	83	66.7253	38.3752	8.16656	3.46753	56.2355	66.5072	-2.77529	0.000544618	0.107222	1	2.92123	6.69246e-13
Chr4	5060706	5063537	2831	Athila	LTR/Gypsy	0	6	0	1	6	3	0	1.87196	0	0.192641	5.11232	2.40388	-2.77758	1	1.7872	1	4.74887	0.0079655
Chr1	19603180	19603498	318	Sadhu8-1	Non-LTR/Sadhu	26	42	2	7	7	9	16.3666	13.1037	1.81479	1.34849	5.96437	7.21163	-2.7947	0.000202576	-1.28859	1	1.57521	0.0489053
Chr1	4748157	4748407	250	DRL1	DNA/hAT	14	35	0	10	8	20	8.81277	10.9198	0	1.92641	6.81643	16.0258	-2.79696	0.0079415	0.080069	1	3.07702	0.420591
Chr3	22542620	22547532	4912	ATLINE1_11	LINE/L1	60	156	4	28	99	79	37.769	48.6709	3.62958	5.39394	84.3533	63.3021	-2.80419	6.18845e-06	0.620427	1	3.52689	2.22843e-22
Chr4	14258825	14263830	5005	ATCopia46	LTR/Copia	73	74	6	10	77	84	45.9523	23.0875	5.44437	1.92641	65.6081	67.3085	-2.83375	0.01027	0.830084	1	3.69197	9.97838e-37
Chr3	15913043	15915262	2219	ATMU11	DNA/MuDR	33	77	2	14	30	25	20.773	24.0235	1.81479	2.69697	25.5616	20.0323	-2.85241	3.36126e-05	-0.122156	1	2.83287	4.32809e-09
Chr2	12539441	12541817	2376	ATCopia63	LTR/Copia	21	30	2	3	9	12	13.2192	9.35979	1.81479	0.577922	7.66848	9.61551	-2.8606	0.000192485	-0.507985	1	2.3791	0.000135999
Chr2	6520285	6520567	282	ATLINE1_1	LINE/L1	35	46	3	5	12	9	22.0319	14.3517	2.72219	0.963204	10.2246	7.21163	-2.91751	1.19293e-05	-1.19119	1	1.75027	0.00188104
Chr3	4286059	4288334	2275	Helitron5	RC/Helitron	20	40	1	6	13	13	12.5897	12.4797	0.907395	1.15584	11.0767	10.4168	-3.1487	0.000188323	-0.3611	1	2.88396	3.45366e-05
Chr1	16639057	16639673	616	ATCOPI1	LTR/Copia	4	20	0	3	10	5	2.51794	6.23986	0	0.577922	8.52053	4.00646	-3.38243	0.326423	0.336239	1	3.90087	0.0272643
Chr5	10632805	10633563	758	Atlantys2	LTR/Gypsy	20	36	1	4	18	24	12.5897	11.2318	0.907395	0.770563	15.337	19.231	-3.39696	6.85887e-05	0.406888	1	3.88103	6.23765e-11
Chr4	2450347	2450564	217	ATLINE1_1	LINE/L1	8	13	0	3	6	11	5.03587	4.05591	0	0.577922	5.11232	8.81421	-3.40204	0.0328194	0.493914	1	4.09187	0.012275
Chr2	1781079	1781387	308	Sadhu4-1	Non-LTR/Sadhu	10	11	0	3	3	4	6.29484	3.43192	0	0.577922	2.55616	3.20517	-3.48721	0.0328194	-0.869454	1	2.80925	0.23426
Chr5	10632254	10632804	550	Sadhu1-3	Non-LTR/Sadhu	25	45	2	1	18	21	15.7371	14.0397	1.81479	0.192641	15.337	16.8271	-3.56233	4.55544e-07	-0.0214167	1	3.53112	1.95784e-11
Chr2	6528200	6533075	4875	ATENSPM10	DNA/En-Spm	15	44	1	3	11	15	9.44226	13.7277	0.907395	0.577922	9.37259	12.0194	-3.56772	3.18411e-05	-0.261597	1	3.36849	1.16938e-06
Chr1	10050991	10051205	214	DT1	DNA/TcMar-Stowaway	17	21	1	1	13	1	10.7012	6.55186	0.907395	0.192641	11.0767	0.801292	-3.60792	0.000119596	-0.691865	1	2.90162	0.982821
Chr5	21851503	21852210	707	ATCopia16	LTR/Copia	38	48	1	7	24	23	23.9204	14.9757	0.907395	1.34849	20.4493	18.4297	-3.62892	5.42091e-06	-0.124937	1	3.60726	1.37072e-10
Chr4	2077192	2077353	161	ATIS112A	DNA/PIF-Harbinger	14	41	1	2	10	11	8.81277	12.7917	0.907395	0.385282	8.52053	8.81421	-3.69241	1.48137e-05	-0.467874	1	3.2632	1.13506e-05
Chr1	12959522	12959966	444	ATGP8	LTR/Gypsy	16	15	1	0	14	8	10.0717	4.6799	0.907395	0	11.9287	6.41034	-3.70255	0.00799064	0.190122	1	3.84934	7.9791e-05
Chr5	8206751	8210305	3554	ATDNA1T9A	DNA/MuDR	4	7	0	1	5	4	2.51794	2.18395	0	0.192641	4.26027	3.20517	-4.03808	0.124857	0.528481	1	4.75257	0.0079655
Chr3	22548997	22550230	1233	ATCopia75	LTR/Copia	8	15	0	2	5	8	5.03587	4.6799	0	0.385282	4.26027	6.41034	-4.08741	0.00684727	0.0067541	1	4.28876	0.00116214
Chr2	2295826	2296248	422	Athila4C	LTR/Gypsy	9	14	0	2	1	3	5.66535	4.3679	0	0.385282	0.852053	2.40388	-4.12775	0.00684727	-1.73591	1	2.59277	0.808867
Chr1	21754707	21754943	236	Vandal2N1	DNA/MuDR	21	26	1	0	5	10	13.2192	8.11182	0.907395	0	4.26027	8.01292	-4.24293	2.47192e-06	-0.908203	1	3.30686	0.0104053
Chr5	13948976	13953998	5022	ATCopia13	LTR/Copia	73	181	2	11	113	120	45.9523	56.4708	1.81479	2.11905	96.282	96.1551	-4.26091	6.26507e-13	0.764543	1	5.11816	1.87426e-58
Chr3	8789331	8790647	1316	ATLINE2	LINE/L1	29	51	0	6	25	27	18.255	15.9116	0	1.15584	21.3013	21.6349	-4.31456	2.3848e-06	0.196328	1	4.7006	2.61171e-13
Chr5	9272140	9274532	2392	ATCopia63	LTR/Copia	6	8	0	1	3	2	3.7769	2.49594	0	0.192641	2.55616	1.60258	-4.44525	0.0416585	-0.725491	1	3.90309	0.201815
Chr1	16639733	16640503	770	ATCopia8B	LTR/Copia	14	32	0	3	10	9	8.81277	9.98378	0	0.577922	8.52053	7.21163	-4.46094	6.26889e-05	-0.402284	1	4.24658	4.70766e-05
Chr5	15274857	15276235	1378	ATENSPM10	DNA/En-Spm	4	14	0	1	4	3	2.51794	4.3679	0	0.192641	3.40821	2.40388	-4.61045	0.010174	-0.407381	1	4.38947	0.0423977
Chr5	13690361	13690801	440	ATIS112A	DNA/PIF-Harbinger	119	192	1	15	78	62	74.9086	59.9027	0.907395	2.88961	66.4602	49.6801	-4.63622	4.00861e-14	-0.350922	1	4.4218	7.48356e-25
Chr2	11723670	11723850	180	ATCopia32	LTR/Copia	73	65	0	9	21	33	45.9523	20.2796	0	1.73377	17.8931	26.4426	-4.66358	0.0285208	-0.68357	1	4.17314	0.000409366
Chr2	6524256	6526997	2741	ATENSPM10	DNA/En-Spm	15	18	0	2	5	3	9.44226	5.61588	0	0.385282	4.26027	2.40388	-4.70533	0.000422269	-1.30691	1	3.58033	0.0550818
Chr2	12814548	12814896	348	Vandal5A	DNA/MuDR	84	83	0	10	28	17	52.8766	25.8954	0	1.92641	23.8575	13.622	-4.76472	0.00518894	-1.1961	1	3.75035	0.00150069
Chr2	6508871	6510920	2049	ATGP2N	LTR/Gypsy	148	399	3	16	95	115	93.1636	124.485	2.72219	3.08225	80.9451	92.1486	-4.79186	1.57811e-09	-0.476198	1	4.40843	1.72267e-25
Chr1	3728969	3730412	1443	ATLINE2	LINE/L1	71	164	0	11	40	63	44.6933	51.1669	0	2.11905	34.0821	50.4814	-4.93727	6.83966e-13	-0.316786	1	4.81526	6.37863e-05
Chr5	12970322	12981781	11459	Vandal20	DNA/MuDR	95	183	0	13	38	43	59.801	57.0947	0	2.50433	32.378	34.4556	-4.9766	6.48747e-14	-0.94213	1	4.22492	2.85981e-17
Chr5	10359346	10364263	4917	ATCopia92	LTR/Copia	6	19	0	1	6	4	3.7769	5.92787	0	0.192641	5.11232	3.20517	-5.10249	0.000976562	-0.38422	1	4.90309	0.00337718
Chr4	2198165	2203993	5828	ATCopia58	LTR/Copia	7	20	0	1	7	11	4.40639	6.23986	0	0.192641	5.96437	8.81421	-5.23289	0.000512334	0.330105	1	5.7581	4.15592e-06
Chr1	10275031	10275149	118	ATLINE1_5	LINE/L1	11	13	0	1	1	6	6.92432	4.05591	0	0.192641	0.852053	4.80775	-5.24922	0.00136964	-1.0513	1	4.40366	0.873809
Chr4	9560675	9561029	354	ATCOPIN	LTR	44	77	0	4	16	11	27.6973	24.0235	0	0.770563	13.6329	8.81421	-5.49751	3.03859e-10	-1.34538	1	4.3363	5.21832e-07
Chr5	16698259	16698950	691	ATLINEII	LINE/L1	18	50	0	2	26	28	11.3307	15.5997	0	0.385282	22.1534	22.4362	-5.57089	1.66279e-07	0.578623	1	6.33999	3.04152e-17
Chr3	10577161	10581824	4663	ATCopia31A	LTR/Copia	12	22	0	1	9	6	7.55381	6.86385	0	0.192641	7.66848	4.80775	-5.65612	6.77882e-05	-0.351945	1	5.48805	4.94046e-05
Chr4	2188979	2194314	5335	ATCopia93	LTR/Copia	282	493	3	11	150	146	177.514	153.813	2.72219	2.11905	127.808	116.989	-5.67112	3.09376e-28	-0.571625	1	5.16789	2.35343e-74
Chr5	10308307	10314018	5711	ATGP4	LTR/Gypsy	10	31	0	1	13	10	6.29484	9.67179	0	0.192641	11.0767	8.01292	-5.82013	6.02248e-05	0.0992408	1	6.10588	6.98352e-08
Chr4	9483836	9488588	4752	ATCopia4	LTR/Copia	673	1792	9	22	966	963	423.643	559.092	8.16656	4.2381	823.084	771.644	-5.92222	2.38926e-14	0.549599	1	6.51925	0
Chr3	5152192	5153500	1308	ATIS112A	DNA/PIF-Harbinger	53	78	0	3	32	36	33.3626	24.3355	0	0.577922	27.2657	28.8465	-6.06475	1.42227e-11	-0.166698	1	6.08797	1.27738e-20
Chr3	1555421	1559263	3842	ATLINE2	LINE/L1	28	67	0	2	24	30	17.6255	20.9035	0	0.385282	20.4493	24.0388	-6.08286	9.04347e-10	0.0663045	1	6.34122	3.04152e-17
Chr4	2117281	2117776	495	ATHATN1	DNA/hAT-Ac	160	196	1	4	52	43	100.717	61.1506	0.907395	0.770563	44.3068	34.4556	-6.14918	6.03091e-10	-1.16519	1	5.05462	7.88552e-27
Chr3	10970102	10976062	5960	TA11	LINE/L1	29	88	0	2	21	19	18.255	27.4554	0	0.385282	17.8931	15.2246	-6.33694	4.03537e-06	-0.61982	1	5.90559	9.48384e-13
Chr3	10737759	10738085	326	ATGP3	LTR/Gypsy	48	39	0	1	10	12	30.2152	12.1677	0	0.192641	8.52053	9.61551	-7.18693	0.00871634	-1.33124	1	6.04543	1.5602e-07
Chr2	5040995	5048409	7414	Atlantys1	LTR/Gypsy	42	58	0	1	23	23	26.4383	18.0956	0	0.192641	19.5972	18.4297	-7.27407	4.73848e-11	-0.354367	1	7.10805	9.05276e-16
Chr1	27438789	27438970	181	TA11	LINE/L1	45	70	0	0	11	9	28.3268	21.8395	0	0	9.37259	7.21163	Neg. infinite	2.79838e-13	-1.731	0.552329	Infinite	6.98352e-08
Chr2	1073745	1074639	894	ATLINEII	LINE/L1	38	62	0	0	18	20	23.9204	19.3436	0	0	15.337	16.0258	Neg. infinite	3.66078e-12	-0.594317	1	Infinite	2.00879e-14
Chr3	16056352	16056795	443	ATLINE1_6	LINE/L1	29	38	0	0	17	18	18.255	11.8557	0	0	14.4849	14.4233	Neg. infinite	2.23657e-09	-0.182512	1	Infinite	2.19117e-13
Chr1	21754368	21754562	194	Vandal1N1	DNA/MuDR	20	32	0	0	7	6	12.5897	9.98378	0	0	5.96437	4.80775	Neg. infinite	7.15394e-08	-1.20154	1	Infinite	3.00611e-05
Chr4	7561310	7561770	460	ATDNA1T9A	DNA/MuDR	11	31	0	0	4	7	6.92432	9.67179	0	0	3.40821	5.60904	Neg. infinite	8.88846e-07	-1.02085	1	Infinite	0.000204763
Chr5	13694797	13698605	3808	ATLINE1_4	LINE/L1	18	22	0	0	19	10	11.3307	6.86385	0	0	16.189	8.01292	Neg. infinite	1.586e-06	0.278006	1	Infinite	0.000141345
Chr3	5815397	5816073	676	ATHATN10	DNA/hAT	11	26	0	0	9	6	6.92432	8.11182	0	0	7.66848	4.80775	Neg. infinite	3.33073e-06	-0.421224	1	Infinite	5.34633e-06
Chr2	6215142	6215239	97	Athila2	LTR/Gypsy	11	25	0	0	4	3	6.92432	7.79983	0	0	3.40821	2.40388	Neg. infinite	4.42389e-06	-1.48964	1	Infinite	0.00913427
Chr4	2447338	2447760	422	ATHATN4	DNA/hAT-Ac	9	26	0	0	13	4	5.66535	8.11182	0	0	11.0767	3.20517	Neg. infinite	5.79611e-06	-0.118526	1	Infinite	0.106106
Chr1	23267840	23268463	623	ATLINE1_11	LINE/L1	11	16	0	0	9	10	6.92432	4.99189	0	0	7.66848	8.01292	Neg. infinite	7.12648e-05	0.26981	1	Infinite	1.63024e-07
Chr5	15276471	15277224	753	ATENSPM11	DNA/En-Spm	11	13	0	0	5	5	6.92432	4.05591	0	0	4.26027	4.00646	Neg. infinite	0.000200934	-0.530889	1	Infinite	0.000520775
Chr4	4645310	4648818	3508	ATGP1	LTR/Gypsy	6	17	0	0	8	3	3.7769	5.30388	0	0	6.81643	2.40388	Neg. infinite	0.000282192	-0.145136	1	Infinite	0.0533539
Chr5	18933096	18938943	5847	ATCopia58	LTR/Copia	8	15	0	0	2	6	5.03587	4.6799	0	0	1.70411	4.80775	Neg. infinite	0.000282192	-0.695888	1	Infinite	0.15739
Chr2	4890916	4891671	755	Vandal2	DNA/MuDR	28	27	0	0	7	10	17.6255	8.42381	0	0	5.96437	8.01292	Neg. infinite	0.000477457	-1.00674	1	Infinite	9.41819e-07
Chr4	6013355	6014162	807	ATCopia90	LTR/Copia	10	11	0	0	2	2	6.29484	3.43192	0	0	1.70411	1.60258	Neg. infinite	0.000571142	-1.67564	1	Infinite	0.142099
Chr3	17978756	17983947	5191	ATCopia44	LTR/Copia	6	12	0	0	3	5	3.7769	3.74392	0	0	2.55616	4.00646	Neg. infinite	0.00186318	-0.326616	1	Infinite	0.00356004
Chr2	9713532	9713904	372	ATCopia46	LTR/Copia	4	14	0	0	3	3	2.51794	4.3679	0	0	2.55616	2.40388	Neg. infinite	0.00187306	-0.630939	1	Infinite	0.0231234
Chr3	22076428	22076900	472	ATCopia41	LTR/Copia	31	27	0	0	22	29	19.514	8.42381	0	0	18.7452	23.2375	Neg. infinite	0.00253656	0.480621	1	Infinite	2.65965e-18
Chr3	1559828	1560680	852	ATLINE2	LINE/L1	15	14	0	0	16	5	9.44226	4.3679	0	0	13.6329	4.00646	Neg. infinite	0.00313339	0.220332	1	Infinite	0.083406
Chr4	16054545	16055019	474	ATHATN3	DNA/hAT-Ac	6	10	0	0	6	5	3.7769	3.11993	0	0	5.11232	4.00646	Neg. infinite	0.00396518	0.266794	1	Infinite	0.000204763
Chr3	8790744	8791042	298	ATLINE1_3A	LINE/L1	4	9	0	0	4	7	2.51794	2.80794	0	0	3.40821	5.60904	Neg. infinite	0.0140595	0.626477	1	Infinite	0.000204763
Chr3	10453652	10454317	665	ATHPOGON2	DNA/TcMar-Pogo	23	18	0	0	13	6	14.4781	5.61588	0	0	11.0767	4.80775	Neg. infinite	0.0157632	-0.461218	1	Infinite	0.00374627
Chr3	18047429	18047715	286	ATMU10	DNA/MuDR	5	7	0	0	3	3	3.14742	2.18395	0	0	2.55616	2.40388	Neg. infinite	0.0211904	-0.231098	1	Infinite	0.0231234
Chr2	5038419	5040052	1633	ATLINE1_12	LINE/L1	4	8	0	0	5	5	2.51794	2.49594	0	0	4.26027	4.00646	Neg. infinite	0.0213859	0.582317	1	Infinite	0.000520775
Chr3	23204442	23207377	2935	ATLINEII	LINE/L1	5	6	0	0	6	6	3.14742	1.87196	0	0	5.11232	4.80775	Neg. infinite	0.0322803	0.860979	1	Infinite	7.7853e-05
Chr1	9067644	9067728	84	ATCopia24	LTR/Copia	4	7	0	0	2	2	2.51794	2.18395	0	0	1.70411	1.60258	Neg. infinite	0.0325891	-0.642351	1	Infinite	0.142099
Chr4	7280013	7280668	655	ATCopia32	LTR/Copia	3	8	0	0	4	5	1.88845	2.49594	0	0	3.40821	4.00646	Neg. infinite	0.0328194	0.613196	1	Infinite	0.00141059
Chr5	22230953	22232263	1310	ATREP3	RC/Helitron	13	10	0	0	19	9	8.18329	3.11993	0	0	16.189	7.21163	Neg. infinite	0.0385059	0.928633	1	Infinite	0.00146871
Chr4	5074229	5075819	1590	Athila	LTR/Gypsy	6	5	0	0	2	1	3.7769	1.55997	0	0	1.70411	0.801292	Neg. infinite	0.04084	-1.21356	1	Infinite	0.341947
Chr1	1442484	1442976	492	ATDNAI27T9B	DNA/MuDR	2	9	0	0	1	3	1.25897	2.80794	0	0	0.852053	2.40388	Neg. infinite	0.0435912	-0.467856	1	Infinite	0.192562
Chr5	12271389	12272696	1307	ATIS112A	DNA/PIF-Harbinger	4	6	0	0	5	4	2.51794	1.87196	0	0	4.26027	3.20517	Neg. infinite	0.0495444	0.632775	1	Infinite	0.00141059
Chr1	16641356	16641759	403	ATCOPI1	LTR/Copia	3	7	0	0	2	4	1.88845	2.18395	0	0	1.70411	3.20517	Neg. infinite	0.0495444	0.137413	1	Infinite	0.0231234
Chr4	12129314	12131466	2152	ATCopia11	LTR/Copia	3	14	0	0	2	2	1.88845	4.3679	0	0	1.70411	1.60258	Neg. infinite	0.0495444	-1.0862	1	Infinite	0.142099
Chr4	861184	862347	1163	ATIS112A	DNA/PIF-Harbinger	3	7	0	0	5	1	1.88845	2.18395	0	0	4.26027	0.801292	Neg. infinite	0.0495444	0.145568	1	Infinite	0.516425
Chr5	8178431	8179475	1044	SIMPLEGUY1	DNA/PIF-Harbinger	3	7	0	0	1	1	1.88845	2.18395	0	0	0.852053	0.801292	Neg. infinite	0.0495444	-1.44483	1	Infinite	0.817479
Chr3	11983710	11984010	300	AtSB3	SINE	9	5	0	0	3	5	5.66535	1.55997	0	0	2.55616	4.00646	Neg. infinite	0.270726	-0.229637	1	Infinite	0.00356004
Chr1	16311221	16316908	5687	ATLINE1_2	LINE/L1	2	4	0	0	2	4	1.25897	1.24797	0	0	1.70411	3.20517	Neg. infinite	0.32666	0.842628	1	Infinite	0.0231234
Chr4	1763887	1765657	1770	Athila2	LTR/Gypsy	1	7	0	0	5	3	0.629484	2.18395	0	0	4.26027	2.40388	Neg. infinite	0.354958	1.05837	1	Infinite	0.00356004
Chr2	4799998	4800373	375	ATGP9B	LTR/Gypsy	1	8	0	0	5	5	0.629484	2.49594	0	0	4.26027	4.00646	Neg. infinite	0.450107	1.22356	1	Infinite	0.000520775
Chr3	10479332	10482023	2691	ATLINE1_6	LINE/L1	4	2	0	0	5	5	2.51794	0.623986	0	0	4.26027	4.00646	Neg. infinite	0.54723	1.29819	1	Infinite	0.000520775
Chr3	10457469	10458506	1037	ArnoldY2	DNA/MuDR	1	2	0	0	4	7	0.629484	0.623986	0	0	3.40821	5.60904	Neg. infinite	1	2.71759	1	Infinite	0.000204763
Chr3	16315978	16316358	380	ATLINE1_4	LINE/L1	1	2	0	0	2	4	0.629484	0.623986	0	0	1.70411	3.20517	Neg. infinite	1	1.84263	1	Infinite	0.0231234
Chr5	16748719	16752378	3659	ATLINE1_9	LINE/L1	1	1	0	0	4	2	0.629484	0.311993	0	0	3.40821	1.60258	Neg. infinite	1	2.28398	1	Infinite	0.0231234
