# Supplementary material for: Recurrent evolution of heat-responsiveness in Brassicaceae COPIA elements
Source: Genome Biol. 2016 Oct 11;17:209. doi: 10.1186/s13059-016-1072-3 (PMC5059998; doi:10.1186/s13059-016-1072-3)
Supplement: Additional file 10: — Contains RT sequences of ONSENs from different species and was used to generate Additional file 5: Figure S4. (FASTA 15 kb) [file 13059_2016_1072_MOESM10_ESM.fasta]

>BsONSEN1
aataacacatgggaattaacatcacttccaaaggggcaaaaagcaatcggtgtaaagTGGGTGTATAAAGCGAAGAAAAACTCTAAAGGAGAAGTTGAAAGATACAAAGTAAGATTGGTGGCAAAAGGATACAGTCAGAGAGCCGGCATCGACTATGATGAGGTATTTGCTCCTGTTGCTCGTCTAGAaactgttcgattaattatttcatttgcggctcaaaacagttggaggatacatcaaatgGATGTCAAATCAGCCTTTCTAAATGGAGATCTTGAAGAAGAAGTCTACATTGAGCAACCACAAGGTTACATAGTCAAAGGAGAAGAAGATAAAGTGTTAAGGATAAAGAAAGCACTTTACGGGTTAAAACAAGCTCCAAGAGCatggaatactCGAATCGATAAGTACTTCAAGGAGAAAAACTTTATCAAGTGTCCATATGAGCATGCGCTTTATATAAAAAATCAAGATAAGGATATATTGATTGTATGCTTATATGTAGATGATTTGATATTCACGGGAAGCAACCCAAATATGTTTGAGGAGTTCAAGAAAGAGATGACGAACGAGTTTGAGATGACGGACATTGGGTTGATGTCTTactaccttggaATTGAAGTAAAGCAAGAAGACAATGGAACCTATATTACCCAAGAAGGTAATGCTAAGGAGGTACTTAAGAAGTTCAAGATGGATGACTCGAATCCAGTTagcacgccgatgga

>BsONSEN2
AATAACACATGGGAGTTAAACTCACTTCTAAAGGGGCAAAAAGCAATCGGTGTAAAGTGGGTGTATAAAACCAAAAAAAACTCTAAAGGAGAAGTTGAAAGATACAAGGCAAGATTGGTGGCAAAaggatacagtcaaagagccggcatcgactatgatgaggtatttgctcctgttgctcgtctagaaactgttcgactaattatttcatttgcggctcaaaacagttggaggatacatcaaatggatgtcaaatcagcctttctaaatggagatcttgaagaagaagtttacaTTGAGCAACCACAAGGCTACATAGTCAAAGGAGAAGAAGATAAAGTGTTATGGCTAAAGAAAGCACTTTATGGGTTAAAACAAGCTCGAAGAGCATGGAATACTCGAATCGATAAGTACTTCAAAGAGAAAAACTTCAtcaagtgtccatatGAGCATGCACTTTATATCAAAAATCAAGATAAAGATATATTGATTGTATGTTTATATGTAAATGACTTGATATTTACGGGAAGCAATCCAAATATGTTTGAGGAGTTCAAGAAGAGATGACGAAGGAGTTCGAGATGACAGACATTGGGTTGATGTCTTACTACCTCGAAACTGAAGTAAAGCAAGAAGACAACGGAATCTATATTACCCAAGAAGGTTATGCTAAGGAGGTACTTAAGAAGTTCAAGATGGATGACTCgaatccagttAGCACGCCGATGGAG

>EsONSEN
AATAAGACATGGGAGTTAGCTTCACTTCCAAATGGGCATAAGGCGATATGTGTGAAGTGGGTATACAAAGAAAAGAAGAACTCTAAAGGAGAAGTTGAAAGATATAAGGCAAGATTGGTGGCAAAGGGTTATAGTCAAAAAGCGGGAATCGACTATGATGAGGTATTTGCTCCTGTTGCTCATCTAGAAACGGTTAGAATAATCATTTCATTGGCAGCTCAAAACAAGTGGAGGATACATCAAATGGATGTCAAATAAGCCTTCTTAAACGGAGAACTTGAAGAAGAAGTTTATATAGAGCAACCACAAGGCTACATAATCAAGGGAAAAGAAGACAAAGTCTTGAGGTTAAAGAAGGCACTATATGGGTTAAAACAAGCACCAAGAACTTGGAATACCCGAATTGAT

>BrONSEN3
AATGATACATGGGAGTTAACTTCACTTCCAAATGGGCATAAAGCAATCAGTGTGAAGTGGGTGTACAAGGCACAAAATAACACTAAAGGAGAAGTTAAAAGATACACGGCAAGATTGGTGACAAAAGGCTACAGTCAAAGAGTCGGGATCGACTATGATGACGTATTTGCTCCAGTTGCTCGCTTAGAAACGATTAGATTAATCATTTCATTGGCAGCCCAAAATAGTTAGAGGATATATCAAATGGATGTCAAATCAACCTTCTTAAATGGAGACCTTGAGGAAGAAGTCTACATTGAGCAACCACAAAGCTACACAGTCAAAGGAGAAAAAGACAAAGTCTTAAGGCTGAAGAAGGCGATTTATGGATTAAAGCAAGCACCAAGagcatggaacaCTCGGATTGATAAGTACTTCAAGGAAAAAGGCTTCAGCAAGTGTCCATATGAGCATGcactttatatcAAAACTCAAAACAATGATATTCTGATTGCATGTTTGTATAAGGATGACTTGATATTCATCGGCAACAATCCGATTATGTTTGAAGATTTCAAGATTGAGATGACAAAAGAGTTCGAGATGACATATATTAGACTGATGTCACACTACCTTGGCATTGAAGTAAAGCAAGAAGAAAATGGAATAAGCAAGAAGAAAATAGAATCTTCATTACTCAAGAAGGCTATGCTAAAGGTGCTTAAGAAGTTCAAGATGGATGACTCAAATTCAGTTTGCACGCCAATGGAATGTCGA

>AlyONSEN_4
AATGATACATGGGAGCTAGCTTCACTTCCAAATGGGCACAAGGCGATAGGTGTGAAGTGGGTGTATAAAGCAAAGAAAAATTCTAAAGGAGAAGTGGAAAGATACAAAGCAAGATTAGTGGCCAAAGGTTATAGTCAAAGAGCCGGAATCGACTATGACGAAGTATTTGCTCCCGTTCCTCATCTAGAAATGGTTAGACTAATCATTTCACTAGCGGCTCAAAACAAGTGGAAGATACATCAAATGGATGTCAAGTCGGCCTTCTTAAATGGTGACCTTGAAGAAGAAGTTTACATTGAGCAACCACAAGGCTACATAGTCAAAGGAGAAGAAAACAAAGTCTTGAGGCTAAAGAAGGCGCTTTACGGATTAAAACAAGCCCCAAGAGCTTGGAATACTCGAATTGACAAGTACTTCAAGGAGAAAGACTTCATCAAGTGTCCATATGAGCATGCACTCTATATCAAAATTCAAAAAGACGATATATTGATTGCATGCTTATATGTAGATGACTTGATATTCACGGGTAACAATCCAAGCATGTTCGAAGAATTCAAGAAAGAGATGACGAAGGAGTTCGAGATGACGGATACTGGATTGATGTCTTACTACCTCGGAATTGAAGTAAAACAAGAAGACAATGGAATCTTCATTACTCAAGAAGGCTATGCTAAGGAGGTACTTAAAAAGTTTAAGATGGATGACTCAAACCCGGTGACCACACCAATGGAATGCGGA
>AlyONSEN_6
AATGATACATGGGAGCTAGCTTCACTTCCAAATGGACACAAGGCGATAGGTGTGAAGTGGGTGTATAAAGCAAAGAAAAATTCTAAAGGGGAAGTGGAAAGATACAAAGCAAGATTGGTGGCAAAAGGTTATAGTCAAAGAGCCGGAATCGACTATGACGAGGTATTTGCTCCCGTTGCTCGTCTAGAAATGGTTAGACTAATCATTTCACTAGCGGCTCAAAACAAGTGGAAGAAGATACATCAAATGGATGTCAAGTCGGCCTTCTTAAATGGTGACCTTGAAGAAGAAGTTTACATTGAGCAACCACAAGGCTACATAGTCAAAGGAGAAGAAAATAAAGTCTTGAGGCTAAAGAAGGCGCTTTACGGATTAAAACAAGCCCCAAGAGCTTGGAATACTCGAATTGACAAGTACTTCAAGGAGAAAGACTTCATCAAGTGTCCATATGAGCATGCACTCTATATCAAAATTCAAAATGACGATATATTGATTGCATGCTTATATGTAGATGACTTGATATTCACGGGTAACAATCCAAGCATGTTCGAAGAATTCAAGAAAGAGATGACGAAGGAGTTCGAGATGACGGATATTGGATTGATGTCTTACTACCTCGGAATTGAAGTAAAACAAGAAGACAATGGAATCTTCATTACTCAAGAAGGCTATGCTAAGGAGATATTTAAAAAGTTTAAGATGGATGACTCAAACCCGGTGACCACACCAATGGAATGCGGA
>AlyONSEN_7
AATGATACATGGGAGCTAGCTTCACTTCCAAATGGACACAAGGAGATAGGTGTGAAGTGGGTGTATAAAGCAAAGAAAAATTCTAAAGGAGAAGTGGAAAGATACAAACCAAGATTGGTG
>AlyONSEN_8
AATGATACATGGGAGCTAGCTTCACTTCCAAATGGGCACAAGGCGATAGGTGTGAAGTGGGTGTATAAAGCAAAGAAAAATTCTAAAGGAGAAGTGGAAAGATACAAAGCAAGATTAGTGGCCAAAGGTTATAGTCAAAGAGCCGGAATCGAATATGACGAGGTATTTGCTCCCGTTGCTCGTCTAGAAACGGTTAGACTAATCATTTCACTAGCGGCTCAAAACAAGTGGAAGATACATCAAATGGATGTCAAGTCAGCCTTCTTAAATGGTGACCTTGAAGAAGAAGTTTACATTGAGCAACCACAAGGCTACATAGTCAAAGGAGAAGAAAACAAAGTCTTGAGGCTAAAGAAGGCGCTTTACGGATTAAAACAAGCCCCAAGAGCTTGGAATACTCGAATTGACAAGTACTTCAAGGAGAAAGACTTCATCAAGTGTCCATATGAGCATGCACTCTATATCAAAATTCAAAAAGACGATATATTGATTGCATGCTTATATGTAGATGACTTGATATTCACGGGTAACAATCCAAGCATGTTCGAAGAATTCAAGAAAGAGATGACGAAGGAGTTCAAGATGACGGATATTGGATTGATGTCTTACTACCTCGGAATTGAAGTAAAACAAGAAGACAATGGAATCTTCATTACTCAAGAAGGCTATGCTAAGGAGGTACTTAAAAAGTTTAAGATGGATGACTCAAACCCGGTGACCACACCAATGGAATGCGGA
>AlyONSEN_9
AATGATACATGGGAGTTAGCTTCACTTCCAAATGGGCACAAGGCGATAGGTGTGAAGTGGGTGTATAAAGCAAAGAAAAATTCTAAAGGAGAAGTGGAAAGATACAAAGCAAGATTAGTGGCCAAAGGTTATAGTCAAAGAGCCGGAATCGACTATGACGAAGTATTTGCTCCCGTTGCTCGTCTAGAAACGGTTAGACTAATCATTTCACTAGCGGCTCAAAACAAGTGGAAGATACAGCAAATGGATGTCAAGTCGGCCTTCTTAAATGGAGACCTTGAAGAAGAAGTTTACATTGAGCAACCACAAAGCTACATAGTCAAAGGAGAAGAAGACAAAGTCTTGAGGCTAAAGAAGGCGCTTTACGGATTAAAACAAGCCCCAAGAGCTTGGAATACTCGAATTGATAAGTACTTCAAGGAGAAAGACTTCATCAAGTGTCCATATGAGCATGCACTCTATATCAAAATTCAAAAAGACGATATATTGATCGCATGCTTATATGTAGATGACTTGATATTCACGGGTAACAATCCAAGCATGTTCGAAGAATTCAAGAAAGAGATGACAAAGGAGTTCGAGATGACGGATATTGGATTGATGTCTTACTACCTCGGAATTGAAGTAAAACAAGAAGACAATCGAATCTTCATTAGTCAAGAAGGCTATGCTAAGGAGGTACTTAAAAAGTTTAAGATGGATAACTCAAACCCGGTGACCACACCAATGGAATGCGGA
>AlyONSEN_11
AATGATACATGGGAGCTAGCTTCACTTCCAAATGGACACAAGGCGATAGGTGTGAAGTGGGTGTATAAAGCAAAGAAAAATTCTAAAGGAGAAGTGGAAAGATACAAAGCAAGATTAGTGGCCAAAGGTTATAGTCAAAGAGCCAGAATCGACTATGACGAAGTATTTGCTCCCGTTGCTCGTCTAGAAACGGTTAGACTAATCATTTCACTAGCGGCTCAAAACAAGTGGAAGATACATCAAATGGATGTCAAGTCGGCCTTCTTAAATGGTGACCTTGAAGAAGAAGTTTACATTGAGCAACCACAAGGCTACATAGTCAAAGGAGAAGAAAACAAAGTCTTGAGGCTAAAGAAGGCGCTTTACGGATTAAAACAAGCCCCAAGAGCTTGGAATACTCGAATTGACAAGTACTTCAAGGAGAAAGACTTCATCAAGTGTCCATATGAGCATGCACTCTATATCAAAATTCAAAAAGACGATATATTGATTGCATGCTTATATGTAGATGACTTGATATTCACGGGTAACAATCCAAGCATGTTCGAAGAATTCAAGAAAGAGATGACGCAGGAGTTCGAGATGACGGATATTGGATTGATGTCTTACTACCTCGGAATTGAAGTAAAACAAGAAGACAATGGAATCTTCATTACTCAAGAAGGCTATGCTAAGGAGGTACTTAAAAAGTTTAAGATGGATGACTCAAACCCGGTGACCACACCAATGGAATGCGGA
>AlyONSEN_12
AATGATACATGGGAGCTAGCTTCACTTCCAAATGGGCACAAGGCGATAGGTGTGAAGTGGGTGTATAAAGCAAAGAAAAATTCTAAAGGAGAAGTGGAAAGATACAAAGCAAGATTAGTGGCCAAAGGTTATAGTCAAAGAGCCGGAATCGACTATGACGAAGTATTTGCTCCCGTTGCTCGTCTAGAAACGGTTAGACTAATCATTTCACTAGCGGCTCAAAACAAGTGGAAGATACATCAAATGGATGTCAAGTCGGCCTTCTTAAATGGTGACCTTGAAGAAGAAGTTTACATTGAGCAACCACAAGGCTACATAGTCAAAGGAGAAGAAAACAAAGTCTTGAGGCTAAAGAAGGCGCTTTACGGATTAAAACAAGCCCCAAGAGCTTGGAATACTCGAATTGACAAGTACTTCAAGGAGAAAGACTTCATCAAGTGTCCATATGAGCATGCACTCTATATCAAAATTCAAAAAGACGATATATTGATTGCATGCTTATATGTAGATGACTTGATATTCACAGGTAACAATCCAAGCATGTTCGAAGAATTCAAGAAAGAGATGACGAAGGAGTTCGAGATGACGGATATTGGATTGATGTCTTACTACCTCGGAATTGAAGTAAAACAAGAAGACAATGGAATCTTCATTACTCAAGAAGGCTATGCTAAGGAGGTACTTAAAAAGTTTAAGATGGATGACTCGAACCCGGTGACCACACCAATAGAATGCGGA
>AlyONSEN_13
AATGATACATGGGAGCTAGCTTCACTTCCAAATGGGCACAAGGCGATAGGTGTGAAGTGGGTGTATAAAGCAAAGAAAAATTCTAAAGGAGAAGTGGAAAGATACAAAGCAAGATTAGTGGCCAAAGGTTATAGTCAAAGAGCCGGAATCGACTATGACGAGGTATTTGCTCCCGTTGCTCGTCTAGAAACGGTTAGACTAATCATTTCACTAGCGGCTCAAAACAAGTGGAAGATACATCAAATGGATGTCAAGTCAGCCTTCTTAAATGGTGACCTTGAAGAAGAAGTTTACATTGAGCAACCACAAGGCTACATAGTCAAAGGAGAAGAAAACAAAGTCTTGAGGCTAAAGAAGGCGCTTTACGGATTAAAACAAGCCCCAAGAGCTTGGAATACTCGAATTGACAAGTACTTCAAGGAGAAAGACTTCATCAAGTATCCATATGAGCATGCACTCTATATCAAAATTCAAAAAGACGATATATTGATTGCATGCTTATATGTAGATGACTTGATATTCACGGGTAACAATCCAAGCATGTTCGAAGAATTCAAGAAAGAGATGACGAAGGAGTTCAAGATGACGGATATTGGATTGATGTCTTACTACCTCGGAATTGAAGTAAAACAAGAAGACAATGGAATCTTCATTACTCAAGAAGGCTATGCTAAGGAGGTACTTAAAAAGTTTAAGATGGATGACTCAAACCCGGTGACCACACCAATGGAATGCGGA
>AlyONSEN_14
AATGATACATGGGAGCTAGCTTCACTTCCAAATGGACACAAGGCGATAGGTGTGAAGTGGGTGTATAAAGCAAAGAAAAATTCTAAAGGGGAAGTGGAAAGATACAAAGCAAGATTGGTGGCAAAAGGTTATAGTCAAAGAGCCGGAATCGACTATGACGAGGTATTTGCTCCCGTTGCTCGTCTAGAAACGGTTAGACTAATCATTTCACTAGCGGCTCAAAACAAGTGGAAGATACATCAAATGGATGTCAAGTCGGCCTTCTTAAATGGTGACCTTGAAGAAGAAGTTTACATTGAGCAACCACAAGGCTACATAGTCAAAGGAGAAGAAAACAAAGTCTTGAGGCTAAAGAAGGCGCTTTACGGATTAAAACAAGCCCCAAGAGCTTGGAATACTCGAATTGACAAGTACTTCAAGGAGAAAGACTTCATCAAGTGTCCATATGAGCATGCACTCTATATCAAAATTCAAAAAGACGATATATTGATTGCATGCTTATATGTAGATGACTTGATATTCACGGGTAACAATCCAAGCATGTTCGAAGAATTCAAGAAAGAGATGACGAAGGAGTTCGAGATGACGGATATTGGATTGATGTCTTACTACCTCGGAATTGAAGTAAAACAAGAAGACAATGGAATCTTCATTACTCAAGAAGGCTATGCTAAGGAGGTACTTAAAAAGTTTAAGATGGATGACTCAAACCCGGTGACCACACCAATGGAATGTGGA
>AlyONSEN_15
AATGATACATGGGAGCTAGCTTCACTTCCAAATGGACACAAGGCGATAGGTGTGAAGTGGGTGTATAAAGCAAAGAAAAATTCTAAAGGAGAAGTGGAAAGATACAAAGCAAGATTAGTGGCCAAAGGTTATAGTCAAAGAGCCAGAATCGACTATGACGAAGTATTTGCTCCCGTTGCTCGTCTAGAAACGGTTAGACTAATCATTTCACTAGCGGCTCAAAACAAGTGGAAGATACATCAAATGGATGTCAAGTCGGCCTTCTTAAATGGTGACCTTGAAGAAGAAGTTTACATTGAGCAACCACAAGGCTACATAGTCAAAGGAGAAGAAAACAAAGTCTTGAGGCTAAAGAAGGCGCTTTACGGATTAAAACAAGCCCCAAGAGCTTGGAATACTCGAATTGACAAGTACTTCAAGGAGAAAGACTTCATCAAGTGTCCATATGAGCATGCACTCTATATCAAAATTCAAAAAGACGATATATTGATTGCATGCTTATATGTAGATGACTTGATATTCACGGGTAACAATCCAAGCATGTTCGAAGAATTCAAGAAAGAGATGACGCAGGAGTTCGAGATGACGGATATTGGATTGATGTCTTACTACCTCGGAATTGAAGTAAAACAAGAAGACAATGGAATCTTCATTACTCAAGAAGGCTATGCTAAGGAGGTACTTAAAAAGTTTAAGATGGATGACTCAAACCCGGTGACCACACCAATGGAATGCGGA
>AtONSEN_1
AATGACACATGGGAGTTAACTTCACTTCCAAATGGACACAAGGCAATTGGCGTGAAGTGGGTGTATAAAGCAAAGAAAAACTCTAAAGGAGAAGTGGAAAGATACAAAGCAAGATTGGTTGCAAAAGGTTATAGTCAAAGAGTCGGAATTGACTATGACGAGGTATTTGCTCCCGTTGCTCGTCTAGAAACGGTTAGACTAATCATCTCACTAGCGGCTCAAAACAAGTGGAAGATACATCAAATGGATGTCAAGTCGGCCTTCTTAAATGGAGATCTTGAAGAAGAAGTTTACATTGAGCAACCACAAGGCTACATAGTCAAAGGTGAAGAAGACAAAGTCTTGAGGCTAAAAAAGGTGCTTTATGGATTAAAACAAGCCCCAAGAGCTTGGAATACTCGAATTGACAAGTATTTCAAGGAGAAAGATTTCATCAAGTGTCCATATGAGCATGCACTCTATATCAAAATTCAAAAAGAAGATATATTGATCGCATGCTTATATGTAGATGACTTGATATTCACGGGTAACAATCCAAGCATATTCGAAGAATTCAAGAAAGAGATGACGAAGGAGTTCGAGATGACGGACATTGGATTGATGTCTTACTATCTCGGAATTGAAGTAAAACAAGAAGACAATGGAATATTCATAACTCAAGAAGGCTATGCTAAGGAGGTACTTAAGAAGTTCAAGATGGATGACTCAAATCCCGTTTGTACACCAATGGAATGCGGA
>AtONSEN_2
AATGACACATGGGAGTTAACTTCACTTCCAAATGGACACAAGGCAATTGGCGTGAAGTGGGTGTATAAAGCAAAGAAAAACTCTAAAGGAGAAGTGGAAAGATACAAAGCAAGATTGGTTGCAAAAGGTTATAGTCAAAGAGTCGGAATTGACTATGACGAGGTATTTGCTCCCGTTGCTCGTCTAGAAACGGTTAGACTAATCATCTCACTAGCGGCTCAAAACAAGTGGAAGATACATCAAATGGATGTCAAGTCGGCCTTCTTAAATGGAGATCTTGAAGAAGAAGTTTACATTGAGCAACCACAAGGCTACATAGTCAAAGGTGAAGAAGACAAAGTCTTGAGGCTAAAAAAGGTGCTTTATGGATTAAAACAAGCCCCAAGAGCTTGGAATACTCGAATTGACAAGTATTTCAAGGAGAAAGATTTCATCAAGTGTCCATATGAGCATGCACTCTATATCAAAATTCAAAAAGAAGATATATTGATCGCATGCTTATATGTAGATGACTTGATATTCACGGGTAACAATCCAAGCATATTCGAAGAATTCAAGAAAGAGATGACGAAGGAGTTCGAGATGACGGACATTGGATTGATGTCTTACTATCTCGGAATTGAAGTAAAACAAGAAGACAATGGAATATTCATAACTCAAGAAGGCTATGCTAAGGAGGTACTTAAGAAGTTCAAGATAGATGACTCAAATCCCGTTTGTACACCAATGGAATGCGGA
>AtONSEN_3
AATGACACATGGGAGTTAACTTCACTTCCAAATGGACACAAGGCAATTGGCGTGAAGTGGGTGTATAAAGCAAAGAAAAACTCTAAAGGAGAAGTGGAAAGATACAAAGCAAGATTGGTTGCAAAAGGTTATAGTCAAAGAGCCGGAATTGACTATCACGAGGTATTTGCTCCCGTTGCTCGTCTAGAAACGGTTAGACTAATCATCTCACTAGCGGCTCAAAACAAGTGGAAGATACATCAAATGGATGTCAAGTCGGCCTTCTTAAATGGAGATCTTGAAGAAGAAGTTTACATTGAGCAACCACAAGGCTACATAGTCAAAGGTGAAGAAGAGAAAGTCTTGAGGCTAAAAAAGGCGCTTTATGGATTAAAACAAGCCCCAAGAGCTTGGAATACTCGAATTGACAAGTATTTCAAGGAGAAAGATTTCATCAAGTGTCCATATGAGCATGCACTCTATATCAAAATTCAAAAAGAAGATATATTGATCGCATGCTTATATGTAGATGACTTGATATTCACGGGTAACAATCCAAGCATATTCGAAGAATTCAAGAAAGAGATGACGAAGGAGTTCGAGATGACGGACATTGGATTGATGTCTTACTATCTCGGAATTGAAGTAAAACAAGAAGACAATGGAATATTCATAACTCAAGAAGGCTATGCTAAGGAGGTACTTAAGAAGTTCAAGATGGATGACTCAAATCCCGTTTGTACACCAATGGAATGCGGA
>AtONSEN_4
AATGACACATGGGAGTTAACTTCACTTCCAAATGGACACAAGGCAATTGGCGTGAAGTGGGTGTATAAAGCAAAGAAAAACTCTAAAGGAGAAGTGGAAAGATACAAAGCAAGATTGGTTGCAAAAGGTTATAGTCAAAGAGCCGGAATTGACTATGACGAGGTATTTGCTCCCGTTGCTCGTCTAGAAACGGTTAGACTAATCATCTCACTAGCGGCTCAAAACAAGTGGAAGATACATCAAATGGATGTCAAGTCGGCCTTCTTAAATGGAGATCTTGAAGAAGAAGTTTACATTGAGCAACCACAAGGCTACATAGTCAAAGGTGAAGAAGACAAAGTCTTGAGACTAAAAAAGGCGCTTTATGGATTAAAACAAGCCCCAAGAGCTTGGAATACTCGAATTGACAAGTATTTCAAGGAGAAAGATTTCATCAAGTGTCCATATGAGCATGCACTCTATATCAAAATTCAAAAAGAAGATATATTGATCGCATGCTTATATGTAGATGACTTGATATTCACGGGTAACAATCCAAGCATGTTCGAAGAATTCAAGAAAGAGATGACGAAGGAGTTCGAGATGACGGACATTGGATTGATGTCTTACTATCTCGGAATTGAAGTAAAACAAGAAGACAATGGAATATTCATAACTCAAGAAGGCTATGCTAAGGAGGTACTTAAGAAGTTCAAGATGGATGACTCAAATCCCGTTTGTACACCAATGGAATGCGGA
>AtONSEN_5
AATGACACATGGGAGTTAACTTCACTTCCAAATGGACACAAGACAATTGGCGTGAAGTGGGTGTATAAAGCAAAGAAAAACTCTAAAGGAGAAGTGGAAAGATACAAAGCAAGATTGGTTGCAAAAGGTTATATTCAAAGAGCCGGAATTGACTATGACGAGGTATTTGCTCCCGTTGCTCGTCTAGAAACGGTTAGACTAATCATCTCACTAGCGGCTCAAAACAAGTGGAAGATACATCAAATGGATGTCAAGTCGGCCTTCTTAAATGGAGATCTTGAAGAAGAAGTTTACATTGAGCAACCACAAGGCTACATAGTCAAAGGTGAAGAAGACAAAGTCTTGAGGCTAAAAAAGGCGCTTTATGGATTAAAACAAGCCCCAAGAGCTTGGAATACTCGAATTGACAAGTATTTCAAGGAGAAAGATTTCATCAAGTGTCCATATGAGCATGCACTCTATATCAAAATTCAAAAAGAAGATATATTGATCGCATGCTTATATGTAGATGATTTGATATTCACGGGTAACAATCCAAGCATGTTCGAAGAATTCAAGAAAGAGATGACAAAGGAGTTCGAGATGACGGACATTGGATTGATGTCTTACTATCTCGGAATTGAAGTAAAACAAGAAGACAATGGAATATTCATAACTCAAGAAGGCTATGCTAAGGAGGTACTTAAGAAGTTCAAGATGGATGACTCAAATCCCGTTTGTACACCAATGGAATGCGGA
>AtONSEN_6
AATGACACATGGGAGTTAACTTCACTTCCAAATGGACACAAGGCAATTGGCGTGAAGTGGGTGTATAAAGCAAAGAAAAACTCTAAAGGAGAAGTGGAAAGATACAAAGCAAGATTGGTTGCAAAAGGTTATAGTCAAAGAGCCGGAATTGACTATGACGAGATATTTGCTCCCGTTGCTCGTCTAGAAACGGTTAGACTAATCATCTCACTAGCGGCTCAAAACAAGTGGAAGATACATCAAATGGATGTCAAGTCGGCCTTCTTAAATGGAGATCTTGAAGAAGAAGTTTACATTGAGCAACCACAAGGCTACATAGTCAAAGGTGAAGAAGACAAAGTCTTGAGGCTAAAAAAGGTGCTTTATGGATTAAAACAAGCCCCAAGAGCTTGGAATACTCGAATTGACAAGTATTTCAAGGAGAAAGATTTCATCAAGTGTCCATATGAGCATGCACTCTATATCAAAATTCAAAAAGAAGATATATTGATCGCATGCTTATATGTAGATGATTTGATATTCACGGGTAACAATCCAAGCATGTTCGAAGAATTCAAGAAAGAGATGACGAAGGAGTTCGAGATGACGGACATTGGATTGATGTCTTACTATCTCGGAATTGAAGTAAAACAAGAAGACAATGGAATATTCATAACTCAAGAAGGCTATGCTAAGGAGGTACTTAAGAAGTTCAAGATGGATGACTCAAATCCCGTTTGTACACCAATGGAATGCGGA
>AtONSEN_7
AATGACACATGGGAGTTAACTTCACTTCCAAATGGACACAAGGCAATTGGCGTGAAGTGGGTGTATAAAGCAAAGAAAAACTCTAAAGGAGAAGTGGAAAGATACAAAGCAAGATTGGTTGCAAAAGGTTATAGTCAAAGAGCCGGAATTGACTATGACGAGGTATTTGCTCCCGTTGCTCGTCTAGAAACGGTTAGACTAATCATCTCACTAGCGGCTCAAAACAAGTGGAAGATACATCAAATGGATTTCAAGTTGGCCTTCTTAAATGGAGATTTTGAAGAAGAAGTTTACATTGAGCAACCACAAGGCTACATAGTCAAAGGTGAAGAAGACAAAGTCTTGAGGCTAAAAAAGGCGCTTTATGGATTAAAACAAGCCCCAAGAGCTTGGAATACTCGAATTGACAAGTATTTCAAGGAGAAAGATTTCATCAAGTGTCCATATGAGCATGCACTCTATATCAAAATTCAAAAAGAAGATATATTGATCGCATGCTTATATGTAGATGATTTGATATTCACGGGTAACAATCCAAGCATGTTCGAAGAATTCAAGAAAGAGATGACGAAGGAGTTCGAGATGACGGACATTGGATTGATGTCTTACTATCTCGGAATTGAAGTAAAACAAGAAGACAATAGAATATTCATAACTCAAGAAGGCTATGCTAAGGAGGTACTTAAGAAGTTCAAGATGGATGACTCAAATCCCGTTTGTACACCAATGGAATGCGGA
>AtONSEN_8
AATGACACATGGGAGTTAACTTCACTTCCAAATGGGCACAAGGCAATTGGCGTGAAGTGGGTGTATAAAGCAAAGAAAAACTCTAAAGGAGAAGTGGAAAGATACAAAGCAAGATTGGTTGCAAAAGGTTATAGTCAAAGAGCCGGAATTGACTATGACGAGGTATTTGCTCCCGTTGCTCGTCTAGAAACGGTTAGACTAATCATTTCACTAGCGGCTCAAAACAAGTGGACGATACATCAAATGGATGTCAAGTCGGCCTTCTTAAATGGAGATCTTGAAGACGAAGTTTACATTGAGCAACCACATGGCTACATAGTCAAAGGTGAAGAAGACAAAGTCTTGAGGCTAAAAAAGGCGCTTTATGGATTAAAACAAGCCCCAAGAGCTTGGAATACTCGAATTGACAAGTATTTCAAGGATTTCATCAAGTATCCATATGAGCATGCACTCTATATAAAAATTCAAAAAGAAGATATATTGATCGCATGTTTATATGTAGATGACTTGATATTCACGGGTAACAATTTAAGCATGTTCGAAAAATTCAAGAAAGAGATGACGAAGGAGTTCGAGATGACGGACATTGGATTGATGTCTTACTATCTCGGAATTGAAGTAAAACAAGAAGACAATGGAATATTCATAACTCAAGAAGGCTATGCTAAGGAGGTACTTAAGAAGTTCAAGATGGATGACTCAAATCCCGTTTGTACACCAATGGAATGCGGA
