# Supplementary material for: Recurrent evolution of heat-responsiveness in Brassicaceae COPIA elements
Source: Genome Biol. 2016 Oct 11;17:209. doi: 10.1186/s13059-016-1072-3 (PMC5059998; doi:10.1186/s13059-016-1072-3)
Supplement: Additional file 11: — Includes LTR sequences of ONSENs from different species and was used to generate Additional file 5: Figure S5. (FASTA 14 kb) [file 13059_2016_1072_MOESM11_ESM.fasta]

>BrONSEN3
TGTTGAGAAGTAAACTTGATTTGGGTCATATTATTGGGCTAATACATCACTAATCATGTTTAGCCCAACATTAACCCAAATTCTAGAACAATCTTCCACTCCTTAAGTTAAAAATCTATATATTTTCATAGAAAATTTTAGATAATTAAAGAAAAATAATCTTAGATATTTAAATAGAATTATCTAGATTTAGGATTAAAATATGTAAGATATTTTGTACTTTGGCGGCTATAAATACATCCCTCTTTTCTCATTTTGAATGATCAAGAAAGAATCCAAGTTTACAACAAAAGATCAAAGTAATAAGAAATCATTTTCTAAGTTATAAAAAGGTTTATTCTTCACACAAAACAATTTCTCTTCGAACA
>BrONSEN1
TGTTGAAAAGTAAACTTGATTTGGGTCACATTATTGGGCTAACAAATCACTAATCATGTTTAGCCCAAAGTTAACCTAAATTCTAGAATTATCCTCCACCTCTTTAAAATAAAAATATAGATATTTTCATAGAATTATCTAGATAATTAGGATAAAATAATATAGATATTTAGTTGAATTATCTAGATGTAGGATTAAAATATGTGAGATATTTTGTACTTTAGAGACTATAAATACCTCTACTCTCTTCTCATTTTGGATCATTAAGAAACAATCCAAGTTCGTAAGAATCTTTAAAAGTAATAAGAAATCCTCTTCTAAGTTATAAAAAGCTTTCTTCAACGTTTTTTTCCATTTTTCA
>BrONSEN4
TTCTAGAATTATCCTCCACCTCTTTAAAATAAAAATATAGATATTTTCATAGAATTATCTAGATAATTAGGATAAAATAATATAGATATTTAGTTGAATTATCTAGATGTAGGATTAAAATATGTGAGATATTTTGTACTTTAGAGACTATAAATACCTC
>BrONSEN05
TGTTGAAAGTTAAACTTGATTTGGATCACATtttgggctaacAATTCACTAATCATGCTTAGCCCAAACTTAGCCCAATATCTAGAATTATCCTACACCTCCTTAGAATAAAAATCTAGATATTCTCATAGAATTATCTAGATAAttaggataaaaaatctgagaTATTATGCTAGAATTCTCTAGATTTAGGATTAAAATATGTAAGATATTTTATAATTTGGAGGCTATAAATACCTCCACTTCCCTTCATTTTGTATCATCAAGAAGTATCCAAGTTTGTAAGAaactttcaagtaataagaaatcttcttaagttataaaaagctttctTCTTCACACAAAACA
>BrONSEN2
tgagaagagagtggaggtatttatagcctccattatacaaaatatctgaaatattttaatcttaaatctagataattctaccataatatctagattattttattctaattatctagatttttctataacaatatctagattttttaacttaaggaggtggaagattattctagaa
>BrONSEN6
tgttgaaagttaaacttgatttggatcacattttgggctaataatttactaatcattttagcccaaacttaactcaatatctagaattatcctccacctccataagataaaaatctagatattctcatagaattatctaaataattaggataaaaaatcttagatattatgctagaattctctagatttaggattaaaatatgtaagatattttgtactttggaggctataaatacctccactccccatcattttgtatcatcaaaaaataatccaagtttgtaataagtaaaaaaaatcctcttctaagttataaaatctttcttcttcacacaaaacactttctctTCAAACACTTAAACACTTTCTCCATATTTATAAAGTTTTTCATTCCAACA
>AlONSEN1
TGTTGAAAGTTAAACTTGATTTTGAATCAAGTTTAATTATTGGGTTAATTACCCAATAATAATTTGATGGGCCAAATCCAAGTTCTAGAGTTTTCTCTACAAATATCATCATCTCCACCTCCTTAAAAAGTTCTAGAAATTCTCTAGAATGATCTTCCATCACCTCCTTAAACATAATAATCTAGATATTTTTATAGAATAATCTAGATAATTGTATTATTATAATCTAGATATTATGATGGAATAATCTAGATTTAGAATTAAAATATTTTAGATATTTTGTAGTTTGGAGGCTATAAATACCACTTCCCTCTCTCATTTGTAGTAAGATTGTGAAGTTGTCTTCAAGTTAAAATCAAAGTAATAAAAGTTCTATTTCCTAAAACTCTCTCTCAAACACTTAAACACTTTCTCCATTACCTCTAAAAGAATTTTACTCTAACA
>AlONSEN2
TGTTGAAAGTTAAACTTGATTTTGAATCAAGTTTAATTATTAGGTCAATTACCCAATAATCATTTGATGGGCCAAATCCAAGTTCTAGAGTTTTCTCTAGAAATATCATCATCTCACCTCCTTAAAAAATTCTAGAAATTCTCTAGAACCATCTCCACCTCCTTAAACATAAAAATCGAGATAATTGTATTATTATAATCTAGATATTATGATGGAATAATCTAGATTTAGGATTAAAATATGGGATTATTGTCTAAAATACCCTTTTTTTGAAAAACTTATGAAAATGTCCTTTTTTGAATAGTTTACGGATTTTGCCCTTTTTAACATTTAAAAATGTACGTATTTATGATTTTTTTTTTGCAAAAATACGTACATTATACCAAATACTAAACCCTAAGAACAAACGGAACCGACTAAACCCAAACA
>AlONSEN3
TGTTGAAAGTTAAACTTGATTTTGAATCAAGTTTAATTATTGGATCAATTATCCAATAATCATTTGATGGGCCAAATCCAAGCTCTAGAGTTTTCTCTAGAAATATCATCATCTTCACCTCCTTAAAAAGTTCTAGAAGATCTCTAGAATGATCTTCCATCACCTCCTTAAACATAAAAATCTAGATATTTTTATAGAATAATCTAGATAATTTTATTATTATAATCTAGATATTATGATGGAATAATCTAGATTTAGGATTAAAATATTTTAGATATTTTGTAGTTTGAAGGCTATAAATACCTCCTCCCTCTCTCATTTGTTGTAAGGTTGTGAAGTTGTCTTCAAGTTAAAATCAAAGTAATAAAAGTTCTATTTCCTAAAACTCTCTCTCAAACACTTAAACACTTTCTCCATTACCTCTAAATTGAGAATAAGCA
>AlONSEN4
TGTTGAAAGTTAAACTTGATTTTGAATCAAGTTTAATTATTTGGTTAATTACCCAATAATCATTTGATGGGCCAAATCCAAGTTCTAGAGTTTTCTCTACAAATATCATCATCTCCACCTCCTTAAAAAGTTCTAGAAATTCTCTAGAATGATCTTCCATCACCTCCTTAAACATAATAATCTAGATATTTTTATAGAATAATCTAGATAATTATATTATTATAATCTAGATATTATGATATTATAATCTAGATATTATGATGGAATAATCTAGATTTAGAACTAAAATATTTTAGATATTTTGTAGTTTGGAGGCTATAAATACCTCCTCCCTCTCTCATTTGTTGTAAGATTATGAAGTTGTCTTCAAGTTAAAATCAAAGCAATAAAAGTTGTATTTCCTAAAACACTTTCTCCATTACCTCTAAAAGAATTTTACTCTAACA
>AlONSEN5
TGTTGAAAGTTAAACTTGATTTTGAATCAAGTTTAATTATTTGGTTAATTACCCAATAATCATTTGATGGGCCAAATCCAAGTTCTAGAGTTTTCTCTACAAATATCATCATCTCCACCTCCTTAAAAAGTTCTAGAAATTCTCTAGAATGATCTTCCATCACCTCCTTAAACATAATAATCTAGATATTTTTATAGAATAATCTAGATAATTATATTATTATAATCTAGATATTATGATATTATAATCTAGATATTATGATGGAATAATCTAGATTTAGAACTAAAATATTTTAGATATTTTGTAGTTTGGAGGCTATAAATACCTCCTCCCTCTCTCATTTGTTGTAAGATTATGAAGTTGTCTTCAAGTTAAAATCAAAGCAATAAAAGTTGTATTTCCTAAAACACTTTCTCCATTACCTCTAAAAGAATTTTACTCTAACA
>AlONSEN6
TGTTGAAAGTTAAACTTGATTTTGAATCAAGTTTAATTATTGGGTCAATTACCCAATAATCATTTGATGGGCCAAAATCCAAGTTCTAAAGTTTTCTCTAGAAATATCATAATTACCACCTCCTTAAAATGTTCTAGAAATTTTCTAGAATCATCTTCCACCTCCTTAAACATAAAAAATCTAGATATTCTTATAGAATAATCTAGATAATTAGAATATTGTAATCTAGATATTATGTTAAGAACTCTCTAGATTTAGAATTAAAATATTTTAGATATTTTGTAGTTTGGAGGCTATAAATACCTCCTCCCTCTCTCTCATTTGTTGAAAAAGATTGTGAAGTTGTCTTCAAGTTAAAATCAAAACAATAAAAGTTGTATTTTCTAAAACTCTCTCTCAAATACTTAAACACTTTCTCCATTACCTCTAAAAGAATTTTACTCTAACA
>AlONSEN7
TGTTGAAAGTTAAACTTGATTTTGAATCAAGTTTAATTATTGGGTCAATTACCCAATAATCATTTGATGGGCCAAATCCAAATTCTAGAGTTTTCTCTAGAAATATCATAATTACCACCTCCTTAAAATGTTCTAGAAATTTTCTAGAATCATCTTCCACCTCCTTAAACATAAAAATCTAGATATTCTTATAGAATAATCTAGATAATTAGAATATTGAAATCTAGATATTATGTTAAGAACTCTCTAGATTTAGGATTAATATATTTTAGATATTTTGTAGTTTGGAAGCTATAAATACCTCCTCCCTCTCTCATTTGTTGTAATGTTATGAAGTTGTCTTCAAGTTAAAATCAAAGTAATAAAAGTTCTATTTCCTAAAATTCTCTCTCAAACACTTAAACACTTTCTCCATTACCTCTAAAAGAATTTTACTCTAACA
>AlONSEN8
TGTTGAAAGTTAAACTTGATTTTGAATCAAGTTTAATTATTGGGTCAATTACCCAATAATCATTTGATGGGCCAAATCCAAGTTCTAGAGTTTTCTCTAGAAATATCATAATTACCACCTCCTTAAAATTTTCTAGAATCATCTTCCACCTCCTTAAACATAAAAATCTAGATATTCTTATAGAATAATCTAGATAATTAGAATATTGTAATCTAGATATTATGTTAAGAACTCTCTAGATTTAGGATTAAAATATTTTAGATATTTTGTAGTTTGGAGGCTATAAATACCTTCTCCCTCTCTCATTTTGTTGTAAGGTTATGAAGTTGTCTTCAAGTTAAAATCAAAGCAATAAAAGTTGTATTTTCTAAAACTCTCTCTCAAATTCTTAAACACTTTCTCCATTACCTCTAAAAGAATTTTACTCTAACA
>AlONSEN9
TGTTGAAAGTTAAACTTGATTTTGAATCAAGTTTAATTATTGGGTCAATTACCCAATAATCATTTGATGGACCAAATCCAAGTTCTAGAGTTTTCTCTAGAAATATCATAATTACCACCTCCTTAAAATGTTCTAGAAATTTTCTAGAATCATCTTCCACCTCCTTAAACATAAAAATCTATATATTCTTATAGAATAATCTAGATAATTAGAATATTGTAATCTAGATATTATGTTAAGAACTCTCTAGATTTAGGATTAAAATATTTTAGATATTTTGTAGTTTGGAGACTATAAATACCTCCTCCCTCTCTCATTTGTTGTAATGTTATGAAGTTGTCTTCAAGTTAAAATCAAAGTAATAAAAGTTATATTTCCTAAAACTCTCTCTCAAACACTTAAACACTTTCTTCATTACCTCTAAAAGAATTTTACTCTAACAA
>AlONSEN10
TGTTGAAAGTTAAACTTGATTTTGAATCAAGTTTAATTATTGGATCATCTGGTGGGCCAAATACACCCCCTTAAAAAGTTCTAGAAATTTTCTAGAATCATTTTCCACCTCCTTAAACTTAAGAATCTAGATATTCTTATAGAATAATCTAGATAATTAGAATATTATAATCTAGATATTATGTTAAGAACTCTCTAGATTTAGGATTAAAATATTTTAGATATTTTGTAGTTGGAGACTATAAATACCTCCTCCCTCTCTCATTTGTTGGAAGGTTGTGAAGTTGTCTTCAAATTAAAATAAAAATAATAAAGTTGTATTTCCTAAAACTCTCTCTCAAATACATAAACACATTTTCCATTACCTCTAAATTTTTTTTACTCTAACA
>AlONSEN11
TGTTGAAAGTTAAACTTGATTTTGAATCAAGTTTAATTATTGGGTCAATTACCCAATAATCATTTGATGGGCCAAATCCAAGTTCTAGAGTTTTCTCTAGAAATATCATAATTACCACCTCCTTAAAATGTTCTAGAAATTTTCTAGAATCATCTTCCACCTCCTTAAACATAAAAATCTAGATATTCTTATAGAATAATCTAGATAATTAGAATATTGTAATCTAGATATTATGTTAAGAACTCTCTAGATTTAGGATTAAAATATTTTAGATATTTTGTAGTTTGGAGGCTATAAATACCTTCTCCCTCTCTCATTTTGTTGTAAGATTATGAAGTTGTCTTCAAGTTAAAATCAAAGTAATAAAAGTTCTATTTCCTAAAACTCTCTCTCAAACACTTAAACACTTTCTCCATTACCTCTAAAAGAATTTTACTCTAACA
>AlONSEN12
TGTTGAAAGTTAAACTTGATTTTGAATCAAGTTTAATTATTGGGTTAATTACCCAATAATCATTTGATGGGCCAAATCCAAGTTCTAGAATTTTCTCTACAAATATCATCATCTCCACCTCCTTAAAAAGTTCTAGAAATTCTCTAGAATGATCTTCCATCACCTCCTTAAACATAATAATCTAGATATTTTTATAAAATAATCTAGATAATTGTATTATTATAATCTAGATATTATGATGGAATAATCTAGATTTAGAATTAAAATATTTTAGATATTTTGTAGTTTGGAGGCTATAAATACCACTTCCCTCTCTCATTTGTAGTAAGATTGTGAAGTTGTCTTCAAGTTAAAATCAAAGTAATAAAAGTTCTATTTCCTAAAACTCTCTCTCAAACACTTAAACACTTTCTCCATTACCTCTAAAAGAATTTTACTCTAACA
>AlONSEN13
TGTTGAAAGTTAAACTTGATTTTGAATCAAGTTTAATTATTGGGTCAATTACCCAATAATCATTTGATGGGCCAAATCCAAGTTCTAGAGTTTTTTCTAGAAATATCATAATTACCACCTCCTTAAAATTTTCTAGAATCATCTTCCACCTCCTTAAACATAAAAATCTAGATATTCTTATAGAATAATCTAGATAATTAGAATATTGTAATCTAGATATTATGTTAAGAACTATCTAGATTTAGGATTAAAATATTTTAGATATTTTGTAGTTTGGAGGCTATAAATACCTTCTCCCTCTCTCATTTTGTTGTAAGGTTATGAAGTTGTCTTCAAGTTAAAATCAAAGCAATAAAAGTTGTATTTTCTAAAACTCTCTCTCAAATACTTAAACACTTTCTCCATTACCTCTAAAAGAATTTTACTCTAACA
>AlONSEN14
TGTTGAAAGTTAAACTTGATGGACCAAATCCAAGTTCTAGAGTTTTCTCTAGAAATATCATAATTACCACCTCCTTAAAATGTTCTAGAAATCTTCTAGAATCATCTTCCACCTCCTTAAACATAAAAATCTAGATATTCTTATAGAATAATCTAGATAATTAGAATAGTATAATCTAGATATTATGTTAAGAACTCTCTAGATTTATGATTAAAATATTTTAGATATTTTGTAGTTTGGAGGCTATAAATACTTCTTCCCTCTCTCATTTGTTGTAAGGTTATGAAGTTGTCTTCAAGATAAAATCAAAGTAATAAAAGTTCTATTTCCTAAAACTCTCTCTCAAACACTTAAACACTTTCTCCATTACCTCTAAAAGAATTTTACTCTAACAA
>AlONSEN15
TGTTGAAAGTTAAACTTGATTTTGAATCAAGTTTAATTATTGGGTCAATTACCCAATAATCAATTGATGGGCCAAATCCAAGTTCTAGAGTTTTCTCTAGAAATATCATAATTACCACCTTCTTAAAATGTTCTAGAAATTTTCTAGAATCATCTTCCACCTCCTTAAACATAAAAATCTAGATATTCTTATAGAATAATCTAGATAATTAGAATATTGTAATCTAGATATTATGTTAAGAACTCTCTAGATTTAGGATTAAAATATTTTAGATATTTTGTAGTTTGGAAGCTATAAATACCTTCTCCCTCTCTCATTTTGTTGTAAGATTATGAAGTTGTCTTCAAGTTAAAATCAAAGTAATAAAAGTTCTATTTCCTAAAACTCTCTCTCAAACACTTAAACACTTTCTCCATTACCTCTAAAAGAATTTTACTCTAACA
>AlONSEN16
ATTTGATGGGCCAAATCCAAGGGCTCTAGAGTATTTCTCTAGAAATATCATCATCTTCACCTCCTTAAAAAGTTCTAGAAGATCTCTAGAATGATCTTCCATCACCTCCTTAAACATAAAAATCTAGATATTTTTATAGAATAATCTAGATAATTTTATTATTATAATCTAGATATTATGATGGAATAATCTAGATTTAGGATTAAAATATTTTAGATATTTTGTAGTTTGGAGGCTATAAATACCTCCTCCCTCTCTCATTTGTTGTAAGGTTGTGAAGTTGTCTTCAAGTTAAAATCAAAGTAATAAAAGTTCTATTTCCTAAAACTCTCTCTCAAACACTTAAACACTTTCTCCATTACCTCTAAAATAATTTTACTCTAACA
>AlONSEN17
ATTTGATGGGCCAAATCCAAGGGCTCTAGAGTATTTCTCTAGAAATATCATCATCTTCACCTCCTTAAAAAGTTCTAGAAGATCTCTAGAATGATCTTCCATCACCTCCTTAAACATAAAAATCTAGATATTTTTATAGAATAATCTAGATAATTTTATTATTATAATCTAGATATTATGATGGAATAATCTAGATTTAGGATTAAAATATTTTAGATATTTTGTAGTTTGGAGGCTATAAATACCTCCTCCCTCTCTCATTTGTTGTAAGGTTGTGAAGTTGTCTTCAAGTTAAAATCAAAGTAATAAAAGTTCTATTTCCTAAAACTCTCTCTCAAACACTTAAACACTTTCTCCATTACCTCTAAAATAATTTTACTCTAACA
>AtONSEN4
TGAAAGTTAAACTTGATTCAAAAGTTTAATTATTGGATCAATTATCCAATAATTAATTATGGCCAAATCTAAGTTCTAAAGTTTTCTTTAGAAATATCATCATTTCCATCTCCTTAAAAGATTCTAGAAATTTTCTACAATCATCTTCCACCTCCTTAAACATAAAAATCTAGATACTTTAATAGAATAATCTAGATAATTTGAATAATGTAATCTAGATCTTATATAAGAACTCTCTAGATTTAGGATTAAAATATTTTAGATATTTTGTAGTTTGGAGGCTATAAATACCTCCTCCCCTTCTCAAATGTTGTAATGTTGTGAAGTTGTATTCAAGTTTAAAGCAAAGTAATAAAAGTTCTATTTCCTAAAAAACTCTCTCAAAACACTTAAACACTTTCTCCA
>AtONSEN3
TGTTGAAAGTTAAACTTGATTTTGAATCAAGTTTAATTATTGGATCAATTATCCAATAATTAATTATGGCCAAATCCAAGTTCTAGAGTTTTCTCTAGAAATATCATCATTTCCACCTCCTTAAAAGATTCTAGAAATTTTCTAGAATCATCTTCCACCTCCTTAAACATAAAAATCTAGATACTCTAATAGAATAATCTAGATACTCTAATAGAATAATCTAGATAATTTGAATAATGTAATCTAGATCTTATGTAAGAACTCTCTAGACTTAGGATTAAAATATTTTAGATATTTTGTAGTTTGGAGGCTATAAATACCTCCTCCCCCTCTCAAATGTTGCAATGTTGTGAAGTTGTATTCAAAGTTTAAAGCAAAGTAATAAAAGTTCTATTTCCTAAAAAACTCTCTCAAAACACTTAAACACTTTCTCCATTACCTCTAAAAGAATTTTACTCTAACA
>AtONSEN8
TGTTGAAAGTTAAACTTGATTTTGAATCAAGTTTAATTATTGGATAATTTATCCAATAATTAATTATGGTCAAATCCAATTTCTAGAGTTTTCTCTAGAAATATCATCATTTCCACCTCCTTAAAAGATTCTAGAAATTTTCTAGAATCATCTTCCACCTCCTTAAACATAAAAATCTAGATACTCTAATAGAATAATCTAGATAATTTGAATAATGTAATCTAGATCTTATGTAAGAACTCTCTAGACTTAGGATTAAAATATTTTAGATATTTTGTAGTTTGGAGGCTATAAATACCTCCTCCCCCTCTCAAATGTTGTAAGGTTGTGAAGTTGTCTTCAAGTTTAAAGCAAAGTAATAAAAGTTCTATTTCCTAAAAAACTCTCTCAAAACACTTTAACACTTTCTCCATTACCTCTAAAAGAATTTTACTCTAACA
>AtONSEN6
TGTTGAAAGTTAAACTTGATTTTGAATCAAGTTTAATTATTGGATCAATTATCCAATAATTAATTATGGCCAAATCCAAGTTCTAGAGTTTTCTCTAGAAATATCATCATTTCCACCTCCTTAAAGGATTCTAGAAATTTTCTAGAATCATCTTCCACCTCCTTAAACATAAAAATCTAGATACTCTAATAGAATAATCTAGATAATTTGAATAATGTAATCTAGATCTTATGTAAGAACTCTCTAGACTTAAGATTAAAATATTTTAGATATTTTGTAGTTTGGAGGCTATAAATACCTCCTCCCCCTCTCAAATGTTGTAATGTTGTGAAGTTGTATTCAAGTTTAAAGCAAAGTAATAAAAGTTCTATTTCCTAAAAAACTCTCTCAAAACACTTAAACACTTTCTCCATTACCTCTAAAAGAATTTTACTCTAACA
>AtONSEN2
TGTTGAAAGTTAAACTTGATTTTGAATCAAGTTTAATTATTGGATCAATTATCCAATAATTAATTATGGCCAAATCCAAGTTCTAGAGTTTTCTCTAGAAATATCATCATTTCCACCTCCTTAAAAGATTCTAGAAATTTTCTAGAATCATCTTCCACCTCCTTAAACATAAAAATCTAGATACTCTAATAGAATAATCTAGATAATTTGAATAATGTAATCTAGATCTTATGTAAGAACTCTCTAGACTTAGGATTAAAATATTTTAGATATTTTGTAGTTTGGAGGCTATAAATACCTCCTCCCCCTCTCAAATGTTGCAATGTTGTGAAGTTGTATTCAAGTTTAAAGCAAAGTAATAAAAGTTCTATTTCCTAAAAAACTCTCTCAAAACACTTAAACACTTTCTCCATTACCTCTAAAAGAATTTTACTCTAACA
>AtONSEN1
TGTTGAAAGTTAAACTTGATTTTGAATCAAGTTTAATTATTGGATCAATTATCCAATAATTAATTATGGCCAAATCCAAGTTCTAGAGTTTTCTCTAGAAATATCATCATTTCCACCTCCTTAAAAGATTCTAGAAATTTTCTAGAATCATCTTCCACCTCCTTAAACATAAAAATCTAGATACTCTAATAGAATAATCTAGATAATTTGAATAATGTAATCTAGATCTTATGTAAGAACTCTCTAGACTTAGGATTAAAATATTTTAGATATTTTGTAGTTTGGAGGCTATAAATACCTCCTCCCCCTCTCAAATGTTGCAATGTTGTGAAGTTGTATTCAAGTTTAAAGCAAAGTAATAAAAGTTCTATTTCCTAAAAAACTCTCTCAAAACACTTAAACACTTTCTCCATTACCTCTAAAAGAATTTTACTCTAACA
>AtONSEN5
TGTTGAAAGTTAAACTTGATTTTGAATCAAGTTTAATTATTGGATCAATTATCCAATAATTAATTATGGTCAAATCCAAGTTCTAGAGTTTTCTCTAGAAATATCATCATTTCCACCTCCTTAAAAGATTCTAGAAATTTTCTAGAATCATCTTCCACCTCCTTAAACATAAAAATCTAGATACTCTAATAGAATAATCTAGATAATTTGAATAATGTAATCTAGATCTTATGTAAGAACTCTCTAGACTTAGGATTAAAATATTTTAGATATTTTGTAGTTTGGAGGCTATAAATACTTCCTCCCCCTCTCAAATGTTGCAATGTTGTGAAGTTGTATTCAAGTTTAAAGCAAAGTAATAAAAGTTCTATTTCCTAAAAAACTCTCTCAAAACACTTAAACACTTTCTCCATTACCTCTAAAAGAATTTTACTCTAACA
>AtONSEN7
TGAAAGTTAAACTTGATTTTGAATAAGTTTAATTATTGGATCAATTATCCAATAATTAATTATGGCCAAATCCAAGTTCTAGAGTTTTCTCTAGAAATATCATCATTTCCACCTCCTTAAAAGATTCTAGAAATTTTCTAGAATCATCTTCCACCTCCTTAAACATAAAAATCTAGATACTCTAATAGAATAATCTAGATAATTTGAATAATGTAATCTAAATCTTATGTAAGAACTCTCTAGACTTAGGATTAAAATATTTTAGATATTTTGTAGTTTGGAGGCTATAAATACCTCCTCCCCCTCTCAAATGTTGCAATGTTGTGAAGTTATCTTCAAGTTTAAAGCAAAGTAATAAAAGTTATATTTCCTAAAAAACTCTCTCAAAACACTTAAACACTTTCTCCATTACCTCTAAAAGAATTTTACTCTAACA
>BaONSEN1
TGGCCAAATTATCCAATAATCATTTTGGGCCAAATCCAAAATATGATCCAAATTCTAGAATATTTCTAGAATCCTCTCAAGATCTCTACACCTCCTTAAGAAATAAAAATCTAGATATTTTGTAGAACTATCTAGATATTTGAATAAAATAATCTAGAGAAGAACAATCTAGATTTAGGATTAAAATATTTGAGATATTTTGTAAGATGGAGGCTATAAATACCTCCATCCCCTCTCATTTGTAATCAACTCAAAAGAACTCAAGAAGTAAGAAATCTTAAGAGTAATAAAAGTCTTCCATTTCCTAAATTCCTCTTCTAAACATTTGAACACTTTCTTCA
>BaONSEN2
TGACCCAGTTATCTAATAATCATTTTGGGCCAAATCCAAGAAATGACCCAAGTTCTAGAATCCTCTCTAGATTTCTACACCTCTTTAAGAAATAAAAAATCTAGATATTTTGTAGAACTCTAATATTTGAAAAAAAAAAATCTAGATATTTATAGAAAATAATCTAGATTTAAGATTAAAATATTGAAGACATTTTGTAAAATGGAAGCTATAAATACCCCATCACTTTCTCATTTGTAATCTACTAAAAAGGTAAGAAATCTAAGAGTAATACAAAGTCATTCATTTTATAAATTCCTCTTCTAAACACTTAAACACTTTCTCCA
>BaONSEN3
TTTATTCAAATATCTAGATAATTCTATAAAATGTCTAGATTTTATTCATAGATGAGGTGTAGAGAATTCTAGAAAAGTTCTAGAACTTGAAACATATCTTGGATTTGGCCCAAAATAATTATTAGGTAATTGGACCA
>BsONSEN1
TGTGAGCATCGGAACTtggaagggaacaccgttaCTCGCCATTTTCAAAATGATCTTCTAGCTCTGATACCACTTTGTTGGAAGAGAGAAATTAATTTGGAAGTGTTTAAGTATTGGGAGAGTAAAAACTTGGAAAGAAGAATTTTATTTGTATTGAGAAATTTTTTTTTGAGAGGATGATTACAAATGAAGGTGAGTAGAGGTATTTATAGtctccaaacctCAAAATATCTTAAATATTTTTATCTAAAATCTAGACTTCTTTTATAATTATCTAGATTTTTTTTATTTTAATTATCTAGATATTTTAGCTATAATTATCTAGAGATTTCTCTAGATATTTTCTTATAAACTTCTAGAATTTGggctagaatttggatcatgatggatttgGTCCAAATGATTTAAACTTGATCCAAAATCAAGTTTATTTATTTTCAACA
>BsONSEN2
TGTTGAAAATAAATAAACTTGATTttggatcaagTTTAAATCATTTGGACCAAATCCAACATGATCCAAATTCTAGCCTAAATTCTAGAAACTTGTAAGAAAATATCTAGAGAAATCTTTAGATAATTCTAGCAAAAAAATCTAGATAATTATAATAGAAGTCTTTAGATTTTAGATTAAAATATTTAAGATATTTTGTGttttggaggctATAAATACCTCCTCCCACCTTCATTTGTAATCATCATCTCAAGTTTTCAAATACAAATAAAATCTTCTTCCTTCTAAGTTTTCTACTCTCTCAATACTTAAACACTTCCAAATAATTCCTTACTTCCAACAAAGTGGTATCAGAGCTAGAAGATCATTTTGAAAATGGCgagtaacggtgttcccttccaagttccgatgctcaca
>EsONSEN
TGGAGAAAAACTCAAATCAAGTTGGCAGCTTTGTATATGCTGCATATCCTTCTATTTTGTTGCAAAGTACAGGAGGTTACAGTCCCAAATATCAAATCTGTTGGGAATAAATATTTTAAGGTGATAAAAGAAAGTGTTTAAGTGTTTTGGAGAGAACAGAAACTTTTAGGAAGAAAAAGGTTTTATTGCTTTTAGAATTCTTAGAACAACAACATAAAACATCGATGGAGGTATTTATAGCCTCCATGTTACAAAATATCTCTAATATTTTAATCTAATCTCTAGATATTTCATACAAATATCTAGATTATTACTTTCTAGAACTTTTAAGGAAGTGGAAAAATATGAAGATGATTCTAGAGAGTTTCTAGAAGTTAGATCCAACAAATAGTTATTGGATCATTAGCCCAATACTTAACTTTAATCCAAAATCAAGTTTAACTTTCAACA
